# Supplementary material for: A single-cell RNA sequencing atlas of the healthy canine lung: a foundation for comparative studies
Source: Front Immunol. 2025 Mar 6;16:1501603. doi: 10.3389/fimmu.2025.1501603 (PMC11922831; doi:10.3389/fimmu.2025.1501603)
Supplement: Supplementary file 2 [file Table1.xlsx]

## Sheet: Schwann cells
Enrichment in biological processes within genes overexpressed by 'Schwann cells' compared with all other lungs cells.
GO biological process	Gene set	Upregulated	Expected	Fold Enrichment	P-value
regulation of postsynapse organization	74	8	0.83	9.65	0.0121
myelination	75	8	0.84	9.52	0.0134
cell-cell adhesion via plasma-membrane adhesion molecules	168	14	1.88	7.44	4.67e-05
regulation of cell junction assembly	167	12	1.87	6.41	0.00288
response to metal ion	149	10	1.67	5.99	0.0496
axonogenesis	254	16	2.85	5.62	0.000213
actin cytoskeleton organization	443	19	4.96	3.83	0.0046
regulation of cell migration	626	22	7.02	3.14	0.0165
negative regulation of biological process	3567	68	39.98	1.7	0.0316

## Sheet: STMN2+ fibroblasts
Enrichment in biological processes within genes overexpressed by 'STMN2+ alveolar fibroblasts' compared with other alveolar fibroblasts.
GO biological process	Gene set	Upregulated	Expected	Fold Enrichment	P-value
positive regulation of receptor signaling pathway via JAK-STAT	25	4	0.09	42.47	0.0152
cellular response to hydrogen peroxide	33	5	0.12	40.22	0.001
regulation of interleukin-1 production	62	5	0.23	21.41	0.025
cytokine-mediated signaling pathway	295	11	1.11	9.9	9.4e-05
regulation of inflammatory response	235	8	0.89	9.04	0.0199
inflammatory response	304	9	1.15	7.86	0.0146
cell-cell adhesion	363	10	1.37	7.31	0.0073
positive regulation of cell population proliferation	547	12	2.06	5.82	0.0063
regulation of cell migration	626	12	2.36	5.09	0.0255
positive regulation of multicellular organismal process	1011	15	3.81	3.94	0.0325
nervous system development	1414	19	5.33	3.57	0.00611

## Sheet: CCL19+ fibroblasts
Enrichment in biological processes within genes overexpressed by 'CCL19+ adventitial fibroblasts' compared with all other fibroblasts.
GO biological process	Gene set	Upregulated	Expected	Fold Enrichment	P-value
positive regulation of platelet aggregation	7	4	0.1	41.61	0.00809
leukocyte proliferation	86	10	1.18	8.47	0.00198
cellular response to lipopolysaccharide	108	10	1.48	6.74	0.0166
negative regulation of apoptotic signaling pathway	159	13	2.18	5.95	0.00218
cytokine-mediated signaling pathway	295	24	4.05	5.92	2.23e-08
extracellular matrix organization	227	15	3.12	4.81	0.00429
inflammatory response	304	20	4.18	4.79	6.05e-05
wound healing	201	13	2.76	4.71	0.0306
regulation of inflammatory response	235	14	3.23	4.34	0.0342
positive regulation of cell migration	369	21	5.07	4.14	0.000318
blood vessel development	344	18	4.72	3.81	0.00997
positive regulation of response to external stimulus	327	17	4.49	3.79	0.0214
regulation of plasma membrane bounded cell projection organization	365	18	5.01	3.59	0.023
cell adhesion	634	31	8.71	3.56	7.12e-06
positive regulation of immune system process	678	33	9.31	3.54	2.22e-06
positive regulation of cell differentiation	519	25	7.13	3.51	0.000429
positive regulation of multicellular organismal process	1011	47	13.89	3.38	1.27e-09
cell activation	452	21	6.21	3.38	0.00903
regulation of cytokine production	502	23	6.89	3.34	0.00355
positive regulation of cell population proliferation	547	25	7.51	3.33	0.00117
neuron development	598	25	8.21	3.04	0.00608
response to endogenous stimulus	681	28	9.35	2.99	0.00182
regulation of multicellular organismal development	868	35	11.92	2.94	8.49e-05
cell migration	659	26	9.05	2.87	0.0107
positive regulation of signal transduction	989	35	13.58	2.58	0.00204
immune system process	1516	51	20.82	2.45	1.7e-05
anatomical structure morphogenesis	1527	45	20.97	2.15	0.00712

## Sheet: CCN3+ fibroblasts
Enrichment in biological processes within genes overexpressed by 'CCN3+ adventitial fibroblasts' compared with all other fibroblasts.
GO biological process	Gene set	Upregulated	Expected	Fold Enrichment	P-value
myoblast fusion	19	6	0.47	12.81	0.0309
camera-type eye morphogenesis	99	12	2.44	4.92	0.0402
regulation of body fluid levels	209	22	5.15	4.27	8.03e-05
extracellular matrix organization	227	23	5.6	4.11	7.75e-05
ossification	162	16	3.99	4.01	0.0185
wound healing	201	19	4.96	3.83	0.00429
negative regulation of cell adhesion	186	17	4.59	3.71	0.0264
blood vessel morphogenesis	273	22	6.73	3.27	0.00877
cell-cell adhesion	363	28	8.95	3.13	0.000791
regulation of cell migration	626	41	15.43	2.66	0.000103
positive regulation of cell population proliferation	547	34	13.49	2.52	0.006
negative regulation of multicellular organismal process	657	39	16.2	2.41	0.00339
cell migration	659	38	16.25	2.34	0.00892
positive regulation of multicellular organismal process	1011	54	24.93	2.17	0.000707
negative regulation of response to stimulus	1143	60	28.18	2.13	0.000238
regulation of transport	950	48	23.42	2.05	0.0187
nervous system development	1414	68	34.86	1.95	0.000741
tissue development	1170	56	28.85	1.94	0.0152
regulation of developmental process	1511	68	37.25	1.83	0.011
regulation of signal transduction	2062	85	50.84	1.67	0.014

## Sheet: COL23A1+ fibroblasts
Enrichment in biological processes within genes overexpressed by 'COL23A1+ adventitial fibroblasts' compared with all other fibroblasts.
GO biological process	Gene set	Upregulated	Expected	Fold Enrichment	P-value
blood coagulation	109	10	1.62	6.17	0.0367
extracellular matrix organization	227	19	3.38	5.63	1.02e-05
positive regulation of cell migration	369	22	5.49	4.01	0.000275
cell adhesion	634	32	9.43	3.39	1.29e-05
import into cell	493	23	7.34	3.14	0.0104
animal organ morphogenesis	671	28	9.98	2.8	0.00687
negative regulation of multicellular organismal process	657	26	9.78	2.66	0.044
generation of neurons	826	32	12.29	2.6	0.00569
regulation of cell population proliferation	972	37	14.46	2.56	0.00114
negative regulation of cell communication	961	35	14.3	2.45	0.00973
negative regulation of signaling	963	35	14.33	2.44	0.00999
negative regulation of response to stimulus	1143	39	17.01	2.29	0.0111
regulation of signal transduction	2062	57	30.68	1.86	0.0334

## Sheet: CCBE1+ fibroblasts
Enrichment in biological processes within genes overexpressed by 'CCBE1+ adventitial fibroblasts' compared with all other fibroblasts.
GO biological process	Gene set	Upregulated	Expected	Fold Enrichment	P-value
regulation of cell cycle G1/S phase transition	98	17	4.66	3.64	0.0237
rhythmic process	133	22	6.33	3.48	0.00214
cellular response to nutrient levels	148	24	7.04	3.41	0.000924
response to starvation	146	21	6.95	3.02	0.04
regulation of neuron projection development	220	31	10.47	2.96	0.000425
regulation of protein modification process	245	30	11.66	2.57	0.0145
positive regulation of catabolic process	345	40	16.42	2.44	0.00164
cell surface receptor protein tyrosine kinase signaling pathway	330	36	15.71	2.29	0.0337
intracellular signaling cassette	579	63	27.56	2.29	6.8e-06
chromatin remodeling	486	49	23.13	2.12	0.00515
neuron projection development	480	48	22.85	2.1	0.0082
cellular response to endogenous stimulus	571	55	27.18	2.02	0.00475
protein modification by small protein conjugation	482	46	22.94	2.01	0.048
circulatory system development	612	57	29.13	1.96	0.0108
regulation of cellular component biogenesis	722	67	34.36	1.95	0.00115
central nervous system development	561	52	26.7	1.95	0.0308
tube development	584	54	27.79	1.94	0.0278
positive regulation of transcription by RNA polymerase II	866	79	41.22	1.92	0.000203
positive regulation of intracellular signal transduction	706	62	33.6	1.85	0.0236
regulation of developmental process	1511	128	71.91	1.78	1.01e-06
regulation of cell population proliferation	972	78	46.26	1.69	0.0437
anatomical structure morphogenesis	1527	112	72.68	1.54	0.0313
negative regulation of cellular process	3397	239	161.68	1.48	7.07e-07

## Sheet: CCL13+ macrophages
Enrichment in biological processes within genes overexpressed by 'CCL13+ macrophages' compared with 'alveolar macrophages'.
GO biological process	Gene set	Upregulated	Expected	Fold Enrichment	P-value
synapse pruning	5	4	0.16	25.26	0.0333
leukocyte chemotaxis	85	14	2.69	5.2	0.0029
endocytosis	348	36	11.02	3.27	3.43e-06
leukocyte differentiation	282	27	8.93	3.02	0.00246
intracellular monoatomic cation homeostasis	325	29	10.29	2.82	0.00401
regulation of cell activation	400	31	12.67	2.45	0.0483
positive regulation of immune system process	678	50	21.47	2.33	0.000237
cell surface receptor signaling pathway	1493	94	47.28	1.99	1.05e-06
positive regulation of multicellular organismal process	1011	63	32.01	1.97	0.00194
regulation of intracellular signal transduction	1288	76	40.79	1.86	0.00108
intracellular signal transduction	1282	74	40.6	1.82	0.00393
regulation of developmental process	1511	87	47.85	1.82	0.000443
positive regulation of response to stimulus	1443	78	45.69	1.71	0.024
regulation of biological quality	1981	99	62.73	1.58	0.037
positive regulation of macromolecule metabolic process	2026	100	64.15	1.56	0.0472
negative regulation of cellular process	3397	153	107.57	1.42	0.0259

## Sheet: SLC27A6+ macrophages
Enrichment in biological processes within genes overexpressed by 'SLC27A6+ macrophages' compared with 'CCL13+ macrophages'.
GO biological process	Gene set	Upregulated	Expected	Fold Enrichment	P-value
regulation of amyloid-beta clearance	8	3	0.03	86.41	0.0299
positive regulation of endocytosis	101	6	0.44	13.69	0.0353
negative regulation of protein metabolic process	288	9	1.25	7.2	0.0308

## Sheet: FN1+ monocytes
Enrichment in biological processes within genes overexpressed by 'FN1+ monocytes' compared with 'Monocytes'.
GO biological process	Gene set	Upregulated	Expected	Fold Enrichment	P-value
antigen processing and presentation of exogenous peptide antigen via MHC class II	24	8	0.26	31.07	6.74e-07
peptide antigen assembly with MHC protein complex	19	5	0.2	24.53	0.00959
cell-matrix adhesion	89	8	0.95	8.38	0.0356
positive regulation of endocytosis	101	9	1.08	8.3	0.00977
regulation of cell activation	400	16	4.29	3.73	0.0497
protein catabolic process	638	23	6.85	3.36	0.00291
cellular response to chemical stimulus	1206	33	12.94	2.55	0.00483
regulation of response to stimulus	2745	55	29.45	1.87	0.0236

## Sheet: CD1C+ monocytes
Enrichment in biological processes within genes overexpressed by 'CD1C+ monocytes' compared with 'Monocytes'.
GO biological process	Gene set	Upregulated	Expected	Fold Enrichment	P-value
peptide antigen assembly with MHC class II protein complex	15	5	0.18	28.53	0.00391
antigen processing and presentation of exogenous peptide antigen via MHC class II	24	6	0.28	21.4	0.00185
adaptive immune response	248	14	2.9	4.83	0.00975
regulation of immune response	650	23	7.59	3.03	0.0176
positive regulation of immune system process	678	23	7.92	2.9	0.0353

[truncated: 1 more sheets: Tumor-adjacent epithelial cells]
