# Supplementary material for: A single-cell RNA sequencing atlas of the healthy canine lung: a foundation for comparative studies
Source: Front Immunol. 2025 Mar 6;16:1501603. doi: 10.3389/fimmu.2025.1501603 (PMC11922831; doi:10.3389/fimmu.2025.1501603)
Supplement: Supplementary file 3 [file Table2.xlsx]

## Sheet: Table 2 - Fibroblasts DEGs
List of differentially expressed genes between each fibroblast cluster and all other fibroblasts generated using FindMarkers() function
p_val	avg_log2FC	pct.1	pct.2	p_val_adj	cluster	gene
0	1.46326	0.935	0.556	0	Alveolar fibroblasts	ENSCAFG00000019809
0	1.40747	0.909	0.514	0	Alveolar fibroblasts	NAA16
0	1.3818	0.988	0.769	0	Alveolar fibroblasts	MACF1
0	1.3277	0.789	0.344	0	Alveolar fibroblasts	TGM2
0	1.26165	0.846	0.454	0	Alveolar fibroblasts	ANGPT1
0	1.10563	0.931	0.616	0	Alveolar fibroblasts	SPECC1L
4.67e-289	1.19196	0.895	0.517	6.17e-285	Alveolar fibroblasts	IFT27
6.04e-289	1.15812	0.983	0.793	7.98e-285	Alveolar fibroblasts	CDO1
2.32e-285	1.06946	0.697	0.258	3.06e-281	Alveolar fibroblasts	VEGFD
8.3e-273	1.07006	0.704	0.271	1.1e-268	Alveolar fibroblasts	ENSCAFG00000019812
1.57e-262	1.07939	0.991	0.843	2.08e-258	Alveolar fibroblasts	FN1
3.94e-262	0.975173	0.626	0.201	5.21e-258	Alveolar fibroblasts	NPNT
7.25e-243	0.948221	0.951	0.773	9.59e-239	Alveolar fibroblasts	TCF21
9.38e-239	0.968106	0.863	0.584	1.24e-234	Alveolar fibroblasts	ASPN
1.56e-228	0.881003	0.852	0.553	2.06e-224	Alveolar fibroblasts	MYO1B
2.79e-223	1.15905	0.715	0.293	3.69e-219	Alveolar fibroblasts	KRT18
2.8e-216	0.850046	0.707	0.355	3.7e-212	Alveolar fibroblasts	ENSCAFG00000002015
7.24e-200	0.910671	0.944	0.683	9.58e-196	Alveolar fibroblasts	MACROD2
1.76e-198	1.02281	0.775	0.476	2.33e-194	Alveolar fibroblasts	PPP1R14A
7.56e-188	1.26788	0.764	0.462	1e-183	Alveolar fibroblasts	ENSCAFG00000045668
1.15e-185	0.705456	0.445	0.103	1.52e-181	Alveolar fibroblasts	MGST1
2.17e-182	0.771967	0.433	0.1	2.86e-178	Alveolar fibroblasts	CHL1
3.98e-181	0.948136	0.815	0.512	5.26e-177	Alveolar fibroblasts	LMCD1
6.48e-177	0.779217	0.962	0.8	8.57e-173	Alveolar fibroblasts	LIMCH1
2.04e-175	0.699178	0.559	0.21	2.7e-171	Alveolar fibroblasts	DES
2.74e-167	0.932602	0.733	0.409	3.63e-163	Alveolar fibroblasts	FAT3
4.03e-158	0.761774	0.866	0.553	5.32e-154	Alveolar fibroblasts	CADM2
2.41e-156	0.614998	0.734	0.358	3.18e-152	Alveolar fibroblasts	COL6A5
2e-154	0.923579	0.695	0.381	2.65e-150	Alveolar fibroblasts	MFAP4
2.12e-153	0.970887	0.645	0.336	2.8e-149	Alveolar fibroblasts	RIMS1
2.06e-141	0.99613	0.814	0.637	2.72e-137	Alveolar fibroblasts	SLIT2
1.83e-139	0.843727	0.329	0.059	2.42e-135	Alveolar fibroblasts	ERBB4
2.14e-139	0.636659	0.622	0.309	2.83e-135	Alveolar fibroblasts	MTFMT
6.92e-137	0.665193	0.699	0.405	9.15e-133	Alveolar fibroblasts	VGLL3
1.37e-136	0.682337	0.997	0.984	1.82e-132	Alveolar fibroblasts	ARHGAP45
4.65e-135	0.901042	0.842	0.65	6.14e-131	Alveolar fibroblasts	PLTP
6.37e-135	0.678502	0.464	0.167	8.43e-131	Alveolar fibroblasts	NEBL
1.2e-133	0.68129	0.617	0.294	1.59e-129	Alveolar fibroblasts	ADRA1A
3.33e-133	0.864381	0.644	0.374	4.41e-129	Alveolar fibroblasts	AFF3
2.24e-128	0.572379	0.989	0.943	2.96e-124	Alveolar fibroblasts	ENSCAFG00000010290
5.13e-127	0.743975	0.891	0.753	6.79e-123	Alveolar fibroblasts	DST
1.07e-126	0.707932	0.661	0.395	1.42e-122	Alveolar fibroblasts	MYH10
8.01e-126	0.721122	0.99	0.982	1.06e-121	Alveolar fibroblasts	ENSCAFG00000028765
3.17e-121	0.703074	0.722	0.477	4.2e-117	Alveolar fibroblasts	MUL1
1.82e-120	0.607667	0.555	0.284	2.41e-116	Alveolar fibroblasts	AP1S2
2.04e-119	0.555478	0.79	0.539	2.69e-115	Alveolar fibroblasts	SVEP1
2.41e-115	1.36055	0.384	0.139	3.19e-111	Alveolar fibroblasts	FMO2
1.39e-114	0.570025	0.533	0.25	1.84e-110	Alveolar fibroblasts	SGCG
2.2e-114	0.564611	0.454	0.178	2.91e-110	Alveolar fibroblasts	RSPO2
3.14e-112	0.582173	0.543	0.264	4.15e-108	Alveolar fibroblasts	CACNA1D
1.18e-107	0.692118	0.552	0.296	1.56e-103	Alveolar fibroblasts	VCL
2.23e-107	0.651837	0.759	0.563	2.95e-103	Alveolar fibroblasts	MAP3K20
8.86e-107	0.695386	0.586	0.315	1.17e-102	Alveolar fibroblasts	ARHGAP24
1.98e-96	0.512022	0.473	0.222	2.61e-92	Alveolar fibroblasts	GPC3
1.13e-94	0.496601	0.544	0.305	1.5e-90	Alveolar fibroblasts	SLC25A4
1.52e-94	0.606854	0.748	0.538	2.01e-90	Alveolar fibroblasts	ELMO1
4.36e-93	0.601487	0.926	0.857	5.77e-89	Alveolar fibroblasts	NR4A1
3.43e-88	0.480739	0.45	0.211	4.53e-84	Alveolar fibroblasts	WDR86
1.53e-87	0.51648	0.721	0.499	2.02e-83	Alveolar fibroblasts	DPYD
1.72e-85	0.468976	0.744	0.527	2.28e-81	Alveolar fibroblasts	HSD11B1
8.17e-85	0.462909	0.561	0.306	1.08e-80	Alveolar fibroblasts	RAPGEF5
8.9e-85	0.529362	0.73	0.543	1.18e-80	Alveolar fibroblasts	DPYSL2
1.38e-82	0.508941	0.909	0.836	1.83e-78	Alveolar fibroblasts	HSPB1
1.68e-82	0.56032	0.994	0.993	2.22e-78	Alveolar fibroblasts	APOE
2.33e-82	0.551173	0.675	0.456	3.08e-78	Alveolar fibroblasts	PTPRD
6.7e-79	0.409786	0.364	0.153	8.86e-75	Alveolar fibroblasts	TST
4.22e-76	0.474228	0.489	0.278	5.57e-72	Alveolar fibroblasts	ZFAND5
1.07e-75	0.506174	0.718	0.534	1.42e-71	Alveolar fibroblasts	MYLK
1.24e-74	0.568784	0.793	0.676	1.64e-70	Alveolar fibroblasts	CNN2
1.42e-73	0.526625	0.612	0.417	1.88e-69	Alveolar fibroblasts	FHL1
1.44e-72	0.528769	0.742	0.563	1.91e-68	Alveolar fibroblasts	NKAIN3
2.25e-72	0.458938	0.577	0.333	2.97e-68	Alveolar fibroblasts	KIF26B
1.96e-71	0.477	0.662	0.457	2.59e-67	Alveolar fibroblasts	RBPMS
4.31e-70	0.454295	0.37	0.161	5.7e-66	Alveolar fibroblasts	ENSCAFG00000011251
1.46e-69	0.585524	0.706	0.532	1.93e-65	Alveolar fibroblasts	MGLL
1.48e-69	0.514562	0.61	0.407	1.96e-65	Alveolar fibroblasts	LBH
1.66e-69	0.326348	0.316	0.127	2.19e-65	Alveolar fibroblasts	COL13A1
3.11e-69	0.462957	0.62	0.419	4.11e-65	Alveolar fibroblasts	TNS1
4.58e-69	0.383989	0.452	0.232	6.06e-65	Alveolar fibroblasts	TNFRSF19
5.37e-69	0.453182	0.343	0.15	7.09e-65	Alveolar fibroblasts	ADAMTS17
5.97e-69	0.486438	0.829	0.72	7.89e-65	Alveolar fibroblasts	APP
6.46e-68	0.399623	0.531	0.307	8.54e-64	Alveolar fibroblasts	SRGAP1
1.45e-67	0.446018	0.724	0.517	1.92e-63	Alveolar fibroblasts	NOX4
2.9e-67	0.830558	0.603	0.428	3.83e-63	Alveolar fibroblasts	SFTPC
7.76e-67	0.594364	0.537	0.349	1.03e-62	Alveolar fibroblasts	MYL9
3.21e-65	0.571882	0.864	0.755	4.24e-61	Alveolar fibroblasts	ENSCAFG00000037735
1.71e-64	0.411756	0.349	0.158	2.26e-60	Alveolar fibroblasts	TSPAN5
3.63e-63	0.34075	0.331	0.148	4.8e-59	Alveolar fibroblasts	MBP
3.59e-62	0.311215	0.336	0.152	4.75e-58	Alveolar fibroblasts	STON1
9.57e-62	0.42596	0.52	0.307	1.27e-57	Alveolar fibroblasts	ITGA8
2.24e-61	0.47447	0.822	0.692	2.96e-57	Alveolar fibroblasts	CALD1
3.84e-61	0.597397	0.65	0.487	5.08e-57	Alveolar fibroblasts	FAM13A
1.33e-58	0.415205	0.452	0.263	1.76e-54	Alveolar fibroblasts	TNIK
3.97e-57	0.295495	0.257	0.098	5.24e-53	Alveolar fibroblasts	AKAP5
4.29e-57	0.462151	0.677	0.516	5.67e-53	Alveolar fibroblasts	PDLIM2
2.47e-56	0.512197	0.885	0.806	3.26e-52	Alveolar fibroblasts	PRKG1
1e-55	0.353734	0.437	0.255	1.32e-51	Alveolar fibroblasts	EGFR
6.52e-55	0.889178	0.545	0.381	8.63e-51	Alveolar fibroblasts	ENSCAFG00000042696
1.06e-54	0.412444	0.571	0.382	1.4e-50	Alveolar fibroblasts	SNED1
1.31e-54	0.31605	0.314	0.145	1.73e-50	Alveolar fibroblasts	FMO3
2.67e-53	0.407284	0.902	0.877	3.53e-49	Alveolar fibroblasts	SEPTIN7
1.04e-52	0.272227	0.299	0.136	1.38e-48	Alveolar fibroblasts	SPG21
4.11e-52	0.390546	0.575	0.42	5.43e-48	Alveolar fibroblasts	TLN1
5.65e-52	0.407979	0.582	0.393	7.47e-48	Alveolar fibroblasts	CCK
7.53e-52	0.297089	0.254	0.101	9.96e-48	Alveolar fibroblasts	RDH16
1.43e-51	0.267576	0.28	0.123	1.89e-47	Alveolar fibroblasts	FHOD1
2.02e-51	0.461591	0.737	0.599	2.67e-47	Alveolar fibroblasts	CACNB2
2.4e-51	0.381877	0.75	0.635	3.18e-47	Alveolar fibroblasts	NRP1
3.36e-51	0.484035	0.473	0.296	4.44e-47	Alveolar fibroblasts	CRIP2
1.83e-50	0.327736	0.832	0.707	2.42e-46	Alveolar fibroblasts	DLC1
1.92e-50	0.269246	0.332	0.162	2.54e-46	Alveolar fibroblasts	LIPG
2.73e-50	0.391406	0.708	0.579	3.61e-46	Alveolar fibroblasts	METTL7A
7.52e-50	0.350243	0.439	0.268	9.95e-46	Alveolar fibroblasts	ATP2C1
5.01e-49	0.490516	0.661	0.521	6.63e-45	Alveolar fibroblasts	NEXN
9.75e-47	0.305892	0.274	0.124	1.29e-42	Alveolar fibroblasts	DGKH
1.09e-46	0.278926	0.342	0.182	1.44e-42	Alveolar fibroblasts	HADH
1.5e-46	0.265792	0.301	0.145	1.98e-42	Alveolar fibroblasts	EMID1
1.94e-46	0.280586	0.298	0.148	2.57e-42	Alveolar fibroblasts	FOXF2
3.58e-46	0.461202	0.575	0.418	4.74e-42	Alveolar fibroblasts	TF
4.2e-46	0.387514	0.516	0.366	5.55e-42	Alveolar fibroblasts	CD151
6.33e-46	0.35641	0.717	0.575	8.37e-42	Alveolar fibroblasts	PALM2AKAP2
3.25e-45	0.443505	0.632	0.488	4.3e-41	Alveolar fibroblasts	ATRNL1
3.4e-45	0.33083	0.415	0.256	4.49e-41	Alveolar fibroblasts	EPHX1
3.58e-45	0.324901	0.542	0.364	4.73e-41	Alveolar fibroblasts	MAMDC2
7.26e-45	0.295084	0.371	0.212	9.6e-41	Alveolar fibroblasts	GYG1
9.34e-44	0.312784	0.39	0.233	1.24e-39	Alveolar fibroblasts	PPIP5K2
9.4e-44	0.330774	0.513	0.344	1.24e-39	Alveolar fibroblasts	VEGFC
1.15e-43	0.357385	0.479	0.318	1.52e-39	Alveolar fibroblasts	GRK5
5.98e-43	0.307293	0.481	0.316	7.91e-39	Alveolar fibroblasts	SEPTIN4
1.67e-42	0.402806	0.599	0.474	2.21e-38	Alveolar fibroblasts	HSD17B10
2.35e-42	0.31872	0.439	0.278	3.11e-38	Alveolar fibroblasts	NEDD9
7.06e-42	0.573643	0.574	0.423	9.33e-38	Alveolar fibroblasts	SCGB1A1
7.75e-42	0.314685	0.894	0.84	1.02e-37	Alveolar fibroblasts	LAMA4
8.43e-42	0.314568	0.537	0.374	1.11e-37	Alveolar fibroblasts	ANKRD44
1.04e-41	0.315091	0.453	0.301	1.38e-37	Alveolar fibroblasts	GLUL
4.24e-40	0.357112	0.715	0.601	5.6e-36	Alveolar fibroblasts	KLF6
5.19e-40	0.452281	0.488	0.338	6.87e-36	Alveolar fibroblasts	TPM2
8.73e-40	0.422702	0.562	0.397	1.15e-35	Alveolar fibroblasts	FKBP5
2.34e-39	0.401169	0.406	0.256	3.1e-35	Alveolar fibroblasts	MAML3
2.93e-39	0.311287	0.535	0.364	3.87e-35	Alveolar fibroblasts	MCTP2
3.22e-39	0.291177	0.722	0.58	4.26e-35	Alveolar fibroblasts	ZBTB16
2.58e-38	0.355744	0.891	0.866	3.41e-34	Alveolar fibroblasts	CELF2
3.03e-38	0.47198	0.581	0.438	4e-34	Alveolar fibroblasts	MAGI1
3.05e-38	0.332724	0.536	0.376	4.03e-34	Alveolar fibroblasts	ARHGAP6
3.51e-38	0.330747	0.356	0.213	4.64e-34	Alveolar fibroblasts	POT1
2.29e-37	0.338919	0.477	0.314	3.03e-33	Alveolar fibroblasts	FOXP2
3.07e-37	0.350338	0.523	0.375	4.06e-33	Alveolar fibroblasts	AGAP1
6.75e-37	0.296503	0.341	0.199	8.92e-33	Alveolar fibroblasts	GFRA1
1.72e-36	0.429097	0.665	0.539	2.27e-32	Alveolar fibroblasts	ARHGAP10
2.57e-36	0.325587	0.552	0.403	3.4e-32	Alveolar fibroblasts	PRKCA
3.87e-35	0.30384	0.613	0.481	5.11e-31	Alveolar fibroblasts	SKAP2
8.96e-35	0.389435	0.552	0.427	1.18e-30	Alveolar fibroblasts	KIF5B
9.6e-35	0.327604	0.617	0.494	1.27e-30	Alveolar fibroblasts	TSPO
1.11e-34	0.272969	0.433	0.288	1.47e-30	Alveolar fibroblasts	ITGA1
1.67e-34	0.294017	0.357	0.214	2.21e-30	Alveolar fibroblasts	MOB3B
1.08e-33	0.306207	0.612	0.485	1.43e-29	Alveolar fibroblasts	NBEAL1
2.58e-33	0.488194	0.49	0.35	3.41e-29	Alveolar fibroblasts	ELN
2.65e-33	0.350266	0.519	0.395	3.5e-29	Alveolar fibroblasts	TXNIP
8.31e-33	0.317725	0.251	0.133	1.1e-28	Alveolar fibroblasts	GADD45G
1.46e-32	0.275241	0.338	0.21	1.93e-28	Alveolar fibroblasts	ETV1
3.37e-32	0.306074	0.295	0.171	4.46e-28	Alveolar fibroblasts	ENSCAFG00000015754
9.18e-32	0.262872	0.383	0.248	1.21e-27	Alveolar fibroblasts	ABCC9
4.35e-31	0.298906	0.502	0.373	5.75e-27	Alveolar fibroblasts	WFDC1
7.88e-31	0.273202	0.268	0.15	1.04e-26	Alveolar fibroblasts	PIR
7.92e-31	0.25352	0.319	0.193	1.05e-26	Alveolar fibroblasts	PPM1B
3.44e-30	0.305972	0.461	0.329	4.55e-26	Alveolar fibroblasts	TES
6.5e-30	0.264089	0.531	0.389	8.59e-26	Alveolar fibroblasts	SASH1
8.65e-30	0.33524	0.546	0.417	1.14e-25	Alveolar fibroblasts	CRYBG3
3.1e-29	0.357246	0.498	0.385	4.1e-25	Alveolar fibroblasts	ENSCAFG00000014444
5.77e-29	0.265416	0.445	0.313	7.62e-25	Alveolar fibroblasts	ARRDC3
1.71e-28	0.285117	0.728	0.638	2.26e-24	Alveolar fibroblasts	PREX2
1.01e-27	0.255828	0.446	0.324	1.34e-23	Alveolar fibroblasts	ENSCAFG00000015798
1.09e-27	0.2659	0.49	0.369	1.45e-23	Alveolar fibroblasts	PARP8
1.5e-27	0.304624	0.723	0.628	1.98e-23	Alveolar fibroblasts	PTPRM
8.85e-27	0.380738	0.422	0.305	1.17e-22	Alveolar fibroblasts	CRIM1
1.28e-26	0.305718	0.625	0.523	1.69e-22	Alveolar fibroblasts	GULP1
1.28e-26	0.27244	0.405	0.284	1.7e-22	Alveolar fibroblasts	RFTN2
2.42e-26	0.348437	0.925	0.9	3.2e-22	Alveolar fibroblasts	FXYD1
5.76e-26	0.268911	0.349	0.224	7.61e-22	Alveolar fibroblasts	PDE3A
1.92e-25	0.266606	0.429	0.314	2.54e-21	Alveolar fibroblasts	TXNDC17
2.62e-25	0.254066	0.413	0.292	3.46e-21	Alveolar fibroblasts	MAPK1
3.27e-25	0.256902	0.715	0.635	4.32e-21	Alveolar fibroblasts	CYBRD1
8.71e-25	0.302513	0.735	0.693	1.15e-20	Alveolar fibroblasts	ITGB1
9.87e-25	0.371658	0.564	0.462	1.31e-20	Alveolar fibroblasts	MCU
2.23e-24	0.368621	0.953	0.948	2.96e-20	Alveolar fibroblasts	FTL
2.5e-24	0.259071	0.458	0.344	3.3e-20	Alveolar fibroblasts	ARHGAP12
3.3e-24	0.280925	0.61	0.531	4.37e-20	Alveolar fibroblasts	YBX3
6.03e-24	0.281718	0.468	0.36	7.98e-20	Alveolar fibroblasts	ARHGAP20
6.35e-24	0.294671	0.805	0.738	8.4e-20	Alveolar fibroblasts	DOCK4
1.53e-23	0.284811	0.601	0.486	2.02e-19	Alveolar fibroblasts	PICALM
4.81e-23	0.265825	0.78	0.721	6.36e-19	Alveolar fibroblasts	SLIT3
4.94e-22	0.28444	0.442	0.333	6.53e-18	Alveolar fibroblasts	USP25
8.15e-22	0.276843	0.498	0.402	1.08e-17	Alveolar fibroblasts	KDELR3
2.54e-21	0.274056	0.467	0.365	3.36e-17	Alveolar fibroblasts	METTL24
1.82e-20	0.255841	0.474	0.372	2.41e-16	Alveolar fibroblasts	ATP2B1
2.96e-20	0.382554	0.984	0.98	3.92e-16	Alveolar fibroblasts	S100A8
2.77e-19	0.263941	0.399	0.299	3.66e-15	Alveolar fibroblasts	TEX14
2.13e-18	0.254758	0.413	0.321	2.82e-14	Alveolar fibroblasts	KITLG
7.22e-18	0.389845	0.937	0.932	9.55e-14	Alveolar fibroblasts	ENSCAFG00000042554
1.45e-17	0.280746	0.429	0.337	1.92e-13	Alveolar fibroblasts	DYNC2H1
5.31e-17	0.301758	0.974	0.975	7.02e-13	Alveolar fibroblasts	FTH1.1
8.86e-17	0.348352	0.914	0.883	1.17e-12	Alveolar fibroblasts	OGN
2.52e-15	0.255899	0.577	0.519	3.33e-11	Alveolar fibroblasts	PARK7
4.51e-14	0.262449	0.559	0.479	5.96e-10	Alveolar fibroblasts	ABLIM1
3.69e-09	0.282154	0.553	0.519	4.89e-05	Alveolar fibroblasts	OLFML3
3.84e-09	0.279965	0.907	0.916	5.08e-05	Alveolar fibroblasts	ACTB
3.04e-90	0.638763	0.289	0.06	4.02e-86	STMN2+ alveolar fibroblasts	STMN2
6.01e-77	0.963527	0.894	0.577	7.95e-73	STMN2+ alveolar fibroblasts	PRG4
1.28e-62	0.627943	0.861	0.609	1.69e-58	STMN2+ alveolar fibroblasts	IL33
9.9e-52	0.537537	0.578	0.296	1.31e-47	STMN2+ alveolar fibroblasts	COL6A6
1.26e-50	1.26079	0.402	0.172	1.67e-46	STMN2+ alveolar fibroblasts	CCL7
2.92e-50	0.435023	0.682	0.382	3.86e-46	STMN2+ alveolar fibroblasts	CCBE1
1.16e-31	0.446956	0.985	0.894	1.54e-27	STMN2+ alveolar fibroblasts	DPT
1.99e-31	0.280829	0.31	0.138	2.63e-27	STMN2+ alveolar fibroblasts	GLDN
1.23e-25	0.388259	0.742	0.567	1.63e-21	STMN2+ alveolar fibroblasts	CADM1
1.19e-22	0.318787	0.307	0.157	1.57e-18	STMN2+ alveolar fibroblasts	PGF
3.24e-22	0.420514	0.557	0.385	4.29e-18	STMN2+ alveolar fibroblasts	IL1R1
1.07e-20	0.312744	0.856	0.708	1.41e-16	STMN2+ alveolar fibroblasts	PDE4D
2.82e-20	0.34877	0.997	0.979	3.72e-16	STMN2+ alveolar fibroblasts	B2M
4.87e-20	0.415915	0.749	0.595	6.44e-16	STMN2+ alveolar fibroblasts	IGFBP4
1.39e-19	0.376375	0.641	0.474	1.84e-15	STMN2+ alveolar fibroblasts	S100A1
2.98e-18	0.410973	0.491	0.341	3.94e-14	STMN2+ alveolar fibroblasts	C6
9.05e-17	0.372131	0.335	0.2	1.2e-12	STMN2+ alveolar fibroblasts	MYOC
1.09e-16	0.29426	0.442	0.294	1.44e-12	STMN2+ alveolar fibroblasts	ENSCAFG00000000701
5.22e-16	0.264779	0.936	0.842	6.9e-12	STMN2+ alveolar fibroblasts	ROBO2
1.47e-15	0.260795	0.994	0.955	1.95e-11	STMN2+ alveolar fibroblasts	CD79A
2.4e-14	0.279704	0.39	0.258	3.18e-10	STMN2+ alveolar fibroblasts	RUNX1
2.42e-14	0.344256	0.717	0.59	3.2e-10	STMN2+ alveolar fibroblasts	PALLD
5.82e-14	0.267448	0.716	0.559	7.7e-10	STMN2+ alveolar fibroblasts	GNG11
1.27e-12	0.568214	0.563	0.436	1.67e-08	STMN2+ alveolar fibroblasts	THBS1
4.59e-12	0.25107	0.936	0.882	6.07e-08	STMN2+ alveolar fibroblasts	DLA-64
5.15e-10	0.718713	0.315	0.221	6.81e-06	STMN2+ alveolar fibroblasts	MT2A
2.5e-06	0.311447	0.343	0.266	0.0330994	STMN2+ alveolar fibroblasts	GADD45A
3.31e-06	0.26513	0.543	0.459	0.0437694	STMN2+ alveolar fibroblasts	CCN1
3.78e-06	0.311629	0.633	0.538	0.0499636	STMN2+ alveolar fibroblasts	KRT18
0	2.57916	0.976	0.24	0	COL23A1+ adventitial fibroblasts	AQP1
0	1.90813	0.831	0.088	0	COL23A1+ adventitial fibroblasts	NTRK2
0	1.4248	0.742	0.125	0	COL23A1+ adventitial fibroblasts	LAMA2
0	1.12633	0.691	0.112	0	COL23A1+ adventitial fibroblasts	LSP1
9.4e-273	1.62995	0.944	0.333	1.24e-268	COL23A1+ adventitial fibroblasts	FBLN1
1.34e-271	0.469802	0.25	0.004	1.77e-267	COL23A1+ adventitial fibroblasts	STRA6
3.2e-251	0.973503	0.568	0.085	4.23e-247	COL23A1+ adventitial fibroblasts	PCOLCE2
2.46e-246	0.788234	0.447	0.048	3.26e-242	COL23A1+ adventitial fibroblasts	ZNF385D
1.72e-232	1.43773	0.634	0.134	2.28e-228	COL23A1+ adventitial fibroblasts	COL23A1
6.68e-224	1.7286	0.771	0.242	8.83e-220	COL23A1+ adventitial fibroblasts	ENSCAFG00000036621
9.04e-217	0.609083	0.354	0.032	1.2e-212	COL23A1+ adventitial fibroblasts	SORCS2
4.6e-213	1.70728	0.998	0.927	6.08e-209	COL23A1+ adventitial fibroblasts	GSN
2.89e-201	0.560732	0.349	0.035	3.82e-197	COL23A1+ adventitial fibroblasts	SEMA3G
8.02e-197	1.07238	0.554	0.111	1.06e-192	COL23A1+ adventitial fibroblasts	PLCL1
1.71e-188	1.08148	0.74	0.219	2.27e-184	COL23A1+ adventitial fibroblasts	IFI6
1.79e-186	0.747565	0.4	0.055	2.37e-182	COL23A1+ adventitial fibroblasts	RHOJ
2.44e-185	1.59189	0.994	0.781	3.23e-181	COL23A1+ adventitial fibroblasts	IGFBP6
1.57e-184	0.759019	0.497	0.088	2.07e-180	COL23A1+ adventitial fibroblasts	EBF1
1.98e-167	0.699114	0.508	0.103	2.62e-163	COL23A1+ adventitial fibroblasts	ENTPD1
1.19e-161	0.696564	0.516	0.111	1.58e-157	COL23A1+ adventitial fibroblasts	SVIL
3.8e-157	1.35879	0.707	0.245	5.02e-153	COL23A1+ adventitial fibroblasts	S100A5
1.54e-155	1.03112	0.422	0.079	2.04e-151	COL23A1+ adventitial fibroblasts	FRMD4A
4.47e-148	0.63775	0.416	0.077	5.91e-144	COL23A1+ adventitial fibroblasts	SLCO3A1
3.06e-138	0.835671	0.71	0.247	4.05e-134	COL23A1+ adventitial fibroblasts	RBP4
8.29e-134	1.71272	0.963	0.767	1.1e-129	COL23A1+ adventitial fibroblasts	IGFBP7
1.38e-127	1.11961	0.96	0.641	1.83e-123	COL23A1+ adventitial fibroblasts	ENSCAFG00000023111
7.07e-124	0.616096	0.435	0.102	9.36e-120	COL23A1+ adventitial fibroblasts	PLA2R1
1.43e-122	0.770249	0.575	0.177	1.89e-118	COL23A1+ adventitial fibroblasts	FGL2
1.53e-120	0.532749	0.441	0.106	2.03e-116	COL23A1+ adventitial fibroblasts	FXYD6
1.15e-117	0.637067	0.361	0.071	1.52e-113	COL23A1+ adventitial fibroblasts	IGF2
8.39e-114	0.371994	0.306	0.051	1.11e-109	COL23A1+ adventitial fibroblasts	COL15A1
1.14e-113	0.503028	0.416	0.096	1.5e-109	COL23A1+ adventitial fibroblasts	FMN2
1.79e-113	0.852062	0.674	0.26	2.37e-109	COL23A1+ adventitial fibroblasts	MAN1A1
5.9e-108	0.653697	0.331	0.066	7.81e-104	COL23A1+ adventitial fibroblasts	CREB5
1.48e-105	0.46412	0.35	0.074	1.96e-101	COL23A1+ adventitial fibroblasts	CGNL1
7.52e-104	0.885908	0.941	0.682	9.94e-100	COL23A1+ adventitial fibroblasts	C1S
9.87e-104	0.822019	0.71	0.329	1.3e-99	COL23A1+ adventitial fibroblasts	BMP5
5.67e-102	0.770707	0.997	0.971	7.5e-98	COL23A1+ adventitial fibroblasts	SPARCL1
4.28e-101	0.385243	0.334	0.068	5.66e-97	COL23A1+ adventitial fibroblasts	PLEKHG1
7.19e-100	0.631989	0.373	0.091	9.51e-96	COL23A1+ adventitial fibroblasts	MAFB
2.65e-93	0.431184	0.252	0.042	3.5e-89	COL23A1+ adventitial fibroblasts	THSD4
5.73e-93	1.24669	0.712	0.37	7.57e-89	COL23A1+ adventitial fibroblasts	FOS
5.58e-92	0.591795	0.368	0.092	7.38e-88	COL23A1+ adventitial fibroblasts	HAS2
6.36e-92	0.803646	0.602	0.257	8.4e-88	COL23A1+ adventitial fibroblasts	MATN2
1.09e-91	1.08985	0.76	0.437	1.45e-87	COL23A1+ adventitial fibroblasts	LTBP1
1.38e-89	0.70519	0.594	0.242	1.83e-85	COL23A1+ adventitial fibroblasts	PRDX6
1.02e-88	0.488168	0.287	0.06	1.35e-84	COL23A1+ adventitial fibroblasts	PI16
5.42e-86	0.647496	0.438	0.138	7.16e-82	COL23A1+ adventitial fibroblasts	TMC6
7.61e-86	0.960756	0.516	0.191	1.01e-81	COL23A1+ adventitial fibroblasts	VCAN
1.4e-85	0.76037	0.846	0.474	1.85e-81	COL23A1+ adventitial fibroblasts	COL14A1
3.22e-82	0.863677	0.396	0.123	4.25e-78	COL23A1+ adventitial fibroblasts	BTG2
8.89e-80	0.717294	0.836	0.498	1.18e-75	COL23A1+ adventitial fibroblasts	MFAP5
7.67e-79	0.369172	0.269	0.057	1.01e-74	COL23A1+ adventitial fibroblasts	NT5E
1.46e-78	0.774795	0.742	0.401	1.93e-74	COL23A1+ adventitial fibroblasts	LGALS3
1.2e-77	0.486388	0.282	0.061	1.58e-73	COL23A1+ adventitial fibroblasts	F3
5.62e-74	0.478574	0.366	0.109	7.44e-70	COL23A1+ adventitial fibroblasts	PLD1
6.92e-74	0.678791	0.65	0.325	9.15e-70	COL23A1+ adventitial fibroblasts	LUM
2.64e-71	0.509132	0.5	0.189	3.5e-67	COL23A1+ adventitial fibroblasts	CXCL12
4.26e-70	0.524715	0.438	0.154	5.63e-66	COL23A1+ adventitial fibroblasts	KCTD12
5.76e-69	0.674379	0.361	0.113	7.62e-65	COL23A1+ adventitial fibroblasts	IRF1
9.05e-68	0.385124	0.411	0.138	1.2e-63	COL23A1+ adventitial fibroblasts	CCND2
1.13e-67	0.566127	0.626	0.294	1.49e-63	COL23A1+ adventitial fibroblasts	TNXB
2.32e-67	0.439273	0.439	0.158	3.07e-63	COL23A1+ adventitial fibroblasts	PDGFRL
8.45e-67	0.59242	0.662	0.329	1.12e-62	COL23A1+ adventitial fibroblasts	ADD3
5.08e-65	0.617778	0.404	0.143	6.72e-61	COL23A1+ adventitial fibroblasts	NTN4
3.1e-64	0.296734	0.274	0.068	4.1e-60	COL23A1+ adventitial fibroblasts	MOXD1
1.63e-62	0.678853	0.588	0.286	2.16e-58	COL23A1+ adventitial fibroblasts	ANGPTL1
7.97e-61	0.42872	0.326	0.1	1.05e-56	COL23A1+ adventitial fibroblasts	CA4
1.23e-59	0.572027	0.346	0.117	1.63e-55	COL23A1+ adventitial fibroblasts	FOSB
1.43e-58	0.344389	0.311	0.093	1.9e-54	COL23A1+ adventitial fibroblasts	RARRES1
2.88e-58	0.517058	0.395	0.146	3.81e-54	COL23A1+ adventitial fibroblasts	KLF4
9.77e-58	0.884321	0.967	0.895	1.29e-53	COL23A1+ adventitial fibroblasts	JUND
3.07e-57	0.619822	0.439	0.18	4.06e-53	COL23A1+ adventitial fibroblasts	SLC20A1
9.07e-55	0.417136	0.479	0.206	1.2e-50	COL23A1+ adventitial fibroblasts	DDAH2
2.43e-54	0.394004	0.412	0.16	3.21e-50	COL23A1+ adventitial fibroblasts	SESTD1
1.57e-53	0.365396	0.349	0.12	2.07e-49	COL23A1+ adventitial fibroblasts	GAS6
1.99e-53	0.348101	0.268	0.078	2.63e-49	COL23A1+ adventitial fibroblasts	BOC
4.89e-53	0.613766	0.651	0.361	6.46e-49	COL23A1+ adventitial fibroblasts	ADIRF
6.53e-53	0.505403	0.463	0.203	8.63e-49	COL23A1+ adventitial fibroblasts	EGR1
4.4e-51	0.380907	0.451	0.191	5.82e-47	COL23A1+ adventitial fibroblasts	NBL1
1.92e-50	0.424817	0.336	0.12	2.54e-46	COL23A1+ adventitial fibroblasts	EPHA7
9.13e-50	0.488217	0.573	0.309	1.21e-45	COL23A1+ adventitial fibroblasts	FCGRT
1.87e-49	0.531563	0.723	0.445	2.47e-45	COL23A1+ adventitial fibroblasts	TRABD2B
2.75e-49	0.585794	0.506	0.25	3.64e-45	COL23A1+ adventitial fibroblasts	IFRD1
5.64e-49	0.357871	0.997	0.983	7.46e-45	COL23A1+ adventitial fibroblasts	VIM
1.22e-48	0.511898	0.997	0.955	1.61e-44	COL23A1+ adventitial fibroblasts	RPS27A
1.19e-47	0.450929	0.333	0.121	1.57e-43	COL23A1+ adventitial fibroblasts	HS3ST3A1
1.45e-47	0.511697	0.998	0.973	1.92e-43	COL23A1+ adventitial fibroblasts	RPS8
1.68e-47	0.541089	0.997	0.929	2.22e-43	COL23A1+ adventitial fibroblasts	RPS6
9.49e-47	0.551567	0.643	0.376	1.25e-42	COL23A1+ adventitial fibroblasts	ZEB1
1.68e-46	0.446269	0.417	0.182	2.22e-42	COL23A1+ adventitial fibroblasts	ETNK1
3.76e-46	0.711378	0.584	0.33	4.97e-42	COL23A1+ adventitial fibroblasts	ZFP36
4.33e-46	0.500337	0.607	0.327	5.73e-42	COL23A1+ adventitial fibroblasts	PBX3
9.15e-46	0.474424	0.981	0.863	1.21e-41	COL23A1+ adventitial fibroblasts	RPS3
6.81e-45	0.599253	0.417	0.194	9.01e-41	COL23A1+ adventitial fibroblasts	UACA
2.61e-44	0.536058	0.995	0.95	3.45e-40	COL23A1+ adventitial fibroblasts	ENSCAFG00000019044
3.71e-44	0.312147	0.336	0.126	4.9e-40	COL23A1+ adventitial fibroblasts	NIBAN1
3.72e-44	0.466287	0.992	0.947	4.91e-40	COL23A1+ adventitial fibroblasts	DYRK1B
3.87e-44	0.313454	0.35	0.133	5.11e-40	COL23A1+ adventitial fibroblasts	LAMC3
6.77e-44	0.531804	0.825	0.577	8.96e-40	COL23A1+ adventitial fibroblasts	C1R
1.05e-43	0.464895	0.995	0.941	1.39e-39	COL23A1+ adventitial fibroblasts	RPL12
1.93e-43	0.490197	0.513	0.257	2.56e-39	COL23A1+ adventitial fibroblasts	COL4A5
2.02e-43	0.479981	0.989	0.909	2.67e-39	COL23A1+ adventitial fibroblasts	RPS24
2.48e-43	0.486273	0.995	0.954	3.28e-39	COL23A1+ adventitial fibroblasts	RPS18
2.92e-43	0.73081	0.998	0.992	3.86e-39	COL23A1+ adventitial fibroblasts	DCN
2.93e-43	0.43581	0.4	0.171	3.87e-39	COL23A1+ adventitial fibroblasts	BHLHE40
3.92e-43	0.466606	0.995	0.922	5.19e-39	COL23A1+ adventitial fibroblasts	RPL10A
4.51e-43	0.641598	0.61	0.373	5.97e-39	COL23A1+ adventitial fibroblasts	DNAJA1
5.34e-43	0.617861	0.5	0.252	7.06e-39	COL23A1+ adventitial fibroblasts	NFKBIA
5.52e-43	0.271999	0.25	0.079	7.3e-39	COL23A1+ adventitial fibroblasts	STMN3
1.5e-42	0.272322	0.328	0.126	1.98e-38	COL23A1+ adventitial fibroblasts	TTC19
2.66e-42	0.287719	0.325	0.122	3.52e-38	COL23A1+ adventitial fibroblasts	MYOF
5.99e-42	0.479862	0.568	0.307	7.92e-38	COL23A1+ adventitial fibroblasts	HMGCLL1
8.2e-42	0.47524	0.992	0.94	1.08e-37	COL23A1+ adventitial fibroblasts	ENSCAFG00000029884
9.1e-42	0.439334	0.995	0.957	1.2e-37	COL23A1+ adventitial fibroblasts	ENSCAFG00000045333
9.97e-42	0.387008	0.439	0.203	1.32e-37	COL23A1+ adventitial fibroblasts	RNF145
4.95e-41	0.854132	0.414	0.196	6.54e-37	COL23A1+ adventitial fibroblasts	SGCZ
7.03e-41	0.433527	0.997	0.955	9.29e-37	COL23A1+ adventitial fibroblasts	CD79A
8.41e-41	0.46428	0.989	0.944	1.11e-36	COL23A1+ adventitial fibroblasts	TFPT
6.66e-40	0.515301	0.726	0.488	8.8e-36	COL23A1+ adventitial fibroblasts	MECOM
8.06e-40	0.280296	0.28	0.101	1.07e-35	COL23A1+ adventitial fibroblasts	LRIG1
1.17e-39	0.354422	0.459	0.222	1.54e-35	COL23A1+ adventitial fibroblasts	BACE2
1.22e-39	0.377113	0.478	0.236	1.62e-35	COL23A1+ adventitial fibroblasts	PPA1
1.27e-39	0.25595	0.258	0.088	1.68e-35	COL23A1+ adventitial fibroblasts	NAV1
2.36e-39	0.436846	0.99	0.932	3.12e-35	COL23A1+ adventitial fibroblasts	ENSCAFG00000018784
2.66e-39	0.251225	0.261	0.089	3.51e-35	COL23A1+ adventitial fibroblasts	DOCK5
3.67e-39	0.324293	0.4	0.178	4.86e-35	COL23A1+ adventitial fibroblasts	OMD
6.25e-39	0.460533	0.997	0.968	8.27e-35	COL23A1+ adventitial fibroblasts	RPS14
8.01e-39	0.412105	0.994	0.941	1.06e-34	COL23A1+ adventitial fibroblasts	ENSCAFG00000031952
9.02e-39	0.465636	0.971	0.877	1.19e-34	COL23A1+ adventitial fibroblasts	RPSA
1.97e-38	0.515814	0.729	0.503	2.61e-34	COL23A1+ adventitial fibroblasts	PHEX
3.8e-38	0.711692	0.987	0.943	5.03e-34	COL23A1+ adventitial fibroblasts	UBB
5.3e-38	0.440649	0.639	0.385	7e-34	COL23A1+ adventitial fibroblasts	PRRX1
5.56e-38	0.290345	0.36	0.152	7.36e-34	COL23A1+ adventitial fibroblasts	PGF
6.31e-38	0.372695	0.5	0.249	8.34e-34	COL23A1+ adventitial fibroblasts	GADD45A
1.12e-37	0.416769	0.998	0.969	1.48e-33	COL23A1+ adventitial fibroblasts	RPL19
1.13e-37	0.452804	0.994	0.929	1.49e-33	COL23A1+ adventitial fibroblasts	RPL23
1.44e-37	0.426821	0.995	0.966	1.9e-33	COL23A1+ adventitial fibroblasts	RPS11
1.59e-37	0.510712	0.861	0.697	2.1e-33	COL23A1+ adventitial fibroblasts	TCF4
1.88e-37	0.474664	0.986	0.895	2.49e-33	COL23A1+ adventitial fibroblasts	ENSCAFG00000046992
3.96e-37	0.369414	0.527	0.278	5.24e-33	COL23A1+ adventitial fibroblasts	SLC9A9
7.76e-37	0.412329	0.997	0.962	1.03e-32	COL23A1+ adventitial fibroblasts	RPS4X
8.66e-37	0.390944	0.346	0.151	1.15e-32	COL23A1+ adventitial fibroblasts	CEP152
8.76e-37	0.446974	0.661	0.421	1.16e-32	COL23A1+ adventitial fibroblasts	CDC42BPB
1.29e-36	0.429277	0.363	0.161	1.7e-32	COL23A1+ adventitial fibroblasts	CD44
2.28e-36	0.565601	0.936	0.827	3.01e-32	COL23A1+ adventitial fibroblasts	ENSCAFG00000000641
2.49e-36	0.348604	0.317	0.134	3.3e-32	COL23A1+ adventitial fibroblasts	VEGFA
2.73e-36	0.412456	0.986	0.934	3.61e-32	COL23A1+ adventitial fibroblasts	RPL13A
4.66e-36	0.944768	0.642	0.453	6.17e-32	COL23A1+ adventitial fibroblasts	ICAM1
1.5e-35	0.251615	0.287	0.111	1.98e-31	COL23A1+ adventitial fibroblasts	ENSCAFG00000025524
4.35e-35	0.435796	0.982	0.882	5.75e-31	COL23A1+ adventitial fibroblasts	RPL7
4.63e-35	0.489156	0.444	0.232	6.13e-31	COL23A1+ adventitial fibroblasts	SFRP1
8.75e-35	0.313887	0.992	0.949	1.16e-30	COL23A1+ adventitial fibroblasts	RPS28
2.11e-34	0.278314	0.33	0.141	2.79e-30	COL23A1+ adventitial fibroblasts	JUNB
2.47e-34	0.301019	0.438	0.215	3.27e-30	COL23A1+ adventitial fibroblasts	TGFB2
3.25e-34	0.390344	0.994	0.963	4.3e-30	COL23A1+ adventitial fibroblasts	RPL8
4.18e-34	0.393898	0.995	0.956	5.52e-30	COL23A1+ adventitial fibroblasts	RPL21
6.05e-34	0.370011	0.49	0.266	8e-30	COL23A1+ adventitial fibroblasts	PABPC4
4.41e-33	0.322946	0.725	0.485	5.84e-29	COL23A1+ adventitial fibroblasts	COL1A1
1.35e-32	0.362311	0.995	0.959	1.78e-28	COL23A1+ adventitial fibroblasts	RPL13
1.97e-32	0.360515	0.454	0.241	2.61e-28	COL23A1+ adventitial fibroblasts	DOCK9
2.82e-32	0.38725	0.922	0.758	3.73e-28	COL23A1+ adventitial fibroblasts	SLC25A6
4.5e-32	0.385043	0.994	0.955	5.95e-28	COL23A1+ adventitial fibroblasts	RPL9
7.81e-32	0.30095	0.307	0.133	1.03e-27	COL23A1+ adventitial fibroblasts	FOSL2
1.33e-31	0.505903	0.804	0.637	1.76e-27	COL23A1+ adventitial fibroblasts	TNFSF10
1.86e-31	0.376237	0.998	0.96	2.46e-27	COL23A1+ adventitial fibroblasts	RPS7
2.09e-31	0.403932	0.803	0.606	2.77e-27	COL23A1+ adventitial fibroblasts	RACK1
2.16e-31	0.333482	0.995	0.949	2.86e-27	COL23A1+ adventitial fibroblasts	RPS3A
3.22e-31	0.272302	0.328	0.149	4.25e-27	COL23A1+ adventitial fibroblasts	LARP6
5.52e-31	0.36086	0.97	0.865	7.3e-27	COL23A1+ adventitial fibroblasts	RPL3
5.95e-31	0.269329	0.328	0.147	7.87e-27	COL23A1+ adventitial fibroblasts	METRNL
1.39e-30	0.325645	0.331	0.153	1.83e-26	COL23A1+ adventitial fibroblasts	ARHGEF26
1.44e-30	0.44329	0.982	0.939	1.91e-26	COL23A1+ adventitial fibroblasts	GALK1
1.45e-30	0.360199	0.997	0.956	1.92e-26	COL23A1+ adventitial fibroblasts	RPL7A
2.87e-30	0.343992	0.334	0.157	3.8e-26	COL23A1+ adventitial fibroblasts	PCF11
3.84e-30	0.354801	0.763	0.535	5.08e-26	COL23A1+ adventitial fibroblasts	RPL27A
4.73e-30	0.356376	0.425	0.222	6.25e-26	COL23A1+ adventitial fibroblasts	UGCG
5.07e-30	0.351818	0.258	0.106	6.71e-26	COL23A1+ adventitial fibroblasts	CHP1
6.22e-30	0.275423	0.328	0.15	8.23e-26	COL23A1+ adventitial fibroblasts	SMS
8.7e-30	0.328367	0.998	0.983	1.15e-25	COL23A1+ adventitial fibroblasts	ENSCAFG00000042212
9.44e-30	0.423473	0.645	0.433	1.25e-25	COL23A1+ adventitial fibroblasts	IL6ST
1.12e-29	0.252768	0.326	0.149	1.48e-25	COL23A1+ adventitial fibroblasts	RECK
1.31e-29	0.342399	0.984	0.907	1.73e-25	COL23A1+ adventitial fibroblasts	RPL15
1.68e-29	0.346428	0.994	0.961	2.22e-25	COL23A1+ adventitial fibroblasts	RPL24
2.02e-29	0.527067	0.933	0.855	2.67e-25	COL23A1+ adventitial fibroblasts	SAT1
2.04e-29	0.45866	0.462	0.251	2.7e-25	COL23A1+ adventitial fibroblasts	RUNX1
2.2e-29	0.360964	0.775	0.554	2.91e-25	COL23A1+ adventitial fibroblasts	RPS21
3.61e-29	0.399542	0.728	0.516	4.77e-25	COL23A1+ adventitial fibroblasts	ITIH5
3.72e-29	0.338241	0.992	0.934	4.91e-25	COL23A1+ adventitial fibroblasts	RPS5
3.88e-29	0.379433	0.861	0.674	5.13e-25	COL23A1+ adventitial fibroblasts	EEF1D
3.91e-29	0.358335	0.992	0.95	5.17e-25	COL23A1+ adventitial fibroblasts	RPL11
7.13e-29	0.328565	0.47	0.26	9.43e-25	COL23A1+ adventitial fibroblasts	P4HA1
1.14e-28	0.351632	0.99	0.952	1.5e-24	COL23A1+ adventitial fibroblasts	RPS12
1.28e-28	0.353208	0.995	0.945	1.69e-24	COL23A1+ adventitial fibroblasts	RPS15A
1.3e-28	0.325318	0.621	0.384	1.72e-24	COL23A1+ adventitial fibroblasts	MFAP2
1.66e-28	0.345898	0.379	0.197	2.19e-24	COL23A1+ adventitial fibroblasts	MRPS18A
2.74e-28	0.408795	0.64	0.436	3.63e-24	COL23A1+ adventitial fibroblasts	BICC1
2.78e-28	0.354305	0.995	0.945	3.67e-24	COL23A1+ adventitial fibroblasts	RPS25
6.43e-28	0.337286	0.986	0.943	8.51e-24	COL23A1+ adventitial fibroblasts	RPL35A
7.94e-28	0.318563	0.992	0.958	1.05e-23	COL23A1+ adventitial fibroblasts	RPS13
1.1e-27	0.285095	0.982	0.907	1.46e-23	COL23A1+ adventitial fibroblasts	RPS27
1.18e-27	0.343099	0.994	0.953	1.56e-23	COL23A1+ adventitial fibroblasts	RPS17
1.84e-27	0.275226	0.333	0.159	2.44e-23	COL23A1+ adventitial fibroblasts	SLC44A1
3.35e-27	0.487756	0.471	0.271	4.43e-23	COL23A1+ adventitial fibroblasts	HGF
3.61e-27	0.356574	0.831	0.615	4.77e-23	COL23A1+ adventitial fibroblasts	ENSCAFG00000015834
3.7e-27	0.412819	0.304	0.143	4.89e-23	COL23A1+ adventitial fibroblasts	ATF3
8.12e-27	0.341405	0.995	0.963	1.07e-22	COL23A1+ adventitial fibroblasts	RPL32
1.17e-26	0.379802	0.912	0.777	1.55e-22	COL23A1+ adventitial fibroblasts	RPS15
1.26e-26	0.488339	0.479	0.286	1.67e-22	COL23A1+ adventitial fibroblasts	PPP1R15A
1.56e-26	0.371591	0.944	0.821	2.06e-22	COL23A1+ adventitial fibroblasts	EEF1B2
7.73e-26	0.299965	0.987	0.942	1.02e-21	COL23A1+ adventitial fibroblasts	RPS26
1.59e-25	0.333415	0.997	0.959	2.11e-21	COL23A1+ adventitial fibroblasts	RPS23
1.85e-25	0.348149	0.984	0.939	2.45e-21	COL23A1+ adventitial fibroblasts	RPL18
1.99e-25	0.264726	0.307	0.146	2.63e-21	COL23A1+ adventitial fibroblasts	RYR3
2.16e-25	0.33952	0.381	0.207	2.86e-21	COL23A1+ adventitial fibroblasts	CCNL1
2.41e-25	0.267135	0.346	0.173	3.18e-21	COL23A1+ adventitial fibroblasts	ENSCAFG00000046229
3.19e-25	0.290818	0.524	0.312	4.22e-21	COL23A1+ adventitial fibroblasts	GOLIM4
5e-25	0.304887	0.572	0.36	6.62e-21	COL23A1+ adventitial fibroblasts	PIK3R1
1.82e-24	0.311406	0.295	0.143	2.41e-20	COL23A1+ adventitial fibroblasts	PTCH1
4.3e-24	0.336714	0.672	0.476	5.69e-20	COL23A1+ adventitial fibroblasts	ENSCAFG00000001149
4.36e-24	0.327224	0.804	0.616	5.77e-20	COL23A1+ adventitial fibroblasts	SSR4
1.81e-23	0.26702	0.962	0.87	2.39e-19	COL23A1+ adventitial fibroblasts	ENSCAFG00000049043
3.27e-23	0.336792	0.959	0.864	4.33e-19	COL23A1+ adventitial fibroblasts	ENSCAFG00000043173
3.29e-23	0.271622	0.436	0.255	4.34e-19	COL23A1+ adventitial fibroblasts	HMGB2
6.11e-23	0.305709	0.997	0.973	8.09e-19	COL23A1+ adventitial fibroblasts	TPT1
6.56e-23	0.25321	0.381	0.211	8.68e-19	COL23A1+ adventitial fibroblasts	ENSCAFG00000030323
7.79e-23	0.303943	0.568	0.374	1.03e-18	COL23A1+ adventitial fibroblasts	ENSCAFG00000008186
8.45e-23	0.694392	0.546	0.36	1.12e-18	COL23A1+ adventitial fibroblasts	DNAJB1
9.3e-23	0.286626	0.975	0.852	1.23e-18	COL23A1+ adventitial fibroblasts	ENSCAFG00000017688
9.69e-23	0.317983	0.366	0.196	1.28e-18	COL23A1+ adventitial fibroblasts	BACH2
2.35e-22	0.304867	0.976	0.905	3.11e-18	COL23A1+ adventitial fibroblasts	RPL5
2.59e-22	0.390612	0.334	0.174	3.42e-18	COL23A1+ adventitial fibroblasts	SLC2A3
8.21e-22	0.289026	0.976	0.881	1.09e-17	COL23A1+ adventitial fibroblasts	RPS10
1.68e-21	0.331672	0.782	0.628	2.22e-17	COL23A1+ adventitial fibroblasts	NPM1
3.66e-21	0.530344	0.928	0.892	4.84e-17	COL23A1+ adventitial fibroblasts	TIMP3
3.78e-21	0.334146	0.331	0.173	5e-17	COL23A1+ adventitial fibroblasts	TPPP3
4.02e-21	0.260634	0.441	0.261	5.32e-17	COL23A1+ adventitial fibroblasts	ARPC1B
5.24e-21	0.638099	0.553	0.389	6.92e-17	COL23A1+ adventitial fibroblasts	GADD45B
5.71e-21	0.286797	0.556	0.365	7.55e-17	COL23A1+ adventitial fibroblasts	FNDC3A
6.13e-21	0.251941	0.99	0.938	8.1e-17	COL23A1+ adventitial fibroblasts	RPL35
6.31e-21	0.485787	0.925	0.847	8.34e-17	COL23A1+ adventitial fibroblasts	SH3BGRL3
8.26e-21	0.28784	0.296	0.154	1.09e-16	COL23A1+ adventitial fibroblasts	NFKBIZ
8.35e-21	0.266841	0.446	0.271	1.1e-16	COL23A1+ adventitial fibroblasts	ENSCAFG00000005978
1.23e-20	0.603144	0.39	0.237	1.62e-16	COL23A1+ adventitial fibroblasts	NAMPT
2.22e-20	0.740014	0.355	0.198	2.93e-16	COL23A1+ adventitial fibroblasts	MYOC
2.7e-20	0.294326	0.422	0.252	3.56e-16	COL23A1+ adventitial fibroblasts	DDIT4
2.96e-20	0.25124	0.428	0.257	3.92e-16	COL23A1+ adventitial fibroblasts	KANK3
3.49e-20	0.278793	0.981	0.893	4.61e-16	COL23A1+ adventitial fibroblasts	ENSCAFG00000013905
4.1e-20	0.26923	0.99	0.957	5.42e-16	COL23A1+ adventitial fibroblasts	FAU
4.81e-20	0.321115	0.924	0.828	6.35e-16	COL23A1+ adventitial fibroblasts	NUPR1
5.2e-20	0.262174	0.406	0.239	6.87e-16	COL23A1+ adventitial fibroblasts	BCLAF1
5.22e-20	0.295549	0.979	0.922	6.91e-16	COL23A1+ adventitial fibroblasts	EIF1
7.04e-20	0.277662	0.377	0.217	9.31e-16	COL23A1+ adventitial fibroblasts	RASSF8
7.99e-20	0.317036	0.815	0.675	1.06e-15	COL23A1+ adventitial fibroblasts	ZBTB20
1.3e-19	0.254567	0.707	0.522	1.71e-15	COL23A1+ adventitial fibroblasts	DHDDS
1.66e-19	0.264672	0.393	0.222	2.19e-15	COL23A1+ adventitial fibroblasts	ENSCAFG00000005494
2.95e-19	0.261642	0.935	0.814	3.89e-15	COL23A1+ adventitial fibroblasts	RPL34
3.95e-19	0.300368	0.554	0.381	5.22e-15	COL23A1+ adventitial fibroblasts	EIF4EBP3
6.36e-19	0.445292	0.385	0.237	8.41e-15	COL23A1+ adventitial fibroblasts	SRSF7
6.86e-19	0.251286	0.944	0.804	9.07e-15	COL23A1+ adventitial fibroblasts	EEF1A1
2.45e-18	0.307585	0.637	0.464	3.24e-14	COL23A1+ adventitial fibroblasts	CLIC1
3.37e-18	0.267196	0.342	0.192	4.46e-14	COL23A1+ adventitial fibroblasts	KCNT2
3.47e-18	0.318095	0.775	0.611	4.59e-14	COL23A1+ adventitial fibroblasts	ENSCAFG00000008873
3.57e-18	0.37474	0.385	0.236	4.72e-14	COL23A1+ adventitial fibroblasts	ENSCAFG00000032363
7.43e-18	0.404562	0.954	0.925	9.83e-14	COL23A1+ adventitial fibroblasts	PLPP3
8.14e-18	0.303263	0.713	0.542	1.08e-13	COL23A1+ adventitial fibroblasts	ENSCAFG00000002215
1.08e-17	0.301635	0.575	0.407	1.43e-13	COL23A1+ adventitial fibroblasts	ENSCAFG00000043646
1.55e-17	0.366191	0.744	0.591	2.05e-13	COL23A1+ adventitial fibroblasts	ANXA2
1.89e-17	0.396216	0.304	0.173	2.5e-13	COL23A1+ adventitial fibroblasts	INTS6
3.14e-17	0.258285	0.529	0.36	4.15e-13	COL23A1+ adventitial fibroblasts	MAGED2
3.8e-17	0.409319	0.656	0.524	5.02e-13	COL23A1+ adventitial fibroblasts	ATF4
7.21e-17	0.262013	0.893	0.753	9.53e-13	COL23A1+ adventitial fibroblasts	EIF3K
9.88e-17	0.317288	0.541	0.376	1.31e-12	COL23A1+ adventitial fibroblasts	ARF4
1.14e-16	0.307076	0.425	0.281	1.51e-12	COL23A1+ adventitial fibroblasts	RPL22L1
2.82e-16	0.256661	0.968	0.888	3.73e-12	COL23A1+ adventitial fibroblasts	NACA
3.65e-16	0.273989	0.97	0.92	4.83e-12	COL23A1+ adventitial fibroblasts	PMP22
5.33e-16	0.251296	0.962	0.888	7.04e-12	COL23A1+ adventitial fibroblasts	ENSCAFG00000015122
7.1e-16	0.318291	0.482	0.331	9.39e-12	COL23A1+ adventitial fibroblasts	SYN3
2.7e-15	0.525784	0.608	0.471	3.57e-11	COL23A1+ adventitial fibroblasts	ENSCAFG00000025063
3.07e-15	0.326102	0.761	0.594	4.06e-11	COL23A1+ adventitial fibroblasts	IGFBP4
1.05e-14	0.287009	0.545	0.387	1.39e-10	COL23A1+ adventitial fibroblasts	IL1R1
2.36e-14	0.27124	0.462	0.314	3.13e-10	COL23A1+ adventitial fibroblasts	SOD2
7.63e-14	0.286966	0.704	0.548	1.01e-09	COL23A1+ adventitial fibroblasts	QKI
1.06e-11	0.349902	0.796	0.709	1.41e-07	COL23A1+ adventitial fibroblasts	PM20D2
4.93e-10	0.467962	0.291	0.195	6.52e-06	COL23A1+ adventitial fibroblasts	POSTN
2.62e-08	0.310238	0.573	0.485	0.000346317	COL23A1+ adventitial fibroblasts	HSPA5
3.68e-06	0.390433	0.403	0.323	0.0486121	COL23A1+ adventitial fibroblasts	C6H7orf50
7.95e-110	1.23276	0.996	0.921	1.05e-105	CCBE1+ adventitial fibroblasts	RBMS3
1.03e-104	1.47846	0.994	0.907	1.36e-100	CCBE1+ adventitial fibroblasts	RORA
1.48e-84	1.04816	0.906	0.656	1.95e-80	CCBE1+ adventitial fibroblasts	MED13L
1.81e-81	1.45852	0.881	0.601	2.4e-77	CCBE1+ adventitial fibroblasts	HMCN1
5.6e-76	1.113	0.881	0.629	7.41e-72	CCBE1+ adventitial fibroblasts	SETBP1
1.63e-68	1.34905	0.725	0.388	2.16e-64	CCBE1+ adventitial fibroblasts	CCBE1
5.35e-67	1.44435	0.917	0.706	7.07e-63	CCBE1+ adventitial fibroblasts	ZFPM2
1.86e-66	0.939619	0.994	0.969	2.46e-62	CCBE1+ adventitial fibroblasts	C7
6.44e-66	1.12767	0.919	0.708	8.51e-62	CCBE1+ adventitial fibroblasts	PDE4D
1.59e-63	1.20512	0.891	0.667	2.11e-59	CCBE1+ adventitial fibroblasts	CACNA1C
3.12e-62	0.85249	0.819	0.57	4.13e-58	CCBE1+ adventitial fibroblasts	ZFAND3
5.28e-61	0.95377	0.949	0.773	6.98e-57	CCBE1+ adventitial fibroblasts	BNC2
2.75e-60	0.902059	0.938	0.796	3.63e-56	CCBE1+ adventitial fibroblasts	TTC28
1.05e-57	0.938586	0.923	0.763	1.39e-53	CCBE1+ adventitial fibroblasts	PARD3B
1.67e-57	1.14	0.603	0.303	2.21e-53	CCBE1+ adventitial fibroblasts	COL6A6
2.24e-57	0.775341	0.461	0.179	2.97e-53	CCBE1+ adventitial fibroblasts	XYLT1
3.21e-57	1.004	0.949	0.756	4.24e-53	CCBE1+ adventitial fibroblasts	BCAS3
4.63e-57	1.29805	0.759	0.495	6.12e-53	CCBE1+ adventitial fibroblasts	AUTS2
5.85e-57	1.35384	0.885	0.685	7.73e-53	CCBE1+ adventitial fibroblasts	PBX1
2.64e-55	0.853572	0.876	0.681	3.49e-51	CCBE1+ adventitial fibroblasts	DIAPH2
4.47e-54	0.816574	0.842	0.63	5.91e-50	CCBE1+ adventitial fibroblasts	TCF12
1.26e-53	0.87134	0.759	0.51	1.66e-49	CCBE1+ adventitial fibroblasts	ARID1B
4.51e-53	1.05867	0.638	0.357	5.96e-49	CCBE1+ adventitial fibroblasts	PTPRG
9.95e-52	0.862044	0.674	0.406	1.32e-47	CCBE1+ adventitial fibroblasts	SDK1
1.45e-50	0.762812	0.569	0.278	1.91e-46	CCBE1+ adventitial fibroblasts	ADAMTSL3
2.53e-49	1.20415	0.838	0.651	3.35e-45	CCBE1+ adventitial fibroblasts	PDGFD
3.85e-49	0.901095	0.71	0.453	5.08e-45	CCBE1+ adventitial fibroblasts	TRABD2B
1.55e-47	0.79606	0.497	0.228	2.06e-43	CCBE1+ adventitial fibroblasts	ROR1
2.46e-47	0.983628	0.716	0.469	3.25e-43	CCBE1+ adventitial fibroblasts	GNA14
5.19e-47	0.931871	0.817	0.617	6.86e-43	CCBE1+ adventitial fibroblasts	NFIA
1.07e-46	0.778367	0.776	0.549	1.41e-42	CCBE1+ adventitial fibroblasts	VPS13B
1.59e-46	0.751557	0.915	0.788	2.1e-42	CCBE1+ adventitial fibroblasts	NFIB
2.17e-46	0.694973	0.493	0.227	2.86e-42	CCBE1+ adventitial fibroblasts	FAT4
4.19e-46	0.632513	0.358	0.126	5.54e-42	CCBE1+ adventitial fibroblasts	ENTPD1
1.87e-45	0.969803	0.693	0.438	2.47e-41	CCBE1+ adventitial fibroblasts	PSD3
1.95e-45	0.845426	0.746	0.503	2.57e-41	CCBE1+ adventitial fibroblasts	IGF1R
2.4e-45	0.833715	0.938	0.765	3.18e-41	CCBE1+ adventitial fibroblasts	DOCK4
3.93e-45	0.954823	0.358	0.134	5.2e-41	CCBE1+ adventitial fibroblasts	UNC5C
9.23e-45	0.820517	0.8	0.586	1.22e-40	CCBE1+ adventitial fibroblasts	PARD3
1.35e-43	0.676256	0.68	0.419	1.79e-39	CCBE1+ adventitial fibroblasts	UTRN
5.55e-43	0.750107	0.64	0.382	7.34e-39	CCBE1+ adventitial fibroblasts	TCF7L2
6.71e-43	0.728807	0.753	0.514	8.87e-39	CCBE1+ adventitial fibroblasts	EXOC4
8.39e-43	1.02075	0.403	0.169	1.11e-38	CCBE1+ adventitial fibroblasts	LAMA2
1.12e-42	0.939566	0.938	0.834	1.48e-38	CCBE1+ adventitial fibroblasts	PLXDC2
1.31e-42	0.65973	0.706	0.454	1.73e-38	CCBE1+ adventitial fibroblasts	STAG1
4.54e-42	0.885103	0.857	0.672	6e-38	CCBE1+ adventitial fibroblasts	PTPRM
7.18e-42	0.660489	0.627	0.361	9.5e-38	CCBE1+ adventitial fibroblasts	NBEA
2.1e-41	0.692786	0.499	0.243	2.78e-37	CCBE1+ adventitial fibroblasts	DOCK9
1.09e-40	0.928644	0.716	0.493	1.44e-36	CCBE1+ adventitial fibroblasts	TRPS1
1.41e-40	0.648979	0.486	0.242	1.87e-36	CCBE1+ adventitial fibroblasts	DOCK1
1.61e-40	1.08974	0.691	0.448	2.13e-36	CCBE1+ adventitial fibroblasts	COL5A2
2.54e-40	1.24583	0.435	0.201	3.36e-36	CCBE1+ adventitial fibroblasts	SGCZ
4.92e-40	0.938165	0.642	0.425	6.5e-36	CCBE1+ adventitial fibroblasts	THRB
5.42e-40	0.565328	0.392	0.164	7.17e-36	CCBE1+ adventitial fibroblasts	GLI2
8.75e-40	0.721236	0.785	0.576	1.16e-35	CCBE1+ adventitial fibroblasts	GAB2
1.12e-39	0.725445	0.753	0.529	1.48e-35	CCBE1+ adventitial fibroblasts	FNDC3B
1.84e-39	0.825365	0.795	0.591	2.43e-35	CCBE1+ adventitial fibroblasts	EXT1
2.01e-39	0.57219	0.448	0.21	2.66e-35	CCBE1+ adventitial fibroblasts	GNAQ
9.33e-39	0.69779	0.87	0.699	1.23e-34	CCBE1+ adventitial fibroblasts	AKAP13
3.75e-38	0.72279	0.689	0.451	4.96e-34	CCBE1+ adventitial fibroblasts	EXOC6B
6.88e-38	0.758335	0.759	0.539	9.1e-34	CCBE1+ adventitial fibroblasts	MEIS1
7.71e-38	0.9865	0.633	0.401	1.02e-33	CCBE1+ adventitial fibroblasts	PDZRN3
9.12e-38	0.623727	0.593	0.344	1.21e-33	CCBE1+ adventitial fibroblasts	ERC1
9.58e-38	0.696631	0.614	0.378	1.27e-33	CCBE1+ adventitial fibroblasts	SOX5
2.06e-37	0.521763	0.48	0.233	2.73e-33	CCBE1+ adventitial fibroblasts	LARGE1
3.07e-37	0.666499	0.661	0.425	4.06e-33	CCBE1+ adventitial fibroblasts	AKT3
5.7e-37	0.691198	0.787	0.576	7.53e-33	CCBE1+ adventitial fibroblasts	MAGI2
6.3e-37	0.712646	0.525	0.285	8.33e-33	CCBE1+ adventitial fibroblasts	SLC9A9
6.63e-37	0.850173	0.569	0.338	8.77e-33	CCBE1+ adventitial fibroblasts	PBX3
3.83e-36	0.96403	0.928	0.846	5.06e-32	CCBE1+ adventitial fibroblasts	ROBO2
9.5e-36	0.625104	0.576	0.339	1.26e-31	CCBE1+ adventitial fibroblasts	FOXP1
1.05e-35	0.800359	0.77	0.602	1.39e-31	CCBE1+ adventitial fibroblasts	LHFPL6
1.19e-35	0.713686	0.842	0.677	1.57e-31	CCBE1+ adventitial fibroblasts	ZBTB20
1.75e-35	0.695971	0.733	0.528	2.31e-31	CCBE1+ adventitial fibroblasts	SGIP1
2.24e-35	0.800705	0.471	0.245	2.97e-31	CCBE1+ adventitial fibroblasts	NAALADL2
2.59e-35	0.594508	0.795	0.573	3.42e-31	CCBE1+ adventitial fibroblasts	SBF2
3.59e-35	0.678317	0.561	0.308	4.75e-31	CCBE1+ adventitial fibroblasts	TNXB
3.76e-35	0.809614	0.821	0.643	4.97e-31	CCBE1+ adventitial fibroblasts	MAML2
4.81e-35	0.618107	0.733	0.526	6.36e-31	CCBE1+ adventitial fibroblasts	VPS13D
6.55e-35	0.724049	0.633	0.406	8.66e-31	CCBE1+ adventitial fibroblasts	EHBP1
8.22e-35	0.624511	0.625	0.393	1.09e-30	CCBE1+ adventitial fibroblasts	MYCBP2
9.24e-35	0.55239	0.525	0.281	1.22e-30	CCBE1+ adventitial fibroblasts	CCNY
1.64e-34	0.668523	0.582	0.344	2.17e-30	CCBE1+ adventitial fibroblasts	SEMA5A
2.3e-34	0.687803	0.663	0.443	3.04e-30	CCBE1+ adventitial fibroblasts	UVRAG
2.32e-34	0.697686	0.827	0.64	3.07e-30	CCBE1+ adventitial fibroblasts	RBMS1
3.1e-34	0.537925	0.431	0.209	4.11e-30	CCBE1+ adventitial fibroblasts	ZNF532
3.73e-34	0.634358	0.642	0.41	4.93e-30	CCBE1+ adventitial fibroblasts	CACNA2D1
5.53e-34	0.540451	0.606	0.369	7.32e-30	CCBE1+ adventitial fibroblasts	TNRC6A
2.03e-33	0.678181	0.925	0.811	2.68e-29	CCBE1+ adventitial fibroblasts	ZEB2
2.59e-33	0.596533	0.582	0.355	3.42e-29	CCBE1+ adventitial fibroblasts	PHF14
4.67e-33	0.810203	0.646	0.444	6.18e-29	CCBE1+ adventitial fibroblasts	UBE2E2
5.59e-33	0.685975	0.672	0.446	7.4e-29	CCBE1+ adventitial fibroblasts	LRP6
6.33e-33	0.667998	0.603	0.377	8.38e-29	CCBE1+ adventitial fibroblasts	SYNE1
7.3e-33	0.530457	0.625	0.385	9.65e-29	CCBE1+ adventitial fibroblasts	MYO9A
8.51e-33	0.563094	0.595	0.365	1.13e-28	CCBE1+ adventitial fibroblasts	PKN2
1.22e-32	0.798377	0.661	0.454	1.61e-28	CCBE1+ adventitial fibroblasts	ETV6
1.47e-32	0.970543	0.785	0.657	1.95e-28	CCBE1+ adventitial fibroblasts	ZBTB16
1.84e-32	0.676218	0.721	0.524	2.44e-28	CCBE1+ adventitial fibroblasts	FAM172A
2.21e-32	0.644028	0.422	0.208	2.92e-28	CCBE1+ adventitial fibroblasts	FBXL7
2.44e-32	0.715357	0.904	0.773	3.23e-28	CCBE1+ adventitial fibroblasts	DLC1
3.22e-32	0.697542	0.659	0.449	4.26e-28	CCBE1+ adventitial fibroblasts	FBXL17
5.87e-32	0.632718	0.629	0.416	7.76e-28	CCBE1+ adventitial fibroblasts	TBC1D5
6.12e-32	0.617398	0.667	0.456	8.09e-28	CCBE1+ adventitial fibroblasts	GPHN
8.1e-32	0.739276	0.742	0.575	1.07e-27	CCBE1+ adventitial fibroblasts	GHR
1.04e-31	0.615552	0.429	0.217	1.38e-27	CCBE1+ adventitial fibroblasts	ITGA9
1.34e-31	0.755541	0.823	0.648	1.77e-27	CCBE1+ adventitial fibroblasts	PALM2AKAP2
1.42e-31	0.678119	0.838	0.703	1.87e-27	CCBE1+ adventitial fibroblasts	TCF4
1.58e-31	0.748796	0.712	0.505	2.09e-27	CCBE1+ adventitial fibroblasts	ROBO1
2.07e-31	0.691491	0.789	0.601	2.73e-27	CCBE1+ adventitial fibroblasts	ARHGAP10
2.6e-31	0.663066	0.482	0.264	3.44e-27	CCBE1+ adventitial fibroblasts	PRKD1
2.9e-31	0.640985	0.597	0.369	3.83e-27	CCBE1+ adventitial fibroblasts	JAZF1
3.11e-31	0.505351	0.493	0.273	4.11e-27	CCBE1+ adventitial fibroblasts	SND1
8.89e-31	0.633623	0.979	0.892	1.18e-26	CCBE1+ adventitial fibroblasts	LIMCH1
1.03e-30	0.449447	0.424	0.211	1.37e-26	CCBE1+ adventitial fibroblasts	PSPC1
1.35e-30	0.668414	0.614	0.386	1.78e-26	CCBE1+ adventitial fibroblasts	ZEB1
1.8e-30	0.896678	0.674	0.486	2.39e-26	CCBE1+ adventitial fibroblasts	TSHZ2
2.01e-30	0.530966	0.503	0.28	2.65e-26	CCBE1+ adventitial fibroblasts	BMPR2
2.17e-30	0.557936	0.565	0.349	2.87e-26	CCBE1+ adventitial fibroblasts	TRIO
2.41e-30	0.534784	0.582	0.36	3.19e-26	CCBE1+ adventitial fibroblasts	TNRC6C
3.25e-30	0.510277	0.39	0.187	4.3e-26	CCBE1+ adventitial fibroblasts	CACHD1
3.96e-30	0.569089	0.533	0.308	5.24e-26	CCBE1+ adventitial fibroblasts	TBL1XR1
5.4e-30	0.550601	0.358	0.162	7.15e-26	CCBE1+ adventitial fibroblasts	MAN1C1
7.27e-30	0.433925	0.258	0.096	9.61e-26	CCBE1+ adventitial fibroblasts	GAREM1
8e-30	0.600887	0.627	0.409	1.06e-25	CCBE1+ adventitial fibroblasts	CBLB
9.22e-30	0.59874	0.557	0.352	1.22e-25	CCBE1+ adventitial fibroblasts	STK3
1.25e-29	0.731637	0.962	0.875	1.65e-25	CCBE1+ adventitial fibroblasts	CELF2
1.39e-29	0.677832	0.614	0.406	1.84e-25	CCBE1+ adventitial fibroblasts	ARL15
1.41e-29	0.745436	0.648	0.441	1.86e-25	CCBE1+ adventitial fibroblasts	BICC1
2.01e-29	0.566072	0.638	0.421	2.66e-25	CCBE1+ adventitial fibroblasts	BAZ2B
2.86e-29	0.533032	0.499	0.283	3.79e-25	CCBE1+ adventitial fibroblasts	ENSCAFG00000005758
3.34e-29	0.696018	0.695	0.497	4.42e-25	CCBE1+ adventitial fibroblasts	MECOM
4.43e-29	0.420595	0.281	0.113	5.86e-25	CCBE1+ adventitial fibroblasts	PDZD2
5.77e-29	0.620716	0.714	0.523	7.63e-25	CCBE1+ adventitial fibroblasts	RBFOX2
8.31e-29	0.785225	0.947	0.846	1.1e-24	CCBE1+ adventitial fibroblasts	PRKG1
8.88e-29	0.447838	0.471	0.256	1.17e-24	CCBE1+ adventitial fibroblasts	LCOR
1.39e-28	0.635388	0.499	0.286	1.83e-24	CCBE1+ adventitial fibroblasts	UST
1.44e-28	0.550578	0.516	0.305	1.91e-24	CCBE1+ adventitial fibroblasts	FTO
1.47e-28	0.490938	0.446	0.235	1.94e-24	CCBE1+ adventitial fibroblasts	ABCA1
1.87e-28	0.708278	0.983	0.946	2.47e-24	CCBE1+ adventitial fibroblasts	ABCA5
1.89e-28	0.716672	0.932	0.83	2.5e-24	CCBE1+ adventitial fibroblasts	FBN1
1.89e-28	0.495999	0.544	0.322	2.51e-24	CCBE1+ adventitial fibroblasts	ZNF609
2.62e-28	0.4525	0.48	0.264	3.47e-24	CCBE1+ adventitial fibroblasts	PUM2
3.07e-28	0.746466	0.407	0.212	4.06e-24	CCBE1+ adventitial fibroblasts	SULF1
4.48e-28	0.439602	0.493	0.273	5.93e-24	CCBE1+ adventitial fibroblasts	KANSL1
7.2e-28	0.550367	0.544	0.337	9.53e-24	CCBE1+ adventitial fibroblasts	EIF4G3
1.22e-27	0.532946	0.527	0.317	1.62e-23	CCBE1+ adventitial fibroblasts	ITPR2
1.92e-27	0.413055	0.495	0.279	2.54e-23	CCBE1+ adventitial fibroblasts	KDM6A
2.98e-27	0.668203	0.578	0.372	3.94e-23	CCBE1+ adventitial fibroblasts	NCKAP5
3.42e-27	0.521017	0.544	0.338	4.52e-23	CCBE1+ adventitial fibroblasts	FAF1
3.47e-27	0.559663	0.62	0.434	4.59e-23	CCBE1+ adventitial fibroblasts	NIPBL
3.54e-27	0.713356	0.597	0.394	4.68e-23	CCBE1+ adventitial fibroblasts	NHSL2
3.78e-27	0.646047	0.678	0.478	5e-23	CCBE1+ adventitial fibroblasts	PRKCA
4.39e-27	0.490326	0.401	0.207	5.81e-23	CCBE1+ adventitial fibroblasts	ENSCAFG00000017486
5.84e-27	0.61342	0.606	0.408	7.72e-23	CCBE1+ adventitial fibroblasts	MYO1D
6.57e-27	0.447003	0.486	0.276	8.69e-23	CCBE1+ adventitial fibroblasts	PAN3
8.88e-27	0.506098	0.62	0.417	1.17e-22	CCBE1+ adventitial fibroblasts	ARHGEF12
1.1e-26	0.515089	0.45	0.251	1.45e-22	CCBE1+ adventitial fibroblasts	PRKCE
1.48e-26	0.549805	0.542	0.348	1.96e-22	CCBE1+ adventitial fibroblasts	MLLT10
1.72e-26	0.49256	0.712	0.52	2.27e-22	CCBE1+ adventitial fibroblasts	MAP4
1.85e-26	0.633562	0.586	0.371	2.45e-22	CCBE1+ adventitial fibroblasts	STARD13
2.03e-26	0.42367	0.475	0.269	2.69e-22	CCBE1+ adventitial fibroblasts	CPLANE1
3.37e-26	0.598548	0.48	0.279	4.45e-22	CCBE1+ adventitial fibroblasts	COL21A1
4.63e-26	0.495888	0.625	0.419	6.13e-22	CCBE1+ adventitial fibroblasts	NCOA2
4.93e-26	0.575218	0.512	0.312	6.52e-22	CCBE1+ adventitial fibroblasts	CARMIL1
5.77e-26	0.397156	0.433	0.229	7.63e-22	CCBE1+ adventitial fibroblasts	N4BP2
5.96e-26	0.527132	0.465	0.266	7.88e-22	CCBE1+ adventitial fibroblasts	LRCH1
7.43e-26	0.487983	0.388	0.202	9.83e-22	CCBE1+ adventitial fibroblasts	FMNL2
7.5e-26	0.559912	0.957	0.866	9.92e-22	CCBE1+ adventitial fibroblasts	LAMA4
8.22e-26	0.379796	0.446	0.238	1.09e-21	CCBE1+ adventitial fibroblasts	DYRK1A
8.32e-26	1.0471	0.258	0.106	1.1e-21	CCBE1+ adventitial fibroblasts	PCDH7
1.01e-25	0.462678	0.514	0.308	1.34e-21	CCBE1+ adventitial fibroblasts	TRIP12
1.08e-25	0.821805	0.52	0.332	1.43e-21	CCBE1+ adventitial fibroblasts	LRMDA
1.12e-25	0.684212	0.672	0.489	1.48e-21	CCBE1+ adventitial fibroblasts	RABGAP1L
1.13e-25	0.847297	0.684	0.52	1.49e-21	CCBE1+ adventitial fibroblasts	FOXO3
1.13e-25	1.03718	0.614	0.445	1.49e-21	CCBE1+ adventitial fibroblasts	GRID2
1.44e-25	0.605163	0.584	0.381	1.9e-21	CCBE1+ adventitial fibroblasts	PLEKHA5
1.47e-25	0.390408	0.452	0.247	1.94e-21	CCBE1+ adventitial fibroblasts	PPP6R3
1.53e-25	0.418149	0.328	0.153	2.02e-21	CCBE1+ adventitial fibroblasts	BBS9
1.89e-25	0.480974	0.431	0.239	2.5e-21	CCBE1+ adventitial fibroblasts	FER
2.03e-25	0.61209	0.294	0.13	2.69e-21	CCBE1+ adventitial fibroblasts	HS3ST3A1
2.08e-25	0.544249	0.612	0.417	2.75e-21	CCBE1+ adventitial fibroblasts	FNIP1
2.15e-25	0.539417	0.505	0.313	2.85e-21	CCBE1+ adventitial fibroblasts	CDC42BPA
3.16e-25	0.577267	0.832	0.681	4.18e-21	CCBE1+ adventitial fibroblasts	PREX2
3.62e-25	0.735979	0.465	0.28	4.78e-21	CCBE1+ adventitial fibroblasts	ENSCAFG00000049790
3.95e-25	0.772446	0.783	0.631	5.23e-21	CCBE1+ adventitial fibroblasts	NOX4
3.98e-25	0.641243	0.695	0.514	5.27e-21	CCBE1+ adventitial fibroblasts	ABLIM1
4.92e-25	0.487896	0.554	0.358	6.51e-21	CCBE1+ adventitial fibroblasts	COP1
5e-25	0.411793	0.337	0.161	6.61e-21	CCBE1+ adventitial fibroblasts	PKP4
5.02e-25	0.659763	0.601	0.441	6.64e-21	CCBE1+ adventitial fibroblasts	CDK14
6.11e-25	0.38554	0.401	0.206	8.07e-21	CCBE1+ adventitial fibroblasts	SNX29
7.61e-25	0.438212	0.303	0.138	1.01e-20	CCBE1+ adventitial fibroblasts	ENPP2
8.08e-25	0.568633	0.473	0.279	1.07e-20	CCBE1+ adventitial fibroblasts	LPAR1
1.3e-24	0.556154	0.652	0.456	1.71e-20	CCBE1+ adventitial fibroblasts	LAMC1
1.45e-24	0.71458	0.629	0.451	1.92e-20	CCBE1+ adventitial fibroblasts	AFF1
1.49e-24	0.443242	0.497	0.297	1.96e-20	CCBE1+ adventitial fibroblasts	DENND1A
1.92e-24	0.8044	0.838	0.734	2.54e-20	CCBE1+ adventitial fibroblasts	CADM2
2.02e-24	0.36933	0.407	0.213	2.67e-20	CCBE1+ adventitial fibroblasts	DOCK7
2.46e-24	0.575794	0.478	0.284	3.25e-20	CCBE1+ adventitial fibroblasts	RAPGEF4
2.7e-24	0.464997	0.482	0.297	3.56e-20	CCBE1+ adventitial fibroblasts	WDFY3
2.73e-24	0.589315	0.591	0.405	3.61e-20	CCBE1+ adventitial fibroblasts	TGFBR3
2.82e-24	0.404708	0.407	0.219	3.73e-20	CCBE1+ adventitial fibroblasts	TMEM135
3.94e-24	0.426134	0.294	0.134	5.22e-20	CCBE1+ adventitial fibroblasts	FGF10
4.37e-24	0.687631	0.925	0.834	5.77e-20	CCBE1+ adventitial fibroblasts	MACROD2
4.47e-24	0.433992	0.516	0.316	5.92e-20	CCBE1+ adventitial fibroblasts	EPB41L2
5.04e-24	0.465784	0.299	0.138	6.66e-20	CCBE1+ adventitial fibroblasts	PELI2
5.38e-24	0.49599	0.522	0.33	7.11e-20	CCBE1+ adventitial fibroblasts	MPDZ
5.47e-24	0.460479	0.42	0.235	7.23e-20	CCBE1+ adventitial fibroblasts	TNKS
5.65e-24	0.673541	0.533	0.351	7.47e-20	CCBE1+ adventitial fibroblasts	WWOX
6.09e-24	0.654659	0.618	0.455	8.05e-20	CCBE1+ adventitial fibroblasts	SSBP2
7.53e-24	0.346906	0.309	0.142	9.96e-20	CCBE1+ adventitial fibroblasts	MCC
7.54e-24	0.423497	0.407	0.221	9.98e-20	CCBE1+ adventitial fibroblasts	KDM4C
7.68e-24	0.739602	0.375	0.199	1.02e-19	CCBE1+ adventitial fibroblasts	DLG2
8.09e-24	0.361134	0.39	0.204	1.07e-19	CCBE1+ adventitial fibroblasts	ATP9B
8.14e-24	0.501244	0.738	0.549	1.08e-19	CCBE1+ adventitial fibroblasts	QKI
8.43e-24	0.490797	0.473	0.28	1.12e-19	CCBE1+ adventitial fibroblasts	SH3RF1
8.44e-24	0.552648	0.704	0.528	1.12e-19	CCBE1+ adventitial fibroblasts	WWTR1
9.75e-24	0.730823	0.499	0.308	1.29e-19	CCBE1+ adventitial fibroblasts	KCTD16
1.07e-23	0.422401	0.463	0.272	1.41e-19	CCBE1+ adventitial fibroblasts	BIRC6
1.47e-23	0.712084	0.804	0.672	1.95e-19	CCBE1+ adventitial fibroblasts	CACNB2
1.49e-23	0.438093	0.373	0.195	1.96e-19	CCBE1+ adventitial fibroblasts	STIM1
1.67e-23	0.663984	0.633	0.444	2.21e-19	CCBE1+ adventitial fibroblasts	ENSCAFG00000003299
2.06e-23	0.44243	0.593	0.395	2.72e-19	CCBE1+ adventitial fibroblasts	SENP6
2.62e-23	0.78303	0.458	0.272	3.46e-19	CCBE1+ adventitial fibroblasts	SPON1
2.63e-23	0.750381	0.531	0.357	3.48e-19	CCBE1+ adventitial fibroblasts	PDE1C
2.64e-23	0.601183	0.599	0.411	3.49e-19	CCBE1+ adventitial fibroblasts	SNTB1
3.91e-23	0.392019	0.414	0.226	5.17e-19	CCBE1+ adventitial fibroblasts	VWA8
6.83e-23	0.510354	0.648	0.449	9.03e-19	CCBE1+ adventitial fibroblasts	AGAP1
6.83e-23	0.507639	0.443	0.257	9.03e-19	CCBE1+ adventitial fibroblasts	SPIDR
7.6e-23	0.57442	0.736	0.576	1e-18	CCBE1+ adventitial fibroblasts	PTPRD
9.98e-23	0.415942	0.606	0.406	1.32e-18	CCBE1+ adventitial fibroblasts	NOTCH2
1.44e-22	0.540215	0.439	0.255	1.91e-18	CCBE1+ adventitial fibroblasts	SLC4A4
1.46e-22	0.798041	0.721	0.574	1.93e-18	CCBE1+ adventitial fibroblasts	CADM1
1.52e-22	0.733543	0.437	0.254	2e-18	CCBE1+ adventitial fibroblasts	GUCY1A2
1.75e-22	0.533116	0.697	0.511	2.31e-18	CCBE1+ adventitial fibroblasts	MAGI1
1.78e-22	0.44354	0.39	0.208	2.36e-18	CCBE1+ adventitial fibroblasts	MRTFB
2.07e-22	0.543123	0.627	0.44	2.74e-18	CCBE1+ adventitial fibroblasts	ANTXR1
2.16e-22	0.568358	0.704	0.54	2.85e-18	CCBE1+ adventitial fibroblasts	PPP3CA
2.2e-22	0.714612	0.872	0.742	2.91e-18	CCBE1+ adventitial fibroblasts	REV3L
3.15e-22	0.553279	0.48	0.296	4.17e-18	CCBE1+ adventitial fibroblasts	MAGI3
3.58e-22	0.493718	0.443	0.265	4.73e-18	CCBE1+ adventitial fibroblasts	LRBA
4.21e-22	0.947529	0.51	0.344	5.57e-18	CCBE1+ adventitial fibroblasts	C6
4.54e-22	0.340276	0.348	0.176	6e-18	CCBE1+ adventitial fibroblasts	PLEKHM3
4.61e-22	0.810852	0.574	0.389	6.1e-18	CCBE1+ adventitial fibroblasts	IL1R1
5.03e-22	0.333785	0.305	0.143	6.65e-18	CCBE1+ adventitial fibroblasts	GLDN
5.23e-22	0.631138	0.386	0.21	6.91e-18	CCBE1+ adventitial fibroblasts	LDLRAD4
5.26e-22	0.714493	0.429	0.247	6.95e-18	CCBE1+ adventitial fibroblasts	PID1
5.47e-22	0.443422	0.546	0.358	7.23e-18	CCBE1+ adventitial fibroblasts	KMT2C
6.15e-22	0.313914	0.369	0.189	8.14e-18	CCBE1+ adventitial fibroblasts	ZDHHC17
7.05e-22	0.46245	0.311	0.154	9.33e-18	CCBE1+ adventitial fibroblasts	NTN1
7.9e-22	0.402432	0.471	0.284	1.04e-17	CCBE1+ adventitial fibroblasts	PTBP2
1.11e-21	0.562875	0.672	0.487	1.47e-17	CCBE1+ adventitial fibroblasts	PHACTR1
1.35e-21	0.472038	0.371	0.203	1.78e-17	CCBE1+ adventitial fibroblasts	TCF7L1
1.55e-21	0.3806	0.418	0.239	2.05e-17	CCBE1+ adventitial fibroblasts	MON2
1.57e-21	0.608244	0.333	0.172	2.08e-17	CCBE1+ adventitial fibroblasts	DCLK1
1.7e-21	0.418341	0.431	0.248	2.25e-17	CCBE1+ adventitial fibroblasts	THADA
2.13e-21	0.579989	0.674	0.51	2.82e-17	CCBE1+ adventitial fibroblasts	COLEC12
2.33e-21	0.434407	0.388	0.211	3.08e-17	CCBE1+ adventitial fibroblasts	ZNF608
2.46e-21	0.45097	0.791	0.633	3.25e-17	CCBE1+ adventitial fibroblasts	MYLK
2.68e-21	0.640477	0.512	0.337	3.54e-17	CCBE1+ adventitial fibroblasts	SGCD
2.85e-21	0.477669	0.388	0.214	3.76e-17	CCBE1+ adventitial fibroblasts	NCALD
2.98e-21	0.581995	0.814	0.687	3.94e-17	CCBE1+ adventitial fibroblasts	MBNL1
3.2e-21	0.478186	0.362	0.194	4.23e-17	CCBE1+ adventitial fibroblasts	KLF12
3.42e-21	0.346183	0.407	0.23	4.53e-17	CCBE1+ adventitial fibroblasts	GIGYF2
3.88e-21	0.447746	0.424	0.244	5.13e-17	CCBE1+ adventitial fibroblasts	SMAD3
4.65e-21	0.564178	0.738	0.583	6.15e-17	CCBE1+ adventitial fibroblasts	JMJD1C
5.23e-21	0.941412	0.648	0.507	6.92e-17	CCBE1+ adventitial fibroblasts	SLC8A1
5.48e-21	0.367753	0.392	0.216	7.25e-17	CCBE1+ adventitial fibroblasts	RUFY3
5.79e-21	0.387192	0.279	0.127	7.66e-17	CCBE1+ adventitial fibroblasts	PDE10A
6.29e-21	0.43408	0.401	0.232	8.32e-17	CCBE1+ adventitial fibroblasts	GSK3B
8.31e-21	0.399378	0.467	0.287	1.1e-16	CCBE1+ adventitial fibroblasts	PTK2
9.37e-21	0.410788	0.382	0.213	1.24e-16	CCBE1+ adventitial fibroblasts	PTPN12
9.5e-21	0.329486	0.345	0.179	1.26e-16	CCBE1+ adventitial fibroblasts	DIS3L2
9.62e-21	0.684465	0.574	0.404	1.27e-16	CCBE1+ adventitial fibroblasts	PIEZO2
1.04e-20	0.493111	0.846	0.693	1.38e-16	CCBE1+ adventitial fibroblasts	NRP1
1.12e-20	0.750701	0.377	0.211	1.48e-16	CCBE1+ adventitial fibroblasts	VCAN
1.26e-20	0.453119	0.418	0.241	1.67e-16	CCBE1+ adventitial fibroblasts	ACACA
1.7e-20	0.57188	0.627	0.47	2.25e-16	CCBE1+ adventitial fibroblasts	MBNL2
2.13e-20	0.401126	0.39	0.221	2.82e-16	CCBE1+ adventitial fibroblasts	FOCAD
2.84e-20	0.434418	0.623	0.437	3.76e-16	CCBE1+ adventitial fibroblasts	TEAD1
3e-20	0.440949	0.277	0.131	3.97e-16	CCBE1+ adventitial fibroblasts	EPHA7
3.11e-20	0.422185	0.955	0.931	4.11e-16	CCBE1+ adventitial fibroblasts	SPTBN1
3.84e-20	0.705737	0.475	0.314	5.08e-16	CCBE1+ adventitial fibroblasts	RAD51B
3.98e-20	0.505444	0.65	0.49	5.27e-16	CCBE1+ adventitial fibroblasts	AGMO
5.01e-20	0.537657	0.463	0.289	6.63e-16	CCBE1+ adventitial fibroblasts	MLLT3
5.04e-20	0.546816	0.422	0.261	6.67e-16	CCBE1+ adventitial fibroblasts	RARB
5.17e-20	0.483143	0.493	0.315	6.83e-16	CCBE1+ adventitial fibroblasts	ARHGEF3
5.31e-20	0.38595	0.456	0.276	7.02e-16	CCBE1+ adventitial fibroblasts	PARVA
5.52e-20	0.440225	0.256	0.118	7.3e-16	CCBE1+ adventitial fibroblasts	CHSY3
6.28e-20	0.378157	0.394	0.226	8.3e-16	CCBE1+ adventitial fibroblasts	PRKDC
8.07e-20	0.56943	0.8	0.654	1.07e-15	CCBE1+ adventitial fibroblasts	ELMO1
8.11e-20	0.304917	0.356	0.188	1.07e-15	CCBE1+ adventitial fibroblasts	CDK13
9.02e-20	0.323512	0.362	0.195	1.19e-15	CCBE1+ adventitial fibroblasts	HERC1
1.06e-19	0.372282	0.39	0.227	1.4e-15	CCBE1+ adventitial fibroblasts	KIAA1109
1.08e-19	0.312686	0.303	0.149	1.43e-15	CCBE1+ adventitial fibroblasts	PKNOX2
1.11e-19	0.575622	0.563	0.382	1.47e-15	CCBE1+ adventitial fibroblasts	RFTN1
1.12e-19	0.308998	0.316	0.159	1.48e-15	CCBE1+ adventitial fibroblasts	CEP152
1.24e-19	0.571114	0.254	0.119	1.64e-15	CCBE1+ adventitial fibroblasts	EBF1
1.24e-19	0.379444	0.301	0.15	1.64e-15	CCBE1+ adventitial fibroblasts	OSMR
1.27e-19	0.476611	0.606	0.431	1.68e-15	CCBE1+ adventitial fibroblasts	CDKAL1
1.38e-19	0.577398	0.49	0.321	1.82e-15	CCBE1+ adventitial fibroblasts	HMGCLL1
1.58e-19	0.386837	0.514	0.332	2.09e-15	CCBE1+ adventitial fibroblasts	NKTR
1.62e-19	0.252134	0.264	0.121	2.14e-15	CCBE1+ adventitial fibroblasts	MED27
2.39e-19	0.378673	0.554	0.37	3.16e-15	CCBE1+ adventitial fibroblasts	UBR5
2.56e-19	0.48388	0.514	0.346	3.39e-15	CCBE1+ adventitial fibroblasts	ARHGAP21
2.65e-19	0.820198	0.507	0.353	3.5e-15	CCBE1+ adventitial fibroblasts	PCSK5
2.78e-19	0.340175	0.397	0.227	3.68e-15	CCBE1+ adventitial fibroblasts	RNGTT
3.27e-19	0.413065	0.505	0.336	4.33e-15	CCBE1+ adventitial fibroblasts	AP3B1
3.46e-19	0.340082	0.324	0.17	4.58e-15	CCBE1+ adventitial fibroblasts	ENSCAFG00000006726
3.49e-19	0.428573	0.456	0.282	4.61e-15	CCBE1+ adventitial fibroblasts	CC2D2A
3.55e-19	0.706266	0.648	0.482	4.7e-15	CCBE1+ adventitial fibroblasts	CRYBG3
3.82e-19	0.516715	0.52	0.352	5.05e-15	CCBE1+ adventitial fibroblasts	SUPT3H
3.87e-19	0.393771	0.484	0.309	5.12e-15	CCBE1+ adventitial fibroblasts	TOP2B
3.96e-19	0.382994	0.303	0.156	5.24e-15	CCBE1+ adventitial fibroblasts	NEO1
4.01e-19	0.962971	0.644	0.485	5.3e-15	CCBE1+ adventitial fibroblasts	FKBP5
4.04e-19	0.492219	0.58	0.423	5.34e-15	CCBE1+ adventitial fibroblasts	BTBD9
4.37e-19	0.804781	0.414	0.261	5.78e-15	CCBE1+ adventitial fibroblasts	SUGCT
4.4e-19	0.54741	0.303	0.155	5.82e-15	CCBE1+ adventitial fibroblasts	RORB
4.86e-19	0.416701	0.45	0.274	6.43e-15	CCBE1+ adventitial fibroblasts	MAP4K4
5.48e-19	0.406862	0.503	0.323	7.24e-15	CCBE1+ adventitial fibroblasts	FAM214A
6.68e-19	0.378371	0.503	0.327	8.83e-15	CCBE1+ adventitial fibroblasts	USP34
6.93e-19	0.308408	0.284	0.138	9.16e-15	CCBE1+ adventitial fibroblasts	ALMS1
8.13e-19	0.479126	0.35	0.195	1.08e-14	CCBE1+ adventitial fibroblasts	KCNT2
8.19e-19	0.364958	0.397	0.232	1.08e-14	CCBE1+ adventitial fibroblasts	PIK3C3
9.27e-19	0.36735	0.299	0.149	1.23e-14	CCBE1+ adventitial fibroblasts	PLXNA4
1.32e-18	0.545908	0.627	0.464	1.74e-14	CCBE1+ adventitial fibroblasts	PTPN13
1.35e-18	0.350167	0.433	0.261	1.79e-14	CCBE1+ adventitial fibroblasts	UBR3
1.42e-18	0.272636	0.373	0.205	1.88e-14	CCBE1+ adventitial fibroblasts	CREBBP
1.59e-18	0.332815	0.384	0.216	2.1e-14	CCBE1+ adventitial fibroblasts	FAT1
1.63e-18	0.450603	0.45	0.284	2.16e-14	CCBE1+ adventitial fibroblasts	FBXW7
2e-18	0.476645	0.586	0.427	2.64e-14	CCBE1+ adventitial fibroblasts	ARHGAP42
2.11e-18	0.444667	0.725	0.571	2.79e-14	CCBE1+ adventitial fibroblasts	DENND5A
2.9e-18	0.380747	0.405	0.241	3.83e-14	CCBE1+ adventitial fibroblasts	ZFHX3
3.19e-18	0.343864	0.299	0.155	4.22e-14	CCBE1+ adventitial fibroblasts	WDR7
3.27e-18	0.426764	0.394	0.229	4.33e-14	CCBE1+ adventitial fibroblasts	ZNF407
3.9e-18	0.361134	0.458	0.287	5.16e-14	CCBE1+ adventitial fibroblasts	WDR70
4.2e-18	0.352186	0.382	0.221	5.55e-14	CCBE1+ adventitial fibroblasts	PIAS1
4.67e-18	0.497639	0.627	0.485	6.17e-14	CCBE1+ adventitial fibroblasts	TTC3
4.9e-18	0.40356	0.407	0.246	6.47e-14	CCBE1+ adventitial fibroblasts	FOXO1
6.77e-18	0.350472	0.33	0.181	8.95e-14	CCBE1+ adventitial fibroblasts	CEP112
7.04e-18	0.436615	0.292	0.152	9.31e-14	CCBE1+ adventitial fibroblasts	RYR3
7.78e-18	0.362384	0.333	0.181	1.03e-13	CCBE1+ adventitial fibroblasts	DIP2B
7.96e-18	0.368669	0.471	0.297	1.05e-13	CCBE1+ adventitial fibroblasts	ELP4
8.79e-18	0.331434	0.343	0.19	1.16e-13	CCBE1+ adventitial fibroblasts	RBM33
8.91e-18	0.393767	0.303	0.16	1.18e-13	CCBE1+ adventitial fibroblasts	ENSCAFG00000032470
9.06e-18	0.313097	0.343	0.188	1.2e-13	CCBE1+ adventitial fibroblasts	ENSCAFG00000010224
9.98e-18	0.343343	0.32	0.17	1.32e-13	CCBE1+ adventitial fibroblasts	RNF169
1.01e-17	0.444364	0.495	0.324	1.34e-13	CCBE1+ adventitial fibroblasts	GAB1
1.03e-17	0.391697	0.292	0.149	1.36e-13	CCBE1+ adventitial fibroblasts	GLI3
1.13e-17	0.3779	0.478	0.31	1.49e-13	CCBE1+ adventitial fibroblasts	HERC4
1.23e-17	0.414795	0.571	0.415	1.63e-13	CCBE1+ adventitial fibroblasts	RERE
1.24e-17	0.3901	0.503	0.333	1.65e-13	CCBE1+ adventitial fibroblasts	CNTLN
1.43e-17	0.465697	0.448	0.278	1.89e-13	CCBE1+ adventitial fibroblasts	HGF
1.49e-17	0.355258	0.29	0.148	1.97e-13	CCBE1+ adventitial fibroblasts	PTCH1
1.58e-17	0.422907	0.292	0.151	2.09e-13	CCBE1+ adventitial fibroblasts	EPS8
1.75e-17	0.484843	0.454	0.292	2.31e-13	CCBE1+ adventitial fibroblasts	SCFD2
1.91e-17	0.414741	0.326	0.182	2.52e-13	CCBE1+ adventitial fibroblasts	CDIN1
1.92e-17	0.527639	0.544	0.376	2.54e-13	CCBE1+ adventitial fibroblasts	ENSCAFG00000048858
1.97e-17	0.286542	0.313	0.165	2.6e-13	CCBE1+ adventitial fibroblasts	LRRK1
1.99e-17	0.516386	0.689	0.545	2.63e-13	CCBE1+ adventitial fibroblasts	PICALM
2.02e-17	0.415347	0.546	0.376	2.68e-13	CCBE1+ adventitial fibroblasts	DDR2
2.14e-17	0.543808	0.433	0.279	2.83e-13	CCBE1+ adventitial fibroblasts	MEIS2
2.36e-17	0.346201	0.337	0.187	3.12e-13	CCBE1+ adventitial fibroblasts	HTT
2.39e-17	0.499189	0.386	0.234	3.16e-13	CCBE1+ adventitial fibroblasts	ADGRG6
2.39e-17	0.34141	0.394	0.236	3.17e-13	CCBE1+ adventitial fibroblasts	FOXJ3
2.44e-17	0.466407	0.68	0.511	3.22e-13	CCBE1+ adventitial fibroblasts	MCU
2.62e-17	0.457402	0.294	0.152	3.47e-13	CCBE1+ adventitial fibroblasts	SPAG16
2.69e-17	0.296239	0.313	0.166	3.56e-13	CCBE1+ adventitial fibroblasts	RFX7
2.94e-17	0.416576	0.441	0.284	3.88e-13	CCBE1+ adventitial fibroblasts	UBE2H
3.31e-17	0.356598	0.397	0.235	4.37e-13	CCBE1+ adventitial fibroblasts	RPS6KC1
3.55e-17	0.366348	0.435	0.269	4.69e-13	CCBE1+ adventitial fibroblasts	ST7L
4.1e-17	0.322549	0.318	0.172	5.42e-13	CCBE1+ adventitial fibroblasts	PTBP3
4.5e-17	0.427857	0.537	0.366	5.95e-13	CCBE1+ adventitial fibroblasts	C1QTNF7
4.82e-17	0.317377	0.256	0.125	6.37e-13	CCBE1+ adventitial fibroblasts	PLD1
4.89e-17	0.406831	0.356	0.207	6.46e-13	CCBE1+ adventitial fibroblasts	CASK
4.91e-17	0.511653	0.365	0.216	6.49e-13	CCBE1+ adventitial fibroblasts	TMEM117
5.38e-17	0.382127	0.422	0.265	7.12e-13	CCBE1+ adventitial fibroblasts	SCAF8
5.8e-17	0.345709	0.335	0.187	7.67e-13	CCBE1+ adventitial fibroblasts	RGL1
6.1e-17	0.269225	0.307	0.159	8.06e-13	CCBE1+ adventitial fibroblasts	TTBK2
6.38e-17	0.406402	0.384	0.221	8.43e-13	CCBE1+ adventitial fibroblasts	FAP
6.41e-17	0.323996	0.303	0.162	8.48e-13	CCBE1+ adventitial fibroblasts	SWT1
8.51e-17	0.394963	0.701	0.535	1.13e-12	CCBE1+ adventitial fibroblasts	ATRX
9e-17	0.350587	0.324	0.181	1.19e-12	CCBE1+ adventitial fibroblasts	SLC10A7
9.58e-17	0.353626	0.382	0.228	1.27e-12	CCBE1+ adventitial fibroblasts	PCCA
9.78e-17	0.337449	0.375	0.219	1.29e-12	CCBE1+ adventitial fibroblasts	UBE4B
9.87e-17	0.396755	0.499	0.346	1.31e-12	CCBE1+ adventitial fibroblasts	NF1
1e-16	0.345334	0.375	0.224	1.32e-12	CCBE1+ adventitial fibroblasts	TGFBR2
1.34e-16	0.677993	0.866	0.748	1.77e-12	CCBE1+ adventitial fibroblasts	SLIT3
1.54e-16	0.29465	0.352	0.197	2.04e-12	CCBE1+ adventitial fibroblasts	RNF38
1.58e-16	0.586262	0.672	0.561	2.09e-12	CCBE1+ adventitial fibroblasts	PRICKLE2
1.65e-16	0.358924	0.352	0.2	2.18e-12	CCBE1+ adventitial fibroblasts	MAP3K5
2.02e-16	0.491969	0.652	0.5	2.68e-12	CCBE1+ adventitial fibroblasts	COL14A1
2.39e-16	0.404588	0.412	0.259	3.16e-12	CCBE1+ adventitial fibroblasts	OPHN1
2.47e-16	0.297881	0.305	0.164	3.26e-12	CCBE1+ adventitial fibroblasts	STXBP5
2.89e-16	0.299592	0.348	0.197	3.82e-12	CCBE1+ adventitial fibroblasts	KATNAL1
2.95e-16	0.279157	0.303	0.162	3.9e-12	CCBE1+ adventitial fibroblasts	NCOA3
3.65e-16	0.288083	0.384	0.226	4.83e-12	CCBE1+ adventitial fibroblasts	TRPM7
3.69e-16	0.391542	0.469	0.309	4.88e-12	CCBE1+ adventitial fibroblasts	ERBIN
3.7e-16	0.288906	0.38	0.223	4.89e-12	CCBE1+ adventitial fibroblasts	RBM26
3.76e-16	0.345233	0.36	0.211	4.97e-12	CCBE1+ adventitial fibroblasts	WNK3
4.47e-16	0.434193	0.482	0.33	5.92e-12	CCBE1+ adventitial fibroblasts	LPP
4.51e-16	0.359798	0.448	0.293	5.96e-12	CCBE1+ adventitial fibroblasts	MKLN1
4.76e-16	0.348707	0.326	0.18	6.3e-12	CCBE1+ adventitial fibroblasts	PDSS2
4.76e-16	0.376446	0.456	0.298	6.3e-12	CCBE1+ adventitial fibroblasts	RALGAPA1
5.12e-16	0.691175	0.377	0.234	6.78e-12	CCBE1+ adventitial fibroblasts	CTNNA3
5.45e-16	0.419474	0.429	0.281	7.2e-12	CCBE1+ adventitial fibroblasts	ADAMTS2
6.47e-16	0.395148	0.467	0.307	8.55e-12	CCBE1+ adventitial fibroblasts	KANSL1L
6.84e-16	0.36896	0.446	0.291	9.04e-12	CCBE1+ adventitial fibroblasts	NEK7
6.9e-16	0.319416	0.343	0.198	9.13e-12	CCBE1+ adventitial fibroblasts	PHC3
7.78e-16	0.31169	0.35	0.2	1.03e-11	CCBE1+ adventitial fibroblasts	FBXL20
7.84e-16	0.417759	0.516	0.368	1.04e-11	CCBE1+ adventitial fibroblasts	PHIP
8.33e-16	0.454696	0.433	0.285	1.1e-11	CCBE1+ adventitial fibroblasts	PRDM6
9.96e-16	0.302055	0.33	0.188	1.32e-11	CCBE1+ adventitial fibroblasts	R3HDM2
1.27e-15	0.399739	0.537	0.396	1.68e-11	CCBE1+ adventitial fibroblasts	NCOA1
1.29e-15	0.589782	0.467	0.331	1.71e-11	CCBE1+ adventitial fibroblasts	CAMKMT
1.34e-15	0.53154	0.565	0.415	1.77e-11	CCBE1+ adventitial fibroblasts	VMP1
1.43e-15	0.335007	0.377	0.23	1.89e-11	CCBE1+ adventitial fibroblasts	ASXL1
1.71e-15	0.494515	0.657	0.513	2.26e-11	CCBE1+ adventitial fibroblasts	BCL2
1.75e-15	0.404693	0.429	0.273	2.31e-11	CCBE1+ adventitial fibroblasts	APBB2
2.07e-15	0.328337	0.258	0.131	2.74e-11	CCBE1+ adventitial fibroblasts	CPEB2
2.15e-15	0.422285	0.382	0.231	2.85e-11	CCBE1+ adventitial fibroblasts	UGCG
2.29e-15	0.323332	0.429	0.276	3.03e-11	CCBE1+ adventitial fibroblasts	ENSCAFG00000003936
2.36e-15	0.309663	0.388	0.241	3.12e-11	CCBE1+ adventitial fibroblasts	CLIP1
2.72e-15	0.431166	0.392	0.249	3.6e-11	CCBE1+ adventitial fibroblasts	PHF21A
3.1e-15	0.38527	0.252	0.128	4.1e-11	CCBE1+ adventitial fibroblasts	LDB2
3.16e-15	0.312301	0.288	0.156	4.18e-11	CCBE1+ adventitial fibroblasts	HECTD2
3.18e-15	0.387806	0.386	0.243	4.2e-11	CCBE1+ adventitial fibroblasts	SMURF1
3.64e-15	0.299576	0.369	0.222	4.81e-11	CCBE1+ adventitial fibroblasts	CNTRL
3.74e-15	0.309406	0.418	0.261	4.95e-11	CCBE1+ adventitial fibroblasts	KAT6A
3.8e-15	0.529652	0.418	0.272	5.03e-11	CCBE1+ adventitial fibroblasts	PLCXD3
4.32e-15	0.275148	0.29	0.157	5.71e-11	CCBE1+ adventitial fibroblasts	AFAP1
4.6e-15	0.399847	0.405	0.264	6.08e-11	CCBE1+ adventitial fibroblasts	AOPEP
4.78e-15	0.529221	0.62	0.495	6.32e-11	CCBE1+ adventitial fibroblasts	SMYD3
4.9e-15	0.381417	0.488	0.338	6.48e-11	CCBE1+ adventitial fibroblasts	AUH
5.02e-15	0.356258	0.414	0.261	6.64e-11	CCBE1+ adventitial fibroblasts	KIAA1328
5.07e-15	0.266953	0.279	0.149	6.71e-11	CCBE1+ adventitial fibroblasts	KDM2A
5.13e-15	0.253678	0.267	0.138	6.78e-11	CCBE1+ adventitial fibroblasts	USP32
5.62e-15	0.264819	0.316	0.176	7.43e-11	CCBE1+ adventitial fibroblasts	SPPL3
5.69e-15	0.38562	0.501	0.353	7.52e-11	CCBE1+ adventitial fibroblasts	WWC2
6.33e-15	0.379732	0.341	0.202	8.37e-11	CCBE1+ adventitial fibroblasts	PGM5
6.92e-15	0.296555	0.311	0.175	9.15e-11	CCBE1+ adventitial fibroblasts	PDE8A
7.72e-15	0.367129	0.454	0.309	1.02e-10	CCBE1+ adventitial fibroblasts	VPS13A
8.19e-15	0.497057	0.588	0.439	1.08e-10	CCBE1+ adventitial fibroblasts	ZCCHC7
8.34e-15	0.442546	0.787	0.596	1.1e-10	CCBE1+ adventitial fibroblasts	PRG4
9.1e-15	0.856908	0.584	0.472	1.2e-10	CCBE1+ adventitial fibroblasts	KIF26B
9.34e-15	0.334469	0.39	0.242	1.23e-10	CCBE1+ adventitial fibroblasts	NSD1
9.99e-15	0.570651	0.414	0.272	1.32e-10	CCBE1+ adventitial fibroblasts	ISM1
1.08e-14	0.317583	0.362	0.222	1.43e-10	CCBE1+ adventitial fibroblasts	ZNF292
1.11e-14	0.276335	0.337	0.197	1.46e-10	CCBE1+ adventitial fibroblasts	ZNF277
1.11e-14	0.408245	0.518	0.37	1.47e-10	CCBE1+ adventitial fibroblasts	PIK3R1
1.14e-14	0.369016	0.452	0.307	1.5e-10	CCBE1+ adventitial fibroblasts	FBXO11
1.15e-14	0.421999	0.384	0.239	1.52e-10	CCBE1+ adventitial fibroblasts	SH3PXD2B
1.16e-14	0.444153	0.682	0.566	1.54e-10	CCBE1+ adventitial fibroblasts	PLPP1
1.19e-14	0.271877	0.301	0.167	1.58e-10	CCBE1+ adventitial fibroblasts	PIAS2
1.22e-14	0.343085	0.412	0.266	1.61e-10	CCBE1+ adventitial fibroblasts	CHD6
1.23e-14	0.38888	0.414	0.268	1.63e-10	CCBE1+ adventitial fibroblasts	SCAPER
1.27e-14	0.373611	0.386	0.244	1.68e-10	CCBE1+ adventitial fibroblasts	PDS5B
1.47e-14	0.317096	0.284	0.155	1.95e-10	CCBE1+ adventitial fibroblasts	ARHGAP26
1.61e-14	0.26414	0.305	0.17	2.13e-10	CCBE1+ adventitial fibroblasts	UHRF2
1.82e-14	0.409592	0.409	0.267	2.41e-10	CCBE1+ adventitial fibroblasts	MAP2K5
1.83e-14	0.288006	0.345	0.206	2.42e-10	CCBE1+ adventitial fibroblasts	TET2
1.99e-14	0.4006	0.518	0.371	2.63e-10	CCBE1+ adventitial fibroblasts	MEF2A
1.99e-14	0.459973	0.443	0.311	2.63e-10	CCBE1+ adventitial fibroblasts	LIFR
2.14e-14	0.287828	0.478	0.318	2.83e-10	CCBE1+ adventitial fibroblasts	HERC2
2.16e-14	0.299743	0.407	0.258	2.86e-10	CCBE1+ adventitial fibroblasts	FCHO2
2.27e-14	0.310912	0.397	0.249	3e-10	CCBE1+ adventitial fibroblasts	CWF19L2
2.52e-14	0.381907	0.542	0.399	3.34e-10	CCBE1+ adventitial fibroblasts	ZNF644
2.74e-14	0.434069	0.563	0.419	3.63e-10	CCBE1+ adventitial fibroblasts	PCDHGC3
3.07e-14	0.505509	0.851	0.764	4.06e-10	CCBE1+ adventitial fibroblasts	COL6A3
3.12e-14	0.506155	0.52	0.376	4.13e-10	CCBE1+ adventitial fibroblasts	SSH2
3.26e-14	0.339326	0.345	0.21	4.32e-10	CCBE1+ adventitial fibroblasts	SEC24D
3.3e-14	0.417322	0.495	0.351	4.36e-10	CCBE1+ adventitial fibroblasts	ADD3
3.65e-14	0.383418	0.452	0.305	4.82e-10	CCBE1+ adventitial fibroblasts	RANBP9
3.76e-14	0.2979	0.354	0.214	4.98e-10	CCBE1+ adventitial fibroblasts	ITPR1
3.99e-14	0.507458	0.324	0.193	5.28e-10	CCBE1+ adventitial fibroblasts	CYP7B1
4.15e-14	0.302341	0.401	0.256	5.48e-10	CCBE1+ adventitial fibroblasts	ACAP2
4.64e-14	0.323392	0.531	0.382	6.13e-10	CCBE1+ adventitial fibroblasts	DYNC2H1
4.85e-14	0.318032	0.422	0.273	6.42e-10	CCBE1+ adventitial fibroblasts	CTNNA1
4.91e-14	0.287822	0.384	0.241	6.5e-10	CCBE1+ adventitial fibroblasts	STARD9
5.81e-14	0.356324	0.333	0.199	7.69e-10	CCBE1+ adventitial fibroblasts	FMN1
6.01e-14	0.313952	0.48	0.329	7.94e-10	CCBE1+ adventitial fibroblasts	NFAT5
6.44e-14	0.30302	0.345	0.211	8.52e-10	CCBE1+ adventitial fibroblasts	AHCTF1
6.66e-14	0.422312	0.256	0.139	8.81e-10	CCBE1+ adventitial fibroblasts	RCAN2
6.97e-14	0.338178	0.394	0.249	9.22e-10	CCBE1+ adventitial fibroblasts	NT5C2
7.82e-14	0.459587	0.407	0.272	1.03e-09	CCBE1+ adventitial fibroblasts	COL4A5
8.13e-14	0.31363	0.339	0.206	1.08e-09	CCBE1+ adventitial fibroblasts	CHM
8.5e-14	0.337093	0.277	0.155	1.12e-09	CCBE1+ adventitial fibroblasts	SPRYD7
8.5e-14	0.402818	0.39	0.255	1.12e-09	CCBE1+ adventitial fibroblasts	SCMH1
1e-13	0.385259	0.548	0.411	1.32e-09	CCBE1+ adventitial fibroblasts	ASH1L
1.01e-13	0.303707	0.377	0.236	1.33e-09	CCBE1+ adventitial fibroblasts	MED13
1.09e-13	0.395615	0.661	0.53	1.44e-09	CCBE1+ adventitial fibroblasts	TNS1
1.25e-13	0.260559	0.309	0.176	1.65e-09	CCBE1+ adventitial fibroblasts	RPRD1A
1.31e-13	0.33007	0.307	0.171	1.74e-09	CCBE1+ adventitial fibroblasts	CD44
1.32e-13	0.346663	0.371	0.237	1.74e-09	CCBE1+ adventitial fibroblasts	ASAP2
1.4e-13	0.470102	0.58	0.431	1.86e-09	CCBE1+ adventitial fibroblasts	PARP8
1.44e-13	0.360497	0.437	0.295	1.9e-09	CCBE1+ adventitial fibroblasts	DENND2A
1.46e-13	0.307336	0.369	0.23	1.93e-09	CCBE1+ adventitial fibroblasts	CSNK1G3
1.6e-13	0.452476	0.439	0.303	2.11e-09	CCBE1+ adventitial fibroblasts	CPED1
1.67e-13	0.293068	0.32	0.187	2.21e-09	CCBE1+ adventitial fibroblasts	RAPGEF2
1.72e-13	0.349271	0.431	0.297	2.28e-09	CCBE1+ adventitial fibroblasts	UGGT2
1.76e-13	0.461354	0.701	0.565	2.32e-09	CCBE1+ adventitial fibroblasts	ATRNL1
1.85e-13	0.320925	0.514	0.365	2.45e-09	CCBE1+ adventitial fibroblasts	BPTF
1.87e-13	0.362779	0.38	0.244	2.47e-09	CCBE1+ adventitial fibroblasts	SMG6
1.93e-13	0.285325	0.29	0.167	2.55e-09	CCBE1+ adventitial fibroblasts	TBC1D12
1.97e-13	0.32351	0.301	0.177	2.61e-09	CCBE1+ adventitial fibroblasts	STXBP4
2.05e-13	0.289696	0.303	0.174	2.71e-09	CCBE1+ adventitial fibroblasts	SMURF2
2.12e-13	0.396313	0.33	0.2	2.8e-09	CCBE1+ adventitial fibroblasts	NR3C2
2.42e-13	0.289269	0.335	0.201	3.2e-09	CCBE1+ adventitial fibroblasts	FRYL
2.43e-13	0.304962	0.309	0.181	3.21e-09	CCBE1+ adventitial fibroblasts	KIF16B
2.72e-13	0.380201	0.482	0.347	3.6e-09	CCBE1+ adventitial fibroblasts	ABLIM3
2.95e-13	0.323353	0.475	0.333	3.9e-09	CCBE1+ adventitial fibroblasts	CHD2
2.96e-13	0.450602	0.507	0.375	3.92e-09	CCBE1+ adventitial fibroblasts	FNDC3A
3.48e-13	0.275207	0.35	0.215	4.61e-09	CCBE1+ adventitial fibroblasts	VPS54
3.52e-13	0.300725	0.311	0.182	4.66e-09	CCBE1+ adventitial fibroblasts	ZNF280D
3.59e-13	0.34467	0.482	0.335	4.75e-09	CCBE1+ adventitial fibroblasts	KAT6B
3.61e-13	0.337306	0.36	0.234	4.77e-09	CCBE1+ adventitial fibroblasts	TLK1
3.85e-13	0.316413	0.77	0.624	5.09e-09	CCBE1+ adventitial fibroblasts	IL33
4.21e-13	0.389618	0.369	0.237	5.57e-09	CCBE1+ adventitial fibroblasts	CDH11
4.24e-13	0.312601	0.48	0.337	5.6e-09	CCBE1+ adventitial fibroblasts	TUT4
4.32e-13	0.258973	0.337	0.206	5.71e-09	CCBE1+ adventitial fibroblasts	EP300
4.52e-13	0.583059	0.354	0.221	5.98e-09	CCBE1+ adventitial fibroblasts	COL12A1
4.73e-13	0.414905	0.309	0.186	6.26e-09	CCBE1+ adventitial fibroblasts	GMDS
4.89e-13	0.465675	0.772	0.663	6.47e-09	CCBE1+ adventitial fibroblasts	NKAIN3
5.34e-13	0.48313	0.586	0.463	7.06e-09	CCBE1+ adventitial fibroblasts	ARHGAP6
6.2e-13	0.304405	0.296	0.173	8.19e-09	CCBE1+ adventitial fibroblasts	RAVER2
6.35e-13	0.264659	0.299	0.172	8.4e-09	CCBE1+ adventitial fibroblasts	ACVR2A
6.39e-13	0.339138	0.461	0.319	8.45e-09	CCBE1+ adventitial fibroblasts	SPATA1
6.59e-13	0.278341	0.271	0.153	8.72e-09	CCBE1+ adventitial fibroblasts	BTRC
6.78e-13	0.272824	0.326	0.194	8.97e-09	CCBE1+ adventitial fibroblasts	MTMR3
6.84e-13	0.367247	0.35	0.221	9.05e-09	CCBE1+ adventitial fibroblasts	PRKAG2
7.56e-13	0.263415	0.303	0.177	9.99e-09	CCBE1+ adventitial fibroblasts	MVB12B
8.11e-13	0.321016	0.384	0.247	1.07e-08	CCBE1+ adventitial fibroblasts	PCNX1
8.8e-13	0.29901	0.307	0.182	1.16e-08	CCBE1+ adventitial fibroblasts	ATXN7
9.37e-13	0.280399	0.399	0.264	1.24e-08	CCBE1+ adventitial fibroblasts	UBE3A
9.44e-13	0.263312	0.365	0.229	1.25e-08	CCBE1+ adventitial fibroblasts	PRDM5
9.46e-13	0.396324	0.512	0.385	1.25e-08	CCBE1+ adventitial fibroblasts	ATXN2
9.53e-13	0.423384	0.505	0.376	1.26e-08	CCBE1+ adventitial fibroblasts	JAK2
1.03e-12	0.256162	0.322	0.191	1.36e-08	CCBE1+ adventitial fibroblasts	FAM13B
1.06e-12	0.425483	0.448	0.313	1.4e-08	CCBE1+ adventitial fibroblasts	SAMD4A
1.13e-12	0.304081	0.36	0.229	1.49e-08	CCBE1+ adventitial fibroblasts	USP3
1.21e-12	0.30925	0.488	0.346	1.6e-08	CCBE1+ adventitial fibroblasts	ARID4B
1.22e-12	0.312948	0.712	0.575	1.61e-08	CCBE1+ adventitial fibroblasts	FAM13A
1.26e-12	0.263635	0.429	0.282	1.67e-08	CCBE1+ adventitial fibroblasts	HELZ
1.33e-12	0.265495	0.296	0.173	1.76e-08	CCBE1+ adventitial fibroblasts	USP12
1.35e-12	0.347706	0.433	0.302	1.78e-08	CCBE1+ adventitial fibroblasts	SETD2
1.53e-12	0.470589	0.783	0.683	2.02e-08	CCBE1+ adventitial fibroblasts	SVEP1
1.58e-12	0.396122	0.33	0.208	2.09e-08	CCBE1+ adventitial fibroblasts	RANBP17
1.69e-12	0.316647	0.32	0.197	2.24e-08	CCBE1+ adventitial fibroblasts	DZIP3
1.75e-12	0.400779	0.403	0.268	2.32e-08	CCBE1+ adventitial fibroblasts	ENAH
1.76e-12	0.579842	0.435	0.313	2.33e-08	CCBE1+ adventitial fibroblasts	ANK2
1.83e-12	0.396073	0.384	0.251	2.42e-08	CCBE1+ adventitial fibroblasts	HECW2
1.83e-12	0.368642	0.403	0.267	2.42e-08	CCBE1+ adventitial fibroblasts	FARS2
1.91e-12	0.356715	0.303	0.184	2.52e-08	CCBE1+ adventitial fibroblasts	HIPK2
2.15e-12	0.279148	0.399	0.267	2.84e-08	CCBE1+ adventitial fibroblasts	GLS
2.17e-12	0.304979	0.337	0.204	2.87e-08	CCBE1+ adventitial fibroblasts	CDK6
2.2e-12	0.436587	0.326	0.203	2.91e-08	CCBE1+ adventitial fibroblasts	ENSCAFG00000048792
2.34e-12	0.304651	0.326	0.2	3.1e-08	CCBE1+ adventitial fibroblasts	PPP3CC
2.45e-12	0.312655	0.441	0.304	3.24e-08	CCBE1+ adventitial fibroblasts	TMEM131
2.48e-12	0.269262	0.322	0.196	3.28e-08	CCBE1+ adventitial fibroblasts	ETNK1
2.57e-12	0.285744	0.527	0.377	3.4e-08	CCBE1+ adventitial fibroblasts	WNK1
2.65e-12	0.284109	0.522	0.379	3.5e-08	CCBE1+ adventitial fibroblasts	CUX1
2.84e-12	0.349594	0.39	0.27	3.76e-08	CCBE1+ adventitial fibroblasts	DGKI
3.13e-12	0.254267	0.262	0.147	4.14e-08	CCBE1+ adventitial fibroblasts	BRWD3
3.14e-12	0.326451	0.35	0.224	4.15e-08	CCBE1+ adventitial fibroblasts	SOS1
3.15e-12	0.647196	0.945	0.889	4.16e-08	CCBE1+ adventitial fibroblasts	COL3A1
3.28e-12	0.347317	0.522	0.389	4.33e-08	CCBE1+ adventitial fibroblasts	NUMB
3.48e-12	0.529495	0.281	0.17	4.6e-08	CCBE1+ adventitial fibroblasts	EPHA3
3.55e-12	0.38468	0.42	0.285	4.69e-08	CCBE1+ adventitial fibroblasts	FCHSD2
3.57e-12	0.3521	0.38	0.253	4.72e-08	CCBE1+ adventitial fibroblasts	GTDC1
3.77e-12	0.315663	0.326	0.199	4.98e-08	CCBE1+ adventitial fibroblasts	PHKA1
4.47e-12	0.423202	0.542	0.412	5.91e-08	CCBE1+ adventitial fibroblasts	CAMK2D
4.54e-12	0.388414	0.375	0.25	6.01e-08	CCBE1+ adventitial fibroblasts	ASAP1
4.8e-12	0.356208	0.382	0.248	6.34e-08	CCBE1+ adventitial fibroblasts	PLCE1
5.11e-12	0.382179	0.9	0.831	6.76e-08	CCBE1+ adventitial fibroblasts	DST
5.4e-12	0.504227	0.258	0.147	7.14e-08	CCBE1+ adventitial fibroblasts	PLCL1
6.1e-12	0.318636	0.38	0.254	8.06e-08	CCBE1+ adventitial fibroblasts	PTEN
6.51e-12	0.31858	0.345	0.221	8.61e-08	CCBE1+ adventitial fibroblasts	TBCK
7.02e-12	0.312005	0.501	0.362	9.28e-08	CCBE1+ adventitial fibroblasts	RB1CC1
7.39e-12	0.255092	0.345	0.219	9.77e-08	CCBE1+ adventitial fibroblasts	ENSCAFG00000014207
7.5e-12	0.318673	0.48	0.35	9.92e-08	CCBE1+ adventitial fibroblasts	ITCH
7.74e-12	0.252365	0.299	0.179	1.02e-07	CCBE1+ adventitial fibroblasts	ABCB7
7.75e-12	0.509002	0.48	0.358	1.02e-07	CCBE1+ adventitial fibroblasts	BMP5
7.91e-12	0.344849	0.441	0.309	1.05e-07	CCBE1+ adventitial fibroblasts	BABAM2
7.99e-12	0.409509	0.582	0.458	1.06e-07	CCBE1+ adventitial fibroblasts	PDE5A
8.33e-12	0.347637	0.422	0.295	1.1e-07	CCBE1+ adventitial fibroblasts	PIP4K2A
9.28e-12	0.315614	0.482	0.348	1.23e-07	CCBE1+ adventitial fibroblasts	ATF7IP
9.43e-12	0.441318	0.578	0.458	1.25e-07	CCBE1+ adventitial fibroblasts	ARHGAP28
1.01e-11	0.26265	0.352	0.224	1.34e-07	CCBE1+ adventitial fibroblasts	TNKS2
1.02e-11	0.253198	0.284	0.167	1.35e-07	CCBE1+ adventitial fibroblasts	ZMYM2
1.04e-11	0.34601	0.369	0.24	1.37e-07	CCBE1+ adventitial fibroblasts	CABLES1
1.06e-11	0.340372	0.288	0.173	1.41e-07	CCBE1+ adventitial fibroblasts	ME3
1.09e-11	0.250224	0.339	0.212	1.44e-07	CCBE1+ adventitial fibroblasts	ARID2
1.25e-11	0.389271	0.473	0.35	1.65e-07	CCBE1+ adventitial fibroblasts	HIVEP1
1.56e-11	0.277396	0.254	0.145	2.06e-07	CCBE1+ adventitial fibroblasts	FRMD4B
1.57e-11	0.262781	0.273	0.159	2.07e-07	CCBE1+ adventitial fibroblasts	LCLAT1
1.57e-11	0.304188	0.303	0.184	2.08e-07	CCBE1+ adventitial fibroblasts	NFASC
1.66e-11	0.297469	0.377	0.249	2.19e-07	CCBE1+ adventitial fibroblasts	NCKAP1
1.72e-11	0.294817	0.356	0.232	2.27e-07	CCBE1+ adventitial fibroblasts	SENP7
1.81e-11	0.308585	0.384	0.255	2.39e-07	CCBE1+ adventitial fibroblasts	USP47
1.89e-11	0.303866	0.371	0.247	2.5e-07	CCBE1+ adventitial fibroblasts	ANKRD17
2.16e-11	0.327603	0.467	0.339	2.86e-07	CCBE1+ adventitial fibroblasts	AFDN
2.49e-11	0.250493	0.335	0.21	3.29e-07	CCBE1+ adventitial fibroblasts	ZMYM4
2.74e-11	0.30245	0.531	0.397	3.62e-07	CCBE1+ adventitial fibroblasts	DLG1
2.94e-11	0.265286	0.322	0.203	3.89e-07	CCBE1+ adventitial fibroblasts	CLASP1
4e-11	0.364232	0.49	0.367	5.29e-07	CCBE1+ adventitial fibroblasts	SPATA5
4.06e-11	0.355496	0.527	0.409	5.36e-07	CCBE1+ adventitial fibroblasts	MAP4K3
4.1e-11	0.287013	0.339	0.219	5.42e-07	CCBE1+ adventitial fibroblasts	CLASP2
4.34e-11	0.265865	0.392	0.264	5.74e-07	CCBE1+ adventitial fibroblasts	MICAL3
4.37e-11	0.265677	0.358	0.233	5.78e-07	CCBE1+ adventitial fibroblasts	NEK1
4.88e-11	0.326357	0.352	0.232	6.45e-07	CCBE1+ adventitial fibroblasts	PHKB
5.14e-11	0.741116	0.322	0.208	6.79e-07	CCBE1+ adventitial fibroblasts	DMD
5.16e-11	0.258441	0.284	0.175	6.82e-07	CCBE1+ adventitial fibroblasts	UBE3C
5.16e-11	0.366967	0.354	0.232	6.83e-07	CCBE1+ adventitial fibroblasts	RAB30
5.17e-11	0.306426	0.456	0.332	6.84e-07	CCBE1+ adventitial fibroblasts	RBM6
5.4e-11	0.259562	0.305	0.188	7.14e-07	CCBE1+ adventitial fibroblasts	POU2F1
5.95e-11	0.286704	0.328	0.21	7.86e-07	CCBE1+ adventitial fibroblasts	RIC1
6.01e-11	0.365607	0.578	0.471	7.95e-07	CCBE1+ adventitial fibroblasts	FAM126A
6.07e-11	0.326236	0.439	0.318	8.03e-07	CCBE1+ adventitial fibroblasts	CCDC91
6.09e-11	0.256435	0.356	0.234	8.06e-07	CCBE1+ adventitial fibroblasts	CEP192
6.38e-11	0.318027	0.537	0.417	8.44e-07	CCBE1+ adventitial fibroblasts	MAN1A2
7.07e-11	0.253731	0.252	0.146	9.35e-07	CCBE1+ adventitial fibroblasts	SLC16A7
8.29e-11	0.310727	0.418	0.291	1.1e-06	CCBE1+ adventitial fibroblasts	MOB3B
8.52e-11	0.281021	0.369	0.246	1.13e-06	CCBE1+ adventitial fibroblasts	CEP120
8.69e-11	0.356942	0.503	0.38	1.15e-06	CCBE1+ adventitial fibroblasts	ACSS3
9.3e-11	0.253088	0.277	0.166	1.23e-06	CCBE1+ adventitial fibroblasts	SPRED2
1.03e-10	0.275567	0.328	0.213	1.36e-06	CCBE1+ adventitial fibroblasts	FAM120B
1.14e-10	0.259485	0.296	0.184	1.51e-06	CCBE1+ adventitial fibroblasts	CAMSAP2
1.18e-10	0.282205	0.288	0.175	1.56e-06	CCBE1+ adventitial fibroblasts	ANKRD28
1.25e-10	0.27114	0.482	0.358	1.65e-06	CCBE1+ adventitial fibroblasts	PHF3
1.28e-10	0.253362	0.292	0.181	1.69e-06	CCBE1+ adventitial fibroblasts	LYST
1.43e-10	0.297154	0.354	0.234	1.89e-06	CCBE1+ adventitial fibroblasts	MAP4K5
1.43e-10	0.470796	0.414	0.292	1.89e-06	CCBE1+ adventitial fibroblasts	MAN1A1
1.85e-10	0.479965	0.616	0.518	2.45e-06	CCBE1+ adventitial fibroblasts	PHEX
2.05e-10	0.264587	0.311	0.199	2.71e-06	CCBE1+ adventitial fibroblasts	MAP2K4
2.23e-10	0.253345	0.341	0.224	2.95e-06	CCBE1+ adventitial fibroblasts	MARCHF6
2.45e-10	0.281431	0.316	0.206	3.24e-06	CCBE1+ adventitial fibroblasts	BMP2K
2.59e-10	0.378893	0.71	0.594	3.43e-06	CCBE1+ adventitial fibroblasts	PALLD
3.07e-10	0.339048	0.443	0.33	4.06e-06	CCBE1+ adventitial fibroblasts	DYM
3.17e-10	0.312099	0.629	0.498	4.19e-06	CCBE1+ adventitial fibroblasts	DDX17
3.21e-10	0.377761	0.441	0.329	4.24e-06	CCBE1+ adventitial fibroblasts	ACBD6
3.26e-10	0.2968	0.529	0.41	4.32e-06	CCBE1+ adventitial fibroblasts	OSBPL8
3.28e-10	0.356507	0.486	0.361	4.33e-06	CCBE1+ adventitial fibroblasts	TASP1
3.64e-10	0.305124	0.39	0.276	4.81e-06	CCBE1+ adventitial fibroblasts	ENSCAFG00000009862
4.03e-10	0.383357	0.67	0.584	5.33e-06	CCBE1+ adventitial fibroblasts	TNRC6B
4.43e-10	0.330419	0.377	0.26	5.86e-06	CCBE1+ adventitial fibroblasts	TMCC1
5.06e-10	0.284619	0.394	0.274	6.69e-06	CCBE1+ adventitial fibroblasts	HMBOX1
5.24e-10	0.343913	0.356	0.244	6.93e-06	CCBE1+ adventitial fibroblasts	PPP1R12B
5.79e-10	0.255757	0.324	0.212	7.66e-06	CCBE1+ adventitial fibroblasts	MAPKAP1
5.9e-10	0.29419	0.299	0.193	7.8e-06	CCBE1+ adventitial fibroblasts	CBFA2T2
6.44e-10	0.265915	0.254	0.154	8.52e-06	CCBE1+ adventitial fibroblasts	ZHX3
7.4e-10	0.276981	0.499	0.376	9.79e-06	CCBE1+ adventitial fibroblasts	AKAP9
8.53e-10	0.284104	0.343	0.232	1.13e-05	CCBE1+ adventitial fibroblasts	PHF20L1
8.85e-10	0.279304	0.542	0.415	1.17e-05	CCBE1+ adventitial fibroblasts	EXOC2
9.1e-10	0.575805	0.546	0.461	1.2e-05	CCBE1+ adventitial fibroblasts	MCTP2
9.25e-10	0.298717	0.356	0.245	1.22e-05	CCBE1+ adventitial fibroblasts	RNF130
1.01e-09	0.3107	0.29	0.185	1.34e-05	CCBE1+ adventitial fibroblasts	OXR1
1.06e-09	0.268352	0.318	0.21	1.4e-05	CCBE1+ adventitial fibroblasts	WASF3
1.49e-09	0.278701	0.303	0.197	1.96e-05	CCBE1+ adventitial fibroblasts	PIBF1
1.75e-09	0.343889	0.725	0.595	2.31e-05	CCBE1+ adventitial fibroblasts	FAT3
1.91e-09	0.258259	0.256	0.158	2.52e-05	CCBE1+ adventitial fibroblasts	DISP1
2.04e-09	0.250463	0.401	0.285	2.7e-05	CCBE1+ adventitial fibroblasts	HUWE1
2.2e-09	0.438104	0.584	0.464	2.91e-05	CCBE1+ adventitial fibroblasts	ANKRD44
2.21e-09	0.258336	0.392	0.276	2.92e-05	CCBE1+ adventitial fibroblasts	RASA1
2.35e-09	0.442387	0.516	0.404	3.11e-05	CCBE1+ adventitial fibroblasts	FOXP2
2.35e-09	0.250331	0.503	0.377	3.11e-05	CCBE1+ adventitial fibroblasts	ARIH1
2.47e-09	0.398578	0.503	0.39	3.26e-05	CCBE1+ adventitial fibroblasts	USP25
2.61e-09	0.410876	0.565	0.468	3.46e-05	CCBE1+ adventitial fibroblasts	SASH1
2.89e-09	0.388543	0.309	0.205	3.82e-05	CCBE1+ adventitial fibroblasts	BACH2
2.97e-09	0.277973	0.294	0.192	3.92e-05	CCBE1+ adventitial fibroblasts	UBE2R2
2.97e-09	0.277713	0.456	0.346	3.93e-05	CCBE1+ adventitial fibroblasts	ANKRD11
3.02e-09	0.392308	0.343	0.244	4e-05	CCBE1+ adventitial fibroblasts	CMSS1
3.21e-09	0.335783	0.384	0.278	4.25e-05	CCBE1+ adventitial fibroblasts	ATXN1
3.72e-09	0.259783	0.301	0.197	4.92e-05	CCBE1+ adventitial fibroblasts	CLYBL
3.74e-09	0.524236	0.699	0.628	4.94e-05	CCBE1+ adventitial fibroblasts	DPYD
4.1e-09	0.292129	0.422	0.304	5.42e-05	CCBE1+ adventitial fibroblasts	PPFIBP1
4.23e-09	0.365547	0.661	0.552	5.59e-05	CCBE1+ adventitial fibroblasts	SKAP2
4.78e-09	0.351926	0.377	0.27	6.32e-05	CCBE1+ adventitial fibroblasts	RNLS
4.81e-09	0.270565	0.301	0.197	6.36e-05	CCBE1+ adventitial fibroblasts	TIAM1
4.85e-09	0.285437	0.439	0.325	6.42e-05	CCBE1+ adventitial fibroblasts	ZNF148
5.05e-09	0.251516	0.414	0.301	6.68e-05	CCBE1+ adventitial fibroblasts	STAG2
7.2e-09	0.300566	0.292	0.192	9.52e-05	CCBE1+ adventitial fibroblasts	SUDS3
7.64e-09	0.337444	0.493	0.39	0.000101056	CCBE1+ adventitial fibroblasts	ARHGAP29
7.75e-09	0.258823	0.544	0.417	0.000102479	CCBE1+ adventitial fibroblasts	METTL24
8.9e-09	0.326364	0.599	0.488	0.000117742	CCBE1+ adventitial fibroblasts	SNED1
8.91e-09	0.284689	0.301	0.2	0.000117808	CCBE1+ adventitial fibroblasts	MIPOL1
8.92e-09	0.373	0.394	0.293	0.000117902	CCBE1+ adventitial fibroblasts	VTI1A
9.06e-09	0.284514	0.537	0.433	0.000119822	CCBE1+ adventitial fibroblasts	LUC7L3
9.09e-09	0.323164	0.627	0.539	0.0001202	CCBE1+ adventitial fibroblasts	KMT2E
9.09e-09	0.255623	0.371	0.258	0.000120243	CCBE1+ adventitial fibroblasts	AKAP7
9.62e-09	0.328366	0.33	0.23	0.000127213	CCBE1+ adventitial fibroblasts	CRPPA
1.05e-08	0.286757	0.433	0.323	0.000139213	CCBE1+ adventitial fibroblasts	MICU1
1.28e-08	0.306949	0.309	0.205	0.000169181	CCBE1+ adventitial fibroblasts	TSC22D2
1.3e-08	0.340532	0.348	0.243	0.000172167	CCBE1+ adventitial fibroblasts	ABL1
1.4e-08	0.265006	0.518	0.413	0.000185122	CCBE1+ adventitial fibroblasts	HNRNPH1
1.79e-08	0.300872	0.571	0.481	0.000237303	CCBE1+ adventitial fibroblasts	ROCK2
1.99e-08	0.253074	0.322	0.22	0.000263543	CCBE1+ adventitial fibroblasts	ATP11B
2.79e-08	0.280525	0.403	0.297	0.000368658	CCBE1+ adventitial fibroblasts	PLA2G4A
2.79e-08	0.353439	0.559	0.454	0.000369456	CCBE1+ adventitial fibroblasts	FYN
2.97e-08	0.306025	0.48	0.381	0.000392247	CCBE1+ adventitial fibroblasts	GLG1
3.02e-08	0.371645	0.275	0.176	0.000399842	CCBE1+ adventitial fibroblasts	COL23A1
3.66e-08	0.334035	0.533	0.436	0.000484201	CCBE1+ adventitial fibroblasts	CHD9
3.7e-08	0.289449	0.388	0.286	0.000489182	CCBE1+ adventitial fibroblasts	MICU2
4.9e-08	0.26884	0.422	0.321	0.000648356	CCBE1+ adventitial fibroblasts	MTUS1
5.99e-08	0.267983	0.279	0.188	0.000792558	CCBE1+ adventitial fibroblasts	SIPA1L1
6.12e-08	0.397213	0.414	0.323	0.000808887	CCBE1+ adventitial fibroblasts	RPGR
6.82e-08	0.269569	0.322	0.226	0.000901277	CCBE1+ adventitial fibroblasts	SLC30A7
7.64e-08	0.337896	0.271	0.181	0.00100983	CCBE1+ adventitial fibroblasts	MERTK
8.07e-08	0.307361	0.674	0.586	0.00106678	CCBE1+ adventitial fibroblasts	LAMB1
8.19e-08	0.329409	0.426	0.337	0.00108352	CCBE1+ adventitial fibroblasts	COMMD10
9.59e-08	0.43452	0.561	0.464	0.00126799	CCBE1+ adventitial fibroblasts	MAMDC2
1.06e-07	0.254843	0.42	0.319	0.00140596	CCBE1+ adventitial fibroblasts	STRN3
1.15e-07	0.262859	0.36	0.262	0.00152396	CCBE1+ adventitial fibroblasts	NFKB1
1.17e-07	0.253192	0.418	0.312	0.00155259	CCBE1+ adventitial fibroblasts	STAT3
1.29e-07	0.262637	0.399	0.309	0.00170312	CCBE1+ adventitial fibroblasts	PDS5A
1.44e-07	0.37955	0.518	0.436	0.00190374	CCBE1+ adventitial fibroblasts	SRGAP1
1.59e-07	0.358171	0.625	0.556	0.00210059	CCBE1+ adventitial fibroblasts	TACC1
1.72e-07	0.251521	0.371	0.272	0.00227223	CCBE1+ adventitial fibroblasts	EML4
1.91e-07	0.286134	0.542	0.426	0.00252626	CCBE1+ adventitial fibroblasts	ELN
2.26e-07	0.25543	0.35	0.261	0.00299052	CCBE1+ adventitial fibroblasts	FBXW11
2.36e-07	0.322703	0.403	0.309	0.00311526	CCBE1+ adventitial fibroblasts	PLOD2
2.94e-07	0.265189	0.345	0.251	0.00388673	CCBE1+ adventitial fibroblasts	CHN1
2.97e-07	0.307834	0.448	0.356	0.00392893	CCBE1+ adventitial fibroblasts	SIK3
3.27e-07	0.258261	0.441	0.349	0.00432714	CCBE1+ adventitial fibroblasts	PEG3
3.28e-07	0.285653	0.437	0.343	0.00433628	CCBE1+ adventitial fibroblasts	SMC5
3.33e-07	0.251452	0.29	0.199	0.00440905	CCBE1+ adventitial fibroblasts	RPS6KA5
3.43e-07	0.315122	0.503	0.408	0.00453671	CCBE1+ adventitial fibroblasts	GRK5
3.71e-07	0.268883	0.275	0.19	0.0049001	CCBE1+ adventitial fibroblasts	TSC22D1
4.5e-07	0.270045	0.375	0.287	0.0059537	CCBE1+ adventitial fibroblasts	RMDN1
4.61e-07	0.280144	0.418	0.328	0.00609353	CCBE1+ adventitial fibroblasts	RIN2
7.06e-07	0.263698	0.337	0.252	0.00934113	CCBE1+ adventitial fibroblasts	ITFG1
7.4e-07	0.30877	0.356	0.265	0.00978179	CCBE1+ adventitial fibroblasts	RUNX1
7.47e-07	0.265665	0.367	0.276	0.0098814	CCBE1+ adventitial fibroblasts	ADAM9
8.8e-07	0.279092	0.397	0.31	0.0116393	CCBE1+ adventitial fibroblasts	ACER3
9.38e-07	0.360613	0.377	0.293	0.0123999	CCBE1+ adventitial fibroblasts	PDE3A
1.12e-06	0.307511	0.525	0.441	0.0148226	CCBE1+ adventitial fibroblasts	BBX
1.12e-06	0.262604	0.324	0.24	0.0148391	CCBE1+ adventitial fibroblasts	SPRED1
1.22e-06	0.263107	0.333	0.245	0.0161232	CCBE1+ adventitial fibroblasts	SMARCA2
1.34e-06	0.35097	0.505	0.43	0.0177069	CCBE1+ adventitial fibroblasts	ITGA8
1.69e-06	0.301551	0.341	0.263	0.0223711	CCBE1+ adventitial fibroblasts	MAPK14
1.7e-06	0.312735	0.296	0.21	0.0225321	CCBE1+ adventitial fibroblasts	EDA
2.12e-06	0.329265	0.32	0.236	0.0280299	CCBE1+ adventitial fibroblasts	TMTC1
2.77e-06	0.252863	0.401	0.312	0.0365706	CCBE1+ adventitial fibroblasts	SCFD1
2.88e-06	0.291777	0.663	0.578	0.0380565	CCBE1+ adventitial fibroblasts	GULP1
3.36e-06	0.334904	0.345	0.267	0.0444008	CCBE1+ adventitial fibroblasts	SESN1
3.65e-06	0.270411	0.525	0.444	0.0482315	CCBE1+ adventitial fibroblasts	PPP1R12A
2.16e-234	2.33177	0.689	0.111	2.85e-230	CCL19+ adventitial fibroblasts	PI3
1.4e-181	3.74872	0.474	0.066	1.85e-177	CCL19+ adventitial fibroblasts	CCL19
4.82e-126	2.57719	0.616	0.166	6.37e-122	CCL19+ adventitial fibroblasts	CCL7
2.03e-73	0.92334	1	0.979	2.68e-69	CCL19+ adventitial fibroblasts	B2M
2.33e-70	1.03209	0.567	0.21	3.08e-66	CCL19+ adventitial fibroblasts	FAP
1.65e-55	1.06661	0.289	0.069	2.18e-51	CCL19+ adventitial fibroblasts	F3
1.9e-49	0.451751	0.665	0.289	2.51e-45	CCL19+ adventitial fibroblasts	AQP1
7.12e-49	1.95028	0.888	0.71	9.42e-45	CCL19+ adventitial fibroblasts	TIMP1
1.32e-46	0.8907	0.922	0.693	1.74e-42	CCL19+ adventitial fibroblasts	C1S
7.93e-46	0.868834	0.543	0.259	1.05e-41	CCL19+ adventitial fibroblasts	NFKBIA
1.83e-45	0.61636	0.711	0.372	2.42e-41	CCL19+ adventitial fibroblasts	FBLN1
1.09e-44	0.732838	0.988	0.88	1.44e-40	CCL19+ adventitial fibroblasts	DLA-64
2.25e-44	2.21872	0.276	0.078	2.98e-40	CCL19+ adventitial fibroblasts	SAA1
2.88e-43	0.759552	0.939	0.793	3.81e-39	CCL19+ adventitial fibroblasts	IGFBP6
1.46e-41	0.565394	0.477	0.202	1.93e-37	CCL19+ adventitial fibroblasts	CXCL12
4.11e-40	0.773226	0.56	0.272	5.44e-36	CCL19+ adventitial fibroblasts	S100A5
1.23e-39	0.555246	0.418	0.168	1.63e-35	CCL19+ adventitial fibroblasts	DCLK1
2.09e-39	0.741902	0.902	0.59	2.76e-35	CCL19+ adventitial fibroblasts	PRG4
1.01e-38	0.354038	0.306	0.095	1.33e-34	CCL19+ adventitial fibroblasts	EFNA5
9.32e-38	0.568759	0.501	0.244	1.23e-33	CCL19+ adventitial fibroblasts	PPA1
1.28e-36	0.863929	0.958	0.775	1.69e-32	CCL19+ adventitial fibroblasts	IGFBP7
1.17e-32	0.696485	0.888	0.658	1.55e-28	CCL19+ adventitial fibroblasts	ENSCAFG00000023111
1.42e-30	0.747831	0.357	0.159	1.88e-26	CCL19+ adventitial fibroblasts	PGF
1.26e-29	0.557416	0.655	0.428	1.66e-25	CCL19+ adventitial fibroblasts	ENSCAFG00000014799
1.17e-28	0.296492	0.406	0.171	1.54e-24	CCL19+ adventitial fibroblasts	LAMA2
1.43e-28	0.573731	0.841	0.621	1.89e-24	CCL19+ adventitial fibroblasts	IL33
1.61e-28	0.51846	0.286	0.109	2.12e-24	CCL19+ adventitial fibroblasts	SERPINE2
8.84e-28	0.388063	0.369	0.156	1.17e-23	CCL19+ adventitial fibroblasts	LSP1
2.36e-27	0.570564	0.988	0.879	3.11e-23	CCL19+ adventitial fibroblasts	RPSA
3.17e-27	0.483867	1	0.983	4.19e-23	CCL19+ adventitial fibroblasts	VIM
4.04e-27	0.717126	0.753	0.591	5.34e-23	CCL19+ adventitial fibroblasts	C1R
7.93e-26	0.363236	0.296	0.122	1.05e-21	CCL19+ adventitial fibroblasts	RASA3
4e-25	0.28835	0.262	0.099	5.29e-21	CCL19+ adventitial fibroblasts	TEC
1.04e-24	0.315982	0.269	0.104	1.38e-20	CCL19+ adventitial fibroblasts	RARRES1
2.36e-24	0.376645	0.286	0.117	3.13e-20	CCL19+ adventitial fibroblasts	THY1
4.89e-24	0.350908	0.301	0.126	6.47e-20	CCL19+ adventitial fibroblasts	IRF1
5.21e-23	0.421213	0.254	0.101	6.88e-19	CCL19+ adventitial fibroblasts	VCAM1
5.74e-23	0.458972	0.995	0.972	7.59e-19	CCL19+ adventitial fibroblasts	MGP
5.77e-23	0.26477	0.279	0.114	7.63e-19	CCL19+ adventitial fibroblasts	C1orf54
6.14e-23	0.438424	0.335	0.156	8.11e-19	CCL19+ adventitial fibroblasts	TMC6
2.1e-22	0.301618	0.269	0.107	2.78e-18	CCL19+ adventitial fibroblasts	PCDH7
2.37e-21	0.388901	0.399	0.204	3.13e-17	CCL19+ adventitial fibroblasts	FGL2
4.96e-21	0.383373	0.465	0.267	6.55e-17	CCL19+ adventitial fibroblasts	ARPC1B
3.96e-20	0.31408	0.347	0.174	5.24e-16	CCL19+ adventitial fibroblasts	PSMB9
4.57e-20	0.439041	0.359	0.182	6.04e-16	CCL19+ adventitial fibroblasts	BHLHE40
6.42e-20	0.352493	0.308	0.145	8.5e-16	CCL19+ adventitial fibroblasts	GLDN
8.02e-20	0.46019	0.57	0.399	1.06e-15	CCL19+ adventitial fibroblasts	PRRX1
7.81e-19	0.369405	0.961	0.808	1.03e-14	CCL19+ adventitial fibroblasts	EEF1A1
9.74e-19	0.426432	0.98	0.973	1.29e-14	CCL19+ adventitial fibroblasts	SPARCL1
4.06e-18	0.413077	0.333	0.171	5.37e-14	CCL19+ adventitial fibroblasts	CD44
1.18e-17	0.467705	0.433	0.26	1.56e-13	CCL19+ adventitial fibroblasts	IFI6
1.52e-17	0.283427	0.298	0.141	2.02e-13	CCL19+ adventitial fibroblasts	SVIL
2.1e-17	0.416842	0.998	0.956	2.78e-13	CCL19+ adventitial fibroblasts	CD79A
2.12e-17	0.472094	0.946	0.841	2.8e-13	CCL19+ adventitial fibroblasts	TUBA1B
3.43e-17	1.39271	0.369	0.221	4.54e-13	CCL19+ adventitial fibroblasts	MT2A
1.49e-16	0.480669	0.43	0.261	1.97e-12	CCL19+ adventitial fibroblasts	RUNX1
1.98e-16	0.335697	0.403	0.231	2.62e-12	CCL19+ adventitial fibroblasts	UGCG
4.38e-16	0.26098	0.335	0.175	5.79e-12	CCL19+ adventitial fibroblasts	PDGFRL
8.31e-16	0.390666	0.443	0.285	1.1e-11	CCL19+ adventitial fibroblasts	RPL22L1
4.34e-15	0.401957	0.372	0.213	5.74e-11	CCL19+ adventitial fibroblasts	VCAN
9.5e-15	0.513804	0.76	0.646	1.26e-10	CCL19+ adventitial fibroblasts	TNFSF10
1.21e-14	0.256051	0.262	0.129	1.6e-10	CCL19+ adventitial fibroblasts	LDB2
2.63e-14	0.745176	0.394	0.243	3.48e-10	CCL19+ adventitial fibroblasts	NAMPT
5.05e-14	0.341212	0.91	0.783	6.68e-10	CCL19+ adventitial fibroblasts	RPS15
1.47e-13	0.306415	0.988	0.868	1.94e-09	CCL19+ adventitial fibroblasts	RPL3
2.05e-13	0.609845	0.408	0.265	2.71e-09	CCL19+ adventitial fibroblasts	GADD45A
3.72e-13	0.354091	0.995	0.942	4.92e-09	CCL19+ adventitial fibroblasts	ENSCAFG00000029884
3.79e-13	0.287816	0.32	0.181	5.01e-09	CCL19+ adventitial fibroblasts	ENSCAFG00000046229
4.84e-13	0.298987	0.271	0.144	6.4e-09	CCL19+ adventitial fibroblasts	PDPN
6.84e-13	0.327545	0.413	0.265	9.05e-09	CCL19+ adventitial fibroblasts	LIMA1
1.22e-12	0.338545	0.565	0.414	1.61e-08	CCL19+ adventitial fibroblasts	ENSCAFG00000043646
1.31e-12	0.408498	0.44	0.283	1.74e-08	CCL19+ adventitial fibroblasts	RBP4
2.87e-12	0.315553	0.318	0.181	3.8e-08	CCL19+ adventitial fibroblasts	SLC2A3
2.95e-12	0.336664	0.281	0.153	3.9e-08	CCL19+ adventitial fibroblasts	OSMR
3.76e-12	0.332266	0.993	0.932	4.98e-08	CCL19+ adventitial fibroblasts	RPS6
1.25e-11	0.437575	0.45	0.32	1.65e-07	CCL19+ adventitial fibroblasts	SOD2
1.63e-11	0.342968	1	0.973	2.15e-07	CCL19+ adventitial fibroblasts	TPT1
1.92e-11	0.405341	0.506	0.377	2.54e-07	CCL19+ adventitial fibroblasts	JAK2
2.16e-11	0.32389	0.638	0.502	2.85e-07	CCL19+ adventitial fibroblasts	COL14A1
3.63e-11	0.281677	0.262	0.147	4.8e-07	CCL19+ adventitial fibroblasts	MXRA5
3.72e-11	0.324605	0.379	0.242	4.92e-07	CCL19+ adventitial fibroblasts	ENSCAFG00000032363
8.34e-11	0.306146	0.995	0.898	1.1e-06	CCL19+ adventitial fibroblasts	ENSCAFG00000046992
1.31e-10	0.259447	0.875	0.765	1.74e-06	CCL19+ adventitial fibroblasts	NME2
1.79e-10	0.258106	0.311	0.192	2.37e-06	CCL19+ adventitial fibroblasts	PSME2
2.25e-10	0.266242	0.389	0.253	2.97e-06	CCL19+ adventitial fibroblasts	NAALADL2
4.03e-10	0.364208	0.577	0.481	5.33e-06	CCL19+ adventitial fibroblasts	SELENOM
2.36e-09	0.591775	0.518	0.397	3.12e-05	CCL19+ adventitial fibroblasts	GADD45B
3.41e-09	0.280445	0.993	0.943	4.51e-05	CCL19+ adventitial fibroblasts	RPS26
3.47e-09	0.293665	0.262	0.158	4.59e-05	CCL19+ adventitial fibroblasts	CTSC
6.03e-09	0.290356	0.993	0.945	7.98e-05	CCL19+ adventitial fibroblasts	TFPT
6.89e-09	0.262566	0.399	0.279	9.11e-05	CCL19+ adventitial fibroblasts	DYNLL1.1
8.43e-09	0.252541	0.961	0.868	0.000111519	CCL19+ adventitial fibroblasts	RPS3
8.47e-09	1.55558	0.592	0.503	0.000111996	CCL19+ adventitial fibroblasts	COL1A1
9.19e-09	0.276884	0.998	0.961	0.000121547	CCL19+ adventitial fibroblasts	RPS7
2e-08	0.276998	0.985	0.907	0.000264469	CCL19+ adventitial fibroblasts	RPL5
3.32e-08	0.260156	0.99	0.885	0.000439521	CCL19+ adventitial fibroblasts	RPL7
4.29e-08	0.371552	0.99	0.937	0.00056763	CCL19+ adventitial fibroblasts	RPS5
4.92e-08	1.00646	0.966	0.888	0.000650025	CCL19+ adventitial fibroblasts	COL3A1
5.02e-08	0.301953	0.638	0.567	0.000663515	CCL19+ adventitial fibroblasts	EIF4A1
6.28e-08	0.268935	1	0.952	0.000830727	CCL19+ adventitial fibroblasts	RPS12
7.83e-08	0.363617	0.677	0.601	0.00103496	CCL19+ adventitial fibroblasts	ANXA2
9.16e-08	0.254857	0.379	0.278	0.00121145	CCL19+ adventitial fibroblasts	TAP1
1.25e-07	0.282486	0.575	0.475	0.00165128	CCL19+ adventitial fibroblasts	CLIC1
1.3e-07	0.261427	1	0.963	0.00171842	CCL19+ adventitial fibroblasts	RPS4X
1.84e-07	0.256459	0.719	0.631	0.00242805	CCL19+ adventitial fibroblasts	ENSCAFG00000015834
2.79e-07	0.274017	0.841	0.769	0.00369229	CCL19+ adventitial fibroblasts	SLC25A6
2.94e-07	0.344248	0.509	0.397	0.00388493	CCL19+ adventitial fibroblasts	FOS
3.49e-07	0.272387	0.303	0.205	0.00461467	CCL19+ adventitial fibroblasts	PLA2G7
4.53e-07	0.768952	0.653	0.608	0.00599652	CCL19+ adventitial fibroblasts	IGFBP4
5.29e-07	0.271534	1	0.964	0.00699924	CCL19+ adventitial fibroblasts	RPL8
7.4e-07	0.338644	0.311	0.22	0.00978301	CCL19+ adventitial fibroblasts	SULF1
8.98e-07	0.273529	1	0.974	0.0118747	CCL19+ adventitial fibroblasts	RPS8
9.71e-07	0.344895	0.347	0.247	0.0128384	CCL19+ adventitial fibroblasts	CCDC80
1.99e-06	0.330951	0.572	0.493	0.0263109	CCL19+ adventitial fibroblasts	ENSCAFG00000005768
2.29e-06	0.2635	0.545	0.45	0.0302438	CCL19+ adventitial fibroblasts	BICC1
2.48e-06	0.378516	0.523	0.429	0.0328506	CCL19+ adventitial fibroblasts	LGALS3
3.37e-06	0.414716	0.433	0.35	0.0445274	CCL19+ adventitial fibroblasts	ZFP36
0	3.94901	0.809	0.11	0	CCN3+ adventitial fibroblasts	PI3
0	2.17484	0.59	0.026	0	CCN3+ adventitial fibroblasts	CCN3
0	1.72579	0.593	0.023	0	CCN3+ adventitial fibroblasts	RIT2
0	0.952575	0.547	0.016	0	CCN3+ adventitial fibroblasts	MATN4
6.83e-262	1.77886	0.721	0.098	9.03e-258	CCN3+ adventitial fibroblasts	PCOLCE2
5.9e-245	1.28846	0.707	0.102	7.8e-241	CCN3+ adventitial fibroblasts	SMOC2
1.77e-239	0.961736	0.467	0.036	2.34e-235	CCN3+ adventitial fibroblasts	GPC6
6.16e-230	2.11224	0.94	0.255	8.15e-226	CCN3+ adventitial fibroblasts	RBP4
1.56e-228	0.658323	0.405	0.027	2.06e-224	CCN3+ adventitial fibroblasts	PDE8B
1.6e-215	1.09098	0.692	0.111	2.12e-211	CCN3+ adventitial fibroblasts	GAS6
4.2e-208	0.867231	0.558	0.069	5.56e-204	CCN3+ adventitial fibroblasts	STMN3
1.4e-193	2.22693	0.903	0.255	1.85e-189	CCN3+ adventitial fibroblasts	S100A5
2.65e-190	1.28483	0.798	0.182	3.51e-186	CCN3+ adventitial fibroblasts	FGL2
1.99e-185	2.05789	0.96	0.36	2.63e-181	CCN3+ adventitial fibroblasts	FBLN1
1.62e-176	1.07506	0.621	0.108	2.15e-172	CCN3+ adventitial fibroblasts	ECM1
5.1e-175	2.49126	1	0.79	6.75e-171	CCN3+ adventitial fibroblasts	IGFBP6
1.01e-166	1.06278	0.704	0.13	1.34e-162	CCN3+ adventitial fibroblasts	NTRK2
3.9e-163	1.56916	0.869	0.248	5.16e-159	CCN3+ adventitial fibroblasts	ITGBL1
3.63e-159	0.853138	0.55	0.089	4.8e-155	CCN3+ adventitial fibroblasts	RARRES1
3.23e-156	1.73807	1	0.972	4.27e-152	CCN3+ adventitial fibroblasts	SPARCL1
4.03e-155	0.752167	0.35	0.032	5.33e-151	CCN3+ adventitial fibroblasts	ADGRB3
5.29e-151	1.0504	0.749	0.189	7e-147	CCN3+ adventitial fibroblasts	CXCL12
1.4e-150	0.978373	0.584	0.102	1.86e-146	CCN3+ adventitial fibroblasts	EBF1
1.97e-149	1.49017	0.912	0.278	2.6e-145	CCN3+ adventitial fibroblasts	AQP1
8.38e-148	0.621576	0.416	0.052	1.11e-143	CCN3+ adventitial fibroblasts	COLEC11
4.38e-144	0.577141	0.373	0.041	5.8e-140	CCN3+ adventitial fibroblasts	CDH13
1.6e-142	0.810762	0.561	0.103	2.12e-138	CCN3+ adventitial fibroblasts	THY1
2.17e-140	0.489224	0.296	0.025	2.87e-136	CCN3+ adventitial fibroblasts	CLEC11A
2.81e-140	0.822735	0.678	0.157	3.72e-136	CCN3+ adventitial fibroblasts	PDGFRL
2.93e-139	1.47154	0.436	0.063	3.88e-135	CCN3+ adventitial fibroblasts	F3
5.61e-133	1.05058	0.755	0.203	7.42e-129	CCN3+ adventitial fibroblasts	FAP
4.01e-131	0.495453	0.339	0.037	5.3e-127	CCN3+ adventitial fibroblasts	FAM13C
4.35e-130	0.708987	0.547	0.103	5.76e-126	CCN3+ adventitial fibroblasts	FMN2
6.29e-129	0.755637	0.419	0.061	8.31e-125	CCN3+ adventitial fibroblasts	SCARA5
1.65e-128	0.880441	0.473	0.078	2.19e-124	CCN3+ adventitial fibroblasts	IGF2
7.86e-128	1.73262	0.994	0.654	1.04e-123	CCN3+ adventitial fibroblasts	ENSCAFG00000023111
1.51e-126	1.16596	0.823	0.286	2e-122	CCN3+ adventitial fibroblasts	ANGPTL1
4.49e-123	0.419547	0.33	0.037	5.94e-119	CCN3+ adventitial fibroblasts	ADGRD1
3.8e-116	0.586968	0.396	0.06	5.03e-112	CCN3+ adventitial fibroblasts	NT5E
8.49e-116	1.27372	0.96	0.485	1.12e-111	CCN3+ adventitial fibroblasts	COL14A1
2.25e-109	0.632932	0.407	0.069	2.98e-105	CCN3+ adventitial fibroblasts	CD248
3.22e-107	1.10644	0.803	0.299	4.26e-103	CCN3+ adventitial fibroblasts	TNXB
6.2e-104	0.533202	0.313	0.041	8.21e-100	CCN3+ adventitial fibroblasts	ACKR3
1.4e-101	0.808866	0.63	0.16	1.86e-97	CCN3+ adventitial fibroblasts	LAMA2
7.11e-100	1.40523	1	0.992	9.41e-96	CCN3+ adventitial fibroblasts	DCN
7.69e-99	1.40529	0.934	0.556	1.02e-94	CCN3+ adventitial fibroblasts	CLEC3B
4.99e-98	1.07487	0.852	0.384	6.6e-94	CCN3+ adventitial fibroblasts	PRRX1
4.96e-97	0.866987	0.729	0.25	6.56e-93	CCN3+ adventitial fibroblasts	PRDX6
4.61e-95	0.411326	0.282	0.036	6.1e-91	CCN3+ adventitial fibroblasts	IGF1
3.11e-93	1.1212	0.567	0.155	4.11e-89	CCN3+ adventitial fibroblasts	EPHA3
9.78e-93	0.534896	0.407	0.078	1.29e-88	CCN3+ adventitial fibroblasts	LY6E
4.82e-92	0.505826	0.433	0.087	6.38e-88	CCN3+ adventitial fibroblasts	DOCK5
1.35e-91	1.69601	0.997	0.972	1.78e-87	CCN3+ adventitial fibroblasts	MGP
3.93e-88	0.986787	0.792	0.332	5.19e-84	CCN3+ adventitial fibroblasts	LUM
4.26e-87	0.462449	0.402	0.079	5.63e-83	CCN3+ adventitial fibroblasts	BOC
2.07e-86	0.668573	0.256	0.033	2.74e-82	CCN3+ adventitial fibroblasts	FGL1
5.49e-85	0.753159	0.687	0.235	7.26e-81	CCN3+ adventitial fibroblasts	PPA1
1.94e-84	1.16699	1	0.93	2.56e-80	CCN3+ adventitial fibroblasts	GSN
2.68e-84	1.30614	0.96	0.693	3.54e-80	CCN3+ adventitial fibroblasts	C1S
3.08e-84	1.13662	0.94	0.582	4.08e-80	CCN3+ adventitial fibroblasts	C1R
3.56e-81	0.358985	0.276	0.04	4.71e-77	CCN3+ adventitial fibroblasts	CPNE8
4.93e-80	1.02225	0.869	0.409	6.51e-76	CCN3+ adventitial fibroblasts	LGALS3
8.3e-80	0.671231	0.544	0.148	1.1e-75	CCN3+ adventitial fibroblasts	LSP1
9.11e-79	0.345606	0.282	0.043	1.2e-74	CCN3+ adventitial fibroblasts	CDON
5.57e-78	0.324733	0.251	0.035	7.36e-74	CCN3+ adventitial fibroblasts	SCN1B
9.03e-78	0.526847	0.442	0.106	1.19e-73	CCN3+ adventitial fibroblasts	C1orf54
1.07e-75	1.03796	1	0.983	1.41e-71	CCN3+ adventitial fibroblasts	VIM
5.65e-74	1.43721	0.977	0.786	7.47e-70	CCN3+ adventitial fibroblasts	EFEMP1
2.59e-73	0.756228	0.735	0.312	3.43e-69	CCN3+ adventitial fibroblasts	FCGRT
4.79e-73	0.781118	0.775	0.338	6.33e-69	CCN3+ adventitial fibroblasts	ADD3
1.71e-71	0.742627	0.567	0.191	2.25e-67	CCN3+ adventitial fibroblasts	PLA2G7
4.65e-70	0.451383	0.362	0.076	6.15e-66	CCN3+ adventitial fibroblasts	CREB5
7.18e-70	1.17571	0.652	0.249	9.49e-66	CCN3+ adventitial fibroblasts	IFI6
7.95e-70	0.377643	0.296	0.054	1.05e-65	CCN3+ adventitial fibroblasts	ATP10D
3.72e-69	0.626513	0.578	0.197	4.92e-65	CCN3+ adventitial fibroblasts	PCBD1
1.34e-67	0.433604	0.33	0.068	1.77e-63	CCN3+ adventitial fibroblasts	PI16
9.75e-66	0.453586	0.316	0.064	1.29e-61	CCN3+ adventitial fibroblasts	PDLIM3
1.36e-65	1.0822	0.897	0.639	1.8e-61	CCN3+ adventitial fibroblasts	TNFSF10
2.11e-63	0.786885	0.689	0.278	2.79e-59	CCN3+ adventitial fibroblasts	MAN1A1
4.96e-63	1.13276	0.906	0.588	6.56e-59	CCN3+ adventitial fibroblasts	ANXA2
5.14e-63	0.488819	0.456	0.129	6.8e-59	CCN3+ adventitial fibroblasts	NIBAN1
1.25e-62	0.580411	0.59	0.212	1.66e-58	CCN3+ adventitial fibroblasts	DDAH2
1.66e-61	0.710325	0.393	0.101	2.19e-57	CCN3+ adventitial fibroblasts	PCDH7
4.71e-61	0.956639	0.786	0.366	6.22e-57	CCN3+ adventitial fibroblasts	ADIRF
2.58e-60	0.877448	0.883	0.511	3.41e-56	CCN3+ adventitial fibroblasts	MFAP5
5.43e-60	0.366082	0.285	0.056	7.18e-56	CCN3+ adventitial fibroblasts	GEM
1.55e-59	0.313691	0.276	0.054	2.05e-55	CCN3+ adventitial fibroblasts	CPE
2.2e-57	0.529492	0.481	0.152	2.91e-53	CCN3+ adventitial fibroblasts	KLF4
9.23e-57	0.690936	0.63	0.258	1.22e-52	CCN3+ adventitial fibroblasts	PRODH2
1.6e-56	0.443899	0.425	0.123	2.12e-52	CCN3+ adventitial fibroblasts	JAM2
4.51e-56	0.566597	0.453	0.143	5.97e-52	CCN3+ adventitial fibroblasts	ME1
4.71e-56	0.688007	0.607	0.241	6.22e-52	CCN3+ adventitial fibroblasts	PID1
1.17e-55	0.58071	0.393	0.108	1.55e-51	CCN3+ adventitial fibroblasts	NLGN1
2e-54	0.544927	0.49	0.167	2.65e-50	CCN3+ adventitial fibroblasts	SESTD1
4e-53	0.391873	0.444	0.134	5.29e-49	CCN3+ adventitial fibroblasts	SVIL
1.12e-51	0.599166	0.61	0.255	1.48e-47	CCN3+ adventitial fibroblasts	LIMA1
2.41e-51	0.743552	0.581	0.234	3.18e-47	CCN3+ adventitial fibroblasts	CCDC80
1.47e-50	0.665194	0.658	0.29	1.94e-46	CCN3+ adventitial fibroblasts	CHRDL1
1.98e-49	0.407386	0.308	0.075	2.62e-45	CCN3+ adventitial fibroblasts	ZNF385D
7.18e-49	0.53162	0.399	0.122	9.5e-45	CCN3+ adventitial fibroblasts	LDB2
6.55e-48	0.450263	0.439	0.149	8.67e-44	CCN3+ adventitial fibroblasts	METRNL
1.68e-47	0.398611	0.365	0.105	2.22e-43	CCN3+ adventitial fibroblasts	SEMA3C
2.55e-47	0.309285	0.259	0.059	3.37e-43	CCN3+ adventitial fibroblasts	ADA
1.01e-46	0.811945	0.798	0.481	1.34e-42	CCN3+ adventitial fibroblasts	ENSCAFG00000005768
1.62e-45	0.780764	0.775	0.438	2.14e-41	CCN3+ adventitial fibroblasts	BICC1
1.68e-45	0.34123	0.33	0.092	2.22e-41	CCN3+ adventitial fibroblasts	MAPK13
2.39e-45	0.367413	0.299	0.078	3.16e-41	CCN3+ adventitial fibroblasts	CTSS
3.34e-45	0.454325	0.382	0.12	4.42e-41	CCN3+ adventitial fibroblasts	NT5DC2
4.7e-45	0.615259	0.658	0.302	6.22e-41	CCN3+ adventitial fibroblasts	ANK2
1.13e-43	0.308227	0.305	0.083	1.49e-39	CCN3+ adventitial fibroblasts	MRGPRF
1.51e-42	0.543414	0.342	0.106	1.99e-38	CCN3+ adventitial fibroblasts	HSPB8
5.29e-42	0.459194	0.308	0.085	7e-38	CCN3+ adventitial fibroblasts	ADAMTSL1
5.35e-42	0.849463	0.957	0.777	7.07e-38	CCN3+ adventitial fibroblasts	IGFBP7
1.18e-41	0.287698	0.251	0.06	1.56e-37	CCN3+ adventitial fibroblasts	HEG1
2.18e-41	0.339226	0.313	0.089	2.89e-37	CCN3+ adventitial fibroblasts	CGNL1
2.71e-41	0.326926	0.333	0.096	3.58e-37	CCN3+ adventitial fibroblasts	EFNA5
1.59e-40	0.698541	0.692	0.376	2.11e-36	CCN3+ adventitial fibroblasts	SYNE1
8.98e-40	0.37985	0.473	0.182	1.19e-35	CCN3+ adventitial fibroblasts	SNTB2
3.61e-39	0.560458	0.504	0.21	4.77e-35	CCN3+ adventitial fibroblasts	RNF145
3.66e-39	0.307743	0.299	0.086	4.84e-35	CCN3+ adventitial fibroblasts	GABRE
3.99e-39	0.428753	0.467	0.185	5.27e-35	CCN3+ adventitial fibroblasts	OMD
1.09e-38	0.961246	0.849	0.623	1.44e-34	CCN3+ adventitial fibroblasts	IL33
1.09e-38	0.463831	0.595	0.273	1.44e-34	CCN3+ adventitial fibroblasts	MATN2
1.99e-37	0.679988	0.724	0.426	2.63e-33	CCN3+ adventitial fibroblasts	ENSCAFG00000014799
1.03e-36	0.581177	0.766	0.471	1.36e-32	CCN3+ adventitial fibroblasts	SELENOM
1.37e-36	0.583473	0.687	0.39	1.82e-32	CCN3+ adventitial fibroblasts	PRNP
1.36e-35	0.348761	0.285	0.084	1.79e-31	CCN3+ adventitial fibroblasts	PLEKHG1
3.09e-35	0.74074	0.966	0.891	4.09e-31	CCN3+ adventitial fibroblasts	TIMP3
5.26e-35	0.600723	0.764	0.485	6.95e-31	CCN3+ adventitial fibroblasts	NPC2
1.36e-34	0.314149	0.254	0.07	1.8e-30	CCN3+ adventitial fibroblasts	NAV3
4.53e-34	0.504129	0.704	0.4	6e-30	CCN3+ adventitial fibroblasts	CD34
5.91e-34	0.339638	0.356	0.127	7.81e-30	CCN3+ adventitial fibroblasts	TCEA3
1.41e-33	0.287828	0.251	0.07	1.87e-29	CCN3+ adventitial fibroblasts	ZNF521
3.47e-33	0.352288	0.342	0.119	4.59e-29	CCN3+ adventitial fibroblasts	FAM102B
8.87e-33	1.13938	0.467	0.199	1.17e-28	CCN3+ adventitial fibroblasts	MYOC
4.18e-32	0.472807	0.738	0.424	5.53e-28	CCN3+ adventitial fibroblasts	THRB
5.03e-31	0.557721	0.752	0.465	6.65e-27	CCN3+ adventitial fibroblasts	CLIC1
9.08e-30	0.385028	0.419	0.181	1.2e-25	CCN3+ adventitial fibroblasts	CTSK
2.68e-29	0.43564	0.311	0.114	3.54e-25	CCN3+ adventitial fibroblasts	PROS1
3.05e-29	0.487769	0.598	0.333	4.04e-25	CCN3+ adventitial fibroblasts	PRDX4
6.84e-29	0.396833	0.593	0.307	9.04e-25	CCN3+ adventitial fibroblasts	TFPI
7.73e-29	0.545232	0.989	0.921	1.02e-24	CCN3+ adventitial fibroblasts	PMP22
1.46e-28	0.405993	0.507	0.247	1.92e-24	CCN3+ adventitial fibroblasts	ANXA4
1.96e-28	0.386626	0.538	0.264	2.59e-24	CCN3+ adventitial fibroblasts	ARPC1B
2.89e-28	0.324047	0.342	0.131	3.83e-24	CCN3+ adventitial fibroblasts	MYOF
5.67e-28	0.384092	0.345	0.131	7.5e-24	CCN3+ adventitial fibroblasts	ENTPD1
6.89e-28	1.26575	0.875	0.695	9.12e-24	CCN3+ adventitial fibroblasts	CRIP1
7.5e-28	0.41596	0.664	0.377	9.92e-24	CCN3+ adventitial fibroblasts	ENSCAFG00000008186
7.83e-28	0.436092	0.436	0.193	1.04e-23	CCN3+ adventitial fibroblasts	KCNT2
1.49e-27	0.519449	0.801	0.541	1.97e-23	CCN3+ adventitial fibroblasts	SNX3
1.64e-27	0.282597	0.33	0.124	2.17e-23	CCN3+ adventitial fibroblasts	PLA2R1
2.47e-27	0.382196	0.527	0.265	3.27e-23	CCN3+ adventitial fibroblasts	ENSCAFG00000003760
6.18e-27	0.464045	0.994	0.985	8.17e-23	CCN3+ adventitial fibroblasts	MT-CYB
8.91e-27	0.387159	0.379	0.154	1.18e-22	CCN3+ adventitial fibroblasts	RORB
1.24e-26	0.343658	0.387	0.164	1.64e-22	CCN3+ adventitial fibroblasts	SLC44A1
1.29e-26	0.479367	0.567	0.317	1.71e-22	CCN3+ adventitial fibroblasts	TIMP2
1.34e-26	0.256281	0.325	0.122	1.77e-22	CCN3+ adventitial fibroblasts	RASA3
2.07e-26	0.27865	0.328	0.126	2.74e-22	CCN3+ adventitial fibroblasts	DBN1
2.4e-26	0.333127	0.407	0.177	3.17e-22	CCN3+ adventitial fibroblasts	APOL5
4.14e-26	0.442474	0.51	0.253	5.48e-22	CCN3+ adventitial fibroblasts	GUCY1A2
6.52e-26	0.370791	0.726	0.443	8.62e-22	CCN3+ adventitial fibroblasts	MT-ND5
6.52e-26	0.302051	0.299	0.108	8.62e-22	CCN3+ adventitial fibroblasts	MAFB
6.84e-26	0.329993	0.308	0.117	9.05e-22	CCN3+ adventitial fibroblasts	STK4
6.99e-26	0.284067	0.299	0.111	9.25e-22	CCN3+ adventitial fibroblasts	MAP1A
7.88e-26	0.318508	0.37	0.156	1.04e-21	CCN3+ adventitial fibroblasts	SMS
1.58e-25	0.261951	0.279	0.1	2.08e-21	CCN3+ adventitial fibroblasts	TEC
1.6e-25	0.270667	0.268	0.093	2.11e-21	CCN3+ adventitial fibroblasts	TSTD1
1.95e-25	0.505785	0.695	0.454	2.58e-21	CCN3+ adventitial fibroblasts	PDE5A
1.15e-24	0.395035	0.675	0.409	1.53e-20	CCN3+ adventitial fibroblasts	ITM2B
1.25e-24	0.375219	1	0.998	1.66e-20	CCN3+ adventitial fibroblasts	MT-CO3
1.52e-24	0.504498	0.997	0.942	2.01e-20	CCN3+ adventitial fibroblasts	ENSCAFG00000029884
1.56e-24	0.315334	0.481	0.236	2.07e-20	CCN3+ adventitial fibroblasts	HIF1A
2.56e-24	0.312182	0.396	0.172	3.38e-20	CCN3+ adventitial fibroblasts	DCLK1
2.64e-24	0.324343	0.359	0.154	3.49e-20	CCN3+ adventitial fibroblasts	CCND2
2.75e-24	0.387313	0.55	0.294	3.64e-20	CCN3+ adventitial fibroblasts	PMEPA1
3.41e-24	0.297164	0.342	0.142	4.51e-20	CCN3+ adventitial fibroblasts	RABEP1
5.21e-24	0.378731	0.496	0.248	6.88e-20	CCN3+ adventitial fibroblasts	DOCK9
5.26e-24	0.349106	0.561	0.299	6.95e-20	CCN3+ adventitial fibroblasts	PTPN6
5.3e-24	0.317924	0.453	0.21	7.01e-20	CCN3+ adventitial fibroblasts	VCAN
5.62e-24	0.475067	0.741	0.508	7.43e-20	CCN3+ adventitial fibroblasts	VKORC1
1.17e-23	0.42087	0.687	0.431	1.54e-19	CCN3+ adventitial fibroblasts	CDC42BPB
1.25e-23	0.462938	0.362	0.158	1.65e-19	CCN3+ adventitial fibroblasts	NTN4
1.77e-23	0.58933	0.994	0.953	2.33e-19	CCN3+ adventitial fibroblasts	COL1A2
2.45e-23	0.361499	0.416	0.194	3.24e-19	CCN3+ adventitial fibroblasts	KLF12
4.06e-23	0.343239	0.373	0.166	5.37e-19	CCN3+ adventitial fibroblasts	ID3
5.58e-23	0.377336	0.456	0.233	7.38e-19	CCN3+ adventitial fibroblasts	BACE2
6.06e-23	0.400211	1	0.991	8.02e-19	CCN3+ adventitial fibroblasts	MT-ND4
8.04e-23	0.333917	0.453	0.225	1.06e-18	CCN3+ adventitial fibroblasts	SCPEP1
8.44e-23	0.582038	0.855	0.714	1.12e-18	CCN3+ adventitial fibroblasts	ZFPM2
1.12e-22	0.432182	0.692	0.43	1.48e-18	CCN3+ adventitial fibroblasts	COPZ2
2.7e-22	0.290131	0.35	0.151	3.57e-18	CCN3+ adventitial fibroblasts	CCDC34
4.78e-22	0.479899	0.997	0.932	6.32e-18	CCN3+ adventitial fibroblasts	RPS6
5.36e-22	0.677826	0.815	0.599	7.08e-18	CCN3+ adventitial fibroblasts	IGFBP4
9.42e-22	0.28784	0.459	0.229	1.25e-17	CCN3+ adventitial fibroblasts	UGCG
1.04e-21	0.446849	1	0.986	1.37e-17	CCN3+ adventitial fibroblasts	ENSCAFG00000028765
1.1e-21	0.404847	0.923	0.763	1.46e-17	CCN3+ adventitial fibroblasts	NME2
1.18e-21	0.343634	0.311	0.129	1.57e-17	CCN3+ adventitial fibroblasts	FOSB
2.03e-21	0.274861	0.319	0.135	2.69e-17	CCN3+ adventitial fibroblasts	TTC19
3.04e-21	0.343154	0.425	0.216	4.02e-17	CCN3+ adventitial fibroblasts	FKBP7
3.35e-21	0.330188	0.595	0.348	4.42e-17	CCN3+ adventitial fibroblasts	SCP2
4.03e-21	0.538416	0.86	0.68	5.32e-17	CCN3+ adventitial fibroblasts	ECM2
1.17e-20	0.74056	0.806	0.598	1.54e-16	CCN3+ adventitial fibroblasts	PRG4
1.19e-20	0.371151	0.501	0.274	1.57e-16	CCN3+ adventitial fibroblasts	DYNLL1.1
1.51e-20	0.390698	0.729	0.481	1.99e-16	CCN3+ adventitial fibroblasts	ENSCAFG00000001149
2.32e-20	0.281584	0.336	0.151	3.07e-16	CCN3+ adventitial fibroblasts	KLF3
2.77e-20	0.393319	0.986	0.932	3.67e-16	CCN3+ adventitial fibroblasts	RPL23
4.06e-20	0.43346	0.721	0.502	5.37e-16	CCN3+ adventitial fibroblasts	SDC2
7.62e-20	0.379332	0.997	0.964	1.01e-15	CCN3+ adventitial fibroblasts	RPL8
8.38e-20	0.552947	0.365	0.179	1.11e-15	CCN3+ adventitial fibroblasts	TPPP3
9.18e-20	0.488721	0.997	0.98	1.21e-15	CCN3+ adventitial fibroblasts	B2M
9.18e-20	0.343437	0.291	0.123	1.21e-15	CCN3+ adventitial fibroblasts	PRKN
2.09e-19	0.444441	0.997	0.951	2.76e-15	CCN3+ adventitial fibroblasts	RPS28
2.25e-19	0.482647	0.952	0.884	2.97e-15	CCN3+ adventitial fibroblasts	DLA-64
2.47e-19	0.353362	0.846	0.606	3.27e-15	CCN3+ adventitial fibroblasts	JMJD6
2.48e-19	0.301234	0.476	0.255	3.28e-15	CCN3+ adventitial fibroblasts	ENSCAFG00000044300
3.71e-19	0.43134	0.983	0.926	4.91e-15	CCN3+ adventitial fibroblasts	RPL10A
3.89e-19	0.373638	0.758	0.531	5.14e-15	CCN3+ adventitial fibroblasts	FKBP11
4.28e-19	0.285197	0.396	0.195	5.66e-15	CCN3+ adventitial fibroblasts	SLC20A1
8.81e-19	0.335321	0.547	0.317	1.16e-14	CCN3+ adventitial fibroblasts	RPGR
1.39e-18	0.364536	0.405	0.202	1.83e-14	CCN3+ adventitial fibroblasts	BACH2
1.41e-18	0.412382	0.997	0.898	1.87e-14	CCN3+ adventitial fibroblasts	ENSCAFG00000046992
1.84e-18	0.287572	0.573	0.338	2.44e-14	CCN3+ adventitial fibroblasts	ENSCAFG00000000842
2.6e-18	0.402405	0.991	0.937	3.43e-14	CCN3+ adventitial fibroblasts	RPS5
2.73e-18	0.272818	0.319	0.146	3.61e-14	CCN3+ adventitial fibroblasts	GLDN
4.42e-18	0.401972	0.849	0.623	5.85e-14	CCN3+ adventitial fibroblasts	SSR4
7.1e-18	0.368106	0.991	0.944	9.38e-14	CCN3+ adventitial fibroblasts	RPL12
1.22e-17	0.272709	1	0.998	1.62e-13	CCN3+ adventitial fibroblasts	MT-ATP6
1.23e-17	0.328001	0.98	0.911	1.63e-13	CCN3+ adventitial fibroblasts	RPL15
1.32e-17	0.345038	0.826	0.61	1.74e-13	CCN3+ adventitial fibroblasts	NUCB2
1.59e-17	0.290998	0.41	0.217	2.1e-13	CCN3+ adventitial fibroblasts	NME1
2.42e-17	0.411801	0.92	0.783	3.2e-13	CCN3+ adventitial fibroblasts	RPS15
2.79e-17	0.37934	0.991	0.952	3.69e-13	CCN3+ adventitial fibroblasts	RPL11
3.57e-17	0.511073	0.65	0.439	4.72e-13	CCN3+ adventitial fibroblasts	CAV1
4.2e-17	0.349125	0.92	0.746	5.56e-13	CCN3+ adventitial fibroblasts	ANXA5
4.4e-17	0.288689	0.681	0.431	5.82e-13	CCN3+ adventitial fibroblasts	PAXX
4.73e-17	0.34663	0.997	0.956	6.26e-13	CCN3+ adventitial fibroblasts	RPS18
4.81e-17	0.257572	0.322	0.153	6.36e-13	CCN3+ adventitial fibroblasts	THBS3
4.91e-17	0.293655	0.738	0.505	6.49e-13	CCN3+ adventitial fibroblasts	TMEM47
4.93e-17	0.468324	0.92	0.828	6.52e-13	CCN3+ adventitial fibroblasts	EEF1B2
5.33e-17	0.251449	0.319	0.145	7.05e-13	CCN3+ adventitial fibroblasts	PLCL1
8.14e-17	0.289166	0.425	0.227	1.08e-12	CCN3+ adventitial fibroblasts	LAMB2
8.35e-17	0.334744	0.618	0.407	1.1e-12	CCN3+ adventitial fibroblasts	ENSCAFG00000010086
8.55e-17	0.301177	0.416	0.227	1.13e-12	CCN3+ adventitial fibroblasts	SMCHD1
8.87e-17	0.334235	0.994	0.951	1.17e-12	CCN3+ adventitial fibroblasts	RPS3A
1.06e-16	0.410431	1	0.974	1.41e-12	CCN3+ adventitial fibroblasts	TPT1
1.2e-16	0.34074	0.496	0.29	1.58e-12	CCN3+ adventitial fibroblasts	UST
1.42e-16	0.682815	0.396	0.208	1.88e-12	CCN3+ adventitial fibroblasts	SGCZ
1.45e-16	0.503795	0.877	0.702	1.92e-12	CCN3+ adventitial fibroblasts	ANXA1
1.46e-16	0.297076	0.704	0.455	1.93e-12	CCN3+ adventitial fibroblasts	LTBP1
2.22e-16	0.379943	0.969	0.881	2.93e-12	CCN3+ adventitial fibroblasts	SERF2
2.3e-16	0.352669	0.986	0.946	3.04e-12	CCN3+ adventitial fibroblasts	TFPT
2.39e-16	0.395628	0.544	0.334	3.16e-12	CCN3+ adventitial fibroblasts	SYN3
3e-16	0.355833	0.983	0.897	3.97e-12	CCN3+ adventitial fibroblasts	ENSCAFG00000013905
3.42e-16	0.647874	0.254	0.114	4.52e-12	CCN3+ adventitial fibroblasts	COL8A1
3.72e-16	0.261334	0.407	0.22	4.92e-12	CCN3+ adventitial fibroblasts	SRI
3.85e-16	0.259054	0.348	0.176	5.09e-12	CCN3+ adventitial fibroblasts	RAB23
4.27e-16	0.299786	0.47	0.276	5.64e-12	CCN3+ adventitial fibroblasts	NENF
5.39e-16	0.367919	0.872	0.713	7.13e-12	CCN3+ adventitial fibroblasts	TIMP1
7.24e-16	0.358071	0.991	0.959	9.57e-12	CCN3+ adventitial fibroblasts	ENSCAFG00000045333
1.35e-15	0.363178	0.983	0.88	1.79e-11	CCN3+ adventitial fibroblasts	RPSA
1.88e-15	0.364791	0.929	0.843	2.48e-11	CCN3+ adventitial fibroblasts	TUBA1B
2.07e-15	0.332019	0.47	0.28	2.74e-11	CCN3+ adventitial fibroblasts	ENSCAFG00000017655
2.19e-15	0.328866	0.983	0.887	2.89e-11	CCN3+ adventitial fibroblasts	RPL7
3.23e-15	0.471284	0.63	0.443	4.28e-11	CCN3+ adventitial fibroblasts	CFI
3.3e-15	0.33182	0.675	0.467	4.36e-11	CCN3+ adventitial fibroblasts	LRPAP1
4.08e-15	0.353828	0.997	0.943	5.39e-11	CCN3+ adventitial fibroblasts	RPS26
5.3e-15	0.254544	0.459	0.267	7e-11	CCN3+ adventitial fibroblasts	ERLEC1
6.01e-15	0.322495	0.934	0.831	7.95e-11	CCN3+ adventitial fibroblasts	MT-ND2
6.09e-15	0.321685	0.991	0.952	8.05e-11	CCN3+ adventitial fibroblasts	ENSCAFG00000019044
7.54e-15	0.299236	0.991	0.962	9.98e-11	CCN3+ adventitial fibroblasts	RPL24
8.33e-15	0.314884	0.989	0.962	1.1e-10	CCN3+ adventitial fibroblasts	RPS7
8.69e-15	0.323489	0.923	0.728	1.15e-10	CCN3+ adventitial fibroblasts	ENSCAFG00000043193
1.03e-14	0.328912	0.989	0.936	1.37e-10	CCN3+ adventitial fibroblasts	RPL13A
1.1e-14	0.292442	0.658	0.451	1.46e-10	CCN3+ adventitial fibroblasts	PRDX2
1.2e-14	0.393957	0.587	0.397	1.59e-10	CCN3+ adventitial fibroblasts	MGST3
1.49e-14	0.291782	0.601	0.396	1.97e-10	CCN3+ adventitial fibroblasts	MFAP2
1.55e-14	0.324346	0.63	0.433	2.05e-10	CCN3+ adventitial fibroblasts	CLTB
1.7e-14	0.336955	0.994	0.947	2.24e-10	CCN3+ adventitial fibroblasts	RPS15A
1.71e-14	0.362609	0.781	0.569	2.26e-10	CCN3+ adventitial fibroblasts	ENSCAFG00000044682
1.8e-14	0.324446	1	0.97	2.38e-10	CCN3+ adventitial fibroblasts	RPS14
2.19e-14	0.275253	0.385	0.207	2.89e-10	CCN3+ adventitial fibroblasts	PDLIM5
2.7e-14	0.26263	0.613	0.404	3.57e-10	CCN3+ adventitial fibroblasts	PI4K2A
2.88e-14	0.670954	0.613	0.478	3.81e-10	CCN3+ adventitial fibroblasts	PTGDS
3.06e-14	0.311093	0.647	0.447	4.05e-10	CCN3+ adventitial fibroblasts	CHCHD10
3.85e-14	0.328137	0.786	0.568	5.09e-10	CCN3+ adventitial fibroblasts	MT-ND3
3.95e-14	0.265401	1	0.997	5.22e-10	CCN3+ adventitial fibroblasts	MT-CO2
4.34e-14	0.314518	0.997	0.968	5.74e-10	CCN3+ adventitial fibroblasts	RPS11
6.11e-14	0.481884	0.587	0.393	8.08e-10	CCN3+ adventitial fibroblasts	FOS
6.49e-14	0.29322	0.51	0.316	8.59e-10	CCN3+ adventitial fibroblasts	CDC42BPA
7.05e-14	0.30174	0.969	0.869	9.32e-10	CCN3+ adventitial fibroblasts	RPS3
7.6e-14	0.321682	0.972	0.893	1e-09	CCN3+ adventitial fibroblasts	RABAC1
8.56e-14	0.29184	0.989	0.964	1.13e-09	CCN3+ adventitial fibroblasts	RPS4X
9.32e-14	0.353064	0.872	0.673	1.23e-09	CCN3+ adventitial fibroblasts	CLTA
1.03e-13	0.282278	0.991	0.958	1.36e-09	CCN3+ adventitial fibroblasts	RPL21
1.14e-13	0.292656	0.994	0.971	1.51e-09	CCN3+ adventitial fibroblasts	RPL19
1.31e-13	0.565963	0.681	0.498	1.73e-09	CCN3+ adventitial fibroblasts	COL1A1
1.93e-13	0.284699	0.897	0.722	2.55e-09	CCN3+ adventitial fibroblasts	KRTCAP2
1.98e-13	0.260058	0.741	0.525	2.62e-09	CCN3+ adventitial fibroblasts	ITIH5
2.06e-13	0.260919	0.464	0.283	2.72e-09	CCN3+ adventitial fibroblasts	ARPC2
2.25e-13	0.317217	0.994	0.955	2.98e-09	CCN3+ adventitial fibroblasts	RPS17
2.55e-13	0.265463	0.45	0.274	3.37e-09	CCN3+ adventitial fibroblasts	GLT8D2
2.86e-13	0.255158	0.59	0.387	3.78e-09	CCN3+ adventitial fibroblasts	FAM114A1
2.88e-13	0.410786	0.729	0.53	3.8e-09	CCN3+ adventitial fibroblasts	SERPING1
4.54e-13	0.402555	0.932	0.872	6e-09	CCN3+ adventitial fibroblasts	HSP90B1
5.1e-13	0.289756	0.994	0.961	6.75e-09	CCN3+ adventitial fibroblasts	RPS23
5.12e-13	0.252128	0.456	0.272	6.78e-09	CCN3+ adventitial fibroblasts	FILIP1L
5.71e-13	0.253194	0.989	0.944	7.55e-09	CCN3+ adventitial fibroblasts	ENSCAFG00000031952
5.81e-13	0.28305	0.994	0.961	7.68e-09	CCN3+ adventitial fibroblasts	RPL13
5.82e-13	0.251616	0.481	0.295	7.7e-09	CCN3+ adventitial fibroblasts	MOCS2
7.37e-13	0.30013	0.977	0.885	9.75e-09	CCN3+ adventitial fibroblasts	RPS10
8.44e-13	0.341733	0.966	0.868	1.12e-08	CCN3+ adventitial fibroblasts	ENSCAFG00000043173
8.7e-13	0.282842	0.855	0.663	1.15e-08	CCN3+ adventitial fibroblasts	PEBP1
1.02e-12	0.300464	0.983	0.908	1.35e-08	CCN3+ adventitial fibroblasts	RPL5
1.03e-12	0.409441	0.937	0.891	1.37e-08	CCN3+ adventitial fibroblasts	COL3A1
1.04e-12	0.325919	0.98	0.87	1.38e-08	CCN3+ adventitial fibroblasts	RPL3
1.14e-12	0.270725	0.459	0.28	1.5e-08	CCN3+ adventitial fibroblasts	MEIS2
2.31e-12	0.29709	0.94	0.811	3.06e-08	CCN3+ adventitial fibroblasts	EEF1A1
2.36e-12	0.281508	0.94	0.85	3.12e-08	CCN3+ adventitial fibroblasts	SERPINF1
2.98e-12	0.276309	0.456	0.283	3.95e-08	CCN3+ adventitial fibroblasts	SPARC
3.05e-12	0.273079	0.997	0.964	4.04e-08	CCN3+ adventitial fibroblasts	RPL32
4.04e-12	0.288784	0.98	0.954	5.35e-08	CCN3+ adventitial fibroblasts	RPS12
4.81e-12	0.310666	0.584	0.4	6.36e-08	CCN3+ adventitial fibroblasts	MYCBP2
8.31e-12	0.276319	0.721	0.533	1.1e-07	CCN3+ adventitial fibroblasts	TPI1
8.43e-12	0.262281	0.969	0.912	1.11e-07	CCN3+ adventitial fibroblasts	FXYD1
9.89e-12	0.282462	0.387	0.231	1.31e-07	CCN3+ adventitial fibroblasts	GRN
9.95e-12	0.289883	0.991	0.951	1.32e-07	CCN3+ adventitial fibroblasts	RPL28
1.23e-11	0.279175	0.937	0.839	1.62e-07	CCN3+ adventitial fibroblasts	RB1
1.31e-11	0.347866	0.678	0.502	1.74e-07	CCN3+ adventitial fibroblasts	ENSCAFG00000014028
1.66e-11	0.252324	0.994	0.957	2.19e-07	CCN3+ adventitial fibroblasts	RPS27A
1.76e-11	0.264963	0.496	0.319	2.32e-07	CCN3+ adventitial fibroblasts	SOD2
1.84e-11	0.272385	0.744	0.555	2.43e-07	CCN3+ adventitial fibroblasts	SELENOF
1.95e-11	0.284746	0.991	0.957	2.58e-07	CCN3+ adventitial fibroblasts	CD79A
2.01e-11	0.342893	0.983	0.932	2.65e-07	CCN3+ adventitial fibroblasts	CD63
2.71e-11	0.283518	0.98	0.93	3.59e-07	CCN3+ adventitial fibroblasts	SPTBN1
3.38e-11	0.267826	0.501	0.336	4.47e-07	CCN3+ adventitial fibroblasts	PDIA4
3.71e-11	0.278719	0.55	0.375	4.91e-07	CCN3+ adventitial fibroblasts	FNDC3A
3.85e-11	0.323851	0.909	0.788	5.09e-07	CCN3+ adventitial fibroblasts	RARRES2
4.12e-11	0.303756	0.969	0.874	5.44e-07	CCN3+ adventitial fibroblasts	ENSCAFG00000049043
4.95e-11	0.279002	1	0.974	6.54e-07	CCN3+ adventitial fibroblasts	PTMA
7.64e-11	0.274081	0.977	0.925	1.01e-06	CCN3+ adventitial fibroblasts	EIF1
8.2e-11	0.281434	0.997	0.956	1.08e-06	CCN3+ adventitial fibroblasts	RPL9
9e-11	0.259211	0.726	0.554	1.19e-06	CCN3+ adventitial fibroblasts	ENSCAFG00000013366
9.13e-11	0.28253	0.801	0.616	1.21e-06	CCN3+ adventitial fibroblasts	RACK1
1e-10	0.309135	0.974	0.894	1.32e-06	CCN3+ adventitial fibroblasts	CSNK1G1
1.14e-10	0.264779	0.991	0.94	1.51e-06	CCN3+ adventitial fibroblasts	RPL18
1.18e-10	0.253899	0.604	0.425	1.56e-06	CCN3+ adventitial fibroblasts	MMP23
1.7e-10	0.497988	0.63	0.486	2.24e-06	CCN3+ adventitial fibroblasts	HSPA5
1.86e-10	0.288287	0.613	0.444	2.46e-06	CCN3+ adventitial fibroblasts	EFEMP2
2.12e-10	0.291689	0.815	0.668	2.81e-06	CCN3+ adventitial fibroblasts	PCOLCE
2.89e-10	0.27356	0.994	0.94	3.82e-06	CCN3+ adventitial fibroblasts	RPL35
2.96e-10	0.326012	0.373	0.223	3.91e-06	CCN3+ adventitial fibroblasts	COL12A1
4.66e-10	0.253507	0.772	0.577	6.16e-06	CCN3+ adventitial fibroblasts	ABI3BP
1.41e-09	0.258427	0.815	0.649	1.86e-05	CCN3+ adventitial fibroblasts	SOD1
1.83e-09	0.267649	0.792	0.678	2.41e-05	CCN3+ adventitial fibroblasts	AKAP12
1.85e-09	0.401702	0.527	0.384	2.45e-05	CCN3+ adventitial fibroblasts	ARF4
2.91e-09	0.250662	0.997	0.958	3.85e-05	CCN3+ adventitial fibroblasts	RPL7A
3.11e-09	0.252605	0.558	0.404	4.11e-05	CCN3+ adventitial fibroblasts	CALR
3.2e-09	0.276893	0.442	0.291	4.23e-05	CCN3+ adventitial fibroblasts	ADAMTSL3
3.28e-09	0.254149	0.786	0.618	4.34e-05	CCN3+ adventitial fibroblasts	ENSCAFG00000008873
3.31e-09	0.250494	0.877	0.71	4.38e-05	CCN3+ adventitial fibroblasts	ELOB
5.7e-09	0.257975	0.937	0.832	7.54e-05	CCN3+ adventitial fibroblasts	NUPR1
1.22e-08	0.269053	0.946	0.859	0.000161802	CCN3+ adventitial fibroblasts	ENSCAFG00000017688
1.52e-08	0.257539	0.801	0.627	0.000200898	CCN3+ adventitial fibroblasts	ENSCAFG00000015834
1.82e-06	0.306161	0.932	0.901	0.0240447	CCN3+ adventitial fibroblasts	JUND
2.25e-06	0.274687	0.806	0.711	0.0296928	CCN3+ adventitial fibroblasts	CSTB
2.76e-06	0.478153	0.906	0.852	0.0365378	CCN3+ adventitial fibroblasts	SH3BGRL3

## Sheet: Alveolar fibroblasts
List of differentially expressed genes between alveolar fibroblasts (CL1) and all other fibroblasts (CL2) generated using DESeq2.
ID	baseMean	log2FoldChange	lfcSE	pvalue	padj	CL1.CL2_BaseMean	CL1_BaseMean	CL2_BaseMean
ERBB4	595.633	2.78462	0.311488	2.05957e-20	8.2861e-18	595.633	1046.16	145.107
NPNT	959.912	2.40057	0.28734	3.59884e-18	1.28242e-15	959.912	1625.51	294.313
ANGPT1	2567.96	2.02671	0.244786	7.2343e-18	2.37437e-15	2567.96	4154.35	981.576
CDO1	9031.37	1.23763	0.158867	5.2676e-16	1.42821e-13	9031.37	12775.4	5287.39
VEGFD	1162.21	2.05395	0.278925	1.01143e-14	2.52292e-12	1162.21	1890.35	434.064
STOX1	136.537	1.97415	0.273821	3.062e-14	6.9435e-12	136.537	219.587	53.4879
EPCAM	83.8092	2.15716	0.301459	4.24232e-14	9.2825e-12	83.8092	137.997	29.6214
ASPN	2437.31	1.33434	0.188852	1.02344e-13	2.05877e-11	2437.31	3524.35	1350.28
TSPAN5	409.191	1.46286	0.210956	2.77113e-13	5.15845e-11	409.191	606.396	211.985
ENSCAFG00000002015	1171.42	1.58432	0.233228	6.96012e-13	1.20565e-10	1171.42	1775.12	567.718
TCF21	4061.14	1.15954	0.172723	1.32825e-12	2.20879e-10	4061.14	5667.16	2455.13
GJA5	169.149	2.08444	0.313986	1.73454e-12	2.8095e-10	169.149	276.866	61.4326
TGM2	2026.71	2.12665	0.321613	1.99045e-12	3.18268e-10	2026.71	3335.95	717.466
CHL1	516.614	2.68895	0.417056	5.94118e-12	8.61609e-10	516.614	904.194	129.034
DES	708.59	1.68279	0.260584	6.38986e-12	9.05617e-10	708.59	1092.8	324.378
FRZB	120.584	2.07544	0.348418	1.40526e-10	1.57896e-08	120.584	197.651	43.516
AP1S2	754.28	1.38475	0.237467	3.79718e-10	4.04773e-08	754.28	1105.28	403.28
AMIGO2	55.7128	2.0719	0.363187	7.01921e-10	7.23501e-08	55.7128	91.5	19.9256
SLC25A4	676.779	1.08117	0.189975	1.06318e-09	1.0608e-07	676.779	930.294	423.265
HADH	325.616	1.08393	0.19197	1.36664e-09	1.32129e-07	325.616	447.686	203.546
MAP3K20	1805.42	0.991641	0.175093	1.39296e-09	1.32618e-07	1805.42	2430.35	1180.49
DGKH	319.185	1.39906	0.252589	1.9952e-09	1.84327e-07	319.185	469.761	168.61
ADAMTS8	70.9153	1.69872	0.308754	2.118e-09	1.92815e-07	70.9153	109.983	31.8471
VGLL3	1312.47	1.13826	0.206717	2.9173e-09	2.54438e-07	1312.47	1829.2	795.739
PPP1R14A	2106.43	1.54363	0.28363	3.21851e-09	2.76836e-07	2106.43	3187.05	1025.8
FMO3	308.264	1.34245	0.251235	6.10197e-09	4.98098e-07	308.264	448.736	167.791
COL13A1	302.063	1.54202	0.289712	6.19156e-09	5.01436e-07	302.063	457.23	146.897
BCAP29	198.004	1.45803	0.27425	6.57791e-09	5.29073e-07	198.004	294.717	101.291
NEBL	700.394	1.88727	0.356086	6.61765e-09	5.29073e-07	700.394	1121.12	279.671
TST	396.906	1.58546	0.299662	7.30276e-09	5.7283e-07	396.906	605.543	188.269
ENSCAFG00000019809	4081.7	1.89252	0.357468	7.81076e-09	6.04059e-07	4081.7	6534.48	1628.91
NAA16	2759	2.04407	0.388081	7.84618e-09	6.04059e-07	2759	4516.13	1001.87
KCTD1	211.68	1.36541	0.264855	1.64327e-08	1.21272e-06	211.68	310.15	113.211
TRPC5	50.9424	2.27696	0.446754	1.82163e-08	1.31326e-06	50.9424	85.971	15.9139
FHOD1	240.47	1.30467	0.255602	2.23399e-08	1.59214e-06	240.47	347.892	133.048
MGST1	499.662	2.55337	0.517567	3.82798e-08	2.62322e-06	499.662	869.192	130.131
MACF1	8487.06	1.61271	0.323764	3.96833e-08	2.70454e-06	8487.06	13028.7	3945.43
CXADR	202.991	1.61973	0.33051	5.52468e-08	3.60818e-06	202.991	312.243	93.7387
JUP	253.3	1.02014	0.204751	5.55461e-08	3.60818e-06	253.3	344.078	162.521
MYH2	30.4783	2.67363	0.547336	5.54602e-08	3.60818e-06	30.4783	53.636	7.3207
MME	90.701	3.01741	0.623085	5.63462e-08	3.63111e-06	90.701	164.156	17.2456
MBP	327.609	1.47712	0.301702	5.93431e-08	3.79553e-06	327.609	491.135	164.084
UBL3	382.395	0.850866	0.174381	1.16544e-07	7.12515e-06	382.395	498.481	266.31
MTFMT	950.185	1.23705	0.261137	1.53562e-07	8.99167e-06	950.185	1358.95	541.416
PLPPR3	51.2865	2.18528	0.476361	2.05641e-07	1.17112e-05	51.2865	85.6817	16.8913
MYO1B	2293.41	1.34985	0.29077	2.27396e-07	1.2801e-05	2293.41	3360.98	1225.83
FAT3	2156.29	1.48982	0.322977	2.38179e-07	1.32615e-05	2156.29	3248.12	1064.45
MYH11	290.615	0.734822	0.153721	2.39934e-07	1.32998e-05	290.615	367.204	214.026
SPG21	262.202	1.29717	0.2808	2.58924e-07	1.42889e-05	262.202	380.227	144.177
G0S2	98.5607	1.36019	0.299068	3.51106e-07	1.89567e-05	98.5607	144.718	52.4038
GPC3	604.157	1.41777	0.313053	3.64191e-07	1.95784e-05	604.157	898.497	309.817
TBX2	479.145	0.627381	0.132871	4.26472e-07	2.25815e-05	479.145	587.499	370.791
EPHX1	467.931	0.91111	0.200862	5.69821e-07	2.91262e-05	467.931	620.88	314.982
ATP2C1	554.029	0.979929	0.217377	5.83393e-07	2.95582e-05	554.029	748.297	359.762
RSPO2	648.492	1.60471	0.363448	5.85382e-07	2.95582e-05	648.492	998.583	298.401
GNAI1	123.977	1.40871	0.318785	5.98132e-07	3.00803e-05	123.977	184.263	63.6904
PEAK1	266.046	1.01345	0.227189	6.83667e-07	3.39709e-05	266.046	362.46	169.632
DST	3127.28	0.961092	0.218459	9.93751e-07	4.8039e-05	3127.28	4207.17	2047.38
ARHGAP24	1207.84	1.23872	0.287298	1.10537e-06	5.28207e-05	1207.84	1734.56	681.111
RIMS1	1751.16	1.61525	0.378407	1.19915e-06	5.66506e-05	1751.16	2704.21	798.104
FOXF2	270.843	1.14649	0.266549	1.26116e-06	5.91323e-05	270.843	380.89	160.797
DGKB	78.3768	1.92482	0.462211	1.5328e-06	7.05425e-05	78.3768	127.491	29.2631
EGFR	500.656	0.892674	0.207345	1.57517e-06	7.22262e-05	500.656	662.352	338.96
SPECC1L	3726.62	1.49821	0.359325	2.21168e-06	9.66175e-05	3726.62	5633.32	1819.93
ADARB1	230.649	1.43047	0.348743	2.40977e-06	0.000104357	230.649	345.435	115.862
CD164L2	35.8313	2.04132	0.509183	2.98196e-06	0.000126071	35.8313	59.2079	12.4546
CACNA1D	850.204	1.27426	0.314645	3.06385e-06	0.000128661	850.204	1234.31	466.098
SLC26A4	13.6224	3.21191	0.795	3.22756e-06	0.00013418	13.6224	25.0234	2.22146
WNT2	30.5897	1.84382	0.459585	3.21755e-06	0.00013418	30.5897	49.3056	11.8737
ZYX	99.616	1.21239	0.298495	3.29504e-06	0.000136531	99.616	142.684	56.548
TBX5	215.626	0.878249	0.212751	3.67086e-06	0.000150602	215.626	284.519	146.733
STK32B	187.309	1.13329	0.280582	3.85473e-06	0.0001566	187.309	263.437	111.181
LIMCH1	6662.81	0.948325	0.234868	4.88554e-06	0.000194672	6662.81	8961.88	4363.73
ENSCAFG00000019812	1220.95	1.68727	0.43687	6.30401e-06	0.000244933	1220.95	1917.07	524.826
CADM2	4514.32	1.06097	0.269995	6.61818e-06	0.000256341	4514.32	6250.23	2778.41
MTARC1	104.302	1.52255	0.400121	7.71598e-06	0.000292945	104.302	159.542	49.0619
YIF1B	350.946	0.790713	0.198896	8.20315e-06	0.000310029	350.946	452.783	249.109
IFT27	3737.36	1.31644	0.34303	8.55843e-06	0.000320543	3737.36	5477.82	1996.91
FILIP1	287.387	0.916596	0.23479	8.82754e-06	0.000329632	287.387	384.252	190.522
TNFAIP8L3	12.5424	2.26204	0.598177	9.50821e-06	0.00035193	12.5424	21.4187	3.66614
FBXO17	43.3423	1.3488	0.360142	1.0766e-05	0.000394923	43.3423	64.0127	22.6719
MUL1	1639.05	1.08338	0.285077	1.08324e-05	0.000396191	1639.05	2284.95	993.149
SLIT2	3643.15	1.38189	0.365006	1.0884e-05	0.000396915	3643.15	5410.53	1875.77
ETV1	388.524	0.995596	0.263678	1.31523e-05	0.000471366	388.524	530.464	246.583
AKAP5	240.537	1.55807	0.430345	1.52825e-05	0.000543029	240.537	371.172	109.901
AFF3	1470.63	1.42396	0.391841	1.71707e-05	0.000598194	1470.63	2209.07	732.191
MYLK	1588.28	0.824525	0.221091	2.11937e-05	0.000722209	1588.28	2073.55	1103.02
ENSCAFG00000012201	210.188	0.75475	0.205002	2.83459e-05	0.000932797	210.188	269.025	151.351
C37H2orf88	22.5863	2.5628	0.756911	3.00713e-05	0.000974154	22.5863	39.962	5.21052
ESR2	193.218	1.59581	0.469099	3.3409e-05	0.00106567	193.218	301.323	85.114
ZNF462	308.563	1.01758	0.292035	3.78807e-05	0.00119005	308.563	425.034	192.092
DRAM2	430.36	0.633409	0.172188	3.88469e-05	0.00121428	430.36	531.851	328.869
SPTB	25.9734	1.43852	0.425255	4.09511e-05	0.00126769	25.9734	39.3622	12.5846
SORD	31.9623	1.24175	0.363674	4.22406e-05	0.00130402	31.9623	46.3342	17.5905
RBPMS	1308.25	0.81223	0.231109	4.72107e-05	0.00143263	1308.25	1706.92	909.587
MYH10	1274.14	1.22531	0.364692	4.79588e-05	0.0014518	1274.14	1846.94	701.353
MAPK1	523.274	0.717171	0.201373	4.84835e-05	0.00146342	523.274	664.34	382.208
RNF144B	337.491	0.998835	0.292708	5.03865e-05	0.00151063	337.491	463.416	211.565
STRIT1	14.3589	2.738	0.841695	5.26081e-05	0.00156969	14.3589	25.8692	2.84851
MYO10	245.163	1.30932	0.396288	5.30038e-05	0.00157675	245.163	362.283	128.043
FHL1	1123.96	0.868625	0.25386	5.95405e-05	0.00174317	1123.96	1491.05	756.874
CD151	686.556	0.768865	0.222867	6.52663e-05	0.00187991	686.556	885.512	487.601
PIP4P2	124.118	1.05139	0.319123	7.00088e-05	0.00200264	124.118	172.725	75.5102
DCLRE1C	77.1852	1.04548	0.31777	7.23486e-05	0.00206483	77.1852	107.286	47.0846
CRYGN	29.8975	1.29547	0.401245	7.51917e-05	0.0021362	29.8975	44.1348	15.6602
PPIP5K2	437.112	0.830736	0.246999	7.79863e-05	0.00220055	437.112	574.13	300.093
MAML3	695.758	1.05878	0.325872	8.24659e-05	0.00231648	695.758	972.213	419.303
ENSCAFG00000024781	136.93	0.894529	0.270175	8.38699e-05	0.00235062	136.93	183.221	90.6383
ENSCAFG00000001071	166.494	0.9011	0.272591	8.5162e-05	0.00237615	166.494	223.398	109.59
NMNAT2	141.295	0.933393	0.284405	8.61834e-05	0.00239394	141.295	190.975	91.6147
CAV3	12.5647	3.08935	1.00509	9.12174e-05	0.00251696	12.5647	23.1948	1.93469
F2RL2	26.2251	2.04734	0.676097	0.00010318	0.00277939	26.2251	44.1009	8.34938
SLC40A1	379.495	0.694476	0.206783	0.000106919	0.00285544	379.495	479.167	279.824
STON1	310.242	1.15548	0.373687	0.000120276	0.00315806	310.242	444.865	175.62
ADAMTS17	447.886	1.40507	0.461835	0.000121298	0.00317822	447.886	677.984	217.788
COLGALT2	20.8046	1.93805	0.652101	0.000126832	0.00331625	20.8046	34.6078	7.00144
CASS4	67.5983	1.61455	0.542416	0.000132909	0.00344625	67.5983	106.756	28.4401
ENSCAFG00000003859	25.1314	1.69936	0.572093	0.000136517	0.00351786	25.1314	40.1549	10.108
HSD17B13	220.738	0.870125	0.275275	0.000144517	0.00370868	220.738	293.878	147.597
CCDC126	180.916	1.08254	0.353884	0.000148912	0.00381361	180.916	255.219	106.613
AHCY	60.8833	1.04591	0.339659	0.000151061	0.00386072	60.8833	85.3398	36.4268
RAP1A	241.909	0.943733	0.304149	0.000154569	0.00393424	241.909	329.111	154.706
GATA5	245.1	0.892842	0.288716	0.000172646	0.00434998	245.1	328.649	161.551
RHOBTB1	88.5648	0.904906	0.293823	0.000177626	0.00446644	88.5648	119.447	57.6823
TNFRSF19	600.797	1.03901	0.346842	0.000186022	0.00464942	600.797	839.962	361.631
MAGI1	1356.26	0.799202	0.256042	0.000187668	0.00466254	1356.26	1772.93	939.599
SCML2	13.015	2.11888	0.737042	0.000187503	0.00466254	13.015	22.2512	3.77886
FGF1	45.8903	1.07373	0.35861	0.000188636	0.00467728	45.8903	64.7339	27.0468
MOB2	309.148	0.632516	0.195385	0.0001913	0.00473392	309.148	383.937	234.359
HIVEP3	72.5249	1.07551	0.362354	0.000199453	0.00486805	72.5249	102.458	42.5921
MPP7	130.664	1.70216	0.605277	0.000200532	0.00488483	130.664	209.866	51.4626
GMNN	79.4801	0.658892	0.205647	0.000200982	0.00488625	79.4801	99.4198	59.5403
ALCAM	489.953	0.687197	0.216695	0.000209974	0.00505559	489.953	619.22	360.685
PDCL3	320.465	0.71695	0.228117	0.000211331	0.00506869	320.465	408.548	232.382
CCDC68	7.67175	2.5521	0.890858	0.000218746	0.00522645	7.67175	13.6	1.74348
KANK4	55.1303	1.4676	0.518902	0.000218618	0.00522645	55.1303	85.0981	25.1625
ELMO1	2044.87	0.979789	0.328962	0.000228174	0.00542055	2044.87	2813.45	1276.28
LMCD1	2622.43	1.10516	0.376316	0.000231215	0.00545255	2622.43	3723.39	1521.48
CCDC180	28.1594	1.64408	0.590358	0.000235196	0.00553464	28.1594	44.9691	11.3497
VAV2	234.397	0.592676	0.185257	0.000243921	0.00571839	234.397	287.583	181.21
WDR86	536.067	1.17448	0.412217	0.000257357	0.00601078	536.067	776.222	295.911
FAM43A	71.3742	1.02432	0.354152	0.000262611	0.00611061	71.3742	99.6359	43.1125
ENPEP	111.416	0.890778	0.301597	0.000266208	0.00613705	111.416	149.975	72.8563
PLXNA2	173.056	1.09222	0.381205	0.000266019	0.00613705	173.056	245.828	100.283
NPC1	135.496	0.733171	0.240082	0.000267465	0.00615464	135.496	173.956	97.0357
DRAP1	414.408	0.656467	0.210736	0.000269762	0.00619608	414.408	519.163	309.653
S1PR1	114.598	1.16404	0.411275	0.000273538	0.00627125	114.598	165.608	63.589
REM1	245.204	0.698994	0.228596	0.000286443	0.00654306	245.204	311.565	178.844
NR2C2	286.347	0.698741	0.228975	0.000292714	0.00661683	286.347	363.85	208.845
PRIMA1	11.3485	2.02746	0.751315	0.000299265	0.00673725	11.3485	19.1631	3.53387
EMID1	278.888	1.03913	0.365146	0.000299995	0.00674151	278.888	390.912	166.864
CCDC107	114.254	0.719934	0.239028	0.00032199	0.00717119	114.254	146.096	82.4109
MACROD2	6594.37	1.00177	0.351743	0.000323904	0.00718814	6594.37	9152.21	4036.52
TSLP	32.1664	1.28464	0.472917	0.000357487	0.00776757	32.1664	48.0807	16.2521
TLN1	903.287	0.771082	0.262941	0.000362513	0.00786307	903.287	1175.24	631.337
EMB	292.983	1.12592	0.412849	0.000382548	0.00825456	292.983	420.998	164.968
AVEN	309.133	0.629734	0.208449	0.000389441	0.00834763	309.133	384.643	233.624
ENSCAFG00000019401	68.2392	0.751075	0.258757	0.000419139	0.00892065	68.2392	88.1076	48.3708
SORL1	76.6258	1.42728	0.548918	0.000420946	0.00894385	76.6258	117.838	35.4135
ENSCAFG00000045668	3752.25	1.52723	0.593697	0.000435366	0.00920319	3752.25	5888.23	1616.27
CACNA1S	13.5898	1.52999	0.585994	0.000437903	0.00924117	13.5898	21.2826	5.89696
PLEKHA6	135.539	0.981596	0.361556	0.000468577	0.0097891	135.539	188.106	82.9715
NHLRC2	286.672	0.678035	0.232745	0.000471318	0.00982989	286.672	362.685	210.659
CACNB2	2341.76	0.71368	0.249758	0.000516234	0.0106245	2341.76	2998.87	1684.64
ADRA1A	1271.96	1.06181	0.403365	0.000534149	0.0109211	1271.96	1802.72	741.189
PKIG	69.8175	0.857592	0.312903	0.000533975	0.0109211	69.8175	93.2729	46.362
GYG1	373.634	0.822649	0.298917	0.00055181	0.0111724	373.634	494.939	252.328
CAMK2A	163.136	1.16164	0.452647	0.000568345	0.0114699	163.136	237.445	88.827
CIB4	10.6329	2.57165	1.0623	0.00058343	0.0117553	10.6329	19.2624	2.00335
EPB41L4A	79.7723	0.829866	0.305531	0.000594227	0.0119343	79.7723	106.089	53.4558
SHROOM3	139.079	0.866405	0.321825	0.00059552	0.011941	139.079	187.005	91.1522
CD99L2	38.9998	0.986207	0.375352	0.00059758	0.0119631	38.9998	54.2871	23.7125
ENSCAFG00000014154	21.9388	1.24085	0.491354	0.00060422	0.0120573	21.9388	32.3678	11.5098
NKAIN3	2093.76	0.757876	0.274472	0.000616077	0.0122547	2093.76	2722.5	1465.03
LRP4	157.404	0.981257	0.375731	0.00062015	0.0122965	157.404	218.723	96.0846
AGAP1	887.462	0.676431	0.239411	0.000624036	0.0123454	887.462	1124	650.929
ENSCAFG00000009554	13.8631	2.05908	0.853437	0.000624593	0.0123454	13.8631	23.8637	3.8624
SRGAP1	832.026	0.818673	0.303494	0.000646736	0.0126825	832.026	1102.7	561.352
APP	2145.99	0.647381	0.22786	0.000654396	0.0127925	2145.99	2692.46	1599.52
TNS1	1132.62	0.793814	0.293799	0.000672345	0.0130819	1132.62	1490.49	774.752
CHD7	84.0441	0.963119	0.373499	0.000700036	0.0134944	84.0441	116.463	51.6253
SGCG	738.838	1.07422	0.431346	0.000756123	0.0143975	738.838	1054.86	422.815
ARHGAP6	950.483	0.624754	0.222131	0.000767801	0.0145844	950.483	1184.54	716.423
CPEB4	156.402	0.744897	0.28097	0.000865554	0.0161605	156.402	202.728	110.076
POT1	412.582	0.884284	0.349864	0.000904388	0.016785	412.582	559.487	265.677
PRKD2	139.993	0.758824	0.293019	0.000989005	0.0180863	139.993	182.585	97.4018
TMEM106B	114.304	0.962156	0.394746	0.00100393	0.0182789	114.304	159.024	69.5839
SORT1	56.473	0.982014	0.406208	0.00102689	0.0186424	56.473	79.0648	33.8813
TLE2	32.4007	1.13366	0.483988	0.00103091	0.0186882	32.4007	47.08	17.7214
CAMK1G	134.957	0.898098	0.36471	0.00104984	0.0189762	134.957	184.003	85.9116
ADH4	57.151	1.07396	0.456419	0.00106552	0.0191486	57.151	82.1004	32.2017
GPRC5D	351.235	0.610084	0.225613	0.00107657	0.0192917	351.235	436.407	266.062
NMT2	147.267	0.612044	0.226462	0.00108011	0.0193273	147.267	183.341	111.193
STAT4	315.144	1.03607	0.439051	0.0010847	0.0193816	315.144	447.929	182.359
SNCAIP	100.338	0.710352	0.273469	0.00109331	0.0195075	100.338	129.154	71.5232
PPM1L	109.532	0.754722	0.29587	0.00110221	0.0196382	109.532	143.234	75.8293
ENSCAFG00000017118	168.449	0.607673	0.224995	0.00110633	0.0196835	168.449	209.16	127.738
RIBC1	108.718	0.780645	0.309565	0.00113494	0.0201351	108.718	143.255	74.1807
GRK5	736.401	0.833883	0.341916	0.00120322	0.0211957	736.401	988.31	484.493
CYYR1	288.892	1.06807	0.4682	0.00129295	0.0226802	288.892	415.001	162.783
TNIK	715.19	1.01396	0.44468	0.00137675	0.0236839	715.19	1013.2	417.177
BLVRB	144.427	0.788061	0.325495	0.00143394	0.0245323	144.427	191.395	97.4588
KCNK3	10.6985	2.54065	1.31521	0.0014708	0.0250598	10.6985	19.5849	1.81214
JAKMIP2	164.247	0.946605	0.414686	0.00148773	0.0252106	164.247	228.764	99.7294
NEK10	131.804	1.04222	0.47115	0.00150672	0.0254977	131.804	188.84	74.7689
CAVIN4	150.803	0.60793	0.235088	0.00151228	0.0255486	150.803	187.49	114.116
PARP8	802.462	0.607446	0.235122	0.00151382	0.0255486	802.462	999.246	605.678
PPM1B	373.692	0.993365	0.443632	0.0015215	0.0255744	373.692	527.551	219.833
SLC24A3	58.3409	1.43772	0.706994	0.00153157	0.0256744	58.3409	92.0711	24.6106
HSD17B10	962.834	0.584165	0.225174	0.0015886	0.0263822	962.834	1188.88	736.783
DPP4	63.1823	0.882092	0.38448	0.00161895	0.0267792	63.1823	86.5585	39.806
PIR	331.127	1.08046	0.500575	0.00162191	0.0267927	331.127	479.785	182.469
POLR1G	71.7017	0.664622	0.267571	0.00164894	0.0270599	71.7017	91.0289	52.3744
FN1	8522.06	0.868549	0.379197	0.00167026	0.0273739	8522.06	11598.1	5446.05
LPCAT2	394.108	0.70551	0.291083	0.00172724	0.0281229	394.108	508.558	279.658
KRT18	3236.58	1.21378	0.578784	0.00173553	0.0281476	3236.58	4842.76	1630.4
UBAP1L	95.7386	1.18721	0.573377	0.0017312	0.0281476	95.7386	142.843	48.6338
WASF1	80.0271	0.756748	0.319189	0.00174738	0.0282663	80.0271	104.787	55.2673
INPP4B	104.532	0.776562	0.331777	0.00177426	0.0286269	104.532	138.135	70.9279
TTC38	36.4996	0.73759	0.311938	0.00188316	0.0301887	36.4996	47.7921	25.2071
GFRA1	479.295	0.957752	0.444814	0.00193673	0.0308492	479.295	672.646	285.944
BMP6	151.952	0.717187	0.303942	0.00195208	0.0309356	151.952	197.129	106.776
EDN1	51.2175	0.986064	0.461458	0.00197461	0.0312134	51.2175	72.6016	29.8333
SRPX2	64.5494	0.684403	0.286737	0.00200791	0.0316196	64.5494	82.6492	46.4497
RDH16	248.011	1.09836	0.539232	0.002053	0.0322076	248.011	362.492	133.53
HSPB2	197.625	0.665393	0.277755	0.00207632	0.032451	197.625	251.998	143.251
VCL	999.194	1.16832	0.588521	0.00210976	0.0327682	999.194	1489.89	508.497
TF	1089.29	0.653193	0.27378	0.00220048	0.0339658	1089.29	1383.23	795.349
DACH1	211.71	0.804531	0.363034	0.00221362	0.0340169	211.71	283.768	139.652
CCDC160	41.561	1.19369	0.623492	0.00231511	0.0352858	41.561	62.4895	20.6324
ODAD4	13.2932	1.05093	0.51277	0.00234488	0.035535	13.2932	19.2229	7.36339
DDAH1	56.6863	0.916924	0.438585	0.00234915	0.0355351	56.6863	78.9855	34.3872
DACT3	21.2914	1.17098	0.608452	0.00241123	0.0364079	21.2914	32.0141	10.5687
ZNF250	128.277	0.59977	0.248703	0.00244165	0.0367337	128.277	159.771	96.7821
ENSCAFG00000013086	107.268	1.04236	0.534658	0.00256747	0.0384412	107.268	155.571	58.9646
APMAP	100.542	0.581005	0.240934	0.00258385	0.0385938	100.542	124.607	76.4768
PLTP	3004.33	0.956345	0.478084	0.00266199	0.0395714	3004.33	4241.85	1766.82
LRRN3	67.5379	1.57762	0.964495	0.00267191	0.0396614	67.5379	111.583	23.4931
RGR	5.01928	2.00176	1.07216	0.00272593	0.040234	5.01928	8.77959	1.25898
HSD11B1	1508.62	0.625249	0.270786	0.00288883	0.0420905	1508.62	1901.97	1115.27
TPCN1	33.8986	0.709457	0.321557	0.0029423	0.0428195	33.8986	44.1933	23.6038
TMEM150A	59.7825	0.906596	0.456892	0.00298442	0.0431306	59.7825	83.1557	36.4093
TPD52L1	182.971	0.84085	0.414576	0.0030493	0.0438143	182.971	249.456	116.485
SLC1A3	262.199	0.788471	0.384171	0.0032387	0.0461108	262.199	351.994	172.405
VIPR2	175.156	0.707869	0.335692	0.00353822	0.0494162	175.156	228.642	121.67
ARHGEF4	84.1824	0.795485	0.397696	0.00355323	0.0494912	84.1824	113.482	54.8829
S1PR3	15.9301	1.04498	0.584416	0.00359272	0.0497871	15.9301	23.2291	8.6311

## Sheet: STMN2+ alveolar fibroblasts
List of differentially expressed genes between STMN2+ alveolar fibroblasts (CL1) and other alveolar fibroblasts (CL2) generated using DESeq2.
ID	baseMean	log2FoldChange	lfcSE	pvalue	padj	CL1.CL2_BaseMean	CL1_BaseMean	CL2_BaseMean
GRIA1	41.4796	4.57658	0.411145	7.28873e-30	8.54749e-26	41.4796	79.7751	3.18401
LAMA2	48.319	3.34266	0.354737	1.77035e-22	1.03804e-18	48.319	88.2557	8.38229
VCAM1	83.6866	1.80636	0.215167	2.26499e-18	8.85385e-15	83.6866	131.124	36.2493
ADAMDEC1	87.1357	3.72311	0.480743	3.74416e-16	8.78155e-13	87.1357	162.827	11.4445
NRXN3	32.4355	3.55919	0.461741	6.71371e-16	1.3122e-12	32.4355	60.1333	4.73778
STMN2	214.968	2.83601	0.397887	4.70738e-14	7.8862e-11	214.968	380.59	49.3453
CCL19	605.811	6.28926	0.897508	9.44014e-14	1.38381e-10	605.811	1198.62	13.0042
CXCL12	117.871	1.92899	0.285106	5.06553e-13	6.60039e-10	117.871	189.137	46.6058
GLDN	127.77	2.44768	0.374776	3.0046e-12	3.5235e-09	127.77	218.508	37.0314
ENTPD1	51.0635	2.40914	0.380271	1.12727e-11	1.20177e-08	51.0635	87.186	14.9409
IL1R2	54.4121	2.41419	0.394268	4.0476e-11	3.95551e-08	54.4121	92.8956	15.9286
MSC	18.2728	3.27806	0.536307	4.8083e-11	4.33745e-08	18.2728	33.4752	3.07051
HAS2	100.189	2.42598	0.412746	1.72899e-10	1.35173e-07	100.189	171.234	29.1439
PLEKHG1	26.1504	2.86367	0.486768	1.62838e-10	1.35173e-07	26.1504	46.4599	5.84087
UGCG	189.507	1.62381	0.286086	5.94141e-10	4.35468e-07	189.507	290.834	88.1803
CCL7	1284.57	3.38283	0.598999	6.69423e-10	4.61784e-07	1284.57	2370.8	198.327
NOL4	16.8566	4.02136	0.716706	1.30853e-09	8.52508e-07	16.8566	32.1187	1.59464
IFI6	241.681	1.96021	0.365294	3.43411e-09	2.11957e-06	241.681	391.378	91.9839
CDON	20.8695	2.7508	0.527664	7.58693e-09	4.4486e-06	20.8695	36.8376	4.90131
KIAA1755	9.10944	4.36648	0.827993	8.50513e-09	4.74951e-06	9.10944	17.4379	0.780948
AQP1	137.014	1.98691	0.404202	3.64266e-08	1.85728e-05	137.014	223.262	50.7656
PGF	155.822	2.12552	0.432684	3.63387e-08	1.85728e-05	155.822	258.538	53.1052
ZNF385D	14.7767	3.25799	0.662876	4.21618e-08	2.06013e-05	14.7767	27.1232	2.43014
C1R	679.867	0.978412	0.207142	9.54201e-08	4.30381e-05	679.867	918.675	441.059
IL1R1	472.376	1.4959	0.319916	1.19414e-07	5.0013e-05	472.376	713.087	231.664
ENSCAFG00000031682	53.0827	1.51964	0.33288	1.98727e-07	8.0361e-05	53.0827	80.6513	25.5142
LGI2	11.8497	3.19316	0.722994	3.81844e-07	0.000149263	11.8497	21.7449	1.95461
CYP1B1	94.9822	2.28974	0.538336	8.12425e-07	0.000300681	94.9822	161.805	28.1595
PDE8B	10.1488	2.97381	0.697689	8.20482e-07	0.000300681	10.1488	18.3397	1.95782
C1S	925.058	1.09505	0.264531	1.35858e-06	0.000482789	925.058	1291.34	558.772
COL6A6	502.949	1.43674	0.350083	1.56667e-06	0.000540362	502.949	754.72	251.179
GEM	26.4687	3.17555	0.780278	1.72565e-06	0.000578191	26.4687	48.6941	4.24319
ARPC1B	175.561	0.788055	0.195681	2.15134e-06	0.000700798	175.561	227.404	123.718
KIF5C	7.482	3.99204	0.982077	2.59685e-06	0.000823062	7.482	14.267	0.697021
IL33	1091.4	1.48238	0.375728	3.06465e-06	0.000921518	1091.4	1654.86	527.943
COL5A3	11.6459	2.31111	0.59546	4.06728e-06	0.00119242	11.6459	20.032	3.2598
FGL2	84.9044	1.0305	0.280408	8.66255e-06	0.00236246	84.9044	117.316	52.4932
CGNL1	33.1841	2.3376	0.641611	1.00252e-05	0.00267195	33.1841	57.2416	9.12658
LSP1	46.0978	1.71614	0.504653	2.32222e-05	0.00592015	46.0978	73.4074	18.7882
ADRA2A	4.83709	3.29866	0.941007	2.41214e-05	0.00601855	4.83709	9.0338	0.64037
ST8SIA1	15.3472	2.29514	0.676598	2.58668e-05	0.00631958	15.3472	26.4727	4.22172
MID1	19.0742	1.65473	0.495529	2.94035e-05	0.00689629	19.0742	30.1286	8.01974
SPHK1	10.0157	1.85129	0.556006	2.93404e-05	0.00689629	10.0157	16.312	3.71952
CCL8	7.19249	4.00432	1.20814	3.82292e-05	0.00862142	7.19249	13.8343	0.550695
IGDCC4	12.6559	1.71145	0.529148	4.138e-05	0.00915591	12.6559	20.1543	5.15745
RUNX1	257.153	1.23304	0.383685	4.4118e-05	0.00940675	257.153	375.402	138.903
DKK2	3.24481	4.70855	1.63172	5.40189e-05	0.0113121	3.24481	6.34329	0.146326
CLSTN3	3.83681	3.82706	1.15207	6.69906e-05	0.0135923	3.83681	7.33166	0.341969
ENSCAFG00000000701	276.42	0.869821	0.283304	7.13387e-05	0.0141795	276.42	370.461	182.378
GPX3	72.1898	1.67306	0.551761	7.73765e-05	0.0146354	72.1898	114.912	29.4674
NLGN1	115.856	1.27848	0.42046	7.64155e-05	0.0146354	115.856	171.29	60.4217
TNFAIP3	15.795	1.34709	0.445334	7.71403e-05	0.0146354	15.795	23.6431	7.94696
FAM178B	8.28268	2.27615	0.744217	7.99628e-05	0.0148845	8.28268	14.2935	2.27184
SHISAL1	7.3319	3.25388	1.07805	9.40304e-05	0.0172296	7.3319	13.7	0.963824
ENSCAFG00000004331	12.1876	1.48804	0.507409	9.86644e-05	0.0178006	12.1876	18.8725	5.50275
ZMAT4	46.3774	1.51477	0.513323	0.000100722	0.0178965	46.3774	72.0719	20.6829
NFKBIA	195.772	1.10408	0.378186	0.000111163	0.018623	195.772	279.272	112.273
ROR1	203.838	1.07472	0.366399	0.000107239	0.018623	203.838	288.596	119.08
SLCO3A1	30.007	1.97047	0.672503	0.000108729	0.018623	30.007	50.1612	9.85275
ALDH1A3	79.7755	1.71549	0.59282	0.000117675	0.0191209	79.7755	128.499	31.0524
DCLK1	119.772	1.76439	0.610655	0.000117853	0.0191209	119.772	194.287	45.2559
FAS	38.0767	1.06121	0.368466	0.000122326	0.0193378	38.0767	53.5812	22.5721
SYN2	8.67734	2.33532	0.804576	0.000123675	0.0193378	8.67734	15.2344	2.12028
EPHA5	22.2611	1.95133	0.688294	0.000136432	0.0207784	22.2611	37.188	7.33431
PPA1	139.261	0.747713	0.260962	0.000139315	0.0209455	139.261	180.963	97.5592
PCDH9	141.813	1.53941	0.546131	0.000147532	0.0219001	141.813	221.601	62.026
CFI	420.503	0.708297	0.250996	0.000150687	0.0220888	420.503	540.675	300.331
IL6	19.9675	2.78363	1.02003	0.000171881	0.0248846	19.9675	36.4242	3.51086
CRTAC1	17.2041	1.44532	0.526504	0.000174126	0.0249021	17.2041	26.629	7.77911
JAK2	284.512	0.638569	0.233439	0.000192393	0.0271831	284.512	358.832	210.192
TFAP2C	3.26776	4.63167	1.81426	0.000203962	0.0281396	3.26776	6.43499	0.100536
SUSD1	19.8161	1.58666	0.603716	0.000236573	0.0318884	19.8161	31.3609	8.27136
CPNE8	15.3349	1.89782	0.717682	0.000252679	0.033294	15.3349	25.5736	5.09619
PTPRT	7.51261	3.56007	1.33885	0.000263967	0.0340169	7.51261	14.3464	0.678824
SLC10A6	69.7623	1.02953	0.39502	0.000262825	0.0340169	69.7623	98.4194	41.1052
GAREM1	62.6576	0.984628	0.383867	0.000302488	0.0385574	62.6576	87.4748	37.8405
SCEL	14.981	1.3662	0.550589	0.000375933	0.0459226	14.981	22.9539	7.00822
ENSCAFG00000018633	13.9227	1.31171	0.540677	0.000415325	0.0496991	13.9227	21.1238	6.7216
FGF18	30.992	1.24873	0.513847	0.00041332	0.0496991	30.992	46.2532	15.7307

## Sheet: CCL19+ adventitial fibroblasts
List of differentially expressed genes between CCL19+ adventitial fibroblasts (CL1) and all other fibroblasts (CL2) generated using DESeq2.
ID	baseMean	log2FoldChange	lfcSE	pvalue	padj	CL1.CL2_BaseMean	CL1_BaseMean	CL2_BaseMean
VDR	33.78	3.38681	0.385985	9.27507e-20	2.36421e-16	33.78	61.9191	5.64092
GAP43	42.8943	3.1348	0.3787	7.47647e-18	1.2705e-14	42.8943	77.3998	8.38889
SYN2	62.2757	2.77029	0.349337	9.24102e-17	1.17777e-13	62.2757	109.604	14.9475
TIMP1	5613.68	2.98563	0.378098	2.1568e-16	2.44341e-13	5613.68	10027.9	1199.43
IL18BP	73.4713	3.82153	0.491835	4.10334e-16	4.10849e-13	73.4713	137.903	9.03971
GRIA1	84.9413	1.65574	0.226408	1.33594e-14	9.41423e-12	84.9413	130.336	39.547
ADAMDEC1	453.534	3.11976	0.433542	2.97749e-14	1.7858e-11	453.534	819.894	87.1748
ADAMTS4	19.4487	3.30028	0.461799	3.45461e-14	1.95684e-11	19.4487	35.5778	3.31952
PPA1	368.392	1.56762	0.219827	6.10542e-14	3.27636e-11	368.392	556.175	180.608
ARPC1B	317.927	1.22181	0.184193	2.25438e-12	9.19427e-10	317.927	449.643	186.21
GLDN	207.654	1.4867	0.226106	3.97982e-12	1.5607e-09	207.654	308.969	106.339
VCAM1	188.83	2.22177	0.342716	4.58136e-12	1.66827e-09	188.83	314.66	63.0001
SPHK1	25.8485	2.24194	0.347489	4.98637e-12	1.75314e-09	25.8485	43.1056	8.59136
SELENOM	610.535	1.0175	0.161351	2.27088e-11	7.01633e-09	610.535	826.14	394.93
DCLK1	342.661	1.91498	0.319207	1.08667e-10	3.0777e-08	342.661	549.003	136.319
C1R	1300.04	1.19726	0.20135	1.92372e-10	5.16164e-08	1300.04	1833.01	767.075
CDA	52.2817	2.3706	0.407473	3.00737e-10	7.66579e-08	52.2817	88.8012	15.7622
TFPI2	118.535	4.2139	0.735672	4.32352e-10	1.04958e-07	118.535	226.725	10.3446
PGF	383.964	2.31582	0.405512	5.76831e-10	1.36776e-07	383.964	648.682	119.245
NOL4	106.808	3.46737	0.61188	6.19557e-10	1.43568e-07	106.808	198.074	15.5417
DLA-64	2523.15	1.01058	0.176607	8.52567e-10	1.93173e-07	2523.15	3412.03	1634.26
FAP	659.024	2.17506	0.389127	1.20013e-09	2.6601e-07	659.024	1095.5	222.543
SERPINE2	254.116	2.04397	0.366243	1.25584e-09	2.72438e-07	254.116	415.17	93.0627
CCL7	4346.43	3.38387	0.609941	1.37082e-09	2.91186e-07	4346.43	8022.16	670.706
RPL22L1	343.145	1.25166	0.225356	1.777e-09	3.55261e-07	343.145	490.782	195.509
PDLIM4	40.4176	2.46408	0.453979	2.53326e-09	4.90112e-07	40.4176	69.6294	11.2059
IL1R1	634.513	1.03297	0.189269	3.69953e-09	6.73578e-07	634.513	863.993	405.033
CCL19	6346.17	5.05055	0.95	4.1155e-09	7.36169e-07	6346.17	12393.4	298.928
CKAP4	300.761	0.853263	0.157214	5.42399e-09	9.21717e-07	300.761	391.649	209.874
CPNE8	66.5893	1.83124	0.347813	6.95765e-09	1.16295e-06	66.5893	105.864	27.3147
ENSCAFG00000008661	133.014	1.9535	0.371195	7.20707e-09	1.1664e-06	133.014	215.14	50.8875
IL6	132.475	3.88122	0.747266	8.1862e-09	1.30416e-06	132.475	250.808	14.1411
RAI14	109.985	1.77992	0.341996	9.92326e-09	1.53299e-06	109.985	173.478	46.4913
EIF4A1	726.652	0.850115	0.161169	1.2456e-08	1.86767e-06	726.652	947.312	505.992
CXCR4	44.6853	2.16185	0.427429	1.91979e-08	2.79632e-06	44.6853	74.4591	14.9115
C1S	2027.28	1.23911	0.240664	1.9643e-08	2.82085e-06	2027.28	2891.98	1162.57
ADRA2A	53.4564	2.7176	0.542875	2.43914e-08	3.4541e-06	53.4564	94.4293	12.4835
COTL1	60.5839	1.70583	0.344439	3.60452e-08	4.83575e-06	60.5839	94.6359	26.5318
CXCL12	352.063	1.53314	0.317024	7.44474e-08	9.48832e-06	352.063	533.955	170.172
IL1R2	71.2149	1.18369	0.248035	1.0946e-07	1.34465e-05	71.2149	100.832	41.5982
NR4A2	19.3665	2.20751	0.469994	1.22569e-07	1.48775e-05	19.3665	32.3577	6.37528
VASH2	67.7346	2.32568	0.497194	1.36504e-07	1.6374e-05	67.7346	115.229	20.2402
TIPARP	66.723	1.6522	0.353096	1.41702e-07	1.67999e-05	66.723	103.559	29.8865
SRGN	55.9612	2.05951	0.444314	1.73574e-07	1.98849e-05	55.9612	92.1608	19.7617
JAK2	511.756	1.16415	0.251929	2.61222e-07	2.89503e-05	511.756	721.379	302.133
MSC	65.8704	2.14548	0.475411	2.951e-07	3.1672e-05	65.8704	109.884	21.8567
CDC42EP3	21.0382	1.88358	0.421846	3.1939e-07	3.35722e-05	21.0382	34.009	8.06746
MXRA5	186.635	1.42514	0.327166	7.30966e-07	7.09803e-05	186.635	278.448	94.8222
CXCL16	100.252	2.07218	0.483218	8.21428e-07	7.90121e-05	100.252	166.043	34.461
FLT3LG	77.522	1.03981	0.238275	8.79549e-07	8.38119e-05	77.522	106.25	48.7942
RARRES2	1560.15	0.752989	0.169268	9.45872e-07	8.92973e-05	1560.15	1987.77	1132.53
ADM2	9.95806	3.84847	0.914147	1.04048e-06	9.55742e-05	9.95806	18.8914	1.02469
IER5L	121.047	1.08594	0.251694	1.03132e-06	9.55742e-05	121.047	168.532	73.5616
FAS	60.0717	1.26503	0.298762	1.29206e-06	0.000114556	60.0717	86.8231	33.3202
PTX3	37.9536	2.62487	0.63062	1.33263e-06	0.000117134	37.9536	66.882	9.02511
DEPDC1B	9.76239	3.09372	0.753123	1.53402e-06	0.000133683	9.76239	17.8391	1.68572
NFKBIA	565.544	1.9266	0.464981	1.59651e-06	0.00013679	565.544	919.674	211.415
RUNX1	458.072	1.42825	0.341047	1.58492e-06	0.00013679	458.072	685.106	231.037
RAB11A	102.606	0.913298	0.214626	1.67288e-06	0.000142139	102.606	136.433	68.7785
PFN1	627.912	0.73103	0.169898	1.90108e-06	0.000157589	627.912	795.825	459.999
B2M	7096.64	1.00287	0.238244	1.99245e-06	0.00016252	7096.64	9662.56	4530.72
CDON	71.1655	1.65313	0.406109	2.27057e-06	0.000180865	71.1655	110.956	31.3756
CEMIP	11.9672	2.48683	0.614085	2.25325e-06	0.000180865	11.9672	20.743	3.19134
ACACB	7.39512	3.54663	0.90402	2.94743e-06	0.000231169	7.39512	13.9262	0.864014
CSTB	1378.62	0.771366	0.184966	3.22253e-06	0.000249578	1378.62	1768.27	988.965
KCNA1	6.79544	2.90116	0.732593	3.2311e-06	0.000249578	6.79544	12.2185	1.37236
IL34	155.55	0.878649	0.216922	4.3388e-06	0.000325283	155.55	205.337	105.763
JAM2	116.661	0.81379	0.200914	4.38211e-06	0.000326132	116.661	152.228	81.0946
PSMB9	183.846	1.23626	0.312238	4.54537e-06	0.000335831	183.846	264.734	102.958
NOP10	324.93	0.660483	0.160138	4.75673e-06	0.000346426	324.93	404.265	245.596
RARRES1	149.265	1.33489	0.339819	4.79815e-06	0.000346964	149.265	219.591	78.9392
ACSL5	26.3611	1.4311	0.37165	5.29084e-06	0.00037724	26.3611	39.6168	13.1053
PLCXD2	8.0663	2.59019	0.682389	5.26728e-06	0.00037724	8.0663	14.2199	1.91269
OSMR	217.582	1.5926	0.412509	5.45636e-06	0.000386341	217.582	336.9	98.2652
PRMT1	283.208	0.694628	0.171104	5.77908e-06	0.00040084	283.208	356.09	210.325
IL7R	9.53337	2.64562	0.69743	5.93121e-06	0.000408612	9.53337	16.824	2.24273
PDGFRL	195.084	0.964428	0.24515	6.13546e-06	0.000414286	195.084	264.397	125.771
TEC	132.8	1.37914	0.357549	6.11305e-06	0.000414286	132.8	197.436	68.1645
PDIA4	316.096	0.748674	0.18637	6.34915e-06	0.000424912	316.096	402.791	229.401
PDPN	182.085	1.32604	0.343925	6.37618e-06	0.000424912	182.085	267.826	96.3454
ZNF804B	20.7899	3.68989	0.995583	6.55524e-06	0.000434008	20.7899	39.3866	2.19312
CLDN1	52.0912	1.72591	0.466148	9.77823e-06	0.000623118	52.0912	82.605	21.5775
TNFSF13B	14.3865	1.95292	0.535653	9.77442e-06	0.000623118	14.3865	23.6365	5.13642
CLU	109.972	1.08452	0.28654	1.00019e-05	0.000625027	109.972	153.475	66.4697
GPR153	30.0148	1.19261	0.320991	1.00211e-05	0.000625027	30.0148	42.9882	17.0413
GADD45A	532.793	1.43737	0.386768	1.05045e-05	0.000649113	532.793	802.898	262.688
PDE4B	79.2703	1.34496	0.362922	1.1164e-05	0.000681603	79.2703	117.267	41.2736
ENSCAFG00000001149	544.448	0.705427	0.182321	1.27369e-05	0.000768433	544.448	686.705	402.19
IGFBP7	4777.47	1.27952	0.343519	1.35039e-05	0.000809914	4777.47	6954.48	2600.47
METTL1	24.2214	1.36024	0.382535	1.58946e-05	0.000926068	24.2214	36.2646	12.1781
CLIC2	51.0008	1.20347	0.333125	1.65395e-05	0.000958162	51.0008	73.4269	28.5748
CD47	211.471	0.635425	0.166528	1.81224e-05	0.00103807	211.471	261.252	161.69
PRRX1	551.855	0.976485	0.266897	1.92647e-05	0.00107924	551.855	750.557	353.152
PSMB10	74.8986	1.53949	0.436285	2.0329e-05	0.00112041	74.8986	115.189	34.6084
ARL4C	119.145	2.42222	0.704726	2.21236e-05	0.00121275	119.145	207.716	30.574
AVIL	12.8518	1.78454	0.523425	2.32544e-05	0.00125451	12.8518	20.6543	5.04934
NME2	1417.12	0.634508	0.169326	2.43123e-05	0.00130468	1417.12	1753.75	1080.5
EFNA5	189.175	1.45901	0.419923	2.4526e-05	0.00130925	189.175	287.649	90.7005
C1orf54	128.757	1.33158	0.382272	2.6449e-05	0.00138583	128.757	190.559	66.9559
CYP1B1	125.381	1.66525	0.485035	2.65042e-05	0.00138583	125.381	197.972	52.7888
NAALADL2	356.545	0.867703	0.240824	2.64148e-05	0.00138583	356.545	471.827	241.263
TUBA1B	2089.27	0.774463	0.211211	2.67981e-05	0.00139375	2089.27	2691.56	1486.98
SLCO2B1	23.8191	1.88229	0.561975	3.14959e-05	0.00161373	23.8191	39.0159	8.62234
TNFRSF12A	143.391	1.36152	0.398196	3.20768e-05	0.00163527	143.391	213.964	72.8187
CTSC	178.514	1.37809	0.404761	3.32734e-05	0.00168784	178.514	267.344	89.6844
ENSCAFG00000041232	286.915	0.874788	0.251149	4.01048e-05	0.00197541	286.915	381.272	192.559
FKBP11	696.985	0.75782	0.214441	4.06796e-05	0.00199408	696.985	896.673	497.296
ENSCAFG00000032363	327.14	1.05517	0.310282	4.26702e-05	0.00207174	327.14	456.25	198.031
FCGRT	324.531	0.642345	0.17915	4.33785e-05	0.00209615	324.531	403.392	245.67
S100A5	904.387	1.04136	0.308102	4.76319e-05	0.00226695	904.387	1255.91	552.865
ETHE1	359.628	0.634097	0.177922	4.8751e-05	0.00229062	359.628	445.352	273.904
SLC25A5	113.938	0.796826	0.23031	4.86634e-05	0.00229062	113.938	148.084	79.7927
GARS1	121.847	0.662183	0.187839	4.92742e-05	0.00230459	121.847	152.414	91.2803
ATP8B1	47.5745	1.27284	0.385302	5.05036e-05	0.0023513	47.5745	69.5561	25.5928
MMD	31.5505	1.31726	0.400562	5.1165e-05	0.00237127	31.5505	46.5168	16.5843
SHISAL1	19.0292	2.77051	0.880628	5.61858e-05	0.00255746	19.0292	34.3635	3.69485
OSBPL10	70.8869	1.19042	0.366235	6.09332e-05	0.00274901	70.8869	102.556	39.2182
ABCC4	46.7476	1.29912	0.405821	6.25221e-05	0.00279595	46.7476	69.5463	23.9488
NFKB2	54.9235	1.29925	0.404274	6.52714e-05	0.00289351	54.9235	81.2067	28.6404
LSP1	243.801	1.03943	0.316523	6.75259e-05	0.00296114	243.801	338.694	148.908
ACYP1	82.0622	0.904853	0.274153	6.80876e-05	0.00296676	82.0622	110.52	53.6044
KIAA1755	44.5501	1.44919	0.45859	7.05342e-05	0.00304732	44.5501	68.0443	21.0558
ZFHX2	13.9276	1.69255	0.545054	7.16414e-05	0.00306914	13.9276	22.1806	5.67462
STK38L	106.596	0.732699	0.217237	7.29664e-05	0.00311283	106.596	136.458	76.7346
ENSCAFG00000001675	14.7868	1.50659	0.488764	7.40345e-05	0.00314523	14.7868	22.8795	6.69406
PRDX4	318.428	0.689232	0.203736	7.9768e-05	0.00337475	318.428	402.765	234.09
CYP2J2	78.3271	0.885711	0.277252	8.39892e-05	0.00353865	78.3271	105.59	51.0641
CTHRC1	34.6415	3.33445	1.11966	8.44104e-05	0.00354176	34.6415	65.0152	4.26794
FOSL1	25.7915	2.25049	0.74743	9.54503e-05	0.00394013	25.7915	44.4452	7.13772
COL5A3	32.4814	1.15643	0.379077	0.000107877	0.00436474	32.4814	46.9581	18.0048
LAMA3	20.6259	2.09742	0.71088	0.000108734	0.00438204	20.6259	35.0623	6.18944
NRXN3	151.288	1.61685	0.537999	0.000110793	0.00444743	151.288	238.669	63.9071
CHRD	39.7049	1.25897	0.416877	0.000116335	0.00465157	39.7049	58.7317	20.6782
NELL2	17.7473	2.08689	0.717855	0.000119654	0.00476561	17.7473	30.195	5.29962
TMC6	273.897	1.57709	0.528399	0.000122339	0.00485355	273.897	429.358	118.436
ABTB2	12.351	2.17143	0.760346	0.000134296	0.00526646	12.351	21.2665	3.43543
PDLIM3	121.198	1.57935	0.536387	0.000137682	0.00537857	121.198	190.121	52.2759
SOD2	416.032	1.10966	0.366395	0.000149289	0.00576572	416.032	590.785	241.278
RELN	15.6347	2.8111	1.0061	0.000149908	0.00576779	15.6347	28.5528	2.71654
EPHA5	49.3268	1.68576	0.59005	0.000166025	0.0063164	49.3268	79.0797	19.5739
UBE2L6	119.809	0.701524	0.222789	0.000166989	0.00632261	119.809	152.621	86.9962
ENSCAFG00000020060	46.6274	1.82959	0.644306	0.00017209	0.00642641	46.6274	76.3884	16.8664
TNFAIP3	23.8385	1.34498	0.469243	0.000172699	0.00642641	23.8385	35.9653	11.7118
LIMK2	119.699	0.642479	0.202483	0.000175297	0.00647582	119.699	150.05	89.3491
VWA5A	140.043	0.951538	0.318534	0.000192244	0.00707624	140.043	191.203	88.8824
SMOC2	161.087	0.712325	0.226418	0.000199379	0.00728625	161.087	204.943	117.231
ACVRL1	56.2783	0.980757	0.332089	0.000201527	0.00733846	56.2783	77.2827	35.274
RAB3IL1	161.3	0.856301	0.284975	0.00020485	0.00741716	161.3	215.085	107.515
NAV1	86.6053	0.832302	0.277592	0.000209499	0.00749492	86.6053	114.773	58.4373
LYSMD2	15.0805	1.41176	0.509111	0.000212933	0.00759113	15.0805	22.9756	7.18547
RHOU	15.6704	1.7717	0.640189	0.000217819	0.00771141	15.6704	25.3928	5.94792
NAMPT	722.487	1.55588	0.559872	0.000222602	0.00785345	722.487	1133.75	311.227
CD63	2918.42	0.6869	0.220498	0.000232669	0.00813266	2918.42	3688.38	2148.47
PRDX2	485.634	0.665136	0.21515	0.000231947	0.00813266	485.634	610.799	360.469
RPSA	3296.16	0.862705	0.285879	0.000232909	0.00813266	3296.16	4387.41	2204.9
F3	523.678	2.07354	0.770182	0.000237562	0.00823873	523.678	890.677	156.679
SLCO3A1	142.496	1.02354	0.356717	0.000243085	0.00838708	142.496	199.518	85.4741
FZD2	32.0544	1.13222	0.400725	0.000247357	0.00849177	32.0544	45.7946	18.3142
THY1	169.497	1.37723	0.498884	0.000258333	0.0088388	169.497	257.144	81.8499
ADD3	425.011	0.64957	0.212352	0.000272047	0.00918475	425.011	531.556	318.466
RPS15	1611.57	0.681323	0.226035	0.0002866	0.00961241	1611.57	2039.99	1183.16
RSPO3	15.0417	1.66185	0.620596	0.000294561	0.00981486	15.0417	23.9534	6.13002
FAM178B	15.3943	1.61962	0.618915	0.000296025	0.00983151	15.3943	24.6591	6.12948
TMEM176B	95.397	0.751535	0.257954	0.000298949	0.00989636	95.397	124.132	66.6623
PLSCR1	28.7494	1.50053	0.566576	0.00030708	0.0100677	28.7494	44.941	12.5577
MARCHF3	129.011	1.44385	0.539769	0.00031015	0.0101355	129.011	198.916	59.1065
CX3CL1	6.33096	2.92459	1.16213	0.000311786	0.0101565	6.33096	11.727	0.934937
NFKBIB	76.0559	0.66561	0.224254	0.000314957	0.0102271	76.0559	95.954	56.1579
PEBP4	20.5396	1.5039	0.574169	0.000319423	0.0103392	20.5396	32.2306	8.8486
DOCK3	18.5775	1.50697	0.571574	0.000323629	0.0103835	18.5775	28.9402	8.2148
FBLN1	1155.9	0.799329	0.27665	0.000324739	0.0103835	1155.9	1519.23	792.576
HDAC9	36.3395	1.80076	0.693961	0.000324865	0.0103835	36.3395	59.7774	12.9016
IMPDH2	315.986	0.640279	0.213438	0.000323259	0.0103835	315.986	395.889	236.083
BCAT1	23.854	1.46331	0.557692	0.000333795	0.0106024	23.854	37.0596	10.6484
RND1	29.6842	2.6606	1.06918	0.000336734	0.0106295	29.6842	53.9053	5.46315
UGCG	322.892	1.04285	0.376783	0.000335789	0.0106295	322.892	454.397	191.388
SDF2L1	283.305	0.718039	0.245916	0.000343954	0.0107906	283.305	363.726	202.885
ADAM12	187.317	1.91731	0.752808	0.000363021	0.0112503	187.317	313.299	61.3347
STEAP4	9.75879	2.31672	0.934124	0.000364413	0.0112593	9.75879	17.208	2.30962
GBP1	16.5052	1.68769	0.652539	0.000369525	0.011369	16.5052	26.495	6.51551
KIAA1217	48.876	0.994178	0.366077	0.000370195	0.011369	48.876	68.2448	29.5071
COL1A1	2016.75	1.90899	0.752315	0.000374968	0.0114466	2016.75	3370.02	663.479
CD79A	5916.26	0.708519	0.2398	0.000378509	0.0115051	5916.26	7542.37	4290.15
CD80	20.1199	1.18612	0.455523	0.000380825	0.0115219	20.1199	29.604	10.6358
TIAM2	29.4066	1.02726	0.386331	0.000389947	0.0117283	29.4066	41.4953	17.3179
FARP1	37.7842	1.44006	0.557852	0.00039172	0.011747	37.7842	58.4022	17.1661
C1QTNF6	36.4877	1.03639	0.386946	0.000402548	0.0120011	36.4877	51.3214	21.654
BAMBI	21.0026	1.14625	0.435012	0.000407021	0.0120991	21.0026	30.0336	11.9716
TWF2	190.907	0.824616	0.296621	0.00041582	0.0123247	190.907	253.789	128.024
RPS5	4227.86	0.697259	0.24233	0.000426672	0.012537	4227.86	5389.3	3066.42
ENSCAFG00000032319	12.7661	1.89141	0.774213	0.000430789	0.0126216	12.7661	21.4667	4.06551
MAP2K1	172.004	0.625924	0.215227	0.000443583	0.0129222	172.004	214.729	129.279
RGS16	64.9707	2.13529	0.879823	0.000451531	0.013079	64.9707	112.221	17.7202
FSCN1	93.4479	0.951071	0.354097	0.000459339	0.0132675	93.4479	128.576	58.3194
GPATCH4	54.2145	0.898031	0.336727	0.000493635	0.0141661	54.2145	73.6656	34.7634
TENM4	75.8528	1.34364	0.533278	0.000494714	0.0141661	75.8528	115.207	36.4992
CPT1C	12.5162	1.39713	0.567891	0.000499061	0.0142135	12.5162	19.1769	5.85543
ENSCAFG00000005768	661.673	0.804021	0.291785	0.000507157	0.0143638	661.673	872.163	451.183
CHST11	32.5543	1.49796	0.608596	0.000514556	0.0145012	32.5543	51.0863	14.0223
SLC25A6	1428.61	0.623005	0.215889	0.000519451	0.0145904	1428.61	1779.12	1078.1
ENSCAFG00000041427	14.1698	1.19879	0.490252	0.000522625	0.0146392	14.1698	20.9445	7.39516
IRF3	101.269	0.782277	0.289283	0.000546787	0.0152323	101.269	133.373	69.1639
POSTN	578.061	1.65954	0.689641	0.000559935	0.0155561	578.061	933.893	222.229
STMN3	98.5582	0.79435	0.296122	0.00057275	0.0158689	98.5582	130.2	66.9164
ADM5	13.0529	2.16931	0.93141	0.000574895	0.0158852	13.0529	22.7183	3.38752
ENSCAFG00000046381	91.9121	0.696286	0.254103	0.000593838	0.0163201	91.9121	117.751	66.0732
NIFK	209.175	0.603515	0.212934	0.000593767	0.0163201	209.175	259.652	158.699
CLIC1	564.538	0.687578	0.249948	0.000638254	0.0174468	564.538	718.885	410.191
PTGS2	147.312	1.901	0.825288	0.000646798	0.017586	147.312	247.771	46.8526
AGPAT2	31.4257	0.952949	0.3793	0.000649074	0.0176009	31.4257	43.6158	19.2356
ENSCAFG00000014799	566.29	0.817913	0.30866	0.00066409	0.0179604	566.29	751.06	381.519
ENSCAFG00000005537	139.784	0.58261	0.20841	0.000689315	0.0184469	139.784	172.894	106.673
B4GALT5	114.885	0.710595	0.265755	0.000699131	0.0186119	114.885	147.995	81.7743
CFI	609.445	0.834407	0.320213	0.000706998	0.0187723	609.445	813.362	405.528
PSME2	190.462	0.972641	0.388978	0.000725969	0.0191761	190.462	265.119	115.805
ENSCAFG00000029884	4668.89	0.652787	0.238502	0.000739131	0.0192741	4668.89	5882.86	3454.93
PRPS2	24.3169	1.03717	0.429565	0.000736395	0.0192741	24.3169	34.5959	14.0379
RAB13	237.239	0.612607	0.221754	0.000735257	0.0192741	237.239	294.56	179.919
RASA3	175.473	1.37713	0.587171	0.000737421	0.0192741	175.473	269.865	81.0805
HAS2	203.925	1.26301	0.531755	0.000742342	0.0193085	203.925	305.837	102.013
IGF1	64.5396	1.31084	0.557465	0.000754179	0.0195664	64.5396	97.9828	31.0964
APLNR	18.1472	2.27868	1.05897	0.000767302	0.0198564	18.1472	32.1755	4.11895
SHB	45.1982	1.10233	0.461124	0.000780488	0.02006	45.1982	65.5298	24.8665
ENSCAFG00000002916	48.1015	0.752446	0.29447	0.000815024	0.0206716	48.1015	63.1192	33.0839
TSPAN2	16.9448	1.86048	0.833961	0.000814491	0.0206716	16.9448	28.3388	5.55073
CDH23	37.0393	1.03433	0.43647	0.000848714	0.0213666	37.0393	52.9468	21.1318
ADCY4	19.5456	0.986824	0.426265	0.000953109	0.0234166	19.5456	27.4018	11.6893
FNDC3A	418.17	0.667672	0.25649	0.000958629	0.0234524	418.17	531.602	304.739
ZNF521	74.1132	0.838991	0.340226	0.000959167	0.0234524	74.1132	99.3719	48.8546
ATOX1	261.941	0.662106	0.253353	0.000965676	0.0235551	261.941	332.283	191.599
CNTNAP1	8.25678	1.44891	0.682636	0.000986347	0.0238904	8.25678	12.8962	3.61741
AHR	44.9662	1.16734	0.510489	0.00100869	0.0242811	44.9662	65.9407	23.9916
CD44	295.976	1.27796	0.5698	0.00101458	0.0242811	295.976	447.328	144.625
CARD19	114.291	0.659093	0.257355	0.001069	0.0253634	114.291	145.558	83.0246
SLIRP	142.06	0.637283	0.245569	0.00106966	0.0253634	142.06	178.78	105.34
KCNN4	6.96174	1.99339	0.970331	0.00108896	0.0257014	6.96174	11.9355	1.988
MATN4	66.7549	0.989694	0.429865	0.00110823	0.0259179	66.7549	94.2132	39.2966
RAB20	7.33448	2.06845	1.06899	0.00111344	0.0259786	7.33448	12.9121	1.75683
P2RX2	13.2562	1.62158	0.768694	0.0011162	0.0259834	13.2562	21.4862	5.02615
COL24A1	9.40601	2.24904	1.14535	0.00112273	0.0260759	9.40601	16.7668	2.04518
RACK1	943.201	0.622305	0.240325	0.00113818	0.0263628	943.201	1181.49	704.914
RELB	80.0318	1.05879	0.469719	0.00114771	0.0264751	80.0318	115.216	44.8475
TAP1	267.832	0.764192	0.310927	0.00117054	0.0268802	267.832	351.396	184.268
ALAS1	609.268	0.970043	0.424629	0.00122257	0.0277623	609.268	854.019	364.516
ENSCAFG00000004664	93.2621	0.662186	0.264479	0.00122787	0.0278207	93.2621	118.997	67.5273
IL13RA2	9.70129	1.30163	0.63728	0.00125986	0.0283136	9.70129	14.7719	4.63066
SH2B2	15.498	1.16375	0.55915	0.00126073	0.0283136	15.498	23.2531	7.74282
RGS19	34.8858	1.06324	0.484527	0.00128553	0.0288072	34.8858	50.3876	19.3839
HRH2	28.787	1.07756	0.490034	0.00129696	0.0289362	28.787	41.4369	16.1372
PLEKHG1	107.852	0.915208	0.404379	0.00135566	0.0300486	107.852	149.388	66.3157
ARNTL2	30.0651	1.62754	0.824082	0.00145489	0.0317939	30.0651	49.0815	11.0488
ENSCAFG00000045584	6.9969	1.46427	0.762281	0.00145015	0.0317939	6.9969	11.0464	2.94744
NID2	57.6056	0.872096	0.386598	0.00149404	0.0325496	57.6056	78.5331	36.6781
COL15A1	87.1759	1.20431	0.579495	0.00151044	0.032767	87.1759	130.424	43.9279
ARAP2	18.0116	1.67554	0.8642	0.00152825	0.0330128	18.0116	29.6202	6.40302
FAM104A	143.547	0.891388	0.401371	0.00153756	0.0331437	143.547	197.965	89.1294
ENSCAFG00000012071	39.2345	0.714071	0.305588	0.00156881	0.0336604	39.2345	50.6482	27.8208
RTN1	6.81351	1.58789	0.843103	0.00157124	0.0336604	6.81351	11.0508	2.57622
RPL3	2496.91	0.602032	0.239084	0.00161191	0.034455	2496.91	3107.69	1886.13
ST6GALNAC5	21.4955	1.51517	0.785212	0.00161697	0.0344908	21.4955	34.5583	8.43268
SMPDL3A	8.35598	1.55086	0.819058	0.00167164	0.0355085	8.35598	13.4739	3.2381
SAA1	2417.6	2.49877	1.5147	0.00167608	0.0355287	2417.6	4436.26	398.943
RIPK2	28.7419	1.09104	0.524247	0.00169137	0.035587	28.7419	41.6016	15.8822
CYP4F22	18.1406	1.06729	0.53277	0.0017628	0.0366806	18.1406	26.4517	9.82945
CLMN	61.133	0.942738	0.445429	0.0017823	0.0370108	61.133	85.7588	36.5073
CXCL14	73.7068	0.987009	0.474587	0.00185495	0.0379019	73.7068	104.591	42.822
TRIM16	20.8933	0.959506	0.47262	0.00184906	0.0379019	20.8933	29.6725	12.114
ELK3	24.662	0.952797	0.461858	0.00187597	0.0382548	24.662	34.6569	14.6671
ZFP36	655.759	0.959736	0.460989	0.00191338	0.0388621	655.759	924.417	387.102
ENSCAFG00000047376	104.758	0.596521	0.249026	0.00197037	0.039782	104.758	131.094	78.4221
BMP7	15.7384	1.09746	0.575961	0.00198885	0.039918	15.7384	23.2853	8.19152
CD40	30.7352	1.37287	0.736654	0.00200758	0.0401553	30.7352	48.1541	13.3163
NSG1	30.5858	0.933397	0.45109	0.00203512	0.0406067	30.5858	42.4979	18.6737
BIRC3	10.044	2.31549	1.50631	0.00206716	0.0406385	10.044	18.3129	1.77506
KALRN	57.0735	1.14556	0.588366	0.00206531	0.0406385	57.0735	84.651	29.496
FKBP10	16.3357	0.960776	0.490821	0.00208886	0.0406774	16.3357	23.1077	9.5637
KDM6B	23.9379	1.07309	0.559569	0.00209323	0.0406774	23.9379	35.2629	12.613
EDIL3	10.1197	1.60377	0.935665	0.00210473	0.0407208	10.1197	16.7566	3.48286
SFRP4	52.7347	1.12545	0.583572	0.00211772	0.0408171	52.7347	78.118	27.3514
TNNT1	93.8455	0.645717	0.281279	0.00211551	0.0408171	93.8455	120.173	67.5184
AFAP1L2	15.9937	1.02034	0.532711	0.0021804	0.0416708	15.9937	23.0393	8.94799
TEK	46.2358	0.912122	0.442019	0.00218653	0.0416708	46.2358	63.9417	28.5299
CD9	38.3791	1.06393	0.559315	0.00226413	0.0429091	38.3791	56.326	20.4323
DDX21	72.7641	0.660061	0.29376	0.0022913	0.0431832	72.7641	93.4878	52.0405
IGDCC4	21.4904	0.951859	0.489023	0.00231596	0.0434872	21.4904	30.3796	12.6012
STMN2	164.668	1.02145	0.52691	0.00232533	0.0435828	164.668	237.896	91.4397
APOC1	187.91	0.673023	0.302958	0.00240889	0.0449014	187.91	242.29	133.529
MSN	177.738	0.599263	0.258017	0.00245188	0.0456193	177.738	221.684	133.793
SULF1	383.952	1.10045	0.591399	0.00245727	0.0456363	383.952	567.152	200.752
PLAAT4	6.20242	1.39585	0.889723	0.00246908	0.0457723	6.20242	9.94262	2.46221
MICAL2	33.2732	1.1729	0.660212	0.0025925	0.0472021	33.2732	50.3262	16.2202
CLSTN3	14.7688	1.67585	1.05584	0.00266673	0.0483807	14.7688	24.7533	4.7843
ENSCAFG00000031543	5.97332	1.58965	1.01674	0.00269707	0.0487577	5.97332	9.83348	2.11317
DYNLL1.1	293.723	0.779034	0.379195	0.00275276	0.0495886	293.723	393.257	194.189
ENO2	18.5538	0.850272	0.447419	0.00277862	0.0499662	18.5538	25.4411	11.6665

## Sheet: CCN3+ adventitial fibroblasts
List of differentially expressed genes between CCN3+ adventitial fibroblasts (CL1) and all other fibroblasts (CL2) generated using DESeq2.
ID	baseMean	log2FoldChange	lfcSE	pvalue	padj	CL1.CL2_BaseMean	CL1_BaseMean	CL2_BaseMean
MATN4	212.725	4.92837	0.27545	6.29175e-73	7.3129e-69	212.725	412.159	13.2906
SCARA5	213.142	2.89162	0.177633	7.36396e-61	2.85304e-57	213.142	376.318	49.9661
CCN3	950.469	5.56784	0.356512	2.68926e-56	7.81431e-53	950.469	1862.87	38.0682
SMOC2	441.48	3.39253	0.278287	1.89991e-35	2.45363e-32	441.48	808.41	74.5509
STMN3	233.331	3.08804	0.268419	7.09175e-32	5.49516e-29	233.331	418.876	47.7858
ME1	229.43	1.85858	0.165053	1.57041e-30	1.04217e-27	229.43	360.881	97.9799
SPARCL1	10578.9	1.79937	0.159875	1.9602e-30	1.19913e-27	10578.9	16494.9	4662.88
FBLN1	2200.69	2.43404	0.21739	2.73408e-30	1.58891e-27	2200.69	3728.32	673.049
EPHA3	482.802	2.41466	0.228545	2.79177e-27	1.35203e-24	482.802	816.488	149.116
COLEC11	145.727	3.1014	0.295939	6.25645e-27	2.90875e-24	145.727	262.12	29.3336
ECM1	330.827	3.06182	0.301205	1.64027e-25	6.80888e-23	330.827	593.342	68.3122
GAS6	399.706	2.95502	0.297864	1.7952e-24	6.95521e-22	399.706	711.465	87.9463
ST8SIA1	89.3776	2.40931	0.251309	5.10514e-23	1.69535e-20	89.3776	151.298	27.4568
NT5E	158.023	2.57154	0.273832	3.42997e-22	1.02269e-19	158.023	271.943	44.1026
RBP4	1373.21	2.97371	0.322458	1.70055e-21	4.82085e-19	1373.21	2448.46	297.962
ADD3	588.757	1.3526	0.152228	6.26905e-20	1.65603e-17	588.757	850.702	326.812
PFKP	44.8845	3.14265	0.368456	6.523e-19	1.57952e-16	44.8845	81.2044	8.56456
RARRES1	249.764	2.57361	0.304997	1.83764e-18	4.18801e-16	249.764	430.64	68.8881
BST1	52.6356	2.22345	0.265104	2.9848e-18	6.54573e-16	52.6356	87.253	18.0183
DKK3	38.7002	2.9294	0.349	3.13644e-18	6.7509e-16	38.7002	68.7413	8.65915
LUM	646.711	1.69016	0.20196	4.40896e-18	9.31733e-16	646.711	994.672	298.75
ENSCAFG00000001866	34.1313	2.78006	0.335882	5.9472e-18	1.23436e-15	34.1313	60.0812	8.18136
FMN2	234.699	2.04454	0.248528	1.26492e-17	2.53486e-15	234.699	380.573	88.8258
DOCK5	164.381	1.91946	0.239414	7.35417e-17	1.40127e-14	164.381	262.08	66.6818
OSR1	42.3014	2.38318	0.300735	1.46162e-16	2.65443e-14	42.3014	71.3439	13.2589
GABRA3	23.3767	3.82501	0.493799	4.10795e-16	7.12637e-14	23.3767	43.9765	2.7769
CNTN4	26.0383	4.43877	0.57597	5.66707e-16	9.68652e-14	26.0383	49.9894	2.08712
S100A5	1834.04	2.81789	0.36589	7.25339e-16	1.22183e-13	1834.04	3236.39	431.696
PEBP4	33.9928	3.13051	0.405893	7.43293e-16	1.23419e-13	33.9928	61.3702	6.61531
JAM2	177.703	1.77847	0.230133	7.92699e-16	1.29768e-13	177.703	277.541	77.8642
FCGRT	458.858	1.38203	0.179771	1.97902e-15	3.01051e-13	458.858	667.21	250.507
PDE8B	167.432	3.55584	0.470533	1.9944e-15	3.01051e-13	167.432	310.595	24.2696
STXBP6	64.0437	2.76977	0.369399	3.29252e-15	4.84418e-13	64.0437	112.609	15.4781
TNNI3	89.3033	3.90026	0.521749	3.98749e-15	5.79332e-13	89.3033	168.307	10.2999
RIT2	561.086	4.64764	0.625842	5.34458e-15	7.66914e-13	561.086	1083.37	38.8021
COL14A1	1508.16	1.54751	0.20817	8.87734e-15	1.25831e-12	1508.16	2266.15	750.161
EBF1	365.273	2.2906	0.313828	1.82668e-14	2.52756e-12	365.273	611.816	118.73
STK4	136.188	1.42812	0.19577	2.34061e-14	3.20058e-12	136.188	200.772	71.6045
ATP10D	96.6741	2.06789	0.285074	2.53197e-14	3.42198e-12	96.6741	157.596	35.7523
PPA1	392.228	1.52798	0.210138	3.04339e-14	3.97453e-12	392.228	587.311	197.146
PDGFRL	329.236	2.15742	0.299766	3.77432e-14	4.84863e-12	329.236	543.25	115.222
SPP1	25.8591	3.81861	0.539404	5.67617e-14	7.01853e-12	25.8591	48.6482	3.07011
FAIM2	37.3534	2.65993	0.373993	5.82372e-14	7.12517e-12	37.3534	65.132	9.57472
ITGA2	33.0792	4.09836	0.5755	6.02532e-14	7.29503e-12	33.0792	62.8003	3.3582
CDA	61.9388	2.7538	0.402301	4.51123e-13	5.09068e-11	61.9388	108.814	15.0633
MBOAT1	58.8963	2.27951	0.334184	5.26712e-13	5.83045e-11	58.8963	98.6059	19.1868
C1R	1505.96	1.3741	0.199675	5.52457e-13	6.05774e-11	1505.96	2193.7	818.221
CDH13	140.233	2.74305	0.40305	5.62023e-13	6.10504e-11	140.233	246.339	34.1258
TMEFF2	31.4497	2.59488	0.381859	6.13363e-13	6.60104e-11	31.4497	54.4119	8.48743
KERA	59.6427	3.02847	0.448506	8.08289e-13	8.54067e-11	59.6427	107.22	12.0652
IGFBP6	8822.95	2.36863	0.352089	1.01347e-12	1.04244e-10	8822.95	14936.8	2709.07
EFEMP1	2978.27	1.7551	0.264258	2.48128e-12	2.46495e-10	2978.27	4643.47	1313.07
ENSCAFG00000047734	67.4442	3.71381	0.566138	2.66872e-12	2.62869e-10	67.4442	126.216	8.67285
DPP10	88.9456	4.09119	0.625754	2.84522e-12	2.75933e-10	88.9456	169.116	8.77545
LY6E	153.871	2.35132	0.357318	2.84883e-12	2.75933e-10	153.871	259.994	47.7478
DDAH2	281.536	1.49527	0.22585	2.99864e-12	2.88043e-10	281.536	420.169	142.904
ARFGEF3	39.3441	2.89337	0.445471	4.18244e-12	3.95224e-10	39.3441	70.0397	8.64844
GABRE	97.4177	1.46043	0.223433	5.61867e-12	5.06805e-10	97.4177	144.091	50.744
PRRX1	755.395	1.64843	0.252905	5.62487e-12	5.06805e-10	755.395	1157.5	353.294
PI3	8656.09	4.07782	0.634396	6.20352e-12	5.54643e-10	8656.09	16453.5	858.623
GPR39	20.5229	3.25764	0.509112	7.27257e-12	6.40372e-10	20.5229	37.4875	3.55827
CPNE8	87.6893	2.37036	0.369825	7.56795e-12	6.6137e-10	87.6893	148.904	26.4751
PERP	46.9498	3.46814	0.547681	1.15113e-11	9.91077e-10	46.9498	86.8747	7.02493
CXCL12	424.759	1.93702	0.303405	1.20039e-11	1.0259e-09	424.759	681.116	168.403
IL1RAPL1	48.9867	2.5564	0.402368	1.21631e-11	1.03191e-09	48.9867	84.6286	13.3447
CD55	73.3285	2.82085	0.448488	1.88108e-11	1.57293e-09	73.3285	129.712	16.9447
PCOLCE2	691.77	3.27996	0.523695	1.97546e-11	1.63257e-09	691.77	1266.13	117.414
RXRG	32.9715	2.3701	0.37703	1.98048e-11	1.63257e-09	32.9715	55.7525	10.1906
FGL2	547.955	2.25235	0.358345	2.01162e-11	1.64656e-09	547.955	916.376	179.534
SAMD12	24.5306	4.10537	0.67312	4.24784e-11	3.40501e-09	24.5306	46.7165	2.34468
CLIC3	44.523	2.53366	0.41269	4.85195e-11	3.86262e-09	44.523	76.858	12.188
PRDX6	438.346	1.61658	0.263459	6.64415e-11	5.14833e-09	438.346	669.025	207.667
TNNC1	168.751	3.51304	0.580771	6.89128e-11	5.30446e-09	168.751	313.247	24.2537
SCN1B	68.751	2.55517	0.422867	8.01456e-11	6.08845e-09	68.751	119.129	18.3728
MGP	28652.9	1.6674	0.275354	1.06638e-10	7.9452e-09	28652.9	44135.1	13170.7
PTHLH	14.0706	3.18355	0.532557	1.26971e-10	9.39991e-09	14.0706	25.5458	2.59533
ADA	80.6493	1.95529	0.327289	1.45924e-10	1.07347e-08	80.6493	129.97	31.3287
BMP3	36.0034	3.51807	0.594062	1.54431e-10	1.1289e-08	36.0034	66.8274	5.17934
LMO3	20.6796	3.33932	0.565712	1.81007e-10	1.29126e-08	20.6796	38.0074	3.35178
OMD	211.601	1.24104	0.206481	1.82965e-10	1.29126e-08	211.601	301.189	122.013
NHSL1	24.5947	2.21502	0.373487	1.87566e-10	1.3133e-08	24.5947	40.8492	8.34013
PRPH	13.0273	3.17258	0.536569	1.9841e-10	1.36457e-08	13.0273	23.619	2.43565
TNXB	683.22	1.82366	0.306368	2.01614e-10	1.37845e-08	683.22	1079.32	287.117
CD248	152.457	2.46323	0.41722	2.06267e-10	1.40201e-08	152.457	261.407	43.5074
GPNMB	51.8899	3.19307	0.545484	2.20137e-10	1.47899e-08	51.8899	94.7082	9.07164
SNTB2	204.141	1.25488	0.210185	2.19821e-10	1.47899e-08	204.141	291.876	116.405
ENSCAFG00000014799	694.781	1.21704	0.203694	2.45186e-10	1.63781e-08	694.781	982.393	407.168
DCN	18198.3	1.28565	0.218445	3.48394e-10	2.30078e-08	18198.3	26133.3	10263.3
HSPB8	176.447	2.0312	0.351221	4.64461e-10	3.03283e-08	176.447	287.616	65.2782
CD200	39.4276	3.08651	0.53916	5.48145e-10	3.53949e-08	39.4276	71.2969	7.55834
CPE	87.5249	1.98158	0.346858	6.62963e-10	4.18783e-08	87.5249	141.941	33.1085
PRSS35	14.9001	3.29552	0.579426	6.85232e-10	4.28197e-08	14.9001	27.3462	2.45386
FOXS1	36.8518	3.69208	0.658782	8.30096e-10	5.13202e-08	36.8518	69.185	4.51855
NLGN1	254.997	1.33874	0.234719	1.12965e-09	6.94702e-08	254.997	369.776	140.218
MAN1A1	537.107	1.3311	0.233866	1.20096e-09	7.34672e-08	537.107	778.391	295.823
PAK3	52.9892	2.29074	0.409473	1.22911e-09	7.44063e-08	52.9892	89.3608	16.6177
PDLIM4	45.5131	2.66636	0.478054	1.24898e-09	7.52171e-08	45.5131	79.8099	11.2163
AADAC	23.3149	3.04294	0.546664	1.29087e-09	7.69426e-08	23.3149	42.1307	4.49908
TIMP2	361.296	1.03117	0.179846	1.32595e-09	7.86299e-08	361.296	490.175	232.416
GALNT12	30.0904	1.86529	0.334748	1.45954e-09	8.61129e-08	30.0904	48.0273	12.1536
CCDC102B	50.1711	2.70861	0.488146	1.50847e-09	8.85503e-08	50.1711	88.1682	12.174
METRNL	198.485	1.60339	0.286687	1.599e-09	9.30176e-08	198.485	303.657	93.3125
NET1	29.5753	2.03167	0.367572	1.71272e-09	9.85492e-08	29.5753	48.4629	10.6877
MICAL2	46.1952	2.15473	0.396832	3.00092e-09	1.70145e-07	46.1952	76.8175	15.5728
DPEP2	7.82676	3.81558	0.703844	3.73972e-09	2.09984e-07	7.82676	14.7675	0.886013
DLA-DMA	87.6135	1.74128	0.320645	3.85652e-09	2.15502e-07	87.6135	137.097	38.1298
F3	646.785	2.92777	0.546937	4.44513e-09	2.44861e-07	646.785	1159.19	134.376
FAP	597.965	1.79791	0.332816	4.53986e-09	2.489e-07	597.965	943.727	252.203
ACKR2	7.17233	4.41257	0.815124	4.80062e-09	2.60737e-07	7.17233	13.8239	0.520741
QPCT	40.7092	1.87368	0.349995	5.81809e-09	3.13073e-07	40.7092	64.934	16.4844
IGF1	96.7627	2.48535	0.467178	5.88383e-09	3.15151e-07	96.7627	166.713	26.8126
ADGRG2	10.704	3.21117	0.605075	6.19877e-09	3.30497e-07	10.704	19.532	1.87607
GPC6	244.805	2.88349	0.545019	6.29399e-09	3.32523e-07	244.805	437.318	52.2923
RSPO3	21.1889	2.60602	0.490383	6.28435e-09	3.32523e-07	21.1889	36.8852	5.49267
COL4A4	11.495	3.57922	0.691903	1.11945e-08	5.75723e-07	11.495	21.4765	1.51344
NNMT	22.2034	5.00752	0.971867	1.15408e-08	5.90921e-07	22.2034	43.3412	1.06565
ATP8B1	72.6443	2.28022	0.439784	1.23863e-08	6.31431e-07	72.6443	122.462	22.8266
PDE7B	28.9277	2.27188	0.44096	1.24947e-08	6.34174e-07	28.9277	48.88	8.97544
TLE1	52.07	1.98322	0.382829	1.40479e-08	7.09906e-07	52.07	84.4805	19.6596
CTSK	196.581	1.17242	0.222241	1.48517e-08	7.47278e-07	196.581	275.96	117.203
PCBD1	276.131	1.65516	0.319717	1.63261e-08	8.17925e-07	276.131	426.469	125.793
TACC2	58.5674	1.25144	0.240821	1.79216e-08	8.86393e-07	58.5674	83.8669	33.2678
ADGRB3	221.65	2.99199	0.591303	1.97831e-08	9.70207e-07	221.65	399.871	43.4282
ARPC1B	307.357	0.872991	0.165983	2.38186e-08	1.15834e-06	307.357	402.438	212.276
AEBP1	23.7986	2.01023	0.3978	2.42549e-08	1.17465e-06	23.7986	38.849	8.7481
HYAL1	27.576	2.81931	0.563481	2.87999e-08	1.37189e-06	27.576	49.1115	6.04056
MAPK13	118.963	1.66756	0.329931	3.03603e-08	1.44032e-06	118.963	184.263	53.6621
ENSCAFG00000003760	262.342	0.933601	0.180129	3.42309e-08	1.6043e-06	262.342	347.997	176.686
NSG1	40.2333	1.57607	0.313132	3.41173e-08	1.6043e-06	40.2333	61.2691	19.1974
LUZP2	52.3709	4.05139	0.822064	3.4835e-08	1.62605e-06	52.3709	99.8545	4.88724
ENSCAFG00000023111	3561.29	1.80826	0.365074	5.05919e-08	2.32423e-06	3561.29	5643.05	1479.53
SEMA3C	155.469	1.51428	0.30394	5.11142e-08	2.33898e-06	155.469	234.057	76.8803
C1S	2349.45	1.38438	0.277847	5.54899e-08	2.52925e-06	2349.45	3455.29	1243.61
C1orf54	166.238	1.84261	0.374654	5.65484e-08	2.56743e-06	166.238	265.064	67.4125
SERPINB8	13.5396	2.37017	0.490063	6.12854e-08	2.77168e-06	13.5396	23.1194	3.95983
FBLN2	21.4023	2.82677	0.58757	7.34451e-08	3.28328e-06	21.4023	38.1489	4.65575
ADGRL3	50.1227	2.28559	0.475259	7.97912e-08	3.55331e-06	50.1227	84.8175	15.4278
ADAMTS5	94.8176	2.56992	0.536606	8.34553e-08	3.70229e-06	94.8176	165.376	24.2595
THY1	242.581	2.26114	0.474018	1.03572e-07	4.5087e-06	242.581	409.332	75.83
NIBAN1	185.599	1.48814	0.307236	1.05652e-07	4.56502e-06	185.599	278.315	92.8834
SESTD1	220.879	1.33727	0.27481	1.05446e-07	4.56502e-06	220.879	321.575	120.183
NAV3	114.036	1.51866	0.315816	1.15097e-07	4.93642e-06	114.036	172.396	55.6757
TRPM3	159.465	3.0025	0.638917	1.18175e-07	5.0313e-06	159.465	288.55	30.3807
PODN	20.1491	2.73585	0.58182	1.31231e-07	5.50649e-06	20.1491	35.6763	4.62199
GASK1A	36.4655	2.14114	0.452535	1.37541e-07	5.75048e-06	36.4655	60.5059	12.4252
PLEKHG1	133.724	1.42399	0.297621	1.40527e-07	5.8543e-06	133.724	198.474	68.974
PRDX4	376.847	0.934986	0.19115	1.52304e-07	6.32225e-06	376.847	501.342	252.352
EYA2	28.4836	2.34809	0.501192	1.55072e-07	6.41424e-06	28.4836	48.5261	8.44102
FAM13C	95.7242	2.53596	0.544397	1.63309e-07	6.731e-06	95.7242	166.45	24.9988
KLF5	74.349	2.31597	0.496692	1.7258e-07	7.06301e-06	74.349	126.308	22.3898
PRODH2	376.162	1.43232	0.302382	1.76051e-07	7.15468e-06	376.162	559.39	192.935
SYNE1	608.395	1.1553	0.241926	1.9563e-07	7.89515e-06	608.395	853.575	363.214
RIMS3	18.1947	2.02702	0.44244	2.14674e-07	8.60399e-06	18.1947	29.9925	6.39696
CDON	82.1375	1.94377	0.419363	2.28003e-07	9.04463e-06	82.1375	132.86	31.4148
ENSCAFG00000000842	319.785	0.669217	0.136469	2.44469e-07	9.66483e-06	319.785	396.78	242.789
HSD3B7	69.1547	1.57795	0.34087	2.68393e-07	1.05747e-05	69.1547	105.727	32.582
FAM184A	30.4493	1.55707	0.33842	2.85682e-07	1.12178e-05	30.4493	46.3625	14.5361
ABLIM2	10.2784	3.2283	0.720308	2.98493e-07	1.16814e-05	10.2784	18.8941	1.66264
CLEC11A	95.6448	3.05519	0.678659	3.04452e-07	1.18747e-05	95.6448	173.937	17.3529
BOC	148.916	1.97706	0.434186	3.06304e-07	1.18968e-05	148.916	242.799	55.0333
PRDM8	9.71871	3.2912	0.73322	3.52853e-07	1.35774e-05	9.71871	17.8891	1.5483
NCAM2	75.169	3.03039	0.677904	3.63985e-07	1.38255e-05	75.169	136.362	13.976
GSN	5782.02	1.1139	0.238385	3.73978e-07	1.41588e-05	5782.02	8035.64	3528.39
KAZALD1	7.95081	2.72787	0.61449	4.0337e-07	1.5222e-05	7.95081	14.0851	1.81652
ITGBL1	1116.09	2.21015	0.493621	4.15832e-07	1.5591e-05	1116.09	1876.34	355.842
ACKR4	16.3578	3.10166	0.701207	4.18897e-07	1.56319e-05	16.3578	29.8341	2.88151
GRIK2	36.4851	3.52434	0.798467	4.56376e-07	1.69472e-05	36.4851	68.1503	4.81995
TNFSF10	1421.1	1.27236	0.278885	5.02653e-07	1.84884e-05	1421.1	2047.39	794.801
KANK1	23.3589	2.41419	0.546002	5.09904e-07	1.8696e-05	23.3589	40.2121	6.50566
ANGPTL1	681.62	1.75873	0.392425	5.15348e-07	1.88361e-05	681.62	1075.27	287.974
KCNIP1	23.5996	2.55988	0.583547	5.26951e-07	1.91398e-05	23.5996	41.3732	5.82596
ENSCAFG00000025131	16.1368	2.75239	0.625819	5.34783e-07	1.93638e-05	16.1368	28.7288	3.54475
DOCK9	305.972	0.788759	0.168466	5.59121e-07	2.01822e-05	305.972	392.527	219.417
SMS	167.999	1.01638	0.221649	5.74932e-07	2.06692e-05	167.999	228.603	107.395
STEAP2	14.8633	2.83729	0.659113	6.53013e-07	2.31402e-05	14.8633	26.7479	2.97869
STK38	129.902	0.95062	0.207411	6.69241e-07	2.36357e-05	129.902	173.355	86.4504
ST3GAL1	26.5721	1.64324	0.37441	6.86354e-07	2.40286e-05	26.5721	41.3344	11.8098
NAV1	102.361	1.09675	0.243838	7.65498e-07	2.67189e-05	102.361	141.99	62.7317
GRIA3	10.0775	2.83892	0.663764	7.83582e-07	2.71868e-05	10.0775	18.0718	2.08314
TENM3	73.2219	1.97596	0.45444	7.92153e-07	2.74024e-05	73.2219	119.547	26.8964
ACVRL1	67.5145	1.30184	0.292747	7.97841e-07	2.75172e-05	67.5145	97.7264	37.3026
CHST9	6.22394	4.49597	1.03721	8.43564e-07	2.90081e-05	6.22394	12.0614	0.386505
RALGPS2	93.5674	1.3871	0.31455	8.80617e-07	3.0193e-05	93.5674	138.049	49.0857
CERS4	35.2815	1.61561	0.374834	9.95749e-07	3.404e-05	35.2815	54.7742	15.7888
TENT5A	42.8344	1.83438	0.425153	1.02106e-06	3.45999e-05	42.8344	68.3209	17.3479
OCIAD2	17.7387	1.99983	0.467187	1.05449e-06	3.56288e-05	17.7387	28.9714	6.50591
WNT11	35.6438	2.62671	0.628758	1.2655e-06	4.21457e-05	35.6438	62.9515	8.33615
FZD2	39.183	1.47189	0.343752	1.32332e-06	4.39456e-05	39.183	58.9631	19.403
ACKR3	111.448	2.48081	0.591631	1.37499e-06	4.52735e-05	111.448	193.474	29.4219
PLA2G7	298.464	1.66911	0.390534	1.37317e-06	4.52735e-05	298.464	464.807	132.121
LOXL3	68.0939	1.11325	0.254983	1.39471e-06	4.57928e-05	68.0939	94.6081	41.5797
BACE2	239.427	0.827147	0.185698	1.54874e-06	5.07071e-05	239.427	310.014	168.84
SEMA6A	27.9899	2.24169	0.536255	1.59124e-06	5.18068e-05	27.9899	47.2517	8.7281
PTPRQ	8.56567	3.32244	0.802021	1.66513e-06	5.4061e-05	8.56567	15.8476	1.28372
CSMD3	80.2469	3.15515	0.769031	1.68726e-06	5.44003e-05	80.2469	147.288	13.2058
KLK4	51.5817	1.46805	0.34625	1.71671e-06	5.48167e-05	51.5817	77.5363	25.6272
ZNF423	82.5779	1.16846	0.272118	1.75795e-06	5.59797e-05	82.5779	116.683	48.473
HEG1	97.1397	1.74022	0.416735	1.86745e-06	5.89676e-05	97.1397	153.356	40.9235
MRGPRF	85.6923	1.34104	0.315825	1.87207e-06	5.89676e-05	85.6923	125.524	45.8606
SELENOM	632.776	0.867367	0.199446	2.38272e-06	7.38517e-05	632.776	828.628	436.924
ATP9A	20.9024	1.62715	0.396692	2.48216e-06	7.6323e-05	20.9024	32.4157	9.38914
CCDC85A	37.1028	2.22016	0.545819	2.53031e-06	7.75983e-05	37.1028	62.5741	11.6315
ZNF521	95.6255	1.36719	0.328701	2.68984e-06	8.22737e-05	95.6255	140.953	50.2978
SCG5	8.49292	3.83987	0.961332	2.83864e-06	8.65971e-05	8.49292	16.1232	0.862596
POGLUT3	120.89	0.826588	0.191689	2.89773e-06	8.81683e-05	120.89	156.576	85.2041
ANO5	11.9588	3.00182	0.757136	3.0653e-06	9.25403e-05	11.9588	21.7562	2.16145
ENSCAFG00000010895	23.5807	1.47832	0.36428	3.23391e-06	9.70781e-05	23.5807	35.5624	11.5989
PHYHD1	56.7753	1.15208	0.277394	3.24902e-06	9.70781e-05	56.7753	80.0167	33.5339
LYSMD2	18.4229	1.78196	0.445534	3.31057e-06	9.86635e-05	18.4229	29.4306	7.41526
MYOF	149.266	1.16408	0.280842	3.5021e-06	0.000103575	149.266	210.912	87.6196
ENSCAFG00000018734	10.0514	2.43554	0.615047	3.6235e-06	0.000106893	10.0514	17.3474	2.75548
MT-ND5	508.613	0.766769	0.17869	3.666e-06	0.000107873	508.613	649.704	367.523
MATN2	371.404	0.986672	0.236331	3.92935e-06	0.000114751	371.404	503.325	239.484
SCP2	348.806	0.723849	0.168471	3.94176e-06	0.000114825	348.806	440.416	257.196
KCNB2	37.7126	2.62621	0.669092	4.06104e-06	0.000118004	37.7126	66.6054	8.81973
SH3GL2	64.4206	2.01396	0.506911	4.11681e-06	0.000119326	64.4206	105.925	22.9163
CDK15	5.70369	4.63013	1.16797	4.2205e-06	0.000121724	5.70369	11.079	0.328373
LDB2	232.038	1.64242	0.410759	4.31374e-06	0.000124105	232.038	360.813	103.262
MN1	44.4246	1.19024	0.2936	4.4001e-06	0.000126277	44.4246	63.5127	25.3365
SBSPON	12.6788	2.77689	0.721007	4.68218e-06	0.000133543	12.6788	22.7427	2.61489
IGF2	291.646	2.11053	0.539142	4.84709e-06	0.000137583	291.646	486.912	96.3809
RNF145	263.587	1.18834	0.292387	4.85323e-06	0.000137583	263.587	374.543	152.632
GPR153	32.9395	1.21939	0.306751	5.80455e-06	0.000162179	32.9395	47.3407	18.5382
PRKN	190.399	1.22138	0.304988	5.82472e-06	0.000162352	190.399	273.119	107.678
SMCHD1	220.004	0.745652	0.177721	5.8882e-06	0.000163729	220.004	279.13	160.877
TCEA3	135.964	1.25655	0.31533	6.16215e-06	0.00017053	135.964	196.414	75.5135
NT5DC2	170.045	1.68022	0.431705	6.28547e-06	0.000172709	170.045	266.929	73.1605
PID1	429.427	1.23519	0.309686	6.28026e-06	0.000172709	429.427	616.977	241.877
FZD7	44.4561	1.36223	0.343581	6.3039e-06	0.000172807	44.4561	65.2939	23.6184
CTSS	115.401	1.84453	0.479416	6.97286e-06	0.000187605	115.401	185.913	44.8898
HIF1A	229.918	0.819603	0.199279	7.14301e-06	0.000191569	229.918	298.044	161.791
MORC4	135.782	0.815096	0.198178	7.15313e-06	0.000191569	135.782	175.584	95.9796
KLF12	249.2	0.810524	0.196873	7.24336e-06	0.000193539	249.2	321.861	176.538
MAP1A	119.985	1.13587	0.285877	7.5854e-06	0.000202213	119.985	168.413	71.5568
DAAM2	26.4045	1.49359	0.387481	8.13695e-06	0.000215435	26.4045	39.9057	12.9034
RGN	10.7423	2.98217	0.797676	8.4378e-06	0.000221383	10.7423	19.5353	1.94934
AQP1	1853.93	1.44037	0.370209	8.71758e-06	0.000228208	1853.93	2779.66	928.203
CALHM5	11.0883	2.10696	0.56501	8.76687e-06	0.000228469	11.0883	18.6103	3.56626
FZD4	46.5506	1.3374	0.34707	9.09681e-06	0.00023601	46.5506	68.7	24.4011
GALNT18	32.4498	2.09974	0.559149	9.37942e-06	0.0002428	32.4498	54.0684	10.8312
BICC1	800.021	1.03786	0.262055	9.90551e-06	0.000254154	800.021	1097.57	502.466
RASSF10	12.325	2.16027	0.586347	1.06601e-05	0.000271121	12.325	20.7965	3.85342
KCTD9	78.7439	0.932103	0.237221	1.15736e-05	0.000292436	78.7439	105.625	51.8629
PDE5A	641.541	0.833825	0.209873	1.26302e-05	0.000315699	641.541	835.419	447.664
MMP28	12.6799	1.90046	0.520793	1.28961e-05	0.000321657	12.6799	20.6567	4.70316
TRANK1	22.555	1.47895	0.397921	1.2981e-05	0.000322389	22.555	34.1984	10.9117
RASGEF1B	63.8864	1.85376	0.509827	1.5074e-05	0.000368077	63.8864	103.528	24.2444
VLDLR	17.8572	2.8557	0.801235	1.51093e-05	0.000368166	17.8572	32.2968	3.41766
KCNQ5	64.1696	1.46009	0.393351	1.5192e-05	0.000369408	64.1696	96.7977	31.5415
PDLIM3	136.269	1.80083	0.494163	1.591e-05	0.000386057	136.269	218.538	54.0005
ENSCAFG00000005768	828.093	1.17807	0.311459	1.62799e-05	0.000394212	828.093	1177.67	478.515
NPC2	680.394	0.969127	0.251813	1.63652e-05	0.000395452	680.394	919.978	440.81
ALDH1A1	40.0177	1.91607	0.536871	1.75618e-05	0.000421737	40.0177	65.7021	14.3333
STN1	27.0727	1.27564	0.347277	1.78966e-05	0.000428007	27.0727	39.5483	14.5972
CHRDL1	446.401	1.10685	0.294004	1.8306e-05	0.000436005	446.401	624.293	268.509
COL8A1	240.391	1.84068	0.514879	1.97514e-05	0.000468512	240.391	388.444	92.3372
SLC44A1	181.714	1.02496	0.272294	2.0134e-05	0.000475646	181.714	249.566	113.862
VAV3	37.1209	1.51844	0.419068	2.07242e-05	0.000488594	37.1209	56.5505	17.6914
ALOX15	21.8852	1.48388	0.410447	2.12311e-05	0.000499475	21.8852	33.0568	10.7135
JPT1	49.4429	1.45117	0.400422	2.12716e-05	0.000499475	49.4429	74.51	24.3758
COMP	14.3624	2.16466	0.61412	2.25387e-05	0.000526039	14.3624	24.1657	4.55914
PTGDR	9.09442	3.32382	0.967978	2.35181e-05	0.000547796	9.09442	16.9447	1.24417
GALNT13	68.0412	1.83543	0.520699	2.39202e-05	0.000553833	68.0412	109.904	26.1783
TRNT1	87.0216	0.862753	0.228406	2.47176e-05	0.000570025	87.0216	114.632	59.4111
ADGRD1	96.1489	2.27271	0.66259	2.80383e-05	0.000637749	96.1489	164.789	27.5091
SYN2	40.6023	1.36854	0.386948	2.80033e-05	0.000637749	40.6023	60.8267	20.3779
ANK2	556.124	1.06009	0.289296	2.88576e-05	0.000653825	556.124	770.604	341.643
LRRC17	25.1776	1.83596	0.530702	2.94103e-05	0.000662473	25.1776	40.7724	9.58281
ENSCAFG00000016098	7.50113	2.43374	0.721896	2.99638e-05	0.000673635	7.50113	13.144	1.85827
PI16	122.985	1.74335	0.502791	3.10665e-05	0.000695734	122.985	195.998	49.9731
ATP6V0A4	11.9163	2.0178	0.591691	3.11542e-05	0.000696356	11.9163	19.8344	3.99811
DNASE2	100.589	0.755306	0.200315	3.18473e-05	0.000707766	100.589	128.752	72.4256
PROS1	158.642	1.51822	0.434449	3.20918e-05	0.000711838	158.642	243.256	74.0272
ENSCAFG00000001149	590.881	0.658531	0.171616	3.27354e-05	0.000724731	590.881	734.071	447.69
MTA3	95.8192	0.728846	0.194194	3.64693e-05	0.000798271	95.8192	121.609	70.0294
PRNP	499.704	1.00797	0.279136	3.64654e-05	0.000798271	499.704	685.036	314.373
KIAA1755	46.8124	1.4269	0.411538	3.6911e-05	0.000806423	46.8124	70.6025	23.0224
KLF3	159.534	1.0319	0.287709	3.88043e-05	0.000840704	159.534	220.03	99.0386
RANGRF	38.015	1.11005	0.312711	3.89865e-05	0.000840704	38.015	53.1767	22.8532
NRXN3	138.592	1.31086	0.37558	3.92564e-05	0.000843004	138.592	203.767	73.4179
ENO2	22.3021	1.25833	0.362491	4.03184e-05	0.000863021	22.3021	32.258	12.3462
PDLIM1	45.0909	1.61291	0.476643	4.46886e-05	0.000949571	45.0909	70.4415	19.7404
SVIL	208.444	1.07177	0.303788	4.50631e-05	0.000955782	208.444	290.426	126.461
CA2	37.5351	2.90265	0.906878	4.82388e-05	0.00101942	37.5351	68.4516	6.61855
SVIP	32.2712	1.57357	0.472002	4.89718e-05	0.00103116	32.2712	50.4268	14.1157
GASK1B	7.51545	2.88596	0.90356	4.94628e-05	0.00103961	7.51545	13.7034	1.32749
SNUPN	39.9853	1.14403	0.331949	4.97485e-05	0.00104373	39.9853	57.1036	22.867
ATP8A1	32.9142	1.55269	0.463643	5.05169e-05	0.00105604	32.9142	50.8861	14.9424
CFAP299	63.4834	1.81372	0.546311	5.16349e-05	0.00107554	63.4834	102.333	24.6341
ANXA7	110.43	0.907059	0.256435	5.61638e-05	0.00115949	110.43	147.971	72.8897
GREM2	69.8757	1.34045	0.397909	5.65529e-05	0.00116545	69.8757	103.921	35.8303
HTRA1	62.6629	1.50468	0.453384	6.10454e-05	0.00125138	62.6629	95.9454	29.3804
NRXN2	4.86704	3.20468	1.0123	6.29696e-05	0.00128403	4.86704	9.01655	0.717524
CFAP36	65.1783	0.850341	0.24069	6.34604e-05	0.00128951	65.1783	85.776	44.5807
PPP2R2B	10.1962	2.47137	0.773426	6.35921e-05	0.00128993	10.1962	17.8908	2.50169
IL5RA	4.20279	3.98439	1.25325	6.43337e-05	0.0013027	4.20279	8.09482	0.310762
ENPP6	4.14563	3.8322	1.18948	6.53148e-05	0.00132027	4.14563	7.91621	0.375054
EBF2	4.51742	3.41347	1.08729	6.89671e-05	0.00138446	4.51742	8.47648	0.558355
NYX	6.73502	2.16502	0.694444	6.88978e-05	0.00138446	6.73502	11.5003	1.96978
ATP8B2	27.8635	1.39139	0.421512	6.9273e-05	0.00138821	27.8635	41.6942	14.0327
ST3GAL5	29.5364	1.62478	0.501009	7.26369e-05	0.00144813	29.5364	46.179	12.8938
WNT10B	13.5052	2.7409	0.876462	7.40938e-05	0.00147464	13.5052	24.2871	2.72333
MFAP5	1171.21	1.06527	0.314323	7.8332e-05	0.00155103	1171.21	1631.1	711.331
LGALS3	893.231	1.36468	0.412651	7.87918e-05	0.00155483	893.231	1330.79	455.674
ATP6AP2	226.107	0.611425	0.168059	8.12982e-05	0.00159704	226.107	276.986	175.229
LIPC	16.6116	1.8329	0.584317	8.84316e-05	0.00172746	16.6116	26.9258	6.29744
SPRYD3	34.1124	1.04117	0.312006	9.01255e-05	0.00175465	34.1124	47.0198	21.2051
OXT	54.2805	2.37641	0.774675	9.04354e-05	0.00175774	54.2805	94.6837	13.8773
ANXA2	1521.14	1.2292	0.373387	9.26129e-05	0.00179407	1521.14	2203.11	839.163
NTRK2	586.94	1.4119	0.43954	9.42906e-05	0.0018205	586.94	885.538	288.341
OTOS	14.2231	3.4149	1.14539	9.51025e-05	0.00183313	14.2231	26.7935	1.65278
KIAA1671	23.995	1.44372	0.452599	9.53832e-05	0.00183549	23.995	36.3595	11.6304
ADAMTS19	20.9662	2.42935	0.801621	0.000100262	0.00191668	20.9662	36.7445	5.18781
SYT16	14.6446	1.98647	0.651849	0.000101005	0.00192771	14.6446	24.5271	4.76202
CLEC3B	1890.42	1.66396	0.527317	0.000101882	0.00194128	1890.42	2988.08	792.748
ADAM22	16.7024	3.56036	1.2208	0.000107947	0.00204012	16.7024	31.6813	1.72352
CAMK1	56.8913	0.927237	0.27739	0.000108159	0.00204081	56.8913	76.7553	37.0273
ENSCAFG00000001675	15.2775	1.4388	0.463914	0.000112479	0.00210861	15.2775	23.2584	7.29657
EXOSC7	91.0546	0.739065	0.214628	0.00011547	0.00215773	91.0546	116.282	65.8275
KCNQ2	5.32323	2.56734	0.861119	0.00011984	0.00223221	5.32323	9.41675	1.22971
EFCAB14	222.188	0.609106	0.172607	0.000122779	0.0022833	222.188	272.516	171.86
DPYS	7.05379	3.82646	1.3059	0.000123616	0.00228446	7.05379	13.5215	0.586088
IGF2R	92.1897	0.752209	0.222045	0.000135243	0.00248329	92.1897	118.509	65.8703
LRRC4B	3.84776	3.37127	1.14926	0.000138201	0.00253065	3.84776	7.25317	0.442352
PMP22	3237.25	0.635153	0.183316	0.000147462	0.0026697	3237.25	4000.6	2473.91
PCSK1N	90.5756	1.93394	0.656101	0.000150725	0.00272454	90.5756	150.266	30.8849
RASSF5	12.7026	2.27039	0.788737	0.000151194	0.00272877	12.7026	22.0595	3.34579
HTR7	10.9234	1.62481	0.544492	0.000154187	0.00277416	10.9234	17.0693	4.77749
LRCH2	29.4012	1.03552	0.326892	0.000156305	0.00280359	29.4012	40.7514	18.051
PDGFA	15.1464	1.44081	0.476834	0.000156132	0.00280359	15.1464	22.9585	7.33423
NECTIN3	42.3092	1.02237	0.320009	0.000158136	0.00283207	42.3092	58.2259	26.3924
SIX1	3.36905	3.19933	1.10758	0.000158572	0.00283551	3.36905	6.2902	0.447897
CD34	523.771	0.895889	0.275405	0.000163324	0.00291117	523.771	699.924	347.618
SNX3	749.318	0.764203	0.228757	0.000164411	0.00292194	749.318	963.453	535.183
TBC1D8B	51.7266	0.908782	0.280979	0.000167107	0.00296532	51.7266	69.1869	34.2663
CCDC33	4.49171	2.61477	0.941926	0.00019452	0.00341011	4.49171	8.07378	0.909637
ANXA4	249.03	0.92723	0.290766	0.000199556	0.00348265	249.03	335.585	162.474
CRISPLD2	116.467	1.04845	0.337784	0.0002063	0.00359493	116.467	162.312	70.6226
CLIC1	638.221	0.793007	0.243062	0.000216413	0.00374311	638.221	827.35	449.092
LSP1	294.805	1.22865	0.40884	0.000219292	0.00378165	294.805	429.829	159.781
DOCK11	71.9446	1.11148	0.364183	0.000230361	0.00396078	71.9446	101.471	42.4177
MCUB	88.3979	0.975728	0.314898	0.000236551	0.00405521	88.3979	120.896	55.8997
FGF9	11.3075	2.05676	0.742746	0.000253075	0.00430971	11.3075	19.1318	3.48325
TRIM16	22.8248	1.17561	0.396315	0.000253251	0.00430971	22.8248	32.6574	12.9921
SLC45A1	8.1072	1.8152	0.656893	0.000254157	0.00431881	8.1072	13.262	2.95242
EYA4	32.7757	1.54392	0.540492	0.000263372	0.00444292	32.7757	50.9183	14.6331
MMP16	105.388	1.43895	0.500738	0.000269316	0.00453661	105.388	160.787	49.9879
HDAC7	124.918	0.790871	0.250784	0.000278946	0.00467849	124.918	162.878	86.9581
FGD4	53.6275	1.13378	0.384816	0.000279798	0.00468601	53.6275	76.9767	30.2783
KIRREL3	65.967	1.63465	0.583517	0.000281021	0.00469972	65.967	104.615	27.3189
CRYM	50.0971	1.69771	0.609053	0.000283644	0.00473677	50.0971	80.3366	19.8575
ENSCAFG00000008186	415.361	0.73017	0.2278	0.00028487	0.00475043	415.361	529.82	300.902
COL5A3	33.2908	1.03832	0.349581	0.000287497	0.00478736	33.2908	46.6802	19.9015
ST7	144.357	0.700241	0.217527	0.000288191	0.00479205	144.357	182.47	106.245
SCG3	9.52799	1.89812	0.707492	0.000296617	0.00489712	9.52799	15.8897	3.16631
CREB5	161.239	1.38862	0.488685	0.000303122	0.00496923	161.239	244.26	78.2179
CNRIP1	64.4488	0.945045	0.312847	0.000306033	0.00499641	64.4488	88.0163	40.8813
MARCHF2	27.5725	1.09677	0.377091	0.000315642	0.00513824	27.5725	39.2904	15.8546
IFI6	702.803	1.3536	0.477689	0.000321865	0.00522492	702.803	1056.82	348.789
NKAIN2	9.5474	2.2865	0.877422	0.000347387	0.00560011	9.5474	16.686	2.4088
MOSPD2	80.751	0.661854	0.207806	0.000350234	0.00563819	80.751	100.8	60.7024
ADAM15	32.8275	1.04994	0.36535	0.000357754	0.00575128	32.8275	46.4231	19.2319
GPSM2	27.3375	1.4135	0.509894	0.000366675	0.00587843	27.3375	41.5276	13.1474
WARS1	109.863	0.774413	0.251529	0.000371345	0.0059451	109.863	142.605	77.1216
CGNL1	124.253	1.20388	0.426006	0.000391233	0.00619524	124.253	180.583	67.9228
MSC	54.1103	1.38936	0.50378	0.000392411	0.00620543	54.1103	81.9614	26.2591
CD9	39.5663	1.17472	0.416295	0.000413924	0.00651903	39.5663	56.9865	22.1461
ENSCAFG00000009640	4.8351	3.3795	1.39525	0.000415836	0.00654027	4.8351	9.21702	0.453188
UCHL1	29.909	1.2067	0.44144	0.000443235	0.00693367	29.909	44.1391	15.6788
PLA2R1	141.841	0.851047	0.285849	0.000447846	0.00699639	141.841	187.868	95.8144
TNFSF15	10.2816	2.01149	0.803994	0.000450573	0.00702954	10.2816	17.552	3.01112
SUCNR1	4.3624	3.5792	1.4491	0.000457245	0.00711454	4.3624	8.31477	0.410022
NTRK3	15.7986	1.79188	0.699824	0.000506608	0.00778876	15.7986	25.8053	5.79181
FBP1	15.1317	1.35099	0.512504	0.000511875	0.00784897	15.1317	22.8388	7.42453
FAM117B	60.1081	1.00178	0.354826	0.000527899	0.00805219	60.1081	83.1272	37.089
GALNT10	36.7468	1.40761	0.535599	0.000531443	0.00809562	36.7468	56.2125	17.2812
EPHB2	14.4104	1.70638	0.669375	0.000533331	0.00811376	14.4104	23.2213	5.59947
CCND2	156.359	0.850413	0.291182	0.000540099	0.00820598	156.359	206.883	105.836
CD80	23.4327	1.29558	0.493906	0.000544038	0.00823354	23.4327	35.3626	11.5027
CRB1	5.98166	2.30118	0.953958	0.000546305	0.00825709	5.98166	10.5373	1.42604
IGFBP3	5.39199	3.73844	1.60457	0.000551433	0.00830221	5.39199	10.374	0.410022
APOL5	181.49	0.864398	0.299062	0.000562388	0.00844527	181.49	242.015	120.964
MAN2A1	173.018	0.733738	0.246126	0.000584061	0.00873687	173.018	221.413	124.622
PMVK	142.496	0.65472	0.215292	0.000585002	0.00873968	142.496	178.283	106.71
CLIP4	9.37065	1.89833	0.781144	0.000591542	0.00878096	9.37065	15.749	2.99228
PALMD	14.4689	1.30588	0.508257	0.000589766	0.00878096	14.4689	21.9204	7.01742
BCAT1	23.8387	1.33459	0.513817	0.000607991	0.00899069	23.8387	35.9819	11.6955
FAM78B	37.175	0.861451	0.305595	0.000633119	0.00931096	37.175	49.9676	24.3823
SDC2	679.586	0.683077	0.228038	0.000633655	0.00931096	679.586	856.931	502.241
TSTD1	100.498	1.12524	0.418936	0.000640877	0.0093815	100.498	144.172	56.8235
PCDH18	107.3	0.759263	0.262759	0.000719452	0.0104137	107.3	138.678	75.9211
FAM107A	20.3531	1.4899	0.612827	0.000755894	0.0108735	20.3531	32.0777	8.62842
RAB11FIP5	43.3143	0.888588	0.324023	0.000775199	0.0111099	43.3143	58.5864	28.0422
FLRT3	15.4589	1.81291	0.762388	0.000796654	0.0113893	15.4589	25.5215	5.39622
KBTBD12	29.5855	1.31503	0.5275	0.000795869	0.0113893	29.5855	44.777	14.394
CPXM2	25.5458	1.62216	0.679483	0.000814055	0.0115811	25.5458	41.0588	10.0329
IER5L	112.317	0.667589	0.227722	0.000813422	0.0115811	112.317	140.693	83.9409
CCDC136	4.59354	2.22411	0.993944	0.000818542	0.0116307	4.59354	8.0746	1.11248
TFPI	334.457	0.775118	0.273283	0.000822562	0.0116735	334.457	434.848	234.066
C30H15orf61	43.6926	0.830177	0.300039	0.000834661	0.0117906	43.6926	57.8628	29.5224
FAM102B	154.012	1.09284	0.418061	0.000835879	0.0117906	154.012	219.366	88.6583
NID2	69.4916	1.12114	0.432853	0.000835319	0.0117906	69.4916	99.8819	39.1013
PTX3	35.6388	1.94867	0.853209	0.000833014	0.0117906	35.6388	60.4709	10.8066
ENSCAFG00000010086	424.057	0.592791	0.198328	0.000849145	0.0119399	424.057	519.072	329.043
KCNT2	263.639	0.809344	0.289014	0.000850575	0.0119399	263.639	345.831	181.447
AHR	47.7855	1.11726	0.434592	0.000864349	0.0121186	47.7855	68.6798	26.8912
UCP2	25.7674	1.94177	0.85748	0.000887177	0.0123789	25.7674	43.6967	7.83812
ENSCAFG00000015313	5.08072	2.4706	1.13695	0.000888728	0.0123857	5.08072	9.17413	0.987304
NENF	245.679	0.647308	0.222651	0.00093135	0.0129487	245.679	306.496	184.862
THSD1	14.1484	1.2975	0.537649	0.00101616	0.0139608	14.1484	21.1749	7.12195
SULF2	24.3839	1.97253	0.901128	0.00104766	0.0143258	24.3839	41.5955	7.17225
SLC9C2	7.42602	1.63104	0.730286	0.00105086	0.0143527	7.42602	12.0395	2.81253
ARRB1	37.923	0.993596	0.389097	0.00105797	0.0144328	37.923	53.1288	22.7173
NR4A2	14.7776	1.18995	0.490792	0.00106988	0.0145782	14.7776	21.597	7.95829
ENC1	17.254	1.58368	0.704417	0.0010735	0.0146104	17.254	27.8281	6.67982
MVB12A	144.706	0.627031	0.218441	0.0010876	0.0147506	144.706	179.767	109.645
MEIS3	8.82906	2.08752	0.973418	0.00110183	0.0149087	8.82906	15.3269	2.33119
EFNA5	162.017	0.917516	0.350095	0.00110629	0.0149517	162.017	220.321	103.713
AK1	92.5031	0.824645	0.307337	0.00111515	0.0150538	92.5031	122.591	62.4149
ITGA5	28.0508	1.15967	0.473175	0.00112503	0.0151696	28.0508	40.7304	15.3713
EPHB3	35.4246	0.797395	0.297948	0.00114172	0.0153768	35.4246	46.5024	24.3467
SOD3	13.6217	1.26823	0.543791	0.00115344	0.0155167	13.6217	20.537	6.70631
ENSCAFG00000044300	241.348	0.727673	0.264111	0.00116969	0.0156808	241.348	310.092	172.605
ZNF385A	4.11659	2.1087	0.993451	0.0011833	0.015845	4.11659	7.09393	1.13926
CARD19	124.877	0.672514	0.241082	0.0012015	0.0160391	124.877	157.946	91.8087
GALR1	7.2189	2.7813	1.38573	0.00120194	0.0160391	7.2189	13.3598	1.07797
DEPTOR	94.594	0.850771	0.321573	0.00120895	0.0161143	94.594	125.838	63.3494
ENSCAFG00000007165	15.5198	1.44341	0.641373	0.0012162	0.0161911	15.5198	24.3881	6.65153
ZNF593	94.414	0.675881	0.243467	0.00122661	0.0162564	94.414	119.615	69.2134
CCN4	5.65386	2.66147	1.3185	0.00123071	0.0162922	5.65386	10.3781	0.92964
KHDRBS3	51.1114	1.96967	0.939933	0.00124352	0.0164243	51.1114	87.4599	14.763
RAB23	157.771	0.770606	0.286732	0.00127619	0.0168177	157.771	205.428	110.114
FAXC	75.3562	0.64684	0.231979	0.00128628	0.0168932	75.3562	94.2392	56.4731
ENSCAFG00000005832	6.47071	2.99601	1.60205	0.00129659	0.0169901	6.47071	12.2004	0.741041
VKORC1	648.694	0.64229	0.229127	0.0013041	0.0170501	648.694	809.239	488.149
PPP2R5A	113.639	0.601493	0.212581	0.00130701	0.0170574	113.639	140.248	87.0307
PDE8A	179.688	0.687116	0.249113	0.00131706	0.0171425	179.688	227.177	132.2
ITGB3	12.7444	1.16433	0.499578	0.00134035	0.017426	12.7444	18.5925	6.8963
CLTB	464.888	0.589229	0.208446	0.00140521	0.0180873	464.888	570.408	359.368
DMXL2	6.93092	1.78346	0.867523	0.00141012	0.0181303	6.93092	11.6401	2.2217
GLDN	174.044	0.734125	0.273384	0.00142727	0.0183103	174.044	223.571	124.517
ENSCAFG00000031682	60.8297	0.855708	0.331958	0.00142988	0.0183236	60.8297	81.026	40.6335
LGI1	6.69943	1.61348	0.789504	0.00148119	0.0188978	6.69943	10.9602	2.43866
ZFHX4	10.9757	2.33653	1.20385	0.00148671	0.0189267	10.9757	19.6542	2.29721
MOCS2	260.832	0.597855	0.214157	0.00153274	0.0194487	260.832	320.685	200.979
NEDD4	79.1121	0.700901	0.261494	0.00155464	0.0196622	79.1121	100.471	57.7528
CD74	91.1287	1.32757	0.599206	0.00159331	0.0200539	91.1287	139.286	42.9713
LAYN	7.38318	1.97516	1.00101	0.00159423	0.0200539	7.38318	12.7186	2.04773
RECK	134.13	0.641812	0.235832	0.00159291	0.0200539	134.13	168.384	99.8761
TEC	121.105	0.899654	0.361733	0.0016505	0.0206277	121.105	164.458	77.7531
TTC19	126.715	0.81183	0.318657	0.00165023	0.0206277	126.715	168.125	85.3053
SCLY	30.4524	0.833038	0.331909	0.00167275	0.0208834	30.4524	40.4692	20.4355
IL33	1692.71	0.917492	0.37374	0.00174594	0.0216515	1692.71	2314.35	1071.08
RTN1	7.32535	1.5956	0.790795	0.00174732	0.0216515	7.32535	11.9013	2.7494
TPST1	84.5194	0.736125	0.282568	0.00175052	0.0216626	84.5194	108.825	60.2141
ARNTL2	28.5078	1.32821	0.617166	0.00176078	0.0217488	28.5078	43.8424	13.1731
NR4A3	32.9648	1.25365	0.571608	0.00176998	0.0217982	32.9648	49.6904	16.2391
RRAGD	20.0862	0.990491	0.426579	0.00177821	0.021871	20.0862	28.4895	11.6829
CDC42BPB	476.671	0.63694	0.235859	0.00178531	0.0219352	476.671	594.465	358.877
OTOGL	3.67299	1.90788	1.02481	0.00179545	0.0220365	3.67299	6.29103	1.05496
KCP	11.1721	1.27061	0.596208	0.00182376	0.0223603	11.1721	16.9698	5.37444
TMEM255A	11.5796	1.41898	0.68883	0.00183266	0.0224221	11.5796	18.215	4.94425
AGPAT2	33.8435	0.894037	0.370956	0.00183885	0.0224741	33.8435	46.4239	21.2631
GALNT5	3.7027	2.38453	1.28051	0.00186978	0.0227803	3.7027	6.69123	0.714163
DYNC1I1	11.3364	1.21061	0.566811	0.00190098	0.0231193	11.3364	16.9699	5.703
ECRG4	3.83963	2.90423	1.76546	0.00192202	0.0232704	3.83963	7.29275	0.386505
TGFB3	10.1634	1.40047	0.680848	0.00192053	0.0232704	10.1634	15.8687	4.45809
MT-CYB	7801.23	0.608608	0.219568	0.00193504	0.0233793	7801.23	9604.3	5998.15
MEDAG	188.233	0.722656	0.280692	0.00195952	0.0236261	188.233	242.469	133.996
SLCO3A1	139.848	0.766308	0.303219	0.00196275	0.0236404	139.848	183.023	96.674
GEM	112.378	1.33428	0.633473	0.0020085	0.0241165	112.378	172.592	52.1641
CHMP4B	126.159	0.627385	0.236157	0.00204398	0.0244667	126.159	157.176	95.1411
ARHGEF5	2.41493	2.70636	1.57117	0.00205267	0.0244981	2.41493	4.52765	0.30221
CALML4	32.9713	1.11255	0.504337	0.00205293	0.0244981	32.9713	48.2244	17.7181
RHOU	13.8664	1.23754	0.58369	0.00210863	0.0250343	13.8664	20.7755	6.9573
LAMA2	613.575	1.18975	0.550503	0.00212052	0.0251498	613.575	910.976	316.174
PCDH7	326.811	1.3477	0.650566	0.00214277	0.025362	326.811	504.271	149.351
HAPLN3	12.255	1.37653	0.673369	0.00216646	0.0255902	12.255	18.9936	5.51653
QSOX1	81.8053	0.759037	0.303896	0.00216979	0.0256035	81.8053	106.705	56.9058
FUT8	113.723	0.659685	0.25404	0.0022291	0.02625	113.723	142.85	84.5953
CCDC34	159.435	0.813342	0.333068	0.00226781	0.026625	159.435	211.302	107.569
PLAU	42.3974	1.32988	0.649545	0.00227377	0.026668	42.3974	65.1792	19.6155
ENSCAFG00000047376	114.86	0.6368	0.244152	0.00229226	0.0268578	114.86	143.461	86.2591
IGFBP7	4348.73	0.768239	0.306619	0.00229938	0.026906	4348.73	5675.69	3021.76
PRLR	18.1515	2.20633	1.33199	0.00231696	0.0270382	18.1515	32.4925	3.81047
PGK1	134.901	0.675898	0.264964	0.00238052	0.0277242	134.901	171.124	98.6775
RADX	19.4432	1.16079	0.555175	0.00240138	0.0279392	19.4432	28.8905	9.99595
NR1H3	31.5445	1.12358	0.521072	0.00241678	0.0280114	31.5445	45.9034	17.1856
SLC16A9	10.5992	1.38948	0.696732	0.00242828	0.0280834	10.5992	16.3675	4.83079
HSPA12B	13.158	1.52246	0.805007	0.00246899	0.0284976	13.158	21.1951	5.12095
CAMK1D	32.0933	1.04928	0.480168	0.00252373	0.0289855	32.0933	45.7837	18.403
ENSCAFG00000028627	4.51584	1.7039	0.966437	0.00253574	0.0290947	4.51584	7.51269	1.51899
HTRA3	52.768	0.990849	0.447193	0.00263129	0.0300722	52.768	74.0476	31.4884
THBS3	140.841	0.859641	0.371139	0.0026627	0.0303715	140.841	190.704	90.9768
SOSTDC1	35.0068	1.15706	0.558927	0.0026837	0.030524	35.0068	51.8498	18.1638
ENSCAFG00000007112	79.9433	0.796222	0.334502	0.00271592	0.0308273	79.9433	105.533	54.3537
ENSCAFG00000023205	181.332	0.585265	0.224752	0.00273177	0.0309769	181.332	222.634	140.029
SORBS1	50.0579	0.969568	0.441753	0.00279948	0.0316521	50.0579	70.1837	29.9322
RBP1	25.3152	1.35766	0.719716	0.00280275	0.0316583	25.3152	39.7698	10.8607
GPHA2	39.6151	1.64766	0.956958	0.00282258	0.0317896	39.6151	66.0409	13.1894
SRI	189.193	0.64342	0.25627	0.00292021	0.0327362	189.193	237.818	140.567
NGF	2.43708	2.51231	1.61258	0.00299602	0.0334834	2.43708	4.50827	0.365887
BAIAP2	36.5059	0.76706	0.326736	0.00302348	0.0337578	36.5059	47.8606	25.1512
RARA	29.7214	0.852655	0.381736	0.00306726	0.0342138	29.7214	40.5356	18.9072
TRPV4	28.3891	0.887302	0.400916	0.00308369	0.034364	28.3891	38.8441	17.9341
PTGFRN	64.0819	0.626468	0.251611	0.0031327	0.0348101	64.0819	80.3224	47.8415
LGI4	79.391	0.887232	0.40427	0.00328148	0.0363159	79.391	109.178	49.6038
ENSCAFG00000007374	19.9299	0.925743	0.434325	0.00330172	0.0363752	19.9299	27.6284	12.2314
NECTIN1	27.0997	0.910607	0.419739	0.00330159	0.0363752	27.0997	37.3299	16.8695
CKS1B	131.023	0.590307	0.233708	0.00330662	0.0363947	131.023	161.551	100.495
NCAM1	31.4842	1.11813	0.558214	0.00331624	0.0364661	31.4842	46.1732	16.7951
SEPTIN8	79.8109	0.638095	0.259942	0.00343007	0.0375402	79.8109	99.9646	59.6572
ADAMTSL1	170.354	1.25976	0.678554	0.00348248	0.0380421	170.354	260.973	79.7344
SPTLC3	21.2143	0.842869	0.386959	0.00349197	0.0381101	21.2143	28.7296	13.699
ARSK	45.6484	0.678068	0.283994	0.00355983	0.0388125	45.6484	57.8207	33.4762
THRB	756.412	0.766003	0.332907	0.00356302	0.0388125	756.412	994.349	518.475
TVP23A	14.0782	1.15197	0.617361	0.00361459	0.0393374	14.0782	21.2388	6.91762
XG	21.7341	0.984223	0.480566	0.00361833	0.0393413	21.7341	30.776	12.6921
NAGA	46.121	0.784685	0.347113	0.00365443	0.0396967	46.121	60.9951	31.2468
FNBP1	163.873	0.613577	0.24925	0.00366795	0.0397841	163.873	203.748	123.998
ID1	120.478	0.870314	0.401961	0.00366932	0.0397841	120.478	164.528	76.4273
MID2	74.7986	0.842695	0.385812	0.0037179	0.0402357	74.7986	101.46	48.137
PPM1H	17.5563	0.968257	0.470718	0.00372954	0.0402866	17.5563	24.4397	10.673
CYTH3	78.8626	0.911741	0.4272	0.00374243	0.0403509	78.8626	108.565	49.1606
ENSCAFG00000023144	3.41199	2.312	1.76926	0.00374049	0.0403509	3.41199	6.28939	0.534583
IL17RD	41.0572	0.862192	0.398596	0.00375386	0.0404175	41.0572	55.7954	26.3191
MTMR7	10.9571	1.31799	0.750152	0.00380568	0.0408434	10.9571	17.0911	4.82307
PLA2G6	39.4707	0.873907	0.412925	0.00383546	0.040983	39.4707	54.5398	24.4015
TMOD4	3.2658	1.72728	1.24543	0.00383632	0.040983	3.2658	5.61026	0.921342
DAGLA	4.27157	1.56859	1.04871	0.00388082	0.0413824	4.27157	7.11083	1.4323
DOK1	3.6424	1.67152	1.26168	0.00394556	0.0419957	3.6424	6.31123	0.973568
PDE10A	212.531	1.04976	0.537754	0.00396046	0.0421156	212.531	308.443	116.619
ENSCAFG00000028993	16.6393	1.06784	0.560638	0.00401898	0.042638	16.6393	24.3653	8.91335
STARD10	22.1117	0.968511	0.485165	0.00410892	0.043491	22.1117	31.3363	12.8871
ENSCAFG00000047709	39.5702	0.790201	0.358682	0.00413286	0.0436479	39.5702	52.347	26.7934
SCRN3	58.3058	0.676291	0.290218	0.00413459	0.0436479	58.3058	74.4114	42.2003
ZFPM2	2102.38	0.688161	0.290736	0.00415165	0.0437486	2102.38	2682.93	1521.83
TMEM213	86.4624	0.857236	0.402718	0.00416048	0.0437915	86.4624	117.81	55.1147
PLD1	129.02	0.66585	0.284644	0.00419461	0.0440813	129.02	164.353	93.6864
CISD2	67.3622	0.62474	0.260864	0.00421899	0.0442975	67.3622	83.6302	51.0942
DIPK1A	32.8821	0.785061	0.358375	0.00428302	0.0448482	32.8821	43.3169	22.4473
PNMT	6.2734	1.98513	1.56336	0.00433641	0.0453256	6.2734	11.181	1.36583
SCPEP1	227.042	0.847587	0.400115	0.00434706	0.0453962	227.042	308.372	145.713
THSD4	101.317	1.08856	0.581853	0.00442122	0.0459641	101.317	148.629	54.0057
C21H11orf97	9.72219	1.35048	0.841505	0.00443109	0.0460255	9.72219	15.4668	3.97759
ENSCAFG00000047172	4.11445	2.02863	1.97711	0.0044757	0.0463233	4.11445	7.55393	0.674979
KLF4	251.389	1.04965	0.560759	0.00467728	0.0481951	251.389	365.576	137.203
ENTPD1	202.825	0.833668	0.398854	0.00474122	0.0487675	202.825	274.994	130.657
IMPACT	60.8334	0.60894	0.258003	0.00478226	0.0491027	60.8334	75.3088	46.358
CLIC5	15.1204	1.44146	0.940255	0.00480312	0.0492298	15.1204	24.4446	5.79619

## Sheet: COL23A1+adventitial fibroblasts
List of differentially expressed genes between COL23A1+ adventitial fibroblasts (CL1) and all other fibroblasts (CL2) generated using DESeq2.
ID	baseMean	log2FoldChange	lfcSE	pvalue	padj	CL1.CL2_BaseMean	CL1_BaseMean	CL2_BaseMean
CXCL14	179.912	3.92949	0.295355	1.01782e-41	1.1255e-37	179.912	338.289	21.5344
AQP1	3064.79	3.12855	0.268396	1.14433e-32	4.44181e-29	3064.79	5517.55	612.024
RHOJ	228.365	3.05271	0.262016	1.20505e-32	4.44181e-29	228.365	408.834	47.8953
EPB41L4B	54.8952	3.92854	0.368915	9.7884e-28	1.804e-24	54.8952	103.249	6.54117
SLCO3A1	232.876	2.30983	0.220293	6.46529e-27	7.94369e-24	232.876	389.048	76.7036
LSP1	468.909	2.74543	0.275936	1.35795e-24	1.50162e-21	468.909	819.986	117.831
MATN2	484.942	1.69153	0.184117	2.74443e-21	2.33445e-18	484.942	744.122	225.762
NTRK2	1054.26	3.48649	0.380778	2.72565e-21	2.33445e-18	1054.26	1944.21	164.311
FBLN1	1874.5	1.88668	0.211105	2.36885e-20	1.74631e-17	1874.5	2969.71	779.297
FMN2	224.246	1.78923	0.207679	3.84209e-19	2.65536e-16	224.246	350.356	98.1356
MN1	61.1507	2.07137	0.243735	9.73207e-19	5.97873e-16	61.1507	99.5748	22.7267
SVIL	296.113	2.05749	0.246635	4.22825e-18	2.3378e-15	296.113	480.635	111.591
STRA6	89.8217	5.68793	0.686985	5.24288e-18	2.76075e-15	89.8217	176.51	3.13335
FZD2	55.5214	2.69652	0.324219	6.78681e-18	3.4113e-15	55.5214	96.5543	14.4885
COL23A1	723.138	2.84302	0.363926	2.96754e-16	1.26212e-13	723.138	1278.32	167.95
PLCL1	451.582	2.48058	0.32914	2.64404e-15	1.0442e-12	451.582	771.942	131.223
GRIA1	95.8495	1.63255	0.21708	2.8563e-15	1.08914e-12	95.8495	146.624	45.0753
PLA2R1	218.709	2.13015	0.286432	6.39865e-15	2.28246e-12	218.709	358.676	78.742
MAN1A1	613.856	1.56837	0.211505	7.39281e-15	2.55468e-12	613.856	926.588	301.124
ENTPD1	320.362	2.18753	0.30021	1.63161e-14	5.46738e-12	320.362	530.735	109.989
IL15RA	81.1081	2.74776	0.382916	4.2976e-14	1.3578e-11	81.1081	142.057	20.1593
BMP7	26.6048	2.87505	0.40049	4.63052e-14	1.3839e-11	26.6048	47.1157	6.09399
SEMA3G	145.19	3.16968	0.443328	4.51635e-14	1.3839e-11	145.19	263.134	27.2452
COL5A3	44.9263	1.95272	0.272951	4.77169e-14	1.38856e-11	44.9263	71.8807	17.9719
TNFSF18	83.4151	3.26415	0.464672	1.16828e-13	3.22971e-11	83.4151	152.116	14.7142
EBF1	336.22	2.0056	0.291787	3.55531e-13	8.84071e-11	336.22	543.621	128.819
FAIM2	34.1001	2.47585	0.360237	3.59769e-13	8.84071e-11	34.1001	58.2023	9.99795
TNFRSF18	68.8899	3.89066	0.568723	4.32099e-13	1.03873e-10	68.8899	129.779	8.00095
GSN	7045.03	1.58177	0.239822	1.99711e-12	4.33021e-10	7045.03	10693.7	3396.37
PLEKHG1	151.584	1.68917	0.256925	2.92538e-12	6.22094e-10	151.584	233.661	69.5062
ADD3	568.769	1.0366	0.160029	7.60237e-12	1.52849e-09	568.769	771.673	365.865
BMP5	639.431	1.44927	0.22808	1.37029e-11	2.65836e-09	639.431	946.054	332.808
FXYD6	182.168	1.87193	0.297672	1.95166e-11	3.72094e-09	182.168	289.135	75.2012
ZNF385D	248.884	2.7624	0.447995	3.48173e-11	6.31164e-09	248.884	438.62	59.1476
PLD1	196.86	1.80216	0.298511	8.7752e-11	1.51619e-08	196.86	310.102	83.618
NT5E	135.51	1.93272	0.323839	1.16344e-10	1.94929e-08	135.51	218.101	52.9182
TENM3	79.7041	2.32637	0.399068	2.97944e-10	4.84509e-08	79.7041	134.468	24.9397
TNFAIP6	19.4842	3.70095	0.64539	6.14878e-10	9.57651e-08	19.4842	36.404	2.56441
QPCT	45.2359	2.01859	0.361574	1.16953e-09	1.74765e-07	45.2359	73.8142	16.6576
KIAA1755	55.1128	1.97679	0.35319	1.28526e-09	1.89499e-07	55.1128	88.818	21.4077
ENSCAFG00000036621	940.391	2.57682	0.463608	1.30505e-09	1.89884e-07	940.391	1633.91	246.875
TFAP2C	22.9263	3.43156	0.622605	1.56764e-09	2.25129e-07	22.9263	42.4459	3.40675
TCF4	1340.49	0.703181	0.126138	3.25937e-09	4.44965e-07	1340.49	1674	1006.97
FRMPD4	32.9761	3.92562	0.729693	3.58698e-09	4.83717e-07	32.9761	62.419	3.53325
BMPR1B	33.1946	2.75791	0.513389	4.74725e-09	6.17589e-07	33.1946	58.4998	7.88948
PHYHD1	64.9205	1.4439	0.269982	5.8053e-09	7.46453e-07	64.9205	96.0119	33.8291
SPARCL1	7756.08	0.683554	0.125499	6.4083e-09	8.05261e-07	7756.08	9649.75	5862.4
ITGB3	27.3213	3.04553	0.587436	6.78029e-09	8.42432e-07	27.3213	49.6575	4.98507
CA8	15.2174	3.0863	0.582804	6.94997e-09	8.5392e-07	15.2174	27.5121	2.92264
LRCH2	37.1073	1.69376	0.320237	7.79257e-09	9.46432e-07	37.1073	57.2574	16.9573
NECTIN1	37.0416	1.72845	0.334478	1.18221e-08	1.37609e-06	37.0416	58.0882	15.9951
COL4A6	115.49	2.02835	0.396877	1.64356e-08	1.89318e-06	115.49	188.769	42.2106
CCND2	195.585	1.37538	0.267515	1.77149e-08	1.95891e-06	195.585	286.363	104.807
TNNT3	15.9701	2.48923	0.486099	1.76242e-08	1.95891e-06	15.9701	27.432	4.50824
NBL1	236.894	1.11263	0.216165	1.98661e-08	2.14809e-06	236.894	328.456	145.332
PRDX6	414.497	1.30088	0.254108	2.00084e-08	2.14809e-06	414.497	598.92	230.075
SORCS2	155.359	3.50559	0.704259	2.67618e-08	2.79181e-06	155.359	289.279	21.4392
SPP2	96.6371	5.38439	1.09382	3.02936e-08	3.10173e-06	96.6371	189.817	3.45694
LAMA2	1048.31	2.7322	0.550937	3.34488e-08	3.30247e-06	1048.31	1853.25	243.382
NDP	26.3784	4.6433	0.948576	4.16521e-08	3.92987e-06	26.3784	51.0952	1.66166
PBX3	604.539	0.986624	0.19651	4.19357e-08	3.92987e-06	604.539	815.008	394.07
CREB5	197.621	2.12788	0.432465	4.33051e-08	4.0241e-06	197.621	327.584	67.6571
ADAMTS5	71.9933	1.94195	0.39327	4.37524e-08	4.03178e-06	71.9933	116.151	27.8355
GASK1A	35.919	2.0835	0.423566	4.85666e-08	4.43843e-06	35.919	58.9701	12.868
BACE2	261.473	0.851787	0.170715	5.87306e-08	5.28003e-06	261.473	340.456	182.49
GAS6	207.032	0.984942	0.200159	7.52987e-08	6.60836e-06	207.032	277.868	136.197
IFI6	742.743	1.53081	0.321507	1.09328e-07	9.37171e-06	742.743	1125.53	359.958
NAV1	113.4	1.27697	0.266814	1.17649e-07	9.93097e-06	113.4	162.72	64.0795
BTBD11	18.0271	4.00947	0.871151	2.04726e-07	1.64048e-05	18.0271	34.3134	1.74077
LTBP1	1043.02	1.53598	0.33179	2.09853e-07	1.66947e-05	1043.02	1583.83	502.216
SCARA5	133.791	1.23845	0.267668	2.12444e-07	1.678e-05	133.791	192.504	75.0778
INSYN2B	68.1321	1.32207	0.287435	2.91608e-07	2.22387e-05	68.1321	98.4792	37.785
GABRE	91.0547	1.05595	0.229701	3.21877e-07	2.43789e-05	91.0547	124.751	57.3586
KCNN3	13.6753	2.22689	0.499388	3.34931e-07	2.5195e-05	13.6753	23.13	4.22062
MMP16	114.332	1.56874	0.348496	3.57697e-07	2.67258e-05	114.332	174.864	53.8004
ESM1	248.297	4.96172	1.12889	3.65477e-07	2.6943e-05	248.297	485.174	11.4203
KIAA1217	61.9272	1.31539	0.294702	4.37995e-07	3.18642e-05	61.9272	90.4982	33.3562
COL15A1	126.781	2.08541	0.472318	4.58232e-07	3.31185e-05	126.781	210.363	43.1989
COTL1	58.3199	1.32769	0.296901	4.88645e-07	3.50872e-05	58.3199	84.7358	31.9039
COL14A1	1361.59	1.02449	0.227656	5.06612e-07	3.61427e-05	1361.59	1860.48	862.71
CLDN1	61.894	2.22523	0.504478	5.31664e-07	3.76868e-05	61.894	104.012	19.776
GLI1	43.0083	1.61062	0.363334	5.64551e-07	3.97631e-05	43.0083	65.8584	20.1582
ATP9A	21.8389	1.6459	0.376664	5.99987e-07	4.17274e-05	21.8389	33.8448	9.83306
VCAN	670.081	2.01066	0.462602	6.50345e-07	4.4392e-05	670.081	1100.18	239.979
GRIP1	87.0386	2.38486	0.551161	6.92715e-07	4.67076e-05	87.0386	149.448	24.6295
CGNL1	150.198	1.73123	0.399589	7.74333e-07	5.18944e-05	150.198	236.084	64.3123
FCGRT	418.466	0.864526	0.195307	8.7671e-07	5.84015e-05	418.466	549.179	287.754
DOCK5	139.952	1.20333	0.278075	9.05735e-07	5.99737e-05	139.952	200.053	79.8513
S100A5	1191.79	1.51812	0.355669	1.16352e-06	7.56838e-05	1191.79	1808.74	574.827
LGI2	80.8065	2.63908	0.633348	1.28108e-06	8.18852e-05	80.8065	142.523	19.0896
PTGS1	14.5042	2.28695	0.543626	1.34755e-06	8.51497e-05	14.5042	24.5116	4.49677
APBB1IP	17.8501	2.51779	0.604951	1.42601e-06	8.85889e-05	17.8501	30.9867	4.71347
THSD4	143.146	2.17712	0.526714	1.60214e-06	9.84251e-05	143.146	240.428	45.8646
NFATC2	104.959	2.40965	0.587787	1.70721e-06	0.000103727	104.959	181.343	28.5753
ENSCAFG00000028993	21.7606	1.95145	0.473647	1.79053e-06	0.000107607	21.7606	35.5624	7.95893
NR2F1	68.6021	1.56317	0.379418	1.8336e-06	0.0001096	68.6021	105.694	31.5104
TPST1	103.88	1.20916	0.288546	1.87253e-06	0.000111325	103.88	147.745	60.0147
GALNT17	5.94332	4.30935	1.0312	1.91422e-06	0.000113195	5.94332	11.4314	0.455227
SPTLC3	28.3748	1.53466	0.374656	1.97265e-06	0.00011603	28.3748	43.5064	13.2432
SMS	174.024	0.932353	0.221104	2.11065e-06	0.00012349	174.024	231.878	116.17
LUM	547.241	1.05095	0.251919	2.20723e-06	0.000128461	547.241	753.387	341.095
UACA	315.794	1.41253	0.343102	2.22286e-06	0.000128693	315.794	470.053	161.535
SYNPR	8.93564	2.85623	0.709495	2.87382e-06	0.000159692	8.93564	16.0147	1.85656
OMD	214.907	1.03331	0.253351	3.1816e-06	0.000174169	214.907	295.656	134.159
PRDM1	33.8399	2.92505	0.753815	3.8136e-06	0.000204712	33.8399	61.2432	6.43654
RYR2	24.5908	2.86171	0.736082	3.87755e-06	0.000206207	24.5908	44.3081	4.87352
ECE1	55.0291	1.62774	0.421274	5.72956e-06	0.000293594	55.0291	85.3328	24.7255
DDAH2	251.851	0.999018	0.253396	6.15133e-06	0.000312025	251.851	342.858	160.844
MYO5B	32.572	2.23908	0.586377	6.30095e-06	0.000318155	32.572	55.0914	10.0525
MDGA1	16.6267	2.25509	0.599361	6.35924e-06	0.000319638	16.6267	28.4393	4.8141
TMC6	293.527	1.60525	0.420313	6.69522e-06	0.000333494	293.527	455.144	131.91
CPE	66.3728	1.12502	0.288581	6.79869e-06	0.00033713	66.3728	92.5805	40.165
NRXN3	148.799	1.33989	0.349599	7.0201e-06	0.000345015	148.799	219.368	78.2312
PDGFRL	243.337	1.11394	0.289212	7.61905e-06	0.000371152	243.337	341.651	145.023
USP54	35.5331	1.26356	0.332675	8.50893e-06	0.000407324	35.5331	51.4487	19.6175
HS3ST3A1	256.501	1.24008	0.329419	1.00928e-05	0.000470914	256.501	370.131	142.87
IGFBP7	5683.26	1.44311	0.386882	1.04899e-05	0.000485344	5683.26	8564.89	2801.63
NSG1	40.4995	1.53024	0.412086	1.16075e-05	0.000530396	40.4995	61.5934	19.4056
KCTD12	273.253	1.5176	0.412674	1.17762e-05	0.000535889	273.253	418.312	128.194
FGL2	418.753	1.30786	0.354736	1.28708e-05	0.00057448	418.753	614.126	223.38
SESTD1	215.835	1.08702	0.290864	1.2884e-05	0.00057448	215.835	300.395	131.275
CFAP299	68.3422	1.79679	0.498454	1.36838e-05	0.000605261	68.3422	109.753	26.9316
C1S	2227.28	1.00216	0.270713	1.5717e-05	0.000684749	2227.28	3049.78	1404.79
RBP1	31.7113	2.07254	0.587446	1.57285e-05	0.000684749	31.7113	53.2818	10.1407
MEGF10	91.8238	1.26061	0.345957	1.58346e-05	0.000686661	91.8238	133.2	50.4471
FAM118A	36.5424	1.69277	0.471534	1.66397e-05	0.000718758	36.5424	57.3793	15.7055
ARHGAP31	55.856	1.90746	0.538191	1.79249e-05	0.000771257	55.856	90.9946	20.7174
STMN3	131.656	1.11855	0.30993	1.84095e-05	0.000789038	131.656	186.194	77.1178
NIPAL2	19.3979	2.14126	0.602838	1.886e-05	0.000802131	19.3979	32.4082	6.38763
CD9	44.2886	1.48603	0.414394	1.91057e-05	0.000809467	44.2886	66.8577	21.7195
PLEKHG2	21.3723	1.46445	0.416228	2.02101e-05	0.00085299	21.3723	32.4794	10.2653
RECK	153.387	0.883276	0.241438	2.19104e-05	0.000917746	153.387	202.999	103.776
ZNF521	96.1549	1.16184	0.32662	2.22436e-05	0.000928187	96.1549	137.202	55.1077
MYOF	157.65	1.10907	0.310677	2.27106e-05	0.000944112	157.65	221.87	93.4299
PGR	26.8683	2.70581	0.788262	2.36314e-05	0.000975327	26.8683	47.929	5.8075
DOCK9	344.872	0.897398	0.249493	2.64494e-05	0.00107135	344.872	459.798	229.945
KCTD9	83.6318	0.964829	0.270725	2.883e-05	0.00115928	83.6318	112.709	54.5545
HTRA3	66.3504	1.70851	0.497554	2.94705e-05	0.00118074	66.3504	104.783	27.9178
PDE1A	64.5001	2.28331	0.68634	3.15242e-05	0.00125394	64.5001	111.259	17.7414
ENSCAFG00000030675	13.1783	2.30772	0.703416	3.33523e-05	0.00130305	13.1783	22.9741	3.38241
FBN2	8.94194	3.14667	0.955812	3.35355e-05	0.00130305	8.94194	16.5497	1.33418
ROR2	72.3087	1.50168	0.441146	3.35838e-05	0.00130305	72.3087	110.616	34.0017
KCNMA1	27.0475	2.06712	0.62017	3.42871e-05	0.00132569	27.0475	45.3201	8.77487
EPHA7	215.261	1.39835	0.411536	3.5016e-05	0.00134915	215.261	322.984	107.538
KLK4	53.0321	1.40861	0.416072	3.76139e-05	0.00142443	53.0321	79.6821	26.3822
HSPG2	25.214	1.69557	0.507984	4.20904e-05	0.00158852	25.214	39.6199	10.8082
NIBAN1	172.017	1.04447	0.305744	4.28345e-05	0.0016111	172.017	238.407	105.627
SLC24A2	5.52557	3.0302	0.918948	4.50514e-05	0.00167737	5.52557	10.0902	0.960959
APOD	129.623	3.60349	1.14529	4.72163e-05	0.00174039	129.623	245.749	13.4979
HPSE2	48.6276	2.03113	0.632335	4.77717e-05	0.00175091	48.6276	81.6217	15.6334
RARRES1	165.332	1.15744	0.348753	5.13704e-05	0.00185638	165.332	236.764	93.9002
CACNA1G	30.2651	1.28193	0.386223	5.39824e-05	0.00191941	30.2651	43.9816	16.5486
RUNX1	460.956	0.993642	0.29698	5.53975e-05	0.00195714	460.956	633.808	288.104
EPHB2	16.8807	2.07858	0.653386	5.59917e-05	0.00197183	16.8807	28.3664	5.39501
MAFB	188.801	1.66392	0.516118	5.71513e-05	0.00199993	188.801	298.212	79.3909
RBP4	771.699	1.05703	0.318035	5.6993e-05	0.00199993	771.699	1076.81	466.588
ADRA2A	38.6594	1.63284	0.50511	5.89816e-05	0.00205747	38.6594	60.4705	16.8483
HAS2	233.02	1.47542	0.454748	5.93991e-05	0.00206552	233.02	355.596	110.445
LEF1	22.4076	2.01223	0.635562	6.42983e-05	0.00221499	22.4076	37.2321	7.58314
RNF145	256.715	0.909578	0.272533	6.51241e-05	0.00223647	256.715	344.82	168.61
TTC19	143.016	1.02455	0.310811	6.61296e-05	0.00226397	143.016	197.509	88.5239
RIMBP2	5.83668	2.87675	0.918557	6.64813e-05	0.00226898	5.83668	10.5864	1.08694
CRABP2	13.6267	2.36956	0.750388	6.80284e-05	0.00231464	13.6267	23.568	3.68538
DAAM2	26.5253	1.25866	0.394027	7.01072e-05	0.00236355	26.5253	38.7846	14.266
PCOLCE2	414.931	1.55934	0.493651	7.18955e-05	0.00241512	414.931	645.156	184.707
TGFB2	281.667	0.892909	0.270718	7.61328e-05	0.00254343	281.667	376.896	186.438
EFHC2	5.14092	2.71183	0.8624	7.66525e-05	0.00255308	5.14092	9.14232	1.13953
AIF1L	12.9287	2.23177	0.72398	8.42683e-05	0.00277333	12.9287	22.0389	3.81844
SLC22A3	14.606	1.76345	0.576702	8.414e-05	0.00277333	14.606	23.7064	5.50559
TACC2	58.2351	0.889416	0.276582	8.7484e-05	0.00287062	58.2351	78.9704	37.4997
TNXB	565.452	1.0583	0.329711	8.85046e-05	0.00288697	565.452	790.756	340.147
UGCG	354.785	0.890577	0.275423	9.27017e-05	0.00300615	354.785	475.983	233.587
PABPC4	339.766	0.886169	0.275867	0.000102138	0.00326429	339.766	454.761	224.77
SLC35F3	4.23707	3.20156	1.05027	0.000102561	0.00326836	4.23707	7.87978	0.59437
SH3GL2	57.6518	1.58336	0.518242	0.000104442	0.00331873	57.6518	89.8625	25.4411
WNT9A	13.7964	1.56022	0.514348	0.000105759	0.00334138	13.7964	21.4381	6.15466
IGF2R	102.452	0.78187	0.242636	0.000111379	0.00345963	102.452	133.803	71.1013
MRAS	59.0214	1.02458	0.324278	0.000111211	0.00345963	59.0214	80.9992	37.0435
IGFBP6	6190.54	1.13901	0.3627	0.000113163	0.0035052	6190.54	8819.33	3561.74
F11	102.006	1.08454	0.350616	0.000115303	0.00356151	102.006	144.34	59.6725
CALML4	35.6349	1.26703	0.418059	0.000116087	0.00357574	35.6349	52.8156	18.4543
SLC20A1	297.135	1.2394	0.404738	0.000120121	0.00367951	297.135	433.805	160.465
NINJ2	5.42562	2.4071	0.814305	0.000123746	0.00376966	5.42562	9.45891	1.39232
PLXDC1	23.0899	1.5387	0.509197	0.000123576	0.00376966	23.0899	35.5555	10.6242
PTPRK	78.8251	0.779413	0.24562	0.000133634	0.00403751	78.8251	102.444	55.2064
IGF2	264.434	1.59447	0.539813	0.000134374	0.00404879	264.434	415.686	113.182
SLC44A1	190.511	0.908893	0.292173	0.000135204	0.00406274	190.511	257.444	123.577
BOC	119.913	1.29188	0.429363	0.000139245	0.00415033	119.913	176.797	63.0282
NTN4	285.692	1.36741	0.459739	0.000142342	0.00420698	285.692	429.498	141.887
APCDD1	32.6052	1.8258	0.636756	0.000156601	0.00458119	32.6052	53.3762	11.8342
GPC4	10.2099	2.08077	0.718912	0.000159425	0.00463927	10.2099	17.1406	3.27922
MOV10L1	10.7296	2.32381	0.80944	0.000161473	0.00468276	10.7296	18.6012	2.85798
RIMS3	15.0112	1.35327	0.468053	0.000161766	0.00468276	15.0112	22.577	7.44547
CXCL12	335.096	0.918522	0.301518	0.000164725	0.00474514	335.096	453.987	216.205
SLC6A2	11.3246	2.84489	1.02665	0.000174908	0.00499775	11.3246	20.6896	1.95952
PTGIS	35.9578	1.56323	0.543561	0.000175924	0.00501384	35.9578	56.0904	15.8253
VLDLR	11.9705	1.94402	0.679503	0.00018837	0.00531376	11.9705	19.697	4.24395
METRNL	167.095	0.872408	0.290495	0.000198769	0.00557864	167.095	224.083	110.107
HOXC4	27.1638	1.20578	0.420926	0.000202353	0.00566485	27.1638	39.7825	14.5451
COL4A5	415.709	1.03037	0.350284	0.000203766	0.00569	415.709	580.198	251.22
KCNB1	6.33333	2.09899	0.763563	0.00021053	0.00582011	6.33333	10.739	1.92763
MAPK1IP1L	229.925	0.583241	0.183752	0.000218145	0.00600062	229.925	282.389	177.461
SRGAP3	67.9512	1.18351	0.411176	0.000222896	0.00608588	67.9512	97.9329	37.9695
F13A1	41.3365	2.49309	0.931627	0.000227127	0.00615183	41.3365	73.527	9.14594
NCAM1	32.7042	1.18165	0.412347	0.000227536	0.00615183	32.7042	47.1417	18.2668
ASPA	48.4671	1.10102	0.383159	0.000229967	0.00620239	48.4671	68.6982	28.236
SERP2	38.7552	1.23904	0.439583	0.000249326	0.00669186	38.7552	56.8383	20.672
NEGR1	171.352	1.10149	0.386889	0.000257469	0.00689368	171.352	243.254	99.4493
UCHL1	28.8733	1.17229	0.416276	0.000267693	0.00715012	28.8733	41.4463	16.3003
PHEX	881.555	0.708927	0.235509	0.000277656	0.00734525	881.555	1123.98	639.134
MRPS18A	208.22	0.84848	0.289943	0.000281411	0.00742683	208.22	275.701	140.738
FAM53B	171.8	0.771962	0.263079	0.000289107	0.00761179	171.8	224.696	118.904
SLITRK6	25.3538	2.49528	0.96439	0.000299868	0.00785768	25.3538	45.1249	5.58271
STK39	62.1968	0.836135	0.289032	0.000315799	0.0082361	62.1968	81.8569	42.5368
SLC1A2	14.2209	1.65663	0.619105	0.000320646	0.00834282	14.2209	22.5019	5.93987
GLT8D2	263.795	0.606424	0.202835	0.000328952	0.00851886	263.795	326.868	200.722
ALDH3A1	58.0689	4.85759	2.15807	0.000332303	0.00858365	58.0689	114.457	1.68116
GALNT12	24.7569	1.07726	0.394899	0.00034086	0.00872507	24.7569	35.1816	14.3322
PRKAR1B	5.63731	2.14392	0.838062	0.00034014	0.00872507	5.63731	9.67572	1.5989
EYA1	9.35476	1.8678	0.743387	0.000349165	0.00889646	9.35476	15.7081	3.00147
MCM3	55.9984	0.930886	0.332722	0.000352785	0.00896803	55.9984	76.0501	35.9467
CPXM2	27.6914	1.68914	0.662158	0.000378389	0.00946657	27.6914	44.8206	10.5621
AGPAT2	36.8233	1.06314	0.391924	0.000387209	0.00962765	36.8233	51.932	21.7147
NOVA1	147.713	0.580393	0.193059	0.000387439	0.00962765	147.713	181.034	114.392
PARVB	9.4627	1.59912	0.62772	0.000390682	0.00968646	9.4627	15.0832	3.84224
ARHGEF26	184.766	0.941158	0.341427	0.000395169	0.00977004	184.766	252.373	117.159
KLF12	264.868	0.673861	0.232123	0.000406553	0.0100126	264.868	335.466	194.27
OSBPL10	75.1265	1.02493	0.378178	0.000419492	0.0103083	75.1265	104.676	45.5772
CDH5	34.8898	1.78767	0.713545	0.000431465	0.010579	34.8898	57.2255	12.554
FAIM	84.3728	0.77887	0.280582	0.000457055	0.0111817	84.3728	110.898	57.8482
HMGCLL1	484.95	0.830992	0.299291	0.000458359	0.0111888	484.95	643.272	326.628
ACKR3	82.3874	1.49659	0.594942	0.000483548	0.0116748	82.3874	128.487	36.2874
C1R	1299.04	0.643888	0.224355	0.000488863	0.0117571	1299.04	1630.82	967.262
KCNQ5	61.9308	1.15619	0.445399	0.000489083	0.0117571	61.9308	89.5827	34.2789
RADX	20.5073	1.37317	0.540664	0.000494383	0.0118588	20.5073	31.0607	9.9538
ST8SIA1	60.2893	0.9521	0.360154	0.000504942	0.0120597	60.2893	83.1314	37.4472
DKK2	94.0556	2.69276	1.1624	0.000506675	0.012075	94.0556	171.649	16.4616
MECOM	904.397	0.657155	0.230572	0.000508706	0.0120974	904.397	1138.09	670.701
FAM107B	50.2717	0.852656	0.315074	0.000511554	0.012139	50.2717	66.8466	33.6968
ICAM1	1137.96	1.06264	0.406208	0.000532149	0.0125737	1137.96	1612.62	663.3
KIF5C	29.1341	1.67504	0.696531	0.000537268	0.0126676	29.1341	47.2623	11.006
TRIQK	40.6281	0.970519	0.375437	0.000545713	0.0128394	40.6281	56.7545	24.5018
TYRO3	16.7076	1.36373	0.56288	0.000551827	0.0129321	16.7076	25.8929	7.52226
ENSCAFG00000030859	4.86831	2.24298	0.952526	0.000567759	0.0132174	4.86831	8.53842	1.19821
PI16	118.163	1.59876	0.664936	0.000603302	0.0139567	118.163	188.479	47.8465
FAM171B	20.4508	1.03975	0.416207	0.00061237	0.0141369	20.4508	29.1589	11.7427
CASK	223.009	0.597669	0.210525	0.000615101	0.0141522	223.009	275.535	170.483
RAB31	195.371	0.683532	0.247555	0.000615592	0.0141522	195.371	248.2	142.542
PTCH1	190.036	0.997476	0.388263	0.000617155	0.0141587	190.036	264.979	115.094
FHOD3	31.1868	2.05582	0.883918	0.00062393	0.0142845	31.1868	53.3307	9.04297
IQSEC1	37.2173	1.31793	0.544518	0.000678236	0.0153687	37.2173	56.0664	18.3681
ENSCAFG00000023111	2979.21	1.0344	0.414514	0.000692006	0.01563	2979.21	4214.09	1744.33
SESN3	76.9688	1.15293	0.472453	0.000715279	0.0160763	76.9688	111.972	41.9659
LY6H	16.487	2.67776	1.22693	0.000725923	0.0162825	16.487	30.1062	2.86771
IRAK3	72.1761	1.15453	0.471697	0.000735235	0.016458	72.1761	104.602	39.7501
ADGRD1	78.8766	1.6335	0.70898	0.000739479	0.0164862	78.8766	127.023	30.73
CHN2	14.7997	1.51993	0.654287	0.000764886	0.0169501	14.7997	23.289	6.3105
CTPS1	23.2516	1.06801	0.439526	0.000786647	0.0172826	23.2516	33.0418	13.4614
CD248	110.234	1.19347	0.503676	0.000794767	0.0173687	110.234	162.942	57.5255
RAMP1	6.8136	1.96566	0.878277	0.000810414	0.0176409	6.8136	11.5441	2.08311
DNM1	100.28	0.873776	0.348793	0.000853369	0.0185031	100.28	135.395	65.1647
MPPED2	21.3154	2.08256	0.963914	0.000901391	0.0194239	21.3154	36.7301	5.90067
CLDN10	13.9812	2.15548	1.00149	0.000911258	0.0195664	13.9812	24.3187	3.64368
LARP6	146.49	0.789614	0.313456	0.000953034	0.0203842	146.49	193.083	99.8959
ABR	25.6638	1.03258	0.435279	0.000995357	0.0210452	25.6638	35.8349	15.4926
DIPK1A	35.9563	0.873824	0.358777	0.00103514	0.0218031	35.9563	48.1246	23.7881
NID2	68.9698	0.891665	0.376125	0.00108281	0.0227205	68.9698	94.8549	43.0846
LOXL2	10.6841	1.66834	0.805671	0.00109511	0.0229351	10.6841	17.6888	3.67938
SFRP4	62.9489	1.29701	0.591892	0.00112972	0.0235262	62.9489	95.521	30.3768
PIK3R1	450.183	0.699538	0.278339	0.00114236	0.0237447	450.183	579.709	320.657
PALMD	14.2733	1.19049	0.54142	0.00115642	0.0239919	14.2733	21.183	7.36372
ENSCAFG00000041665	44.8528	0.911532	0.39446	0.00126268	0.025953	44.8528	61.5835	28.1221
PRPS2	26.1821	0.970367	0.426094	0.0013268	0.0272204	26.1821	36.1227	16.2416
NELL2	15.4338	1.46653	0.713213	0.00132981	0.0272316	15.4338	24.3843	6.48343
RASSF10	10.8112	1.73736	0.847591	0.00134233	0.0274372	10.8112	17.75	3.87226
ANXA7	105.51	0.591487	0.23169	0.00143813	0.0292332	105.51	130.016	81.0031
CD80	24.6377	1.16458	0.560911	0.00145108	0.029281	24.6377	36.8702	12.4052
HOPX	31.798	1.42791	0.724442	0.00151329	0.0303152	31.798	50.3694	13.2267
SLC9A9	409.599	0.674927	0.277401	0.00152437	0.0304268	409.599	522.692	296.505
ZCCHC14	66.3225	0.845811	0.369146	0.00155436	0.0308584	66.3225	88.8713	43.7737
TENM2	119.965	2.96089	1.96076	0.00163372	0.0322115	119.965	227.474	12.4568
RASSF8	277.717	0.641502	0.264534	0.00168096	0.0330161	277.717	351.287	204.147
TAGLN3	8.25192	2.02025	1.07297	0.00170644	0.0334571	8.25192	14.1929	2.31094
FGF18	63.5454	1.01638	0.483679	0.00173503	0.0337781	63.5454	90.7204	36.3705
CEP152	198.544	1.0118	0.481314	0.00177693	0.0343245	198.544	282.548	114.54
KCP	11.7545	1.18646	0.608241	0.00178172	0.0343245	11.7545	17.7484	5.76065
FAM104A	153.8	0.694274	0.296534	0.00178498	0.0343274	153.8	198.402	109.199
OLFM1	9.04686	1.77442	0.948727	0.00180056	0.034507	9.04686	15.0895	3.00419
MID2	93.3838	1.05964	0.526765	0.00187489	0.0357457	93.3838	136.258	50.5094
WSCD2	14.9213	1.34865	0.722404	0.00189354	0.0360392	14.9213	23.3739	6.46865
LMNTD1	109.779	0.726855	0.31779	0.00195313	0.0369192	109.779	142.331	77.2264
SFRP1	322.963	0.831436	0.37936	0.00198656	0.0374231	322.963	435.733	210.194
ANGPTL1	547.052	0.856964	0.39691	0.00199441	0.0374434	547.052	745.266	348.838
NRXN1	42.0763	1.84722	1.11009	0.00199234	0.0374434	42.0763	72.4213	11.7312
ZFP36	738.604	0.906321	0.428957	0.00202559	0.0379643	738.604	1023.45	453.761
IGSF3	8.10389	1.37277	0.734091	0.00205337	0.038355	8.10389	12.6074	3.60039
SLC38A5	113.608	0.612002	0.256976	0.00209062	0.0389023	113.608	141.74	85.4762
TPBG	11.8529	1.51842	0.909761	0.00221322	0.0407896	11.8529	19.6037	4.10219
EPS8	172.029	0.632799	0.274215	0.00229557	0.0418884	172.029	217.739	126.319
RCN2	107.187	0.608291	0.258998	0.00229414	0.0418884	107.187	133.465	80.9094
TBC1D1	98.9508	0.657124	0.290765	0.00232962	0.0424397	98.9508	126.854	71.0474
AEBP1	18.2943	0.962109	0.49104	0.00237403	0.042812	18.2943	25.8879	10.7007
PRRX1	601.436	0.637176	0.279066	0.00239337	0.0429641	601.436	763.326	439.545
FADS1	31.2747	1.03602	0.53743	0.00240125	0.0430357	31.2747	45.0934	17.4559
ZNF423	78.1255	0.744383	0.344407	0.0024703	0.0441302	78.1255	102.384	53.8667
ENSCAFG00000007112	85.1144	0.726233	0.335477	0.00253272	0.0450996	85.1144	111.025	59.2043
MAP2	46.8886	1.02955	0.542119	0.00257096	0.0457069	46.8886	67.6848	26.0925
EGFL6	10.234	1.66435	1.02627	0.00272438	0.0481249	10.234	16.9978	3.47019
PLCL2	67.0514	0.654225	0.299229	0.00273948	0.0483145	67.0514	86.0801	48.0227
SLC22A17	115.796	0.604424	0.266486	0.00278542	0.0489685	115.796	144.849	86.7439
GRIA3	7.06508	1.35891	0.862693	0.00282417	0.0495709	7.06508	11.3351	2.79511
RASSF4	38.9961	0.766499	0.374775	0.00283038	0.0496012	38.9961	51.9834	26.0089
FREM1	95.0362	0.933198	0.488983	0.00283988	0.0496888	95.0362	133.765	56.3073
PCDHB6	7.92559	1.18553	0.719676	0.00286592	0.0499863	7.92559	12.1272	3.72397

## Sheet: CCBE1+ adventitial fibroblasts
List of differentially expressed genes between CCBE1+ adventitial fibroblasts (CL1) and all other fibroblasts (CL2) generated using DESeq2.
ID	baseMean	log2FoldChange	lfcSE	pvalue	padj	CL1.CL2_BaseMean	CL1_BaseMean	CL2_BaseMean
GNAQ	262.261	1.25091	0.144656	5.5624e-19	4.71859e-15	262.261	371.103	153.419
DOCK1	294.018	1.24907	0.151646	1.85784e-17	7.88003e-14	294.018	416.292	171.744
ETV6	739.318	1.03062	0.137663	9.64462e-15	2.72718e-11	739.318	998.838	479.798
FAT4	331.276	1.4481	0.199658	3.50826e-14	6.18545e-11	331.276	488.626	173.926
NR6A1	133.874	1.31356	0.181306	3.64579e-14	6.18545e-11	133.874	192.961	74.787
NOVA1	158.464	1.13636	0.162798	3.16496e-13	4.47473e-10	158.464	219.843	97.0846
DOCK9	342.477	1.19704	0.173918	6.7047e-13	7.1095e-10	342.477	480.264	204.69
ENSCAFG00000017486	236.634	1.11539	0.161617	6.20423e-13	7.1095e-10	236.634	326.165	147.103
HS3ST3A1	251.168	1.42438	0.211601	1.45796e-12	1.37421e-09	251.168	369.578	132.758
COL6A6	772.8	1.70754	0.263323	6.50956e-12	4.96358e-09	772.8	1196.85	348.754
CDC42BPA	360.111	0.925541	0.142403	1.28962e-11	8.41527e-09	360.111	474.861	245.362
PHF14	442.785	0.969152	0.150514	2.11071e-11	1.27894e-08	442.785	590.257	295.313
PARD3	1006.15	0.894392	0.13989	2.71287e-11	1.53422e-08	1006.15	1317.82	694.493
PLCL2	82.8577	1.66095	0.26959	5.31094e-11	2.65016e-08	82.8577	127.368	38.3475
VPS13B	842.175	0.904365	0.143686	5.05914e-11	2.65016e-08	842.175	1106.34	578.012
TNRC6A	417.583	0.850052	0.137924	1.27677e-10	6.01713e-08	417.583	541.174	293.993
PTPN12	235.032	1.02528	0.168578	1.50738e-10	6.73007e-08	235.032	318.526	151.538
SETBP1	1357.72	1.13513	0.188553	2.01214e-10	8.12811e-08	1357.72	1885.45	829.984
TTC28	1716.4	0.796379	0.130142	1.94071e-10	8.12811e-08	1716.4	2193.38	1239.41
ENSCAFG00000006726	163.963	0.945293	0.156461	2.21334e-10	8.53443e-08	163.963	217.696	110.229
EXOC6B	645.452	0.913772	0.153235	3.95753e-10	1.45964e-07	645.452	850.444	440.46
ZNF532	233.039	1.16945	0.201616	7.58165e-10	2.5726e-07	233.039	325.695	140.383
GRIA1	83.5068	1.47098	0.259167	1.13288e-09	3.55934e-07	83.5068	124.272	42.7415
PARD3B	1883.16	0.834904	0.143472	1.09644e-09	3.55934e-07	1883.16	2433.4	1332.91
CASK	219.924	0.950442	0.165126	1.32384e-09	4.01077e-07	219.924	291.88	147.967
EIF4G3	397.665	0.885907	0.154319	1.5299e-09	4.47523e-07	397.665	521.253	274.077
TBC1D5	543.732	0.829625	0.144382	1.69001e-09	4.7788e-07	543.732	701.91	385.555
MN1	47.4791	1.50236	0.27177	2.34532e-09	6.02889e-07	47.4791	71.193	23.7653
FBXL17	674.609	0.855029	0.151206	2.70933e-09	6.75979e-07	674.609	877.205	472.013
RORA	4971.07	1.27881	0.23247	4.45809e-09	9.9521e-07	4971.07	7126.72	2815.42
ARID1B	841.105	1.05055	0.191253	5.03409e-09	1.07178e-06	841.105	1147.8	534.411
DCLK2	98.005	1.22987	0.225893	5.4328e-09	1.07178e-06	98.005	138.724	57.2859
TCF7L1	240.421	1.05212	0.192244	5.36969e-09	1.07178e-06	240.421	328.706	152.135
EXOC4	789.874	0.805495	0.149335	1.34508e-08	2.1943e-06	789.874	1014.11	565.637
MAGI3	386.234	0.895236	0.166841	1.29988e-08	2.1943e-06	386.234	507.786	264.682
PBX3	577.774	1.13547	0.214486	1.34204e-08	2.1943e-06	577.774	804.762	350.785
BBS9	187.578	1.18947	0.226613	1.60116e-08	2.49532e-06	187.578	264.383	110.774
PGM5	215.043	0.93477	0.176344	1.71925e-08	2.60436e-06	215.043	285.537	144.549
GHR	992.883	0.800403	0.150004	1.85829e-08	2.7656e-06	992.883	1273.61	712.155
FBXW4	81.1973	1.0491	0.201486	2.18418e-08	3.19455e-06	81.1973	110.967	51.4278
FAM172A	721.784	0.686182	0.129635	3.04971e-08	4.10646e-06	721.784	897.313	546.254
HTT	182.344	0.898507	0.17332	3.2626e-08	4.19344e-06	182.344	240.58	124.107
HECTD2	150.197	0.966193	0.189453	4.8844e-08	6.00498e-06	150.197	200.684	99.711
KDR	123.249	1.31967	0.264355	5.1526e-08	6.24421e-06	123.249	179.174	67.3244
TCF12	1103.18	0.864376	0.16915	5.50188e-08	6.48229e-06	1103.18	1440.07	766.296
DIS3L2	173.757	0.883693	0.173601	5.60648e-08	6.51504e-06	173.757	228.156	119.357
ENSCAFG00000048792	246.085	0.882591	0.173952	6.10023e-08	6.80898e-06	246.085	323.59	168.581
PHF21A	280.318	0.836806	0.167043	9.86898e-08	1.05973e-05	280.318	363.041	197.594
ENSCAFG00000032470	188.595	1.09041	0.222895	1.19838e-07	1.21022e-05	188.595	260.073	117.116
RABGAP1L	672.161	0.777	0.155417	1.21877e-07	1.21633e-05	672.161	856.048	488.275
SLC12A2	65.6928	1.15957	0.24022	1.34712e-07	1.31352e-05	65.6928	92.3495	39.0362
HERC1	187.597	0.916604	0.186797	1.36562e-07	1.31642e-05	187.597	248.686	126.508
RNF217	91.2498	1.368	0.285744	1.4702e-07	1.38574e-05	91.2498	133.766	48.734
BCAS3	2027.38	0.891374	0.182039	1.58744e-07	1.47981e-05	2027.38	2666.52	1388.24
DOCK7	216.588	0.864964	0.176687	1.63144e-07	1.50429e-05	216.588	283.014	150.162
UBE4B	215.807	0.784127	0.159705	1.74126e-07	1.58829e-05	215.807	276.48	155.135
ZNF292	214.034	0.768647	0.156377	1.7927e-07	1.61782e-05	214.034	272.604	155.463
UBE2E2	721.358	0.880138	0.180609	1.82023e-07	1.62537e-05	721.358	946.002	496.713
FOXP1	421.63	0.969098	0.201994	2.20522e-07	1.90198e-05	421.63	566.572	276.688
PRKD1	365.437	1.02853	0.215114	2.24211e-07	1.90198e-05	365.437	497.396	233.479
RBFOX2	716.433	0.750495	0.153468	2.22581e-07	1.90198e-05	716.433	906.855	526.011
BCL2L11	48.7743	1.3829	0.295427	2.27435e-07	1.91023e-05	48.7743	71.838	25.7106
TRPS1	854.855	0.976829	0.204353	2.4735e-07	2.05713e-05	854.855	1148.76	560.948
DIAPH2	1229.3	0.737394	0.15161	2.60037e-07	2.14164e-05	1229.3	1551.29	907.319
CACNA2D1	538.094	0.785689	0.162532	2.71875e-07	2.21761e-05	538.094	688.099	388.09
PRKDC	218.037	0.844014	0.176082	2.88348e-07	2.3076e-05	218.037	283.145	152.928
NLK	130.039	1.24743	0.267195	2.98515e-07	2.33325e-05	130.039	185.905	74.1721
WDFY3	311.753	0.772872	0.16064	3.03649e-07	2.34169e-05	311.753	397.501	226.004
KIAA1217	57.3422	1.38189	0.302284	3.77172e-07	2.78222e-05	57.3422	84.6114	30.073
RBMS3	4225.94	0.972363	0.209085	4.76375e-07	3.39588e-05	4225.94	5680.58	2771.31
AMOTL1	84.5814	1.1331	0.246946	5.02131e-07	3.49145e-05	84.5814	117.656	51.5071
SWT1	149.371	0.909629	0.195743	5.00421e-07	3.49145e-05	149.371	197.77	100.973
NFIA	1257.68	0.897751	0.193128	5.35607e-07	3.69394e-05	1257.68	1658.63	856.735
NLGN1	237.857	1.17869	0.260258	6.01789e-07	3.9426e-05	237.857	336.166	139.547
TOP2B	297.816	0.701848	0.149494	6.26575e-07	4.02669e-05	297.816	372.973	222.659
FER	295.829	1.01283	0.222629	6.64334e-07	4.21385e-05	295.829	402.842	188.817
IPO8	57.7874	1.13873	0.254058	6.99518e-07	4.36324e-05	57.7874	81.2544	34.3203
RAD51B	495.158	0.998118	0.219463	7.21949e-07	4.47028e-05	495.158	670.092	320.223
ENOX1	120.426	0.872709	0.191109	7.49635e-07	4.57493e-05	120.426	158.593	82.2592
CCDC138	63.6584	1.2684	0.285463	8.22527e-07	4.94858e-05	63.6584	91.446	35.8708
ADAMTS12	66.8356	1.13296	0.25581	9.18753e-07	5.4502e-05	66.8356	93.9047	39.7666
FTO	337.423	0.891861	0.197624	1.03627e-06	5.82167e-05	337.423	444.09	230.757
RPS6KC1	228.35	0.743981	0.162751	1.02459e-06	5.82167e-05	228.35	289.4	167.299
GAREM1	135.598	1.43258	0.329217	1.04595e-06	5.83736e-05	135.598	202.442	68.7536
KMT2C	383.99	0.697428	0.151883	1.057e-06	5.86045e-05	383.99	480.198	287.781
SLC9A9	420.072	1.09555	0.247634	1.0903e-06	6.00585e-05	420.072	582.982	257.162
TBC1D4	98.2921	1.09846	0.250882	1.19385e-06	6.47206e-05	98.2921	137.326	59.2584
KANSL1L	316.902	0.6707	0.146552	1.24802e-06	6.70059e-05	316.902	392.374	241.43
ZMAT4	88.8968	1.76507	0.413993	1.26161e-06	6.73097e-05	88.8968	140.746	37.0471
FBXW7	335.264	0.821065	0.182993	1.30125e-06	6.85621e-05	335.264	434.07	236.459
SCAPER	283.333	0.754304	0.168096	1.52574e-06	7.79689e-05	283.333	359.733	206.934
IGF1R	815.786	0.889196	0.20097	1.55151e-06	7.88113e-05	815.786	1074.73	556.843
LRBA	305.433	0.89473	0.202893	1.63351e-06	8.24826e-05	305.433	402.901	207.966
CHSY3	199.847	1.29653	0.306083	1.91734e-06	9.55399e-05	199.847	291.167	108.527
NBEA	488.963	0.945071	0.217376	1.94465e-06	9.55399e-05	488.963	654.56	323.366
KIAA1109	226.072	0.867398	0.19843	1.97179e-06	9.60183e-05	226.072	296.839	155.305
PTPRK	76.8025	1.04978	0.244507	1.98081e-06	9.60183e-05	76.8025	105.609	47.9959
EXT1	1173.43	0.899234	0.206323	2.02086e-06	9.68527e-05	1173.43	1552.57	794.285
NAV1	104.943	1.2279	0.289318	2.06895e-06	9.78703e-05	104.943	150.161	59.7241
ENSCAFG00000004388	47.0459	1.19767	0.282892	2.15164e-06	0.000100288	47.0459	66.6893	27.4024
SPIDR	356.191	0.836638	0.192616	2.38786e-06	0.000109493	356.191	464.06	248.323
ALMS1	137.28	0.904295	0.209505	2.40662e-06	0.00010976	137.28	181.496	93.0636
PLXDC2	2330.93	0.780407	0.178581	2.47239e-06	0.00011156	2330.93	2985.59	1676.27
UTRN	559.913	0.90438	0.209958	2.51046e-06	0.000112085	559.913	741.915	377.911
GPD2	63.1632	1.14981	0.273191	2.70075e-06	0.000117384	63.1632	88.4669	37.8595
L3MBTL3	69.0085	1.03703	0.244968	2.66062e-06	0.000117384	69.0085	94.459	43.558
PTPN3	74.0918	1.16328	0.276542	2.71216e-06	0.000117384	74.0918	104.598	43.5857
PCDH9	290.554	1.80305	0.442554	2.75698e-06	0.000118718	290.554	464.024	117.084
PUM2	277.614	0.910089	0.21367	3.06474e-06	0.000128704	277.614	368.501	186.726
ZFAND3	951.075	0.911172	0.214456	3.26525e-06	0.000133169	951.075	1262.59	639.56
EP300	176.572	0.694235	0.160547	3.5171e-06	0.000138885	176.572	221.434	131.709
SEC24D	209.922	0.769722	0.17901	3.4799e-06	0.000138885	209.922	267.678	152.167
SPAG16	194.198	1.12463	0.27098	3.53793e-06	0.000138885	194.198	271.913	116.483
TARBP1	103.579	1.00923	0.241013	3.53581e-06	0.000138885	103.579	140.815	66.3437
NEO1	176.897	1.12972	0.272999	3.63708e-06	0.000140243	176.897	248.157	105.637
SH3PXD2B	248.624	0.734209	0.170704	3.65767e-06	0.000140398	248.624	314.824	182.425
UBE2H	273.107	0.659864	0.151953	3.70325e-06	0.000141507	273.107	338.039	208.175
TCF7L2	517.271	1.01462	0.243347	3.84968e-06	0.000146443	517.271	705.098	329.444
RFX3	127.16	0.899536	0.214591	3.9757e-06	0.000148808	127.16	168.901	85.4192
TRIP12	306.769	0.768068	0.179651	3.93779e-06	0.000148808	306.769	391.315	222.223
FOXK1	44.8246	1.1268	0.275566	4.19969e-06	0.000152816	44.8246	62.7787	26.8705
LURAP1L	58.9604	1.32054	0.326112	4.2018e-06	0.000152816	58.9604	86.2606	31.6603
TMEM135	241.037	0.933816	0.223701	4.14383e-06	0.000152816	241.037	322.682	159.393
LPAR1	332.241	0.949964	0.22782	4.33668e-06	0.000155881	332.241	445.089	219.394
KIAA0825	95.1465	1.0944	0.265968	4.38139e-06	0.000156165	95.1465	131.941	58.3516
ROR2	63.1709	1.31524	0.324113	4.36971e-06	0.000156165	63.1709	91.9579	34.3839
CAMKMT	479.581	0.862159	0.205435	4.43434e-06	0.000156735	479.581	629.008	330.153
CADM1	1247.27	0.894688	0.214737	4.73393e-06	0.000163244	1247.27	1650.54	843.991
SUPT3H	446.324	0.700072	0.164005	4.66577e-06	0.000163244	446.324	559.365	333.282
XRCC5	86.8773	0.929659	0.224252	4.70009e-06	0.000163244	86.8773	115.848	57.9068
MEIS2	340.984	0.859264	0.205372	4.82755e-06	0.000165029	340.984	446.131	235.836
ZNF609	392.865	0.863056	0.206709	4.84408e-06	0.000165029	392.865	515.514	270.216
KANSL1	303.599	0.842781	0.198225	4.94488e-06	0.00016779	303.599	395.112	212.086
NAALADL2	422.618	1.1536	0.283602	5.19923e-06	0.00017444	422.618	595.283	249.953
VRK2	100.525	0.872508	0.210608	5.20255e-06	0.00017444	100.525	132.442	68.6083
TNKS	281.334	1.04185	0.255363	5.2461e-06	0.000175207	281.334	387.09	175.579
ERC1	418.185	0.816825	0.195589	5.44642e-06	0.000179774	418.185	540.966	295.404
SPRYD7	154.566	0.875049	0.210991	5.4387e-06	0.000179774	154.566	203.02	106.112
N4BP2	235.887	0.908353	0.22067	5.52845e-06	0.000180274	235.887	313.9	157.873
RYR3	188.807	1.11143	0.274328	5.49615e-06	0.000180274	188.807	263.655	113.959
FAF1	408.187	0.825399	0.198576	5.59951e-06	0.0001813	408.187	530.847	285.526
TOM1L2	92.174	0.932221	0.227279	5.7157e-06	0.00018366	92.174	123.04	61.3083
TRIM33	96.6911	0.86347	0.208962	5.71024e-06	0.00018366	96.6911	126.659	66.7227
LARGE1	298.913	1.06449	0.263425	5.87079e-06	0.000187225	298.913	413.752	184.075
SOBP	68.8802	1.35541	0.342241	5.85219e-06	0.000187225	68.8802	101.727	36.0335
ZNF516	94.0269	0.940834	0.230812	6.10376e-06	0.000193202	94.0269	126.169	61.8852
PID1	402.429	1.10619	0.275044	6.33909e-06	0.000199165	402.429	561.097	243.761
SOX5	583.914	0.952478	0.234573	6.67923e-06	0.000208308	583.914	785.22	382.609
C9orf153	19.1727	1.80016	0.468062	6.79743e-06	0.000210447	19.1727	30.607	7.73829
ENSCAFG00000014222	71.0172	0.887466	0.218809	7.11809e-06	0.000216426	71.0172	93.9584	48.0761
PLEKHA5	497.991	0.805744	0.196383	7.57833e-06	0.000227968	497.991	643.165	352.817
RUFY3	217.526	0.801718	0.196164	7.75034e-06	0.000232318	217.526	281.635	153.418
ENSCAFG00000049790	463.765	1.0588	0.266489	8.27982e-06	0.000244884	463.765	640.065	287.464
KCNK2	63.2517	1.91777	0.50556	8.31386e-06	0.000244884	63.2517	103.023	23.4807
SEMA5A	558.606	1.05898	0.267292	8.44826e-06	0.000247126	558.606	772.161	345.05
SGIP1	835.75	0.824434	0.202781	8.42861e-06	0.000247126	835.75	1086.14	585.364
TIAM2	33.5499	1.27556	0.332418	8.98511e-06	0.000258375	33.5499	49.109	17.9908
PLEKHG1	136.302	1.47662	0.386808	9.68348e-06	0.000272907	136.302	206.378	66.2263
DZIP3	172.41	0.744419	0.18251	9.7727e-06	0.000274509	172.41	218.244	126.575
PDSS2	199.827	0.966968	0.245002	1.03322e-05	0.00028643	199.827	270.017	129.637
AOPEP	273.918	0.707728	0.173676	1.06288e-05	0.000290326	273.918	344.264	203.573
MAPKAP1	189.868	0.677304	0.165775	1.06716e-05	0.000290326	189.868	236.773	142.963
UVRAG	635.093	0.827739	0.206501	1.05716e-05	0.000290326	635.093	826.853	443.333
FREM2	25.3865	1.57611	0.420876	1.08824e-05	0.000293997	25.3865	39.2436	11.5293
IL1R1	703.063	1.08815	0.27916	1.16537e-05	0.0003099	703.063	977.349	428.777
ENTPD1	234.445	1.4292	0.377022	1.17518e-05	0.000311532	234.445	351.228	117.662
PALM2AKAP2	1225.9	0.6884	0.169531	1.20453e-05	0.000315907	1225.9	1532.07	919.73
SNX29	196.994	0.800416	0.200538	1.2303e-05	0.000320142	196.994	253.886	140.101
MAST2	67.2604	0.95789	0.245297	1.2517e-05	0.000321763	67.2604	90.2911	44.2297
SDK1	739.094	1.08441	0.280099	1.26085e-05	0.00032277	739.094	1027.51	450.68
BTRC	144.527	0.886246	0.225683	1.26838e-05	0.00032308	144.527	191.646	97.4086
GSK3B	240.601	0.856627	0.216893	1.27206e-05	0.00032308	240.601	315.602	165.6
TOX	30.8139	2.65159	0.737577	1.27959e-05	0.000324024	30.8139	54.8532	6.77458
SHLD2	33.7007	1.17575	0.308936	1.28814e-05	0.000325217	33.7007	47.6506	19.7507
RARB	334.238	1.00032	0.257734	1.31828e-05	0.00032988	334.238	454.959	213.517
SRD5A3	30.4203	1.24045	0.329141	1.32971e-05	0.000330415	30.4203	43.7993	17.0413
SNTB1	538.218	0.79173	0.199235	1.34782e-05	0.000333339	538.218	692.976	383.461
DAPK1	24.0904	1.49455	0.401137	1.37502e-05	0.000338095	24.0904	36.3506	11.8302
CACHD1	245.413	1.19818	0.315713	1.39836e-05	0.00034087	245.413	350.931	139.896
FBXL7	295.778	1.05059	0.272802	1.39518e-05	0.00034087	295.778	407.413	184.143
FOCAD	234.347	0.893638	0.228213	1.3906e-05	0.00034087	234.347	309.987	158.708
DENND1B	112.335	0.908203	0.233364	1.41811e-05	0.000344694	112.335	149.564	75.1062
NIPBL	506.069	0.750565	0.189154	1.52666e-05	0.00037002	506.069	643.805	368.333
PKP4	199.604	1.21752	0.324134	1.54862e-05	0.000374271	199.604	287.22	111.988
LIFR	337.759	0.756469	0.192511	1.57346e-05	0.00037812	337.759	431.651	243.866
MAP4K4	292.078	0.759833	0.192911	1.61498e-05	0.000387001	292.078	373.666	210.49
STIM1	225.377	1.05934	0.279669	1.66405e-05	0.000395411	225.377	312.584	138.17
LPP	364.295	0.683767	0.171593	1.66911e-05	0.000395504	364.295	454.61	273.98
SMYD3	702.175	0.622606	0.155023	1.68926e-05	0.000399165	702.175	862.144	542.205
FNDC3B	775.583	0.801586	0.205604	1.7901e-05	0.000419486	775.583	1002.1	549.061
XPR1	133.249	0.983065	0.25842	1.78898e-05	0.000419486	133.249	180.933	85.5646
MLLT10	391.006	0.799141	0.205863	1.8809e-05	0.000438343	391.006	505.75	276.262
AKT3	587.332	0.8362	0.216551	1.91811e-05	0.000443361	587.332	766.683	407.981
LRRK1	149.838	0.759521	0.194987	1.98082e-05	0.000455373	149.838	190.94	108.736
ARHGAP32	152.826	0.841592	0.219437	2.06072e-05	0.000469921	152.826	199.992	105.661
R3HDM2	173.706	0.852255	0.220642	2.09218e-05	0.000475218	173.706	227.535	119.876
WDR7	152.299	0.942892	0.248517	2.09515e-05	0.000475218	152.299	203.937	100.661
RGL1	183.96	0.821651	0.213745	2.13609e-05	0.000481927	183.96	238.826	129.094
ZDHHC14	79.7755	1.43823	0.39857	2.17692e-05	0.00048854	79.7755	120.386	39.1646
ESCO1	140.017	0.756674	0.196191	2.21241e-05	0.000492594	140.017	179.288	100.746
CDK14	583.41	0.787587	0.204941	2.30387e-05	0.000507629	583.41	751.38	415.441
TBC1D32	77.2382	1.10017	0.298889	2.31819e-05	0.000508634	77.2382	108.408	46.0684
CEP128	128.6	1.08861	0.294455	2.42564e-05	0.000527691	128.6	178.85	78.3501
GTDC1	269.133	0.686082	0.176386	2.43225e-05	0.000527691	269.133	336.41	201.857
NFIB	1535.65	0.727288	0.188163	2.42645e-05	0.000527691	1535.65	1944.74	1126.56
PSD3	798.834	0.968111	0.258752	2.45317e-05	0.000528179	798.834	1080.46	517.211
IL1R2	82.9381	1.37872	0.384082	2.60617e-05	0.000548589	82.9381	123.217	42.6592
RALGAPA2	126.873	0.799387	0.210817	2.6312e-05	0.000552486	126.873	164.374	89.3717
UBA3	39.586	1.25059	0.349673	2.64373e-05	0.000553748	39.586	57.7925	21.3794
ARHGAP6	639.528	0.623748	0.159787	2.71671e-05	0.000566237	639.528	785.302	493.753
FMN2	160.344	1.02104	0.277838	2.77801e-05	0.000573379	160.344	220.306	100.383
CRISPLD2	114.578	1.10964	0.304256	2.83639e-05	0.000584008	114.578	160.257	68.8998
ADGRA2	35.2726	1.33924	0.378333	2.86599e-05	0.000587252	35.2726	52.3404	18.2047
CREBBP	183.724	0.757734	0.199982	2.94385e-05	0.000596006	183.724	235.359	132.09
FGF10	176.429	1.20483	0.334515	2.9657e-05	0.000597578	176.429	252.824	100.035
PKN2	461.706	1.00147	0.273297	2.962e-05	0.000597578	461.706	631.612	291.801
RFX7	163.932	0.836162	0.223606	3.04316e-05	0.0006102	163.932	214.362	113.501
MFHAS1	109.608	0.932882	0.25426	3.17575e-05	0.000625267	109.608	147.605	71.6099
USP3	212.795	0.61336	0.158566	3.17683e-05	0.000625267	212.795	260.556	165.035
ANKFY1	122.381	0.875771	0.236726	3.25155e-05	0.000637219	122.381	161.93	82.8328
WDR70	270.383	0.634381	0.165104	3.31117e-05	0.000647203	270.383	333.6	207.165
KANSL3	51.4971	1.00403	0.276916	3.35436e-05	0.000652638	51.4971	70.2243	32.7699
ENSCAFG00000010224	182.372	0.77666	0.207271	3.36625e-05	0.000653453	182.372	234.67	130.074
ITGA9	283.718	1.1708	0.327678	3.38985e-05	0.000655037	283.718	403.797	163.639
SLC25A26	75.4795	0.920814	0.251427	3.38918e-05	0.000655037	75.4795	100.959	50.0003
CLMN	69.49	1.21603	0.34471	3.40501e-05	0.000656471	69.49	100.649	38.3314
ERBIN	308.897	0.687712	0.181516	3.59128e-05	0.000686145	308.897	387.109	230.685
USP32	127.743	0.887506	0.241846	3.60082e-05	0.000686421	127.743	169.405	86.0808
SH3RF1	328.888	0.893516	0.243409	3.62397e-05	0.000687743	328.888	436.57	221.205
CADM2	3184.54	0.760186	0.203288	3.87675e-05	0.000726041	3184.54	4072.78	2296.31
STXBP5	159.83	0.871252	0.237874	3.87713e-05	0.000726041	159.83	210.823	108.838
PAN3	304.858	0.824444	0.223779	3.94858e-05	0.000736171	304.858	397.211	212.505
CBLB	550.282	0.771329	0.208082	4.03898e-05	0.000748094	550.282	707.093	393.471
DDR2	413.734	0.684981	0.182229	4.03147e-05	0.000748094	413.734	518.942	308.526
NEK7	276.753	0.66716	0.176607	4.06874e-05	0.000751964	276.753	343.737	209.769
MEIS1	840.029	0.746451	0.200481	4.11445e-05	0.000757113	840.029	1069.55	610.512
MAP2K5	268.142	0.707548	0.188966	4.16676e-05	0.000763426	268.142	337.247	199.037
CDYL	88.9979	0.912252	0.253122	4.19037e-05	0.000766097	88.9979	118.606	59.3894
ENSCAFG00000047832	48.8171	0.981747	0.276168	4.19967e-05	0.000766147	48.8171	66.8479	30.7862
TRABD2B	795.429	1.14219	0.322894	4.27457e-05	0.000776471	795.429	1125.66	465.198
PLEKHM3	174.383	0.876173	0.241784	4.40899e-05	0.000792075	174.383	230.657	118.11
ROR1	346.684	1.2095	0.345747	4.42583e-05	0.000792075	346.684	498.103	195.265
TCF4	1169.65	0.607502	0.160099	4.42266e-05	0.000792075	1169.65	1430.03	909.261
SLC10A7	175.926	0.7732	0.209399	4.46034e-05	0.000794896	175.926	224.826	127.026
STXBP4	179.4	0.818475	0.224496	4.5658e-05	0.000811985	179.4	233.649	125.152
KIF3C	17.5682	1.49944	0.444831	4.72401e-05	0.000836613	17.5682	26.7351	8.4014
KDM2A	137.096	0.869402	0.240819	4.80755e-05	0.000846472	137.096	180.589	93.6028
ZMYM2	142.544	0.784496	0.21543	4.80961e-05	0.000846472	142.544	184.479	100.61
ATP9B	196.532	0.835926	0.231009	4.82889e-05	0.000846714	196.532	257.526	135.539
BTBD10	93.0104	0.920563	0.258028	4.83095e-05	0.000846714	93.0104	124.8	61.2208
MAGI2	1085.01	0.723945	0.19623	4.88938e-05	0.000851675	1085.01	1374.73	795.3
TLE4	59.7434	0.989082	0.278896	4.87387e-05	0.000851675	59.7434	80.994	38.4929
ASXL1	219.644	0.727456	0.197944	4.99694e-05	0.000860266	219.644	279.022	160.267
KLF12	241.319	0.786086	0.215429	4.99657e-05	0.000860266	241.319	310.676	171.962
MPDZ	356.714	0.79671	0.219731	5.26374e-05	0.000891264	356.714	461.404	252.023
KATNAL1	178.173	0.740566	0.202463	5.29954e-05	0.000895538	178.173	226.48	129.865
KDM7A	87.009	0.887819	0.251032	5.33417e-05	0.000899597	87.009	115.47	58.5479
BIRC6	279.32	0.782933	0.215992	5.37356e-05	0.000902651	279.32	360.259	198.381
CELF1	79.5169	0.911561	0.257044	5.38746e-05	0.000903199	79.5169	106.243	52.791
JMJD1C	872.454	0.634029	0.170379	5.45124e-05	0.000912089	872.454	1076.39	668.52
C1H18orf54	68.4866	1.0593	0.305034	5.68776e-05	0.000946063	68.4866	94.8629	42.1103
ENSCAFG00000044740	87.1496	0.985939	0.282678	5.72018e-05	0.000947022	87.1496	119.228	55.0713
KIF16B	172.519	0.769911	0.212781	5.81565e-05	0.000959809	172.519	221.054	123.983
CACNA1C	1717.33	0.994049	0.284306	5.85137e-05	0.000963829	1717.33	2345.33	1089.33
TET2	195.006	0.738269	0.2038	5.87575e-05	0.000964101	195.006	248.856	141.155
MKLN1	301.64	0.688352	0.188324	5.94474e-05	0.000973538	301.64	379.177	224.102
PDE10A	177.351	0.939966	0.26779	5.99295e-05	0.000979541	177.351	238.869	115.832
COP1	416.424	0.74581	0.206457	6.12252e-05	0.000991496	416.424	531.99	300.857
BMPR2	346.366	0.899706	0.256051	6.31693e-05	0.00101241	346.366	462.254	230.478
RNF24	91.9254	1.0757	0.314326	6.3253e-05	0.00101241	91.9254	128.663	55.1881
FMNL2	251.014	1.10571	0.323971	6.37106e-05	0.00101781	251.014	353.385	148.642
PTPRG	662.404	1.22342	0.359917	6.42863e-05	0.00102315	662.404	956.033	368.774
PDE4D	2247.64	1.05053	0.303037	6.44476e-05	0.0010238	2247.64	3112.99	1382.29
CDIN1	215.497	0.974848	0.281698	6.64175e-05	0.00104725	215.497	293.596	137.399
MAP4	659.7	0.621059	0.168787	6.63488e-05	0.00104725	659.7	810.869	508.531
PRKCE	311.16	0.921222	0.264044	6.6149e-05	0.00104725	311.16	417.836	204.484
EFNA5	201.928	1.50662	0.458213	6.69583e-05	0.0010506	201.928	309.749	94.1064
ATG2B	92.4503	1.02179	0.298934	6.86793e-05	0.00106381	92.4503	127.834	57.0669
PIAS1	212.658	0.765159	0.214303	6.84348e-05	0.00106381	212.658	273.25	152.065
PIK3C3	218.589	0.785307	0.220605	6.88472e-05	0.00106381	218.589	281.989	155.19
LCOR	288.34	0.904131	0.259551	6.97224e-05	0.00107342	288.34	385.345	191.335
ARHGAP21	382.459	0.672413	0.185266	7.0479e-05	0.0010831	382.459	477.159	287.758
CLEC16A	107	0.902175	0.260787	7.19118e-05	0.00110312	107	143.633	70.3675
PYGO1	38.2641	1.10949	0.328654	7.31981e-05	0.00111881	38.2641	53.5728	22.9554
CNTRL	197.411	0.633112	0.174513	7.61794e-05	0.0011602	197.411	244.068	150.754
DENND1A	313.687	0.705343	0.196664	7.65713e-05	0.00116408	313.687	394.95	232.424
FBXL20	195.229	0.768927	0.217925	7.94147e-05	0.00119871	195.229	251.006	139.453
TMEM164	45.8421	1.17171	0.352291	8.00012e-05	0.00120542	45.8421	65.4085	26.2757
GLI2	200.882	1.22386	0.36922	8.13094e-05	0.00121649	200.882	290.279	111.485
PHKB	216.225	0.642784	0.178142	8.12667e-05	0.00121649	216.225	267.787	164.664
RNF169	182.27	0.909522	0.264528	8.16162e-05	0.00121893	182.27	243.974	120.567
ATG5	103.065	0.704407	0.198597	8.21876e-05	0.0012253	103.065	130.461	75.6679
DOCK5	122.933	1.10639	0.330683	8.30939e-05	0.00123033	122.933	172.909	72.9569
HS6ST2	46.2239	1.51647	0.47004	8.46361e-05	0.00124864	46.2239	70.9107	21.5372
SLC25A21	174.014	0.836606	0.242292	8.76052e-05	0.0012791	174.014	228.851	119.176
RNGTT	231.003	0.790439	0.227176	8.93307e-05	0.00129981	231.003	299.613	162.394
PSPC1	244.697	1.06189	0.319339	9.14767e-05	0.00132649	244.697	341.433	147.962
APPBP2	128.094	0.689093	0.19421	9.25774e-05	0.00134016	128.094	159.928	96.2598
CRPPA	217.705	0.682962	0.192036	9.31142e-05	0.00134563	217.705	271.471	163.94
SRGAP3	71.7943	1.4515	0.455169	9.39491e-05	0.00135539	71.7943	109.423	34.1651
LRRK2	121.961	0.743887	0.212306	9.43435e-05	0.00135647	121.961	155.091	88.8321
VPS41	112.195	0.672029	0.189884	9.54709e-05	0.00137035	112.195	140.13	84.2595
LMBR1	147.192	0.728364	0.208524	9.63724e-05	0.00137409	147.192	187.803	106.582
SENP6	419.732	0.666112	0.188051	9.84318e-05	0.00139632	419.732	524.056	315.408
VPS13A	308.378	0.65856	0.18573	9.83996e-05	0.00139632	308.378	384.116	232.64
CLASP2	203.956	0.613143	0.171295	9.93306e-05	0.00140203	203.956	249.863	158.049
CDK13	179.806	0.801531	0.232758	9.95643e-05	0.001403	179.806	233.778	125.834
SCARA5	115.077	1.05249	0.320854	0.000104406	0.00145193	115.077	160.983	69.1723
TTC39B	63.0284	0.983879	0.296796	0.000108826	0.00151092	63.0284	86.0046	40.0522
HLCS	53.2828	0.939627	0.282537	0.000110575	0.0015302	53.2828	71.9011	34.6645
FSTL4	24.8107	1.86943	0.610454	0.00011102	0.00153135	24.8107	40.5923	9.029
ENSCAFG00000014021	117.497	0.810341	0.23853	0.000112871	0.00154433	117.497	153.423	81.5703
LHFPL6	1082.72	0.727564	0.2099	0.000112687	0.00154433	1082.72	1375.04	790.407
MAP3K4	79.5185	0.832175	0.245873	0.000112781	0.00154433	79.5185	104.31	54.7273
ANKRD10	113.676	0.698372	0.200625	0.000114206	0.00155758	113.676	142.552	84.7999
MON2	245.669	0.84699	0.250618	0.000115345	0.00157058	245.669	323.309	168.029
NR3C2	233.552	0.929184	0.279733	0.000117524	0.00159258	233.552	315.218	151.887
DISP1	157.202	0.909773	0.274124	0.000118905	0.00160617	157.202	211.67	102.734
FAM168A	39.4854	1.02317	0.313828	0.000121099	0.00163061	39.4854	54.3226	24.6483
ENSCAFG00000007115	91.458	1.10137	0.342208	0.000121928	0.00163917	91.458	129.364	53.5519
SSBP2	681.704	0.738964	0.215334	0.000122563	0.0016425	681.704	870.065	493.342
AKAP10	94.4003	0.810143	0.239734	0.000124541	0.00166376	94.4003	122.592	66.2086
WNK3	208.891	0.707485	0.204928	0.000124871	0.00166554	208.891	263.391	154.391
ABLIM3	372.7	0.685163	0.198138	0.000126671	0.00168162	372.7	468.342	277.058
FAM13B	160.45	0.657005	0.188446	0.000126534	0.00168162	160.45	198.857	122.044
SFMBT2	104.867	0.958984	0.291734	0.000126288	0.00168162	104.867	142.477	67.2572
MAN1C1	205.028	1.14298	0.356636	0.000129087	0.00170568	205.028	291.423	118.634
KLF7	93.0194	1.09461	0.340835	0.000130044	0.00171564	93.0194	131.021	55.0181
PIBF1	181.75	0.659818	0.190238	0.00013196	0.00173284	181.75	225.98	137.52
NF1	368.479	0.620029	0.17711	0.00013248	0.00173431	368.479	452.97	283.989
ST7L	266.225	0.719585	0.210411	0.000136573	0.00178239	266.225	337.057	195.393
EBF1	235.245	1.05163	0.327296	0.000138438	0.00179706	235.245	327.972	142.519
CDKAL1	512.696	0.641558	0.185076	0.000138864	0.00179844	512.696	635.479	389.913
LRMDA	578.286	0.99577	0.307088	0.000140255	0.00181094	578.286	792.875	363.697
PRKD3	104.321	0.83951	0.25364	0.000141497	0.00182142	104.321	137.704	70.9384
MED27	117.446	0.949982	0.292928	0.000144545	0.00184121	117.446	159.787	75.1056
STK39	58.4415	0.887278	0.271075	0.000144097	0.00184121	58.4415	78.0835	38.7995
ZDHHC17	176.382	0.758144	0.224959	0.000144989	0.00184399	176.382	226.375	126.389
TMEM241	43.2525	0.916821	0.281999	0.000147733	0.00186126	43.2525	57.8917	28.6132
UBN2	99.3306	0.731302	0.217298	0.000147883	0.00186126	99.3306	127.204	71.4572
NRF1	104.811	0.824801	0.249071	0.00015289	0.00191166	104.811	136.98	72.6407
ITPR2	389.963	0.797917	0.239389	0.000154056	0.00191572	389.963	505.767	274.159
TBCK	214.089	0.694512	0.203958	0.000154063	0.00191572	214.089	268.861	159.317
ZNF630	28.4881	1.15975	0.371684	0.00015685	0.00194242	28.4881	40.6401	16.3361
CCDC171	70.2757	0.924355	0.286467	0.000160076	0.00197087	70.2757	94.8561	45.6954
STK3	468.803	0.917824	0.282479	0.000160649	0.00197177	468.803	630.155	307.451
NCK2	52.6655	0.859366	0.264446	0.000162088	0.00198412	52.6655	69.8503	35.4807
PTK2	295.59	0.749671	0.224292	0.000162873	0.00199086	295.59	378.911	212.27
HDX	59.2731	1.1071	0.354696	0.000163404	0.00199417	59.2731	84.2455	34.3007
ST6GALNAC5	26.5077	2.01155	0.695282	0.000164112	0.00199417	26.5077	44.594	8.42137
TSHZ3	86.7507	0.811658	0.246909	0.000164251	0.00199417	86.7507	113.53	59.9718
ARHGAP26	163.557	0.861579	0.264035	0.000166246	0.00200321	163.557	216.573	110.541
FRMD4B	155.014	1.03417	0.327555	0.000170884	0.00203883	155.014	215.564	94.4648
AGTPBP1	113.112	0.844893	0.25963	0.000172887	0.00205406	113.112	149.356	76.869
FCHO2	232.982	0.63095	0.184965	0.00017367	0.00205474	232.982	288.022	177.942
MAML2	1306.4	0.703035	0.209299	0.000174385	0.00206032	1306.4	1649.26	963.538
SLMAP	174.084	0.643221	0.189435	0.00017654	0.00207632	174.084	216.067	132.1
VSTM4	96.0525	0.790651	0.240625	0.000177208	0.00207632	96.0525	124.605	67.4996
ENOX2	73.1021	0.786267	0.239343	0.000179646	0.00208512	73.1021	94.4952	51.709
EPHA7	192.043	1.23417	0.40313	0.000180417	0.00208512	192.043	280.255	103.832
MYCBP2	497.154	0.755326	0.227665	0.000178904	0.00208512	497.154	637.583	356.725
PTEN	225.884	0.580561	0.168356	0.000180295	0.00208512	225.884	273.695	178.074
ZNF280D	164.891	0.754745	0.228149	0.000181801	0.00209825	164.891	211.536	118.245
UBE2R2	170.423	0.660181	0.195553	0.000183596	0.00211323	170.423	212.167	128.678
VWA8	227.717	0.756759	0.229079	0.000185807	0.00213001	227.717	292.131	163.304
SYNE1	533.33	0.842204	0.26025	0.000188994	0.00216069	533.33	702.978	363.683
ZFHX3	237.293	0.733012	0.221813	0.000193365	0.00219881	237.293	302.868	171.719
SLC4A4	373.016	1.05712	0.340445	0.00019406	0.00220376	373.016	521.849	224.183
SPATA5	422.943	0.582048	0.170258	0.000195195	0.00221369	422.943	515.23	330.657
RALY	62.992	0.840863	0.26114	0.000196277	0.00221706	62.992	82.8713	43.1127
INTS8	49.5114	0.856167	0.267727	0.00019733	0.0022247	49.5114	65.4283	33.5946
NF2	54.3645	0.982101	0.312504	0.000198247	0.00223041	54.3645	74.1904	34.5387
PRIM2	210.153	0.699042	0.210564	0.000199058	0.00223361	210.153	265.831	154.474
TTC7B	76.3913	0.7356	0.223771	0.000199654	0.00223571	76.3913	97.2629	55.5198
RNF38	206.343	0.832809	0.258901	0.000203274	0.00226421	206.343	271.788	140.898
FAM160A1	17.8103	1.43026	0.49195	0.000208423	0.00230783	17.8103	27.2647	8.35597
NFXL1	66.6628	0.907834	0.287748	0.000209577	0.0023149	66.6628	89.6926	43.633
THADA	258.806	0.733975	0.223708	0.000213719	0.00235758	258.806	329.759	187.852
ENSCAFG00000012125	88.4084	0.957428	0.30608	0.000214196	0.00235977	88.4084	120.413	56.4033
KCTD3	97.0045	0.656234	0.198129	0.000217684	0.0023858	97.0045	121.368	72.6406
RAPGEF4	327.947	0.792524	0.244988	0.000218597	0.00239272	327.947	425.186	230.708
KAT6B	351.85	0.599424	0.177673	0.000220327	0.00240545	351.85	430.326	273.375
VPS53	85.3255	0.913159	0.292555	0.00022417	0.00242865	85.3255	115.606	55.0454
ISM1	393.657	0.968333	0.310648	0.000224506	0.00242919	393.657	538.015	249.299
TSC22D2	228.288	0.600221	0.178345	0.000229206	0.00247059	228.288	278.731	177.846
KCNT2	261.632	0.86518	0.273095	0.000230967	0.00248012	261.632	347.347	175.918
SNX30	43.5952	0.931397	0.301682	0.000240237	0.00254741	43.5952	59.1266	28.0638
MED14	57.9569	1.03684	0.342711	0.000242532	0.00255569	57.9569	81.2315	34.6823
ST8SIA1	52.3439	0.934632	0.3017	0.000242937	0.00255569	52.3439	70.7161	33.9716
HACE1	140.501	0.58918	0.176215	0.00024779	0.00259186	140.501	171.328	109.674
PDZD2	147.934	1.30881	0.445675	0.000251425	0.00262665	147.934	219.563	76.3047
FAM193A	103.236	0.715943	0.221556	0.000256927	0.00267456	103.236	131.023	75.4484
ZNF710	28.7776	1.0687	0.35438	0.000256957	0.00267456	28.7776	39.9148	17.6403
LYST	154.981	0.68341	0.209975	0.000259848	0.00268579	154.981	194.881	115.081
MTOR	45.961	0.818469	0.260313	0.000259936	0.00268579	45.961	59.8139	32.1081
SLC8A1	1226.36	0.935314	0.302469	0.000259454	0.00268579	1226.36	1659.91	792.806
AP3S1	90.9201	0.707132	0.218434	0.000267138	0.00274019	90.9201	114.342	67.4979
FANCC	75.311	0.775167	0.24435	0.000267051	0.00274019	75.311	97.4343	53.1877
PCCA	221.939	0.75674	0.237127	0.000268483	0.00274403	221.939	285.673	158.204
DEPDC5	52.5476	0.890809	0.287951	0.000269241	0.00274667	52.5476	70.0918	35.0035
USP12	160.746	0.748248	0.234634	0.000269389	0.00274667	160.746	206.91	114.581
SNAP23	50.5933	0.883242	0.284349	0.000272464	0.00276804	50.5933	66.8897	34.2969
DLG2	375.333	1.16159	0.390971	0.000274834	0.00278878	375.333	538.435	212.23
CPEB3	117.705	0.925473	0.300272	0.000275918	0.0027955	117.705	158.393	77.017
LDLRAD3	82.466	0.87047	0.280741	0.000277904	0.00280309	82.466	109.66	55.2719
ABCB7	156.308	0.698665	0.216251	0.000278703	0.00280455	156.308	196.82	115.795
TFCP2	68.4387	0.888071	0.287138	0.000282132	0.00283569	68.4387	91.0423	45.835
KCTD9	72.1006	0.761125	0.24043	0.000283311	0.00284418	72.1006	92.8096	51.3916
SLCO3A1	156.512	1.13365	0.383538	0.000284406	0.00285179	156.512	223.515	89.5081
NCOR2	48.7247	0.895094	0.293612	0.000286742	0.00286579	48.7247	65.7598	31.6895
ZYG11B	94.1942	0.761835	0.240995	0.000287005	0.00286579	94.1942	121.473	66.9151
MARCHF6	206.969	0.66952	0.209786	0.000291174	0.0028957	206.969	260.553	153.385
ANKS1A	106.661	0.835238	0.268398	0.000293398	0.0029144	106.661	140.259	73.0636
ANAPC1	62.3672	0.801124	0.257583	0.000299239	0.00294869	62.3672	81.5266	43.2077
CNOT9	27.6645	1.03874	0.353134	0.000298809	0.00294869	27.6645	38.7931	16.536
PPP6R3	262.281	0.839175	0.271047	0.000301864	0.00296722	262.281	346.384	178.177
MTMR1	114.623	0.741033	0.233565	0.000303846	0.00297922	114.623	146.428	82.8174
WWOX	582.391	0.844398	0.271359	0.000304138	0.00297922	582.391	768.084	396.699
DIP2C	123.996	0.629043	0.193978	0.000306362	0.00299754	123.996	153.784	94.2077
LRCH2	28.999	1.09754	0.372279	0.000308695	0.0030065	28.999	40.6452	17.3527
DISC1	44.759	1.30772	0.457908	0.000312326	0.0030163	44.759	66.4854	23.0327
RABGAP1	152.537	0.742877	0.235518	0.000312352	0.0030163	152.537	195.645	109.429
SMG6	253.469	0.714966	0.224976	0.000310195	0.0030163	253.469	322.588	184.35
ATXN7	167.792	0.807718	0.259918	0.00031328	0.00301995	167.792	219.436	116.149
NCOA2	494.318	0.693456	0.217051	0.000313685	0.00302042	494.318	624.468	364.167
GMDS	217.698	0.762609	0.243066	0.000316045	0.00303282	217.698	280.982	154.414
SPRED2	146.707	0.740957	0.235478	0.000316032	0.00303282	146.707	188.491	104.922
IKZF2	153.786	0.710018	0.224208	0.000318891	0.00305322	153.786	195.886	111.686
TNRC6C	405.948	0.762604	0.24331	0.000321925	0.00307879	405.948	523.752	288.144
ITPR1	202.225	0.683448	0.214064	0.000323175	0.00308727	202.225	254.616	149.835
FAT1	219.266	0.733112	0.233003	0.00032442	0.00309467	219.266	281.075	157.457
RBM26	207.944	0.690771	0.217702	0.000330607	0.00314058	207.944	263.093	152.794
MCC	158.187	0.93159	0.310102	0.000335486	0.00317981	158.187	214.692	101.682
ICE2	60.7152	0.7954	0.258017	0.000339641	0.00319425	60.7152	79.0006	42.4297
NXN	61.8892	0.945644	0.316275	0.000339623	0.00319425	61.8892	84.1119	39.6665
FUBP3	118.307	0.633822	0.197991	0.000344884	0.0032292	118.307	147.301	89.3129
TSHZ2	823.452	0.809899	0.260894	0.000349763	0.00326048	823.452	1074.44	572.466
MINDY3	71.6941	0.891293	0.29797	0.00035652	0.0033017	71.6941	96.7342	46.654
CABLES1	265.942	0.750027	0.241269	0.000360368	0.00332335	265.942	341.991	189.893
NTN1	186.404	1.17279	0.410817	0.000365028	0.00336065	186.404	269.421	103.387
TNKS2	214.868	0.671643	0.212614	0.000365435	0.00336065	214.868	270.404	159.332
RBMS2	84.0065	0.714823	0.228789	0.000367599	0.00337118	84.0065	106.651	61.3618
BNC2	1804.54	0.773678	0.248151	0.00037751	0.00343607	1804.54	2329.9	1279.18
ADCY5	36.5146	1.22877	0.43641	0.000378758	0.00344374	36.5146	53.3456	19.6836
ENSCAFG00000011833	34.9112	0.905481	0.306096	0.000382112	0.0034668	34.9112	46.829	22.9934
RBM33	169.884	0.747331	0.241899	0.000385297	0.00348824	169.884	218.261	121.507
TRAPPC9	88.307	0.770925	0.25293	0.000390692	0.00352954	88.307	114.956	61.6583
CEP152	170.561	0.888918	0.29831	0.000395321	0.00356148	170.561	229.006	112.117
PIAS2	144.802	0.776434	0.253952	0.000395487	0.00356148	144.802	187.838	101.765
TBL1XR1	405.118	0.932393	0.316281	0.000401375	0.00359163	405.118	550.078	260.158
PCNX1	233.743	0.649673	0.204812	0.000403146	0.00360307	233.743	290.478	177.008
MCCC1	85.7752	0.667534	0.21346	0.000407086	0.00362743	85.7752	107.505	64.0454
SHROOM4	86.7212	0.81393	0.269596	0.000414161	0.00367888	86.7212	113.493	59.9498
OPHN1	285.758	0.623888	0.196657	0.00041514	0.00368372	285.758	352.707	218.808
MVB12B	162.47	0.740433	0.241384	0.000416142	0.00368875	162.47	208.603	116.336
ZCWPW2	86.533	0.971667	0.332272	0.000417637	0.00369814	86.533	118.14	54.9261
TLK1	218.925	0.671345	0.215143	0.000422009	0.0037206	218.925	274.915	162.935
AMBRA1	98.2603	0.872721	0.295106	0.000424097	0.0037281	98.2603	131.618	64.9026
ARMC9	37.4064	1.02944	0.358204	0.000424933	0.00373158	37.4064	51.809	23.0037
CCSER1	64.0233	1.72405	0.65787	0.000428056	0.00374737	64.0233	103.664	24.383
CACNB2	1569.25	0.612627	0.193111	0.000432439	0.00377405	1569.25	1930.17	1208.33
BAZ2B	558.212	0.734657	0.239263	0.000435459	0.0037965	558.212	714.785	401.639
TRIM44	53.5883	0.874714	0.295509	0.000436485	0.00379765	53.5883	71.8816	35.295
ANKRD17	221.617	0.614893	0.194619	0.000438157	0.0038005	221.617	273.092	170.142
PTPRU	26.762	1.5712	0.592908	0.000438755	0.00380179	26.762	42.1382	11.3858
STAG1	616.485	0.756087	0.247222	0.000440786	0.00380773	616.485	793.714	439.257
ABCA1	272.96	0.889741	0.301994	0.000447622	0.0038433	272.96	365.433	180.487
KIAA2026	147.579	0.668811	0.215542	0.000451976	0.00387284	147.579	185.094	110.064
AP3B1	343.199	0.610115	0.193471	0.000452663	0.0038744	343.199	422.64	263.757
MCPH1	103.094	0.701826	0.22831	0.000456543	0.00388554	103.094	130.372	75.8154
OSBPL10	73.9017	1.13676	0.406393	0.000456226	0.00388554	73.9017	105.934	41.8696
STARD9	226.837	0.663038	0.213767	0.000456772	0.00388554	226.837	284.431	169.243
TRAPPC8	117.447	0.834854	0.281028	0.000458907	0.0038968	117.447	154.928	79.9652
EPS8	170.051	0.901477	0.308047	0.000464719	0.00393434	170.051	228.494	111.609
UBR3	262.221	0.704948	0.229878	0.000465664	0.00393449	262.221	332.638	191.804
CPSF6	102.176	0.69402	0.226962	0.000471807	0.00396751	102.176	129.646	74.7055
MLLT3	344.934	0.75534	0.249228	0.00047013	0.00396751	344.934	443.445	246.424
PDS5B	244.971	0.644599	0.207064	0.000471556	0.00396751	244.971	304.98	184.962
RALGAPA1	311.89	0.637092	0.204256	0.000472315	0.00396751	311.89	387.269	236.511
SOS1	222.286	0.764563	0.254031	0.000471639	0.00396751	222.286	287.953	156.619
MTMR3	188.69	0.782037	0.260994	0.000473872	0.00397612	188.69	245.533	131.847
PTPN4	144.602	0.65385	0.211941	0.000488111	0.00406743	144.602	181.095	108.108
DIP2B	200.435	0.872903	0.298779	0.000489708	0.00407673	200.435	268.054	132.817
TENM4	83.3113	1.49574	0.566991	0.000494761	0.00411073	83.3113	129.312	37.3111
GIGYF2	223.368	0.758587	0.252773	0.000496259	0.00411096	223.368	288.546	158.189
AGPAT4	41.6846	0.903376	0.315901	0.000498172	0.00411848	41.6846	56.1018	27.2675
APAF1	44.5087	0.931471	0.327039	0.000498607	0.00411848	44.5087	60.8703	28.1472
ZNF35	35.8801	0.874083	0.302299	0.000500473	0.00412987	35.8801	47.866	23.8942
RIC8B	50.3281	0.982014	0.344131	0.000503732	0.00415273	50.3281	68.8151	31.8411
LAMA1	91.2396	1.18651	0.43438	0.000512135	0.0042105	91.2396	132.506	49.9729
SGCD	484.781	0.973564	0.340182	0.000512228	0.0042105	484.781	666.066	303.495
PACS1	104.674	0.766152	0.25655	0.000512772	0.00421089	104.674	135.254	74.0938
CTNNA3	493.604	1.10479	0.397372	0.000516765	0.00423548	493.604	702.14	285.068
SGPL1	31.3962	1.09653	0.393539	0.000520034	0.00425815	31.3962	44.0795	18.7129
APBB2	294.086	0.717974	0.237956	0.000522082	0.00427081	294.086	375.385	212.787
ZNF652	41.9753	0.979904	0.346849	0.000526312	0.00429544	41.9753	57.6108	26.3399
ENSCAFG00000047685	121.183	0.790634	0.268188	0.000527522	0.00429872	121.183	158.602	83.7643
SGK3	71.065	0.7985	0.271524	0.000561075	0.00452004	71.065	92.1484	49.9816
GAB1	359.149	0.682911	0.225293	0.000565725	0.00454455	359.149	451.802	266.497
ARHGAP22	54.9905	0.874748	0.306776	0.000574255	0.00459567	54.9905	73.9032	36.0777
JAM3	91.579	0.778538	0.265738	0.000577178	0.0046147	91.579	119.306	63.8525
CHD6	248.35	0.590953	0.191327	0.000588549	0.00468694	248.35	304.557	192.143
RTTN	39.5726	1.00033	0.362459	0.000590633	0.00468694	39.5726	54.967	24.1782
ZFPM2	2338.9	1.00648	0.362169	0.000590235	0.00468694	2338.9	3247.64	1430.16
NOD1	42.6544	1.01357	0.367041	0.000593316	0.00470383	42.6544	59.3132	25.9956
CCNY	379.717	1.00343	0.360702	0.00059445	0.00470441	379.717	527.339	232.095
GLDN	183.877	0.884204	0.310717	0.000594498	0.00470441	183.877	247.496	120.258
EEFSEC	95.5002	0.896054	0.315236	0.000597413	0.00472307	95.5002	128.497	62.5032
OXR1	165.932	0.714402	0.239128	0.000603367	0.00475743	165.932	210.313	121.552
PANX1	24.3404	1.07071	0.393291	0.000602808	0.00475743	24.3404	34.0701	14.6107
ZNF407	260.16	0.739242	0.249976	0.000603441	0.00475743	260.16	334.033	186.287
PRR16	179.856	0.893009	0.315108	0.000609134	0.0047934	179.856	242.508	117.204
ADAMTSL3	446.551	1.11464	0.409456	0.00061255	0.0047936	446.551	637.489	255.614
HMCN1	2064.62	1.1692	0.429796	0.000609786	0.0047936	2064.62	2983.76	1145.49
SETD5	160.019	0.591869	0.192713	0.000612474	0.0047936	160.019	196.586	123.452
TMEM245	41.7805	0.919998	0.32925	0.000611512	0.0047936	41.7805	56.8604	26.7006
VPS54	191.927	0.650575	0.215386	0.000614629	0.00480544	191.927	240.106	143.749
MAP2K4	183.43	0.663749	0.22144	0.000637932	0.00496133	183.43	230.511	136.349
EMSY	98.5442	0.807373	0.2794	0.00064532	0.00500389	98.5442	128.566	68.5225
PPP3CB	94.6725	0.858622	0.303022	0.00065282	0.0050528	94.6725	126.219	63.126
SCAF8	263.344	0.674208	0.225968	0.000656764	0.00506485	263.344	331.446	195.241
WDR11	53.7263	0.747064	0.257983	0.000660672	0.00508112	53.7263	69.4926	37.9599
UIMC1	146.572	0.734375	0.25159	0.000665465	0.00510411	146.572	188.772	104.372
STXBP6	35.7268	1.09015	0.409203	0.000671521	0.00513451	35.7268	50.9264	20.5271
ZNF608	222.152	0.829304	0.290835	0.000677069	0.00516045	222.152	293.03	151.275
PELI2	172.268	1.08872	0.403515	0.000678675	0.00516438	172.268	244.105	100.431
PTBP2	315.75	0.708828	0.240979	0.000678803	0.00516438	315.75	402.405	229.095
RPRD1A	150.552	0.666488	0.224364	0.000703137	0.00533039	150.552	188.714	112.39
ARHGEF11	32.3434	0.940764	0.348577	0.000715209	0.00540742	32.3434	44.7514	19.9353
CNOT1	154.622	0.667933	0.225929	0.000720383	0.00544168	154.622	194.443	114.8
PPP3CC	187.037	0.669977	0.226085	0.000722451	0.00545245	187.037	234.451	139.623
MECOM	844.005	0.755477	0.262572	0.000732956	0.00551212	844.005	1090.74	597.271
PDE1A	43.4174	1.51962	0.614413	0.000745467	0.00559135	43.4174	67.982	18.8528
GTF2E2	74.2432	0.770934	0.270918	0.000746651	0.00559285	74.2432	96.7797	51.7067
TRPC4AP	90.925	0.678727	0.230903	0.000746988	0.00559285	90.925	114.119	67.7309
NCALD	262.558	0.852134	0.304124	0.000747702	0.00559326	262.558	348.608	176.509
PTPN14	110.593	0.81904	0.29285	0.000774029	0.00577492	110.593	146.501	74.6854
PIP4K2A	295.625	0.606287	0.202639	0.000789991	0.0058785	295.625	363.422	227.828
PRMT3	114.488	0.894971	0.327049	0.000790697	0.0058786	114.488	155.108	73.8689
LRCH1	329.328	0.870225	0.314232	0.000792908	0.00588988	329.328	441.358	217.299
SBF2	872.777	0.62578	0.210714	0.000795678	0.00590528	872.777	1081.67	663.886
CEP192	204.604	0.639252	0.216663	0.000799024	0.00590943	204.604	254.969	154.24
ITGB8	132.252	0.892573	0.326213	0.000798708	0.00590943	132.252	178.811	85.6935
WDTC1	46.0028	0.920502	0.341527	0.000798777	0.00590943	46.0028	62.9779	29.0276
NAV2	121.274	1.53038	0.631579	0.000800406	0.0059145	121.274	191.243	51.3051
PDZRN3	736.624	0.932944	0.343853	0.000823673	0.00607086	736.624	1004.06	469.193
ZNF507	30.6073	1.09127	0.420157	0.000823714	0.00607086	30.6073	43.5072	17.7075
SMURF2	171.801	0.746802	0.263026	0.000828569	0.00609605	171.801	222.149	121.453
R3HCC1L	80.4331	0.71786	0.251717	0.000840953	0.00616578	80.4331	103.249	57.6175
GNA14	926.332	1.00512	0.379596	0.000851271	0.00623604	926.332	1290.28	562.383
ABCC4	42.4939	0.991374	0.373739	0.000859187	0.0062886	42.4939	58.684	26.3038
PTPRM	1505.94	0.719754	0.249641	0.000862672	0.00630866	1505.94	1920.92	1090.97
ENPP1	102.907	0.780163	0.277144	0.000864687	0.00631795	102.907	133.323	72.4903
CDK19	42.6153	0.864776	0.316832	0.000879145	0.00640703	42.6153	56.5912	28.6393
EPG5	49.7491	0.785425	0.283217	0.000887829	0.00646476	49.7491	64.9489	34.5494
KAT2B	78.4772	0.628029	0.214856	0.000894696	0.0065036	78.4772	96.7933	60.1611
CEP112	197.756	0.786983	0.282567	0.000907974	0.0065832	197.756	257.979	137.533
PDE1C	480.04	0.869338	0.320123	0.000926598	0.00669534	480.04	642.379	317.7
CNNM2	57.7149	0.819142	0.297795	0.000928345	0.00669656	57.7149	75.6768	39.7529
SH3RF3	83.4258	1.00528	0.383411	0.000928217	0.00669656	83.4258	115.952	50.8999
PKNOX2	152.56	0.873805	0.324497	0.000954504	0.00679853	152.56	205.198	99.9218
ZNF81	67.3834	0.80979	0.294828	0.000966269	0.00686504	67.3834	88.2303	46.5366
SLC39A9	39.7428	0.934048	0.355163	0.000968979	0.00687278	39.7428	54.3501	25.1355
SCAI	59.1742	0.802238	0.294214	0.000975726	0.00690332	59.1742	78.0511	40.2972
GSAP	19.2207	1.18718	0.478456	0.000978105	0.00690863	19.2207	27.9669	10.4745
SLC2A12	126.692	0.6341	0.220054	0.000996288	0.00702536	126.692	157.888	95.4966
FANCD2	15.8609	1.21245	0.491175	0.000997998	0.00703157	15.8609	23.0323	8.6894
ACACA	258.365	0.785261	0.284663	0.00100455	0.007066	258.365	336.94	179.789
PDE8A	176.166	0.67116	0.236249	0.00100436	0.007066	176.166	222.711	129.621
DNAJC13	166.967	0.608053	0.209155	0.00100794	0.00706643	166.967	205.873	128.061
SLC12A6	99.7589	0.740934	0.26678	0.00100594	0.00706643	99.7589	128.848	70.6695
ATG7	130.656	0.604129	0.207328	0.00100895	0.00706763	130.656	160.357	100.954
ZMAT3	17.5865	1.29973	0.543827	0.0010148	0.00709103	17.5865	26.5629	8.61017
SYNJ1	90.5765	0.637877	0.223154	0.00101977	0.00711995	90.5765	113.52	67.6332
NPAS2	99.2253	0.842075	0.313012	0.00102069	0.00712049	99.2253	132.247	66.2036
ZNF236	85.3588	0.727501	0.261441	0.00102437	0.0071403	85.3588	109.695	61.0229
TRIQK	34.6265	0.892498	0.33816	0.00102797	0.00715108	34.6265	46.5924	22.6606
ITPKB	35.6951	1.08329	0.43566	0.00103878	0.00720519	35.6951	51.4352	19.9549
WWC2	363.175	0.610601	0.21112	0.00104567	0.00723522	363.175	448.993	277.358
ACVR2A	166.58	0.732821	0.264766	0.00106952	0.00736422	166.58	214.539	118.621
MBD2	69.1818	0.789361	0.290666	0.00106818	0.00736422	69.1818	90.5901	47.7735
TBX4	73.6576	0.7451	0.270351	0.00107534	0.00738755	73.6576	94.9305	52.3846
CTTNBP2	66.6117	0.96385	0.371257	0.0010826	0.00741217	66.6117	91.4716	41.7519
NSD1	239.191	0.679733	0.241907	0.00109259	0.00746851	239.191	302.856	175.525
FOXJ3	234.384	0.778379	0.285983	0.00109914	0.0074952	234.384	306.452	162.316
DAAM2	23.7083	1.06689	0.434354	0.00110869	0.00754209	23.7083	34.0857	13.3309
AHCTF1	184.221	0.593069	0.204706	0.00111014	0.0075459	184.221	225.385	143.057
KDM4C	244.652	0.7874	0.289529	0.00111952	0.00759748	244.652	319.634	169.67
HEATR1	76.2282	0.704208	0.253945	0.00112151	0.00760494	76.2282	97.198	55.2583
DEPTOR	94.2193	0.895541	0.340102	0.00112729	0.00763799	94.2193	126.791	61.6473
ARFGEF1	195.662	0.622824	0.218347	0.00113378	0.00767589	195.662	243.015	148.308
FBXW8	75.5369	0.674348	0.241871	0.00115394	0.0077937	75.5369	95.5978	55.4761
PACRG	63.4001	0.814376	0.304492	0.00115701	0.00779582	63.4001	83.3646	43.4355
TMEM232	42.4365	0.93754	0.363693	0.00115676	0.00779582	42.4365	57.8942	26.9789
NINL	123.442	0.820495	0.309156	0.00118104	0.00791999	123.442	163.824	83.0588
GAB2	981.168	0.734807	0.267417	0.0012036	0.00805855	981.168	1261.54	700.791
RAPGEF2	175.85	0.743652	0.273742	0.00121173	0.00809002	175.85	227.381	124.318
TRAK1	82.8656	0.784652	0.293709	0.00121225	0.00809002	82.8656	108.855	56.8758
ZEB1	645.253	0.863878	0.328396	0.00121616	0.0080979	645.253	865.127	425.379
RANBP17	224.216	0.711541	0.258403	0.00123039	0.00817978	224.216	285.443	162.99
NUP214	89.9165	0.7317	0.270329	0.00124832	0.00826013	89.9165	116.152	63.6813
MED13L	1434.14	0.906911	0.352619	0.00126043	0.00831534	1434.14	1949.07	919.2
PBX1	2015.45	0.996991	0.397729	0.00126058	0.00831534	2015.45	2812.81	1218.09
LNX2	34.042	0.94796	0.375534	0.00126808	0.00835826	34.042	46.7328	21.3511
SUSD6	65.0937	0.72928	0.269783	0.00130937	0.00859037	65.0937	83.4462	46.7412
XYLT1	269.614	1.23567	0.527093	0.00131391	0.00861349	269.614	401.087	138.142
MAP3K13	62.03	0.773321	0.289216	0.0013173	0.00862242	62.03	80.1217	43.9382
PTPN13	584.969	0.596013	0.210844	0.00134399	0.0087566	584.969	719.803	450.135
SHROOM2	22.7742	1.25445	0.551894	0.00134718	0.00877064	22.7742	34.4779	11.0706
ATP11B	193.015	0.606849	0.215685	0.00134987	0.00878141	193.015	238.136	147.894
AGO3	159.865	0.598776	0.212467	0.00135211	0.0087892	159.865	196.945	122.785
GPHN	641.594	0.640231	0.230142	0.00135374	0.00879307	641.594	800.908	482.279
MEGF10	76.5116	0.933577	0.369301	0.0013568	0.00880624	76.5116	104.644	48.3789
RAI1	34.6096	1.07648	0.447145	0.00136837	0.00886098	34.6096	49.4681	19.7511
METTL8	54.849	0.694746	0.257265	0.00137079	0.00886583	54.849	70.0463	39.6518
ZNF521	81.6095	0.941782	0.373865	0.00137121	0.00886583	81.6095	111.741	51.4778
DCLK1	257.974	0.923584	0.365721	0.00138566	0.00895242	257.974	352.466	163.482
WWP2	68.4054	0.661793	0.242028	0.001391	0.00898013	68.4054	86.2458	50.565
CCBE1	1401.07	1.22804	0.529174	0.00139825	0.00902001	1401.07	2083.84	718.309
TTC26	28.4954	0.900277	0.358331	0.00140298	0.00903682	28.4954	38.5994	18.3914
MID1	33.0775	1.02459	0.421548	0.00142048	0.0091218	33.0775	46.5219	19.6331
PPP3CA	791.484	0.631251	0.226859	0.00142254	0.00912814	791.484	985.194	597.774
NCKAP5	591.709	0.792072	0.30116	0.00142541	0.00913936	591.709	776.93	406.487
AUTS2	1122.61	1.01317	0.413962	0.00144509	0.00922402	1122.61	1575.84	669.39
TTC13	51.2682	0.699241	0.260884	0.00145607	0.00927316	51.2682	65.2248	37.3116
UGCG	280.691	0.608463	0.218194	0.00145507	0.00927316	280.691	346.629	214.754
CAMSAP2	170.194	0.674548	0.248541	0.00146951	0.00930457	170.194	215.353	125.035
CEP170	141.647	0.595763	0.213753	0.00146967	0.00930457	141.647	174.938	108.356
UBE3C	140.058	0.634128	0.230017	0.0014693	0.00930457	140.058	174.504	105.612
PTBP3	177.478	0.681805	0.252038	0.00147635	0.00933923	177.478	225.205	129.752
LAMC1	591.383	0.624879	0.225527	0.00148414	0.00938146	591.383	733.759	449.007
PHACTR1	734.147	0.582987	0.207579	0.00148793	0.00939843	734.147	898.93	569.364
CRADD	152.835	0.581813	0.207155	0.00149442	0.00942542	152.835	186.58	119.09
EPHB1	66.8736	1.38761	0.630879	0.00149727	0.00943634	66.8736	103.685	30.0622
ASAP2	234.024	0.69001	0.256113	0.00150004	0.00943981	234.024	297.63	170.419
ELP4	303.231	0.585136	0.208719	0.00149968	0.00943981	303.231	371.294	235.167
PIGN	44.1106	0.785623	0.305858	0.00150776	0.00947434	44.1106	58.0335	30.1877
RAB3GAP2	107.937	0.629615	0.232465	0.00151181	0.00949276	107.937	134.837	81.0365
ENPP2	195.422	1.28809	0.572693	0.00151553	0.00950907	195.422	295.548	95.2961
ENSCAFG00000048858	504.041	0.68913	0.255241	0.00152547	0.00955992	504.041	639.32	368.763
MIB1	123.177	0.729177	0.276629	0.00155605	0.00972017	123.177	159.074	87.2789
PRDM10	25.9603	0.858939	0.346739	0.00157477	0.00980819	25.9603	35.0103	16.9103
USP31	44.9408	0.885405	0.355581	0.00159348	0.00989569	44.9408	60.7405	29.1412
AEBP2	89.5915	0.704818	0.267616	0.00163075	0.0100718	89.5915	115.223	63.9601
BMP2K	202.1	0.635495	0.234042	0.00163128	0.0100718	202.1	252.88	151.32
MTMR10	56.2977	0.701681	0.26653	0.00162933	0.0100718	56.2977	72.139	40.4564
CDC7	35.8292	0.917983	0.381318	0.00167553	0.0103071	35.8292	49.6971	21.9612
GATB	29.2739	0.87694	0.360319	0.00167468	0.0103071	29.2739	40.0604	18.4873
ADCY9	86.9906	0.873326	0.351911	0.00168549	0.010331	86.9906	117.5	56.4814
KIAA0319L	45.0844	0.777597	0.304469	0.00168799	0.0103388	45.0844	59.2008	30.968
HMGCLL1	431.54	0.755747	0.290357	0.00169806	0.010393	431.54	560.218	302.862
ABLIM1	806.268	0.595571	0.216266	0.00171356	0.0104577	806.268	991.162	621.374
E2F7	15.607	1.14433	0.510271	0.00171326	0.0104577	15.607	22.8021	8.41201
CSTF3	108.346	0.644712	0.238763	0.00172213	0.0105024	108.346	134.763	81.9301
BICC1	703.049	0.708826	0.270155	0.00172806	0.0105234	703.049	900.098	506
CACNA1G	27.8655	1.04004	0.452418	0.00173581	0.0105539	27.8655	40.0023	15.7287
PER2	45.2521	0.754706	0.294995	0.00173679	0.0105539	45.2521	58.9194	31.5848
DOCK4	2259.24	0.788374	0.308546	0.00175303	0.0106297	2259.24	2967.67	1550.8
CARMIL1	373.322	0.796895	0.312905	0.00176445	0.0106761	373.322	490.969	255.675
TBC1D8B	48.0849	0.736089	0.285904	0.00177708	0.0107448	48.0849	62.0669	34.1029
YLPM1	89.8239	0.642974	0.242284	0.00180076	0.0108647	89.8239	112.62	67.0278
RAF1	79.5496	0.71356	0.273971	0.00180878	0.0109054	79.5496	101.739	57.3607
NFX1	85.722	0.623127	0.232536	0.00181929	0.0109609	85.722	107.087	64.357
JARID2	100.448	0.929165	0.388025	0.00182382	0.0109726	100.448	138.644	62.252
CCDC18	59.1806	0.789637	0.312703	0.00182626	0.0109778	59.1806	77.6972	40.6641
ARHGAP44	23.7934	0.983123	0.422306	0.00183438	0.010993	23.7934	33.386	14.2008
CLYBL	186.724	0.649258	0.244102	0.00184748	0.0110579	186.724	234.634	138.815
SCFD2	335.882	0.748612	0.291276	0.00184841	0.0110579	335.882	434.922	236.841
BRWD3	139.743	0.777214	0.306635	0.00186803	0.0111595	139.743	183.19	96.2971
XRCC4	95.3247	0.739745	0.287195	0.0018799	0.0112225	95.3247	122.588	68.0615
GXYLT2	54.3156	1.00164	0.428761	0.00191015	0.0113393	54.3156	76.1343	32.497
TACC2	47.8693	0.734165	0.287077	0.00190971	0.0113393	47.8693	61.4633	34.2753
MYO18A	20.6558	1.03034	0.458579	0.00194636	0.0115079	20.6558	29.6345	11.6771
FBXO42	73.3687	0.632675	0.238851	0.00195478	0.0115338	73.3687	91.6853	55.052
SETDB2	88.9411	0.611425	0.228342	0.00196939	0.0115936	88.9411	109.85	68.0318
CCDC149	46.6724	0.946488	0.40256	0.00197485	0.0116176	46.6724	64.6276	28.7172
TRRAP	79.9829	0.583376	0.216336	0.00200646	0.0117547	79.9829	97.7465	62.2192
RGS12	50.9707	0.709238	0.275729	0.00200967	0.0117622	50.9707	64.5947	37.3466
SUGCT	391.073	0.949807	0.403097	0.00201052	0.0117622	391.073	541.015	241.132
PDE4B	72.5406	0.896049	0.37677	0.00202954	0.0118572	72.5406	99.2282	45.853
CMSS1	302.928	0.753709	0.298753	0.00205379	0.0119624	302.928	394.434	211.421
DENND2B	97.335	0.896171	0.375729	0.00208504	0.0121214	97.335	132.558	62.1118
FARS2	248.926	0.589744	0.219531	0.00209171	0.0121368	248.926	305.647	192.205
BRWD1	163.517	0.604244	0.227506	0.00210114	0.0121748	163.517	203.069	123.965
DUSP22	42.0432	0.800051	0.327065	0.00212562	0.0123018	42.0432	55.6043	28.4821
SLC11A2	37.174	0.83535	0.346331	0.00212596	0.0123018	37.174	49.6414	24.7066
GNE	40.6988	0.871782	0.36775	0.00215502	0.0124361	40.6988	55.2148	26.1828
MYO9A	490.799	0.734493	0.292415	0.00216855	0.0124887	490.799	635.733	345.864
NKTR	333.746	0.586368	0.219448	0.00218806	0.0125754	333.746	410.301	257.19
REPS2	44.0676	0.888123	0.379993	0.00218744	0.0125754	44.0676	60.5469	27.5883
FRYL	190.677	0.659033	0.25524	0.00222257	0.0127306	190.677	240.865	140.49
ANGPT4	90.4298	0.943081	0.408753	0.0022264	0.0127404	90.4298	125.379	55.4803
RNF157	21.2442	1.13945	0.527894	0.00222728	0.0127404	21.2442	31.0533	11.435
RALGPS2	78.85	0.878349	0.370821	0.00223827	0.012786	78.85	106.789	50.9115
MGMT	52.5686	0.832279	0.349727	0.00225485	0.0128416	52.5686	70.9316	34.2056
ZNF346	20.8575	0.919174	0.404782	0.00225684	0.0128416	20.8575	28.9589	12.7562
WDR27	55.7461	0.697861	0.277834	0.00226677	0.0128794	55.7461	71.9042	39.588
DENND4C	131.594	0.639657	0.24662	0.00228002	0.0129263	131.594	164.96	98.2278
DIP2A	82.861	0.615228	0.236252	0.0023155	0.0130656	82.861	103.374	62.3478
FAM120A	62.129	0.681703	0.270706	0.00231921	0.0130723	62.129	79.851	44.4069
LONRF3	38.7913	0.846933	0.356793	0.00233326	0.0131428	38.7913	51.8947	25.688
ATP11A	35.1992	0.92605	0.402982	0.00235148	0.013222	35.1992	48.3967	22.0016
ENSCAFG00000005758	328.134	0.737371	0.295647	0.00235599	0.0132269	328.134	424.257	232.011
C7H1orf21	101.395	0.829614	0.347847	0.00241139	0.0134659	101.395	135.414	67.3756
NAA35	175.833	0.632873	0.245624	0.00241098	0.0134659	175.833	220.673	130.994
PIK3C2B	17.6846	1.1829	0.570069	0.00241459	0.0134668	17.6846	26.3193	9.04992
FBXO21	94.9405	0.607281	0.233858	0.00244971	0.0136179	94.9405	117.939	71.9416
CCDC15	96.1951	0.654991	0.256293	0.00246518	0.0136949	96.1951	120.813	71.5771
USP54	30.2149	0.93012	0.410535	0.00246854	0.0137046	30.2149	41.711	18.7188
TAB2	105.247	0.61975	0.238708	0.00247964	0.0137303	105.247	130.058	80.4364
SGMS1	55.752	0.703436	0.282714	0.00251784	0.0138965	55.752	71.986	39.518
MGAT5	57.7151	0.838792	0.35858	0.00252004	0.0138996	57.7151	77.7497	37.6804
CDON	63.3019	1.06056	0.494199	0.00252356	0.0139009	63.3019	91.4358	35.168
LRP6	652.801	0.740712	0.298887	0.00252217	0.0139009	652.801	845.353	460.25
SND1	304.494	0.767389	0.315012	0.00256562	0.0140858	304.494	398.172	210.815
TBC1D12	153.329	0.71098	0.287699	0.00256942	0.0140894	153.329	197.646	109.011
ARMH3	96.3377	0.682183	0.273606	0.00257155	0.014092	96.3377	123.297	69.3784
C4H5orf22	47.4178	0.657186	0.260893	0.00257697	0.0141035	47.4178	59.5448	35.2908
ENSCAFG00000003299	873.898	0.720796	0.289806	0.0025873	0.0141418	873.898	1125.54	622.255
PHC3	181.939	0.671221	0.266146	0.00258908	0.0141424	181.939	229.868	134.01
ZNF277	181.44	0.651397	0.256872	0.00259129	0.0141454	181.44	228.619	134.262
BRAF	133.76	0.74727	0.306922	0.00260261	0.0141616	133.76	174.324	93.196
CRAMP1	16.8299	0.976873	0.454054	0.002596	0.0141616	16.8299	23.8216	9.8383
LCA5	107.074	0.727526	0.297297	0.00260084	0.0141616	107.074	138.862	75.2865
ZNF618	158.824	0.622596	0.243044	0.0025997	0.0141616	158.824	198.57	119.078
AMMECR1	41.8822	0.89894	0.392849	0.00261834	0.0142198	41.8822	56.9965	26.7679
TBC1D19	124.074	0.6375	0.249213	0.00262103	0.0142253	124.074	154.504	93.6439
STON2	66.4186	1.02508	0.475332	0.00265698	0.0143653	66.4186	94.8624	37.9748
ATP10D	62.6538	0.847416	0.364224	0.00266296	0.0143885	62.6538	84.1839	41.1237
UST	404.152	0.833571	0.35669	0.00266668	0.0143922	404.152	542.13	266.175
SMAD5	94.591	0.628476	0.247018	0.00266998	0.0143989	94.591	118.293	70.8887
SHQ1	57.0702	0.625585	0.246804	0.00271185	0.0145783	57.0702	71.2443	42.8962
IL7	65.0693	1.24018	0.616512	0.00274003	0.0146926	65.0693	98.0703	32.0684
MID2	75.4898	0.9492	0.426577	0.00275222	0.01473	75.4898	104.794	46.1861
WDR76	17.5623	0.946823	0.440311	0.00277287	0.0148218	17.5623	24.6925	10.432
EPB41L2	346.572	0.721072	0.295799	0.00283502	0.015097	346.572	447.682	245.463
RAI14	81.725	0.773047	0.327734	0.00284212	0.0151253	81.725	107.95	55.5004
RCBTB2	78.8317	0.591509	0.230445	0.00284421	0.0151269	78.8317	96.9936	60.6697
KCTD16	487.244	0.832211	0.359527	0.00285837	0.0151927	487.244	652.68	321.808
C15H1orf185	69.8464	0.964064	0.444765	0.00288279	0.0152938	69.8464	98.2177	41.4751
ARNTL2	24.0187	1.06419	0.509222	0.00293264	0.0154711	24.0187	34.547	13.4905
FIG4	70.2996	0.648487	0.261181	0.00296851	0.0156118	70.2996	88.3559	52.2433
ROBO1	962.611	0.819968	0.355986	0.00299537	0.0157238	962.611	1287.14	638.084
EHBP1	525.754	0.724154	0.300911	0.00300274	0.015743	525.754	678.972	372.535
TMEM117	275.672	0.81023	0.350811	0.00300102	0.015743	275.672	367.485	183.86
ANKS1B	32.3478	1.00176	0.467358	0.00300536	0.015747	32.3478	45.5234	19.1723
SEMA6D	121.685	0.814745	0.351913	0.00302425	0.0158265	121.685	161.705	81.665
HIVEP2	61.1016	0.722625	0.303532	0.00302691	0.0158306	61.1016	79.4696	42.7336
ATXN7L1	142.482	0.65038	0.263781	0.00304071	0.0158832	142.482	180.702	104.263
TANC2	88.0351	0.762364	0.322835	0.00305715	0.0159593	88.0351	114.905	61.1652
NEDD4	76.5302	0.636639	0.257286	0.00307311	0.0160265	76.5302	96.5405	56.5199
PTK7	29.2427	0.865279	0.386843	0.00307814	0.0160294	29.2427	39.4584	19.027
SENP7	213.094	0.582174	0.22868	0.00308352	0.0160319	213.094	262.91	163.279
SERINC5	69.0598	0.621627	0.250564	0.00309263	0.0160654	69.0598	87.0243	51.0953
NCOA1	456.244	0.599064	0.236253	0.00313345	0.0162384	456.244	564.758	347.73
METAP1D	58.3236	0.613007	0.245386	0.00316718	0.0163725	58.3236	72.1576	44.4895
AURKB	31.0885	0.860111	0.384685	0.00319282	0.0164849	31.0885	41.7859	20.3911
WDR35	55.3691	0.720641	0.301768	0.00321894	0.0165794	55.3691	70.756	39.9822
MARCHF5	54.9311	0.799417	0.350176	0.00322185	0.0165843	54.9311	73.0787	36.7835
TPGS2	49.9151	0.753645	0.325816	0.00322483	0.0165896	49.9151	65.8678	33.9623
TRERF1	35.2662	0.866227	0.394741	0.00326937	0.016778	35.2662	48.16	22.3724
SYNE3	57.9529	0.897331	0.411605	0.00329262	0.0168769	57.9529	79.5615	36.3443
NNT	81.8081	0.612418	0.246421	0.00330118	0.0169106	81.8081	101.692	61.9238
HTR1F	62.5915	0.898286	0.41003	0.00331459	0.0169588	62.5915	85.6057	39.5773
THRB	758.366	0.823253	0.362109	0.00331725	0.0169622	758.366	1014.29	502.444
IL16	69.5718	0.591252	0.235554	0.00333088	0.0169909	69.5718	85.2649	53.8787
CDK8	155.221	0.66954	0.277126	0.00333591	0.0169979	155.221	197.652	112.79
RCAN2	177.423	0.951941	0.448904	0.00337402	0.0171491	177.423	248.253	106.593
LRIG1	124.338	1.04394	0.514475	0.00338382	0.0171783	124.338	179.501	69.1746
TMEM161B	65.2467	0.875517	0.398198	0.00338685	0.0171834	65.2467	88.7137	41.7797
ITPK1	25.4825	0.827134	0.378347	0.00340644	0.0172415	25.4825	34.6645	16.3005
TTL	21.7109	0.911821	0.437036	0.00341033	0.017251	21.7109	30.257	13.1649
TRIO	403.317	0.791067	0.345249	0.00345328	0.0174033	403.317	533.856	272.778
TTBK2	159.081	0.696223	0.292926	0.00345481	0.0174033	159.081	204.576	113.586
VPS13D	710.427	0.698607	0.294518	0.00348954	0.0174884	710.427	912.351	508.503
APLF	67.6238	0.719847	0.309732	0.00350963	0.0175543	67.6238	88.0838	47.1637
HIVEP1	398.92	0.60543	0.244274	0.00354052	0.0176581	398.92	495.607	302.232
RAPGEF1	65.3779	0.893995	0.416599	0.00354078	0.0176581	65.3779	90.086	40.6699
DLGAP2	63.5945	0.964235	0.459469	0.00354463	0.0176669	63.5945	88.9909	38.1981
RMND5A	39.1336	0.886141	0.412134	0.00358005	0.0178158	39.1336	53.5704	24.6967
ENSCAFG00000014316	48.2648	0.8476	0.39356	0.00367009	0.018078	48.2648	66.0241	30.5055
EPB41L5	73.6221	0.626038	0.257713	0.00367185	0.018078	73.6221	92.0161	55.2281
PAM	132.786	0.582524	0.233827	0.00366488	0.018078	132.786	163.004	102.568
ZNF280C	45.2308	0.69881	0.299786	0.00367084	0.018078	45.2308	58.4155	32.0462
CC2D2A	297.386	0.696512	0.295723	0.0036877	0.0181244	297.386	381.861	212.912
PXYLP1	23.2676	0.979762	0.486899	0.00373207	0.0182684	23.2676	33.188	13.3473
RHBDD1	98.1156	0.626141	0.258614	0.0037573	0.0183601	98.1156	122.901	73.3301
RBL1	44.2181	0.702429	0.302603	0.00382971	0.0186388	44.2181	56.5919	31.8442
UNC5C	293.981	1.38029	0.815393	0.00385991	0.0187535	293.981	466.235	121.727
MAMLD1	58.0598	0.80171	0.36489	0.00387893	0.0188028	58.0598	77.7042	38.4154
ARHGEF3	377.637	0.658355	0.27663	0.0038846	0.0188069	377.637	478.304	276.97
PLD1	127.313	0.718174	0.310507	0.00393584	0.0190032	127.313	164.054	90.5713
KLHDC10	45.2555	0.787653	0.355234	0.00394244	0.0190237	45.2555	59.8283	30.6828
CDK6	218.657	0.653865	0.27665	0.00403389	0.0194098	218.657	276.695	160.619
HECW2	292.622	0.648004	0.272615	0.00404748	0.0194642	292.622	369.405	215.838
PLCL1	286.786	0.977032	0.487608	0.00406801	0.0194966	286.786	406.51	167.062
GRID2	1272.39	0.789748	0.35789	0.00409219	0.0195353	1272.39	1689.75	855.033
TSPAN9	30.4662	0.805382	0.372296	0.00409046	0.0195353	30.4662	40.6735	20.2588
ANK2	479.574	0.690844	0.298759	0.00413157	0.019701	479.574	615.094	344.054
PTCH1	165.524	0.819477	0.378845	0.00416387	0.0197772	165.524	222.654	108.395
LCLAT1	163.339	0.670882	0.287886	0.00417009	0.0197957	163.339	208.557	118.122
TRPC1	90.0245	0.640801	0.269931	0.00419719	0.0199021	90.0245	112.547	67.5014
HDAC4	18.051	0.959222	0.496672	0.00423753	0.0200262	18.051	25.8856	10.2165
CASD1	68.358	0.584644	0.242736	0.00424113	0.020032	68.358	84.9678	51.7482
ARID2	203.749	0.642235	0.272997	0.00430142	0.0202716	203.749	257.301	150.197
SP140	83.8077	0.581983	0.241815	0.00430842	0.0202821	83.8077	104.237	63.3784
URB1	26.3815	0.853204	0.413797	0.00431377	0.0202951	26.3815	36.2622	16.5008
RAVER2	157.969	0.72795	0.321923	0.00432319	0.0202953	157.969	204.633	111.304
C7	5395.79	0.634557	0.260541	0.00432759	0.0203047	5395.79	6744.1	4047.48
NHS	123.375	0.837216	0.395837	0.00434338	0.0203676	123.375	167.405	79.3444
NDFIP2	70.5034	0.705607	0.311928	0.00438342	0.0205326	70.5034	91.0254	49.9815
ENSCAFG00000000175	18.9945	0.879978	0.43498	0.00441639	0.0206301	18.9945	26.1047	11.8844
ENSCAFG00000013064	53.0575	0.834468	0.399879	0.00441612	0.0206301	53.0575	72.4644	33.6505
DYRK1A	270.854	0.794289	0.368959	0.00446396	0.0207725	270.854	361.762	179.945
ITGB5	100.054	0.613733	0.258259	0.00447534	0.0208138	100.054	124.403	75.7051
RBFOX1	92.6086	1.42843	0.935151	0.00448268	0.0208365	92.6086	150.167	35.0502
MED13	224.456	0.611712	0.25786	0.00450363	0.0208767	224.456	280.165	168.747
POU2F1	177.249	0.66954	0.29209	0.00457925	0.0211693	177.249	226.06	128.439
RIN3	46.1786	0.692991	0.306293	0.0046083	0.0212689	46.1786	58.9417	33.4156
PRKAG2	224.671	0.667978	0.292124	0.00462674	0.0213192	224.671	286.816	162.525
DIAPH1	66.0374	0.698139	0.312065	0.00463656	0.0213528	66.0374	85.5516	46.5233
ENSCAFG00000003936	277.489	0.715372	0.320359	0.00465946	0.0214322	277.489	360.38	194.597
PHKA1	202.931	0.58882	0.246128	0.00466138	0.0214322	202.931	250.383	155.479
GLIS3	184.035	0.936621	0.471932	0.00467855	0.0214763	184.035	257.51	110.561
GPR107	61.5303	0.665967	0.293407	0.00475067	0.021772	61.5303	78.6443	44.4163
SUDS3	176.839	0.644842	0.279298	0.00476876	0.0218431	176.839	223.33	130.348
SMG7	126.431	0.600591	0.254254	0.00478049	0.021885	126.431	157.003	95.8585
AAGAB	37.6038	0.814934	0.393751	0.00480039	0.0219524	37.6038	51.0319	24.1758
ZNF827	28.3719	0.939401	0.478407	0.00480332	0.021954	28.3719	39.657	17.0868
ATP8B1	44.0641	0.836657	0.406121	0.00482721	0.0220394	44.0641	59.8234	28.3048
ANOS1	102.988	0.817016	0.394418	0.00489986	0.0222633	102.988	139.381	66.5946
PER3	86.759	0.586251	0.248196	0.00489504	0.0222633	86.759	107.544	65.9741
ZFP62	51.3178	0.610138	0.263004	0.00489206	0.0222633	51.3178	64.297	38.3385
TBCEL	45.9065	0.731168	0.336683	0.00497609	0.0225372	45.9065	59.889	31.924
PHLPP1	130.946	0.647075	0.281329	0.00497904	0.0225385	130.946	164.552	97.3393
ATRN	132.612	0.674885	0.300511	0.00504991	0.0227985	132.612	169.951	95.2729
GLIS1	71.9823	0.866305	0.428629	0.0050958	0.0229812	71.9823	98.3017	45.6629
ATF6	120.72	0.639777	0.280552	0.005112	0.023042	120.72	152.674	88.7665
GSR	32.5677	0.706598	0.326832	0.00511681	0.0230515	32.5677	42.5837	22.5517
TNXB	443.909	0.657224	0.289212	0.00512854	0.023092	443.909	562.826	324.991
ROBO2	4374.84	0.85089	0.419153	0.00514013	0.023132	4374.84	5967.81	2781.86
CASC3	42.6834	0.734001	0.345071	0.00514701	0.0231506	42.6834	56.5502	28.8166
SDCCAG8	71.2194	0.726919	0.336877	0.0052326	0.0234115	71.2194	93.1473	49.2914
DENND2A	313.249	0.63513	0.278948	0.00528798	0.0235846	313.249	395.128	231.37
KDM2B	36.1718	0.769541	0.369455	0.00527863	0.0235846	36.1718	48.2743	24.0694
SETD3	89.5034	0.667111	0.298859	0.00528641	0.0235846	89.5034	114.252	64.7546
MTBP	53.2427	0.739147	0.344273	0.00531724	0.0236778	53.2427	69.4331	37.0523
TUBGCP3	86.356	0.638025	0.28153	0.00533254	0.0237086	86.356	108.967	63.7453
ERMP1	21.9091	0.859014	0.43963	0.00535454	0.0237442	21.9091	30.2206	13.5975
KDM6A	291.247	0.651905	0.289807	0.00541581	0.0239533	291.247	369.053	213.44
CEP57L1	63.2501	0.633404	0.282152	0.00541986	0.0239587	63.2501	80.5152	45.9849
SUFU	65.9486	0.630379	0.281512	0.00558239	0.024562	65.9486	83.7068	48.1903
SCEL	21.3774	0.967787	0.524577	0.00561666	0.0246871	21.3774	30.2358	12.5191
KIAA1328	275.623	0.581528	0.249905	0.00562733	0.024718	275.623	339.916	211.331
COL21A1	342.286	0.793385	0.387999	0.00571692	0.025024	342.286	458.187	226.384
CPLANE1	289.072	0.695492	0.319502	0.00574113	0.0251171	289.072	372.64	205.504
ADAMTS2	280.149	0.626031	0.276554	0.0058222	0.0254174	280.149	351.063	209.235
CRTC3	113.751	0.701931	0.328058	0.00582776	0.0254174	113.751	147.932	79.57
ADAM12	160.322	1.25849	0.848448	0.00587733	0.0255496	160.322	251.579	69.064
CPSF7	25.3537	0.740764	0.357475	0.00589245	0.0255943	25.3537	33.0375	17.67
HERC3	101.979	0.604481	0.265519	0.00593421	0.025723	101.979	126.556	77.402
ATP9A	16.5136	0.891497	0.482093	0.0059627	0.0257806	16.5136	22.9831	10.044
COL5A1	75.2819	0.642536	0.289335	0.00595868	0.0257806	75.2819	94.896	55.6679
GPR176	20.6552	0.835239	0.431062	0.00599464	0.0259055	20.6552	28.0525	13.258
NHSL1	17.2597	0.946663	0.525435	0.00600469	0.0259357	17.2597	24.6706	9.8489
GNA12	48.2472	0.760347	0.373268	0.00609166	0.0262102	48.2472	64.2314	32.2629
ELF1	100.803	0.584302	0.256958	0.00615365	0.0264445	100.803	125.14	76.4656
YTHDC1	150.915	0.666238	0.307292	0.00617558	0.0265118	150.915	193.401	108.429
ARMCX5	64.7242	0.686255	0.322725	0.00626684	0.0267952	64.7242	83.6967	45.7518
FLI1	23.6949	0.91152	0.497421	0.00625937	0.0267952	23.6949	33.2118	14.1781
MRTFB	231.636	0.728585	0.347158	0.00626178	0.0267952	231.636	302.324	160.947
PCDH7	312.186	1.17294	0.768213	0.00629842	0.0268895	312.186	479.126	145.247
STX18	120.969	0.594781	0.264496	0.00632127	0.0269407	120.969	151.007	90.9298
INSYN2B	51.3063	0.624598	0.28432	0.0063733	0.0271137	51.3063	64.651	37.9615
PATJ	31.2931	0.791097	0.398136	0.00638987	0.0271493	31.2931	41.6611	20.9251
ERN1	76.8525	0.607548	0.273296	0.00643384	0.0272462	76.8525	96.3538	57.3511
TULP4	51.7206	0.810146	0.41445	0.00648775	0.0273537	51.7206	69.793	33.6482
SPPL3	175.299	0.649752	0.299105	0.00649597	0.0273747	175.299	223.09	127.508
NET1	20.5952	0.937585	0.524953	0.00651118	0.0274116	20.5952	29.1043	12.0862
DPP6	17.2548	1.52228	1.97071	0.00655981	0.0275616	17.2548	30.1117	4.39803
GLRB	38.9425	0.940124	0.523237	0.00661568	0.0277414	38.9425	54.9355	22.9496
LMAN2L	28.205	0.732393	0.363719	0.00670833	0.0280744	28.205	37.1317	19.2784
ELOVL5	78.4236	0.616622	0.280235	0.00671622	0.0280936	78.4236	98.2598	58.5875
IPO11	70.724	0.619295	0.281619	0.00673453	0.0281285	70.724	88.3944	53.0536
LRRC58	76.7009	0.645425	0.300858	0.00673151	0.0281285	76.7009	97.9969	55.4049
FRY	45.9278	0.655814	0.307161	0.00675021	0.0281663	45.9278	58.4204	33.4353
KIRREL3	54.5128	0.985614	0.586183	0.00679233	0.0282882	54.5128	79.3412	29.6843
EZH2	25.8444	0.75711	0.384001	0.00685527	0.028493	25.8444	34.316	17.3728
LARP4B	57.4347	0.714647	0.347308	0.0068591	0.028493	57.4347	74.6855	40.184
MAP3K1	154.636	0.596142	0.268491	0.00690987	0.0286213	154.636	192.155	117.118
ZNRF1	35.2694	0.705267	0.345239	0.00698827	0.0289037	35.2694	45.8183	24.7205
NIPAL2	16.0165	1.11307	0.753497	0.00702721	0.0290082	16.0165	24.4683	7.56469
PGAP1	35.6293	0.746861	0.372142	0.00708528	0.0291652	35.6293	46.4863	24.7723
CNOT6	46.1282	0.606989	0.279531	0.00710531	0.0292244	46.1282	57.8012	34.4552
CBFB	89.7566	0.704774	0.343792	0.0071111	0.0292265	89.7566	116.763	62.75
NRXN3	123.433	0.900024	0.504887	0.00715388	0.0293738	123.433	173.423	73.4425
GRIN2A	19.7843	1.22899	0.906785	0.00721112	0.0295802	19.7843	31.1294	8.43911
FARP1	34.371	0.999513	0.604272	0.0072212	0.0295986	34.371	49.9339	18.8081
KSR1	122.206	0.833929	0.443349	0.00722258	0.0295986	122.206	166.933	77.4804
PIK3R5	46.6223	0.830215	0.449007	0.00724187	0.0296204	46.6223	64.2223	29.0223
ARHGEF10L	125.92	0.583593	0.263889	0.00730236	0.0297996	125.92	156.024	95.8166
DMD	314.424	0.913541	0.518235	0.00733035	0.0298528	314.424	443.049	185.799
DNMBP	47.0748	0.71748	0.355932	0.00737578	0.030009	47.0748	61.361	32.7887
MEMO1	70.6346	0.660766	0.316956	0.00741183	0.0300802	70.6346	90.7502	50.519
POLR3B	54.3403	0.640687	0.302852	0.007406	0.0300802	54.3403	68.9856	39.6949
TRMT9B	23.433	0.727202	0.369605	0.00741228	0.0300802	23.433	30.7245	16.1415
WBP1L	52.298	0.609514	0.28329	0.00741985	0.0300873	52.298	65.7243	38.8717
STX6	26.6972	0.676683	0.331098	0.00743259	0.0301245	26.6972	34.0895	19.3048
ARAP1	28.1501	0.753535	0.390188	0.00749409	0.0303448	28.1501	37.5563	18.7439
RAB3B	15.4057	0.910015	0.523889	0.00761146	0.0307174	15.4057	21.3605	9.45088
INO80	144.064	0.601511	0.27886	0.00772702	0.0310214	144.064	180.527	107.6
ATG13	67.1046	0.779242	0.406864	0.00775655	0.0311102	67.1046	89.7169	44.4923
LMLN	48.2591	0.674733	0.332077	0.00776012	0.0311102	48.2591	62.5454	33.9728
TRIM36	76.6219	0.5991	0.277809	0.00777108	0.0311266	76.6219	95.8117	57.4321
ADGRL2	70.2398	0.607273	0.283571	0.00777715	0.0311343	70.2398	88.2098	52.2697
NCOA3	151.557	0.69548	0.344741	0.00779755	0.0312012	151.557	197.307	105.807
PARP11	65.2506	0.596098	0.27621	0.00784423	0.0313437	65.2506	81.2257	49.2756
AGO2	58.6762	0.700187	0.351704	0.0079624	0.0316964	58.6762	76.7234	40.629
CYTH3	78.5883	0.838466	0.467935	0.00795503	0.0316964	78.5883	108.711	48.4653
IKBKB	39.4837	0.709054	0.361321	0.0079614	0.0316964	39.4837	52.1095	26.8579
CEPT1	73.022	0.664449	0.323933	0.00797018	0.0317125	73.022	93.8106	52.2334
BCLAF3	33.7419	0.702561	0.355542	0.0079994	0.0317989	33.7419	44.0809	23.403
ANTXR1	623.534	0.628459	0.298566	0.00806999	0.0320046	623.534	788.903	458.165
ARL15	662.084	0.763972	0.401367	0.0081481	0.032254	662.084	884.805	439.363
USP49	83.1996	0.679532	0.336524	0.00819532	0.0323654	83.1996	107.614	58.7857
RBBP8	68.056	0.617295	0.295704	0.00831888	0.0327163	68.056	86.3201	49.7918
SMAD3	303.404	0.836215	0.470456	0.00839766	0.0329497	303.404	418.248	188.561
SLC22A15	16.2646	0.824778	0.472018	0.00843012	0.0330465	16.2646	22.0548	10.4745
CEMIP2	67.3446	0.7124	0.361585	0.00849687	0.0332161	67.3446	87.6312	47.058
MOB1B	34.4394	0.632151	0.310055	0.00849107	0.0332161	34.4394	43.971	24.9078
SLC25A27	48.1273	0.625718	0.300405	0.00855454	0.03338	48.1273	60.2515	36.003
COL4A5	341.034	0.703722	0.358946	0.00865878	0.0337247	341.034	445.469	236.6
MMP16	81.927	0.787515	0.429236	0.00873748	0.0339689	81.927	110.347	53.5072
TEX10	68.5266	0.6718	0.335023	0.00876812	0.0340724	68.5266	87.9476	49.1056
THSD7B	36.9066	0.695628	0.360615	0.00881374	0.034187	36.9066	48.6034	25.2098
TADA1	58.0967	0.591153	0.279164	0.00886186	0.0342996	58.0967	71.8392	44.3541
MCCC2	80.1422	0.586334	0.277042	0.00895885	0.0345602	80.1422	99.699	60.5854
IL1RAP	57.5143	0.596223	0.285418	0.00902303	0.0347762	57.5143	71.976	43.0526
GALNT10	30.5728	0.882938	0.540318	0.00916741	0.0352525	30.5728	43.2806	17.865
CCDC150	17.5164	0.879041	0.53047	0.00918372	0.035259	17.5164	24.402	10.6308
ITGB3BP	31.603	0.676443	0.348592	0.00918046	0.035259	31.603	41.0736	22.1325
B3GALNT2	51.5251	0.622596	0.307127	0.00928015	0.0355732	51.5251	65.6151	37.435
ARHGEF12	516.02	0.625102	0.306092	0.00933585	0.0357327	516.02	653.748	378.292
RNF150	65.7347	0.738667	0.394687	0.00938846	0.0358635	65.7347	86.943	44.5264
CASP3	30.5979	0.671436	0.350627	0.00952729	0.0362422	30.5979	40.0604	21.1354
DNMT3A	34.8631	0.732031	0.399056	0.00956	0.0363314	34.8631	46.6218	23.1044
TENT2	100.231	0.58566	0.280476	0.0095816	0.0363672	100.231	124.742	75.7197
ZNF606	20.9399	0.698852	0.374914	0.00974574	0.0368419	20.9399	27.2446	14.6352
HLF	19.8644	1.01763	0.745678	0.00977111	0.0369049	19.8644	29.803	9.92583
PDE7A	45.1527	0.743744	0.406582	0.00978105	0.036913	45.1527	60.1667	30.1388
CNST	35.1931	0.735686	0.404312	0.00979137	0.0369255	35.1931	47.0089	23.3773
ZDHHC15	33.925	0.755871	0.414095	0.00979398	0.0369255	33.925	44.8774	22.9725
CCDC148	38.1722	0.880319	0.536282	0.00980358	0.0369453	38.1722	53.3283	23.016
ARHGEF9	61.5218	0.674741	0.348989	0.00984206	0.0370738	61.5218	79.7243	43.3194
ATG10	90.3481	0.585093	0.280368	0.00986367	0.0371387	90.3481	111.731	68.9653
SOX13	69.3525	0.690001	0.360871	0.00988475	0.0372016	69.3525	90.1932	48.5118
KIAA1671	20.9898	0.852288	0.540915	0.0101149	0.0378997	20.9898	29.8131	12.1666
CLIP1	232.432	0.582179	0.281301	0.0101494	0.0379785	232.432	289.688	175.176
ENSCAFG00000042710	82.4351	0.709406	0.37679	0.01017	0.0380221	82.4351	107.633	57.237
FNIP1	533.685	0.585609	0.283869	0.0102152	0.0381575	533.685	665.389	401.981
ORC5	48.6082	0.593501	0.290686	0.0102736	0.0383419	48.6082	60.3782	36.8381
NALCN	36.8991	0.67753	0.356947	0.0103619	0.0385866	36.8991	47.7885	26.0098
TEC	113.795	0.731305	0.400637	0.0104112	0.0387192	113.795	150.853	76.7369
HDAC8	149.214	0.761168	0.430515	0.0105008	0.0389499	149.214	200.63	97.7972
MARCHF8	96.9265	0.581312	0.284821	0.0105577	0.0391268	96.9265	121.347	72.5065
CECR2	38.9135	0.595534	0.296272	0.0106019	0.0392218	38.9135	48.6114	29.2155
EYA4	26.9408	0.907534	0.597649	0.0106262	0.0392947	26.9408	38.4576	15.4241
RBMS1	992.791	0.613968	0.304627	0.0106655	0.0393885	992.791	1252	733.58
PHTF1	33.455	0.724027	0.399009	0.0108516	0.0399539	33.455	43.8592	23.0507
UCK2	72.1647	0.602512	0.303048	0.0109536	0.0402248	72.1647	91.2634	53.066
MEI1	17.0018	0.740512	0.430796	0.0109804	0.0402813	17.0018	22.6947	11.3089
TRPM7	222.653	0.592779	0.294559	0.0109891	0.0402813	222.653	279.444	165.862
TTLL11	39.55	0.652788	0.338651	0.0109968	0.0402813	39.55	50.1395	28.9606
FOXO1	254.749	0.662002	0.349454	0.0111649	0.0407537	254.749	328.766	180.731
FMN1	244.007	0.679402	0.366206	0.0113833	0.0414262	244.007	317.812	170.202
NHSL2	591.446	0.718726	0.40178	0.0114512	0.0416375	591.446	783.319	399.573
CLCN5	37.283	0.739862	0.425834	0.0115521	0.0418747	37.283	49.7959	24.7701
PARVA	320.107	0.61736	0.317572	0.0115831	0.0419458	320.107	406.261	233.953
PAPSS2	27.6459	0.766805	0.450742	0.0117255	0.0423626	27.6459	37.003	18.2888
PABIR2	28.2973	0.708568	0.398158	0.0117854	0.0425066	28.2973	37.156	19.4387
ZNF592	62.1833	0.580062	0.293127	0.0119099	0.0428281	62.1833	78.1561	46.2104
SOAT1	40.0279	0.678743	0.370095	0.0119431	0.0429154	40.0279	51.7759	28.2798
DPYSL3	143.797	0.757068	0.449494	0.0119578	0.042946	143.797	194.836	92.757
AHCYL2	90.2308	0.625816	0.326662	0.0120157	0.0430624	90.2308	114.988	65.4735
FBXO10	20.7832	0.793986	0.493596	0.0120773	0.0432086	20.7832	28.399	13.1674
JADE3	14.9188	0.849384	0.570037	0.0122353	0.043665	14.9188	20.8561	8.98159
NCKAP1	237.591	0.584163	0.295652	0.01225	0.0436961	237.591	297.465	177.718
SNX27.1	83.379	0.600583	0.306613	0.0122852	0.0436961	83.379	104.267	62.4909
SH3KBP1	47.0269	0.688903	0.383001	0.0123078	0.0437486	47.0269	61.3976	32.6562
EFCAB7	50.5987	0.594443	0.306291	0.0123302	0.0437829	50.5987	63.7509	37.4465
UQCC1	47.5762	0.6914	0.385275	0.0123454	0.0437999	47.5762	62.1196	33.0329
WDR59	45.8167	0.589437	0.302699	0.0125914	0.0445611	45.8167	57.2056	34.4278
ZC3H12B	25.4601	0.818121	0.543236	0.0125995	0.0445711	25.4601	35.7902	15.13
TGFBR3	540.212	0.619088	0.32503	0.0127302	0.0449422	540.212	685.647	394.778
ENSCAFG00000005575	23.0841	0.703193	0.408929	0.0129664	0.0455733	23.0841	30.4072	15.761
ACVR1	64.2373	0.589973	0.307911	0.013115	0.0459351	64.2373	81.2495	47.2251
ZFYVE1	24.2612	0.675161	0.384526	0.0131406	0.0460056	24.2612	31.6141	16.9084
NR2C1	55.4987	0.593038	0.311541	0.0132604	0.0462977	55.4987	70.3173	40.68
DOCK11	61.9152	0.661611	0.367137	0.0133243	0.046438	61.9152	80.159	43.6714
SNX25	79.9946	0.596165	0.314266	0.0135005	0.046975	79.9946	101.336	58.6529
MDN1	69.6745	0.682189	0.392897	0.0137261	0.0475453	69.6745	91.7224	47.6265
PDGFRB	108.279	0.599245	0.318571	0.0139106	0.0480403	108.279	137.171	79.3857
COL27A1	27.8632	0.699799	0.42118	0.0140012	0.0482032	27.8632	37.3477	18.3787
SYNJ2	28.93	0.878983	0.69524	0.0139959	0.0482032	28.93	42.4758	15.3842
LAMA2	539.745	0.838977	0.59596	0.0140232	0.0482397	539.745	766.197	313.294
SGK1	24.3878	0.856005	0.654047	0.0141153	0.0484972	24.3878	35.4711	13.3045
ARL6IP6	21.98	0.653617	0.375165	0.0141259	0.0485143	21.98	28.4183	15.5416
SEC22A	60.783	0.585639	0.306233	0.0142998	0.0488936	60.783	75.2977	46.2684
BTBD9	558.683	0.589324	0.311459	0.0143733	0.0491053	558.683	702.322	415.043
PRDM6	333.328	0.66145	0.376994	0.0144558	0.0493276	333.328	434.012	232.644
ZBTB49	24.8815	0.662325	0.383461	0.0144757	0.0493758	24.8815	32.2634	17.4997
PPARG	37.1469	0.667437	0.385971	0.0145097	0.0494717	37.1469	48.4861	25.8078
