# Supplementary material for: A single-cell RNA sequencing atlas of the healthy canine lung: a foundation for comparative studies
Source: Front Immunol. 2025 Mar 6;16:1501603. doi: 10.3389/fimmu.2025.1501603 (PMC11922831; doi:10.3389/fimmu.2025.1501603)
Supplement: Supplementary file 4 [file Table3.xlsx]

## Sheet: Muscle cells DEGs
List of differentially expressed genes between each muscle cell cluster and all other muscle cells generated using FindMarkers() function
p_val	avg_log2FC	pct.1	pct.2	p_val_adj	cluster	gene
6.69016e-257	1.7117	0.994	0.619	8.03221e-253	Vascular smooth muscle cells	MYH11
4.24216e-256	1.55975	0.673	0.032	5.09314e-252	Vascular smooth muscle cells	PLN
3.81147e-254	2.29044	0.907	0.317	4.57606e-250	Vascular smooth muscle cells	ENSCAFG00000028930
1.89773e-247	2.06513	0.996	0.758	2.27841e-243	Vascular smooth muscle cells	ACTA2
2.60666e-232	2.22841	0.956	0.64	3.12956e-228	Vascular smooth muscle cells	ADIRF
3.33928e-210	1.65545	0.959	0.594	4.00914e-206	Vascular smooth muscle cells	DSTN
2.32286e-209	1.6046	0.987	0.7	2.78883e-205	Vascular smooth muscle cells	TPM2
8.97814e-206	1.33903	0.68	0.09	1.07792e-201	Vascular smooth muscle cells	ITIH4
3.6739e-203	1.16304	0.669	0.09	4.41089e-199	Vascular smooth muscle cells	FAM13C
4.2511e-187	1.21335	0.932	0.455	5.10387e-183	Vascular smooth muscle cells	DGUOK
6.24389e-165	1.21164	0.877	0.41	7.49641e-161	Vascular smooth muscle cells	TPM1
1.57806e-159	1.11069	0.718	0.215	1.89462e-155	Vascular smooth muscle cells	MAP1B
7.80884e-153	1.35723	0.905	0.45	9.37529e-149	Vascular smooth muscle cells	DMD
1.49146e-151	1.39046	0.99	0.881	1.79065e-147	Vascular smooth muscle cells	VIM
3.54198e-148	1.28821	0.873	0.397	4.25251e-144	Vascular smooth muscle cells	SYNPO2
1.80819e-147	1.45942	0.934	0.545	2.17091e-143	Vascular smooth muscle cells	MGP
2.29718e-138	0.958068	0.461	0.042	2.758e-134	Vascular smooth muscle cells	FABP3
4.73128e-137	1.18723	0.627	0.147	5.68038e-133	Vascular smooth muscle cells	PDLIM3
6.5026e-137	0.943592	0.843	0.355	7.80702e-133	Vascular smooth muscle cells	TINAGL1
4.10821e-135	1.04594	0.723	0.272	4.93231e-131	Vascular smooth muscle cells	ENSCAFG00000014028
4.34597e-132	1.09276	0.82	0.376	5.21777e-128	Vascular smooth muscle cells	SVIL
1.95656e-131	1.01562	0.51	0.077	2.34904e-127	Vascular smooth muscle cells	MYOCD
5.48761e-128	1.37417	0.834	0.417	6.58842e-124	Vascular smooth muscle cells	SPARCL1
2.5522e-123	0.986671	0.636	0.191	3.06417e-119	Vascular smooth muscle cells	MYOM1
1.46261e-121	1.07842	0.969	0.857	1.75601e-117	Vascular smooth muscle cells	MYL9
6.47247e-119	1.13091	0.79	0.391	7.77085e-115	Vascular smooth muscle cells	TAGLN
6.22159e-118	0.870675	0.836	0.442	7.46964e-114	Vascular smooth muscle cells	CAV1
1.92348e-117	1.50131	0.951	0.796	2.30933e-113	Vascular smooth muscle cells	CRIP1
4.78991e-111	1.02956	0.885	0.627	5.75076e-107	Vascular smooth muscle cells	PPP1R14A
2.03638e-109	0.885646	0.753	0.314	2.44488e-105	Vascular smooth muscle cells	NIBAN1
2.18039e-108	0.876612	0.683	0.259	2.61778e-104	Vascular smooth muscle cells	ACTN4
3.57347e-104	0.770339	0.504	0.118	4.29031e-100	Vascular smooth muscle cells	ID4
3.39801e-103	0.796392	0.48	0.105	4.07965e-99	Vascular smooth muscle cells	MSRB1
3.12115e-102	0.864571	0.868	0.508	3.74725e-98	Vascular smooth muscle cells	WFDC1
7.10389e-101	0.780572	0.799	0.408	8.52893e-97	Vascular smooth muscle cells	NEXN
1.59248e-100	0.855368	0.813	0.469	1.91193e-96	Vascular smooth muscle cells	GSN
8.18561e-98	0.892278	0.988	0.98	9.82765e-94	Vascular smooth muscle cells	ENSCAFG00000042554
7.36701e-97	1.08248	0.611	0.201	8.84484e-93	Vascular smooth muscle cells	SORBS1
5.25944e-96	0.65067	0.383	0.052	6.31448e-92	Vascular smooth muscle cells	NTRK3
1.6328e-95	0.856683	0.514	0.139	1.96034e-91	Vascular smooth muscle cells	ADAMTS1
4.15427e-95	0.669798	0.55	0.156	4.98762e-91	Vascular smooth muscle cells	IRAG1
2.10076e-94	0.889647	0.656	0.265	2.52217e-90	Vascular smooth muscle cells	ENSCAFG00000018277
2.114e-94	0.674837	0.476	0.108	2.53807e-90	Vascular smooth muscle cells	HSPB8
4.47185e-91	0.590435	0.532	0.15	5.3689e-87	Vascular smooth muscle cells	CAP2
5.17012e-90	0.770936	0.879	0.635	6.20724e-86	Vascular smooth muscle cells	DES
1.3477e-89	0.758554	0.616	0.246	1.61805e-85	Vascular smooth muscle cells	BCAM
1.43267e-89	1.09485	0.73	0.361	1.72006e-85	Vascular smooth muscle cells	AKAP12
3.41653e-88	0.606546	0.365	0.052	4.10189e-84	Vascular smooth muscle cells	RYR2
5.01728e-86	0.539586	0.367	0.057	6.02375e-82	Vascular smooth muscle cells	ENSCAFG00000025332
8.92228e-85	1.01081	0.592	0.226	1.07121e-80	Vascular smooth muscle cells	STK38L
8.23559e-83	0.773896	0.448	0.104	9.88764e-79	Vascular smooth muscle cells	SLIT3
8.2196e-82	0.712227	0.571	0.222	9.86846e-78	Vascular smooth muscle cells	MOB2
2.36972e-81	0.967428	0.528	0.192	2.84509e-77	Vascular smooth muscle cells	ENSCAFG00000014195
1.30166e-80	0.707763	0.62	0.265	1.56277e-76	Vascular smooth muscle cells	SLMAP
1.62947e-80	0.743028	0.594	0.226	1.95634e-76	Vascular smooth muscle cells	SEC24D
1.70148e-77	0.810407	0.75	0.418	2.0428e-73	Vascular smooth muscle cells	GNG11
1.62852e-76	0.825066	0.518	0.177	1.9552e-72	Vascular smooth muscle cells	THBS1
1.58395e-75	0.747099	0.768	0.434	1.90169e-71	Vascular smooth muscle cells	PPP1R12B
3.43251e-75	0.622046	0.532	0.186	4.12107e-71	Vascular smooth muscle cells	NRGN
7.84731e-75	0.605467	0.991	0.969	9.42148e-71	Vascular smooth muscle cells	ACTB
5.26048e-74	0.772704	0.522	0.172	6.31573e-70	Vascular smooth muscle cells	AKAP6
6.10992e-74	0.686905	0.432	0.117	7.33558e-70	Vascular smooth muscle cells	TNFRSF12A
1.66242e-68	0.562469	0.444	0.136	1.9959e-64	Vascular smooth muscle cells	PDLIM2
1.68266e-67	0.439422	0.369	0.084	2.0202e-63	Vascular smooth muscle cells	PCBD1
4.023e-67	0.471609	0.363	0.076	4.83001e-63	Vascular smooth muscle cells	CNN1
5.15495e-66	0.759747	0.685	0.374	6.18903e-62	Vascular smooth muscle cells	PGM5
7.51411e-66	0.5651	0.992	0.991	9.02144e-62	Vascular smooth muscle cells	PTMA
9.98927e-65	0.937447	0.853	0.605	1.19931e-60	Vascular smooth muscle cells	SLC8A1
1.50167e-64	0.489342	0.974	0.816	1.80291e-60	Vascular smooth muscle cells	IGFBP7
4.612e-64	0.396015	0.336	0.071	5.53716e-60	Vascular smooth muscle cells	SNTA1
6.57583e-64	0.568562	0.397	0.108	7.89494e-60	Vascular smooth muscle cells	DTNA
2.33692e-62	0.601396	0.951	0.844	2.80571e-58	Vascular smooth muscle cells	CALM1
9.83726e-62	0.626349	0.617	0.3	1.18106e-57	Vascular smooth muscle cells	ATP2A2
1.01969e-61	0.65844	0.977	0.932	1.22424e-57	Vascular smooth muscle cells	ACTG1
1.70548e-57	0.630989	0.735	0.419	2.0476e-53	Vascular smooth muscle cells	ZFPM2
2.12455e-57	0.38593	0.331	0.08	2.55074e-53	Vascular smooth muscle cells	MRGPRF
3.13269e-57	0.918541	0.702	0.425	3.76111e-53	Vascular smooth muscle cells	CCN1
1.09544e-56	0.394558	0.295	0.061	1.31518e-52	Vascular smooth muscle cells	PIF1
1.02274e-55	0.541025	0.598	0.294	1.2279e-51	Vascular smooth muscle cells	LRRFIP1
4.97256e-55	0.955545	0.685	0.437	5.97005e-51	Vascular smooth muscle cells	PDLIM5
5.34911e-55	0.450696	0.371	0.109	6.42214e-51	Vascular smooth muscle cells	ENSCAFG00000016285
3.47161e-54	0.407693	0.341	0.091	4.16801e-50	Vascular smooth muscle cells	MICAL2
2.58032e-52	0.473483	0.422	0.149	3.09793e-48	Vascular smooth muscle cells	MYOF
2.54044e-51	0.774539	0.33	0.091	3.05005e-47	Vascular smooth muscle cells	GRID2
3.13686e-51	0.585422	0.975	0.932	3.76611e-47	Vascular smooth muscle cells	HSPB1
4.72699e-51	0.599846	0.874	0.682	5.67522e-47	Vascular smooth muscle cells	ROCK1
1.13869e-50	0.492807	0.519	0.235	1.36711e-46	Vascular smooth muscle cells	FLNA
1.23735e-50	0.459185	0.504	0.221	1.48557e-46	Vascular smooth muscle cells	CSRP1
1.66896e-50	0.671762	0.263	0.052	2.00375e-46	Vascular smooth muscle cells	ELN
1.08066e-49	0.573162	0.848	0.661	1.29744e-45	Vascular smooth muscle cells	FXYD1
1.14335e-48	0.345578	0.3	0.077	1.37271e-44	Vascular smooth muscle cells	AOC3
1.50408e-48	0.544356	0.759	0.492	1.80579e-44	Vascular smooth muscle cells	GPX1
1.53731e-48	0.554612	0.461	0.188	1.8457e-44	Vascular smooth muscle cells	NTN4
1.67886e-48	0.570963	0.516	0.233	2.01564e-44	Vascular smooth muscle cells	PLPP3
9.52767e-48	0.468961	0.438	0.175	1.14389e-43	Vascular smooth muscle cells	CCND1
4.31909e-46	0.489763	0.387	0.141	5.1855e-42	Vascular smooth muscle cells	MAP3K5
1.90197e-45	0.523989	0.796	0.565	2.28351e-41	Vascular smooth muscle cells	MSRB3
2.7586e-45	0.559867	0.602	0.34	3.31198e-41	Vascular smooth muscle cells	ANXA2
9.33945e-45	0.371061	0.3	0.084	1.12129e-40	Vascular smooth muscle cells	PGF
1.05156e-44	0.31885	0.31	0.089	1.2625e-40	Vascular smooth muscle cells	DMPK
7.44475e-44	0.618873	0.5	0.233	8.93817e-40	Vascular smooth muscle cells	ID1
1.3676e-43	0.627587	0.338	0.11	1.64194e-39	Vascular smooth muscle cells	CTNNA3
5.73612e-43	0.483489	0.848	0.637	6.88679e-39	Vascular smooth muscle cells	LMNA
1.79341e-42	0.35077	0.306	0.093	2.15317e-38	Vascular smooth muscle cells	CLCC1
4.51004e-42	0.837585	0.629	0.362	5.41475e-38	Vascular smooth muscle cells	CRYAB
2.28596e-41	0.431503	0.433	0.186	2.74452e-37	Vascular smooth muscle cells	ME1
2.35245e-41	0.537378	0.848	0.697	2.82435e-37	Vascular smooth muscle cells	FILIP1L
9.7738e-41	0.436999	0.398	0.161	1.17344e-36	Vascular smooth muscle cells	PLS3
3.78197e-40	0.376667	0.383	0.153	4.54064e-36	Vascular smooth muscle cells	DBN1
8.96925e-40	0.598022	0.796	0.572	1.07685e-35	Vascular smooth muscle cells	CACNA1C
2.90242e-39	0.385577	0.381	0.153	3.48464e-35	Vascular smooth muscle cells	ANGPTL1
1.71214e-38	0.669679	0.742	0.53	2.0556e-34	Vascular smooth muscle cells	RRAD
1.23194e-37	0.43147	0.973	0.959	1.47906e-33	Vascular smooth muscle cells	RPS17
1.41066e-37	0.335854	0.353	0.136	1.69363e-33	Vascular smooth muscle cells	ADGRE5
8.86694e-37	0.367907	0.42	0.179	1.06457e-32	Vascular smooth muscle cells	COL21A1
8.88358e-37	0.400465	0.553	0.302	1.06656e-32	Vascular smooth muscle cells	ACTN1
1.69468e-36	0.430913	0.943	0.825	2.03464e-32	Vascular smooth muscle cells	RPS24
2.50311e-36	0.285157	0.32	0.106	3.00524e-32	Vascular smooth muscle cells	ALDH1A2
3.19557e-36	0.462973	0.78	0.566	3.83661e-32	Vascular smooth muscle cells	MPRIP
4.81852e-36	0.47889	0.64	0.402	5.78512e-32	Vascular smooth muscle cells	CRIP2
7.19021e-36	0.534835	0.301	0.104	8.63256e-32	Vascular smooth muscle cells	MTUS2
1.25706e-35	0.465486	0.442	0.221	1.50923e-31	Vascular smooth muscle cells	HIF1A
1.58707e-35	0.399972	0.468	0.224	1.90543e-31	Vascular smooth muscle cells	THY1
1.13683e-34	0.360775	0.447	0.221	1.36488e-30	Vascular smooth muscle cells	NDRG2
3.23946e-34	0.396428	0.594	0.351	3.8893e-30	Vascular smooth muscle cells	UBA2
3.32932e-34	0.421148	0.963	0.948	3.99718e-30	Vascular smooth muscle cells	ENSCAFG00000019044
3.77426e-34	0.464345	0.319	0.121	4.53138e-30	Vascular smooth muscle cells	ENSCAFG00000049790
5.15635e-34	0.341905	0.286	0.091	6.19071e-30	Vascular smooth muscle cells	ENSCAFG00000011251
7.96118e-34	0.590097	0.634	0.395	9.55819e-30	Vascular smooth muscle cells	SLIT2
1.17379e-33	0.398856	0.571	0.344	1.40925e-29	Vascular smooth muscle cells	CD151
1.78755e-33	0.408797	0.947	0.871	2.14613e-29	Vascular smooth muscle cells	RPL5
2.28711e-33	0.368494	0.433	0.212	2.74591e-29	Vascular smooth muscle cells	CAVIN3
2.05614e-32	0.399139	0.907	0.772	2.4686e-28	Vascular smooth muscle cells	PPP1R12A
2.23118e-32	0.317481	0.36	0.156	2.67876e-28	Vascular smooth muscle cells	DBNDD2
3.38159e-32	0.383158	0.398	0.193	4.05993e-28	Vascular smooth muscle cells	ENSCAFG00000015798
1.07395e-31	0.353764	0.643	0.41	1.28939e-27	Vascular smooth muscle cells	DDX24
1.25176e-31	0.44615	0.642	0.429	1.50287e-27	Vascular smooth muscle cells	SELENOM
2.47035e-31	0.320629	0.302	0.115	2.9659e-27	Vascular smooth muscle cells	PLOD2
3.49382e-30	0.359453	0.562	0.335	4.19468e-26	Vascular smooth muscle cells	CSTB
3.96382e-30	0.281111	0.345	0.149	4.75897e-26	Vascular smooth muscle cells	KCTD10
1.23766e-29	0.380399	0.965	0.949	1.48593e-25	Vascular smooth muscle cells	RPS25
5.3327e-29	0.426237	0.679	0.478	6.40244e-25	Vascular smooth muscle cells	NUPR1
8.5453e-29	0.381269	0.756	0.572	1.02595e-24	Vascular smooth muscle cells	GSTP1
9.46353e-29	0.520165	0.49	0.286	1.13619e-24	Vascular smooth muscle cells	ATF3
1.10063e-28	0.388301	0.955	0.939	1.32142e-24	Vascular smooth muscle cells	ENSCAFG00000018784
1.40944e-28	0.33707	0.538	0.315	1.69218e-24	Vascular smooth muscle cells	NFIC
1.62728e-28	0.456743	0.395	0.194	1.95371e-24	Vascular smooth muscle cells	RCAN2
1.41357e-27	0.37314	0.837	0.704	1.69713e-23	Vascular smooth muscle cells	ANXA5
3.58151e-27	0.576649	0.498	0.297	4.29996e-23	Vascular smooth muscle cells	BTG2
9.07461e-27	0.397395	0.358	0.173	1.0895e-22	Vascular smooth muscle cells	RNF150
9.52489e-27	0.365639	0.696	0.464	1.14356e-22	Vascular smooth muscle cells	PALLD
9.82821e-27	0.349224	0.951	0.924	1.17997e-22	Vascular smooth muscle cells	RPL15
1.12331e-26	0.335616	0.97	0.969	1.34864e-22	Vascular smooth muscle cells	RPS27A
1.55852e-26	0.350584	0.92	0.816	1.87116e-22	Vascular smooth muscle cells	ENSCAFG00000028765
1.61956e-26	0.270808	0.298	0.128	1.94445e-22	Vascular smooth muscle cells	AKR1B1
5.28208e-26	0.387266	0.4	0.207	6.34167e-22	Vascular smooth muscle cells	ST7
5.99244e-26	0.334573	0.581	0.381	7.19452e-22	Vascular smooth muscle cells	ACTR3
2.01272e-25	0.29932	0.996	0.999	2.41647e-21	Vascular smooth muscle cells	MT-CO2
2.03569e-25	0.275353	0.337	0.16	2.44404e-21	Vascular smooth muscle cells	LGALSL
2.30593e-25	0.272651	0.334	0.157	2.76849e-21	Vascular smooth muscle cells	ANXA4
2.67932e-25	0.367313	0.685	0.49	3.21679e-21	Vascular smooth muscle cells	CCNI
4.79783e-25	0.31393	0.95	0.898	5.76028e-21	Vascular smooth muscle cells	ENSCAFG00000013905
7.4866e-25	0.353095	0.525	0.321	8.98841e-21	Vascular smooth muscle cells	ALKBH3
7.54742e-25	0.31497	0.962	0.932	9.06144e-21	Vascular smooth muscle cells	RPS18
9.04148e-25	0.358616	0.414	0.229	1.08552e-20	Vascular smooth muscle cells	EGR1
9.17507e-25	0.389538	0.437	0.256	1.10156e-20	Vascular smooth muscle cells	SPCS3
9.24873e-25	0.405178	0.627	0.424	1.1104e-20	Vascular smooth muscle cells	ENSCAFG00000023111
1.28728e-24	0.271046	0.392	0.202	1.54551e-20	Vascular smooth muscle cells	SLC2A13
2.62135e-24	0.430761	0.324	0.147	3.14719e-20	Vascular smooth muscle cells	ERBB4
4.67829e-24	0.338764	0.602	0.407	5.61676e-20	Vascular smooth muscle cells	ENSCAFG00000002541
5.97036e-24	0.321052	0.555	0.356	7.16801e-20	Vascular smooth muscle cells	SSB
8.07184e-24	0.306789	0.779	0.594	9.69105e-20	Vascular smooth muscle cells	DST
1.29251e-23	0.300555	0.763	0.57	1.55179e-19	Vascular smooth muscle cells	COL6A1
1.97083e-23	0.540436	0.629	0.463	2.36618e-19	Vascular smooth muscle cells	NR4A1
2.2668e-23	0.337681	0.918	0.841	2.72152e-19	Vascular smooth muscle cells	RPL7
3.36591e-23	0.354301	0.385	0.215	4.04111e-19	Vascular smooth muscle cells	DGKI
3.64747e-23	0.327994	0.965	0.959	4.37915e-19	Vascular smooth muscle cells	RPL21
5.67215e-23	0.294196	0.374	0.198	6.80998e-19	Vascular smooth muscle cells	LAMB2
7.6727e-23	0.327304	0.442	0.254	9.21185e-19	Vascular smooth muscle cells	ARHGEF7
9.25158e-23	0.293069	0.413	0.233	1.11074e-18	Vascular smooth muscle cells	FHL1
1.09271e-22	0.314204	0.944	0.916	1.31191e-18	Vascular smooth muscle cells	RPL13A
1.12071e-22	0.357471	0.526	0.353	1.34552e-18	Vascular smooth muscle cells	RRAS
1.33252e-22	0.281751	0.967	0.962	1.59982e-18	Vascular smooth muscle cells	RPL13
1.59577e-22	0.298766	0.255	0.104	1.91588e-18	Vascular smooth muscle cells	CD44
1.6836e-22	0.318055	0.949	0.91	2.02134e-18	Vascular smooth muscle cells	RPS6
3.03302e-22	0.312985	0.792	0.631	3.64145e-18	Vascular smooth muscle cells	ARPC3
4.12695e-22	0.308083	0.509	0.323	4.95482e-18	Vascular smooth muscle cells	CLIC1
4.22772e-22	0.335699	0.838	0.716	5.0758e-18	Vascular smooth muscle cells	MAP3K20
6.59831e-22	0.315172	0.687	0.51	7.92194e-18	Vascular smooth muscle cells	TPI1
7.47563e-22	0.311844	0.946	0.913	8.97524e-18	Vascular smooth muscle cells	RPL12
8.07358e-22	0.30264	0.961	0.962	9.69314e-18	Vascular smooth muscle cells	RPS13
9.30419e-22	0.270912	0.96	0.916	1.11706e-17	Vascular smooth muscle cells	TMSB10
1.04031e-21	0.301496	0.475	0.293	1.249e-17	Vascular smooth muscle cells	NDUFS8
1.08867e-21	0.431306	0.562	0.371	1.30706e-17	Vascular smooth muscle cells	SOX6
1.39066e-21	0.351586	0.548	0.365	1.66963e-17	Vascular smooth muscle cells	LRRFIP2
1.43926e-21	0.280275	0.405	0.231	1.72798e-17	Vascular smooth muscle cells	ENSCAFG00000045775
2.12155e-21	0.262155	0.956	0.906	2.54713e-17	Vascular smooth muscle cells	TFPT
3.6315e-21	0.292248	0.914	0.797	4.35997e-17	Vascular smooth muscle cells	RPS3
3.76094e-21	0.312028	0.932	0.873	4.51538e-17	Vascular smooth muscle cells	NACA
4.61261e-21	0.284047	0.45	0.27	5.53791e-17	Vascular smooth muscle cells	ENSCAFG00000046637
5.0153e-21	0.283454	0.697	0.49	6.02137e-17	Vascular smooth muscle cells	ENSCAFG00000041056
5.79015e-21	0.286354	0.935	0.861	6.95166e-17	Vascular smooth muscle cells	ENSCAFG00000015122
8.23369e-21	0.440066	0.461	0.3	9.88537e-17	Vascular smooth muscle cells	ALCAM
9.04478e-21	0.259693	0.432	0.252	1.08592e-16	Vascular smooth muscle cells	ENSCAFG00000013413
1.11205e-20	0.309372	0.908	0.823	1.33513e-16	Vascular smooth muscle cells	EEF1A1
1.58486e-20	0.307406	0.818	0.67	1.90279e-16	Vascular smooth muscle cells	EEF1B2
1.77365e-20	0.268792	0.314	0.156	2.12944e-16	Vascular smooth muscle cells	ITGA9
1.88031e-20	0.303482	0.516	0.332	2.2575e-16	Vascular smooth muscle cells	ENSCAFG00000042176
2.1012e-20	0.282132	0.973	0.957	2.5227e-16	Vascular smooth muscle cells	RPS23
3.27197e-20	0.332393	0.428	0.266	3.92833e-16	Vascular smooth muscle cells	ENSCAFG00000017655
3.40881e-20	0.292994	0.971	0.979	4.09261e-16	Vascular smooth muscle cells	RPL19
3.45709e-20	0.279843	0.969	0.955	4.15058e-16	Vascular smooth muscle cells	RPL32
4.21506e-20	0.29269	0.367	0.203	5.0606e-16	Vascular smooth muscle cells	SH3BGRL
5.92537e-20	0.405677	0.476	0.306	7.114e-16	Vascular smooth muscle cells	PARP8
9.79138e-20	0.269126	0.428	0.259	1.17555e-15	Vascular smooth muscle cells	FAM204A
1.07202e-19	0.265497	0.505	0.326	1.28706e-15	Vascular smooth muscle cells	CLTB
1.13678e-19	0.280057	0.557	0.374	1.36481e-15	Vascular smooth muscle cells	SERBP1
1.15614e-19	0.311774	0.284	0.138	1.38806e-15	Vascular smooth muscle cells	SIK2
1.67133e-19	0.451726	0.958	0.885	2.0066e-15	Vascular smooth muscle cells	PDE3A
2.11318e-19	0.274546	0.512	0.336	2.53708e-15	Vascular smooth muscle cells	NANS
2.93191e-19	0.276927	0.962	0.939	3.52005e-15	Vascular smooth muscle cells	RPS3A
3.11502e-19	0.267523	0.577	0.392	3.7399e-15	Vascular smooth muscle cells	ATP5IF1
4.12396e-19	0.287363	0.711	0.532	4.95123e-15	Vascular smooth muscle cells	NPM1
1.21019e-18	0.253256	0.352	0.197	1.45296e-14	Vascular smooth muscle cells	RAB13
1.91316e-18	0.294605	0.658	0.508	2.29694e-14	Vascular smooth muscle cells	FIS1
3.05001e-18	0.29264	0.955	0.943	3.66184e-14	Vascular smooth muscle cells	ENSCAFG00000045333
3.22833e-18	0.338822	0.451	0.296	3.87593e-14	Vascular smooth muscle cells	GPATCH8
4.0421e-18	0.290233	0.754	0.613	4.85294e-14	Vascular smooth muscle cells	BTF3
4.87438e-18	0.364267	0.744	0.623	5.85218e-14	Vascular smooth muscle cells	PFN1
5.6926e-18	0.283347	0.35	0.2	6.83453e-14	Vascular smooth muscle cells	ADCY5
8.22891e-18	0.290156	0.779	0.638	9.87963e-14	Vascular smooth muscle cells	ENSCAFG00000043616
8.49977e-18	0.266328	0.973	0.957	1.02048e-13	Vascular smooth muscle cells	S100A8
1.03065e-17	0.267823	0.985	0.992	1.2374e-13	Vascular smooth muscle cells	ENSCAFG00000042212
1.58885e-17	0.274093	0.53	0.362	1.90757e-13	Vascular smooth muscle cells	YAP1
1.95988e-17	0.261979	0.959	0.943	2.35303e-13	Vascular smooth muscle cells	EIF1
3.8883e-17	0.289149	0.899	0.834	4.6683e-13	Vascular smooth muscle cells	ENSCAFG00000043173
5.79768e-17	0.263404	0.278	0.144	6.9607e-13	Vascular smooth muscle cells	THSD4
7.84087e-17	0.250581	0.98	0.989	9.41374e-13	Vascular smooth muscle cells	RPS14
2.50894e-16	0.284074	0.823	0.728	3.01223e-12	Vascular smooth muscle cells	CNBP
2.65532e-16	0.25497	0.584	0.418	3.18798e-12	Vascular smooth muscle cells	CAST
3.21615e-16	0.269387	0.752	0.602	3.86131e-12	Vascular smooth muscle cells	TPM4
3.69769e-16	0.290144	0.956	0.939	4.43944e-12	Vascular smooth muscle cells	RPL23
4.52192e-16	0.284934	0.776	0.642	5.42901e-12	Vascular smooth muscle cells	GABARAP
5.36113e-16	0.403949	0.342	0.206	6.43657e-12	Vascular smooth muscle cells	ENSCAFG00000012839
6.47009e-16	0.269813	0.514	0.361	7.76799e-12	Vascular smooth muscle cells	ENSCAFG00000002646
8.66055e-16	0.478627	0.448	0.296	1.03979e-11	Vascular smooth muscle cells	S100A5
1.02519e-15	0.3688	0.778	0.654	1.23084e-11	Vascular smooth muscle cells	MBNL1
1.13332e-15	0.260748	0.899	0.811	1.36066e-11	Vascular smooth muscle cells	GNAS
1.16218e-15	0.300637	0.522	0.365	1.39531e-11	Vascular smooth muscle cells	FNBP1
1.48738e-15	0.252201	0.577	0.415	1.78575e-11	Vascular smooth muscle cells	MT-ND5
1.63852e-15	0.267102	0.528	0.371	1.96721e-11	Vascular smooth muscle cells	TBC1D1
2.01028e-15	0.252844	0.729	0.568	2.41355e-11	Vascular smooth muscle cells	TLN1
2.06361e-15	0.251745	0.834	0.718	2.47757e-11	Vascular smooth muscle cells	RABAC1
2.61253e-15	0.250922	0.598	0.444	3.1366e-11	Vascular smooth muscle cells	ENSCAFG00000043577
2.80926e-15	0.260439	0.468	0.32	3.3728e-11	Vascular smooth muscle cells	MSN
3.41239e-15	0.268376	0.634	0.462	4.09692e-11	Vascular smooth muscle cells	MT-ND3
1.72239e-14	0.276991	0.461	0.318	2.0679e-10	Vascular smooth muscle cells	MAN1A2
4.90264e-14	0.256951	0.987	0.985	5.8861e-10	Vascular smooth muscle cells	FTH1.1
2.99678e-13	0.253465	0.741	0.635	3.59793e-09	Vascular smooth muscle cells	MGST3
4.28197e-12	0.305322	0.616	0.488	5.14093e-08	Vascular smooth muscle cells	ANO6
7.37412e-12	0.400474	0.907	0.864	8.85337e-08	Vascular smooth muscle cells	LPP
2.66163e-09	0.251303	0.537	0.402	3.19555e-05	Vascular smooth muscle cells	THRB
8.58611e-09	0.279129	0.534	0.419	0.000103085	Vascular smooth muscle cells	MAGI1
8.53036e-08	0.354051	0.528	0.436	0.00102416	Vascular smooth muscle cells	PLPP1
2.60825e-07	0.353327	0.519	0.441	0.00313146	Vascular smooth muscle cells	CREB5
0	2.45032	0.958	0.185	0	Pulmonary pericytes	CADM1
0	2.36967	0.997	0.538	0	Pulmonary pericytes	POSTN
0	2.32553	0.868	0.118	0	Pulmonary pericytes	FAM162B
0	2.22695	0.995	0.648	0	Pulmonary pericytes	ARHGAP42
0	2.16746	0.821	0.079	0	Pulmonary pericytes	F3
4.73431e-289	2.27648	0.799	0.103	5.68401e-285	Pulmonary pericytes	SLC4A4
9.81531e-273	1.86437	0.71	0.039	1.17843e-268	Pulmonary pericytes	ENPP2
1.02091e-260	2.04018	0.849	0.197	1.22571e-256	Pulmonary pericytes	HIGD1B
5.52612e-255	1.8865	0.871	0.269	6.63466e-251	Pulmonary pericytes	DOCK10
4.13994e-231	1.63678	0.726	0.119	4.97041e-227	Pulmonary pericytes	PAG1
4.53424e-218	1.67773	0.865	0.323	5.44381e-214	Pulmonary pericytes	NDUFA4L2
2.26383e-214	1.49684	0.678	0.091	2.71795e-210	Pulmonary pericytes	HSD11B1
6.556e-214	1.45315	0.936	0.527	7.87113e-210	Pulmonary pericytes	CCDC102B
9.93097e-213	1.47013	0.911	0.364	1.19231e-208	Pulmonary pericytes	DCN
2.48542e-212	1.60717	0.926	0.449	2.984e-208	Pulmonary pericytes	TRPC6
2.59555e-201	1.32883	0.692	0.126	3.11621e-197	Pulmonary pericytes	FARP1
6.69583e-201	1.18776	0.602	0.055	8.03901e-197	Pulmonary pericytes	TRPC3
1.6642e-199	1.77845	0.854	0.348	1.99803e-195	Pulmonary pericytes	ROBO1
3.44805e-195	1.5575	0.644	0.081	4.13973e-191	Pulmonary pericytes	LAMA2
9.42655e-192	1.7037	0.985	0.737	1.13175e-187	Pulmonary pericytes	RBMS3
1.14474e-190	1.68627	0.738	0.21	1.37437e-186	Pulmonary pericytes	DGKH
5.08382e-189	1.27093	0.617	0.077	6.10363e-185	Pulmonary pericytes	PDZD2
1.85649e-185	1.46409	0.774	0.248	2.2289e-181	Pulmonary pericytes	FGL1
5.54531e-180	1.30303	0.761	0.232	6.6577e-176	Pulmonary pericytes	PREX2
8.40634e-178	1.35891	0.996	0.823	1.00926e-173	Pulmonary pericytes	GUCY1A2
1.34601e-164	0.932393	0.506	0.04	1.61602e-160	Pulmonary pericytes	SHROOM2
4.55053e-161	1.42624	0.995	0.777	5.46336e-157	Pulmonary pericytes	APOE
4.68918e-156	1.23017	0.683	0.188	5.62983e-152	Pulmonary pericytes	ARHGAP32
8.57772e-156	1.29076	0.711	0.221	1.02984e-151	Pulmonary pericytes	ITPR2
4.36613e-155	1.44178	0.93	0.594	5.24198e-151	Pulmonary pericytes	COX4I2
6.839e-155	1.03678	0.502	0.049	8.2109e-151	Pulmonary pericytes	ST8SIA1
4.01487e-153	1.14397	0.667	0.177	4.82025e-149	Pulmonary pericytes	RFTN1
2.10333e-152	1.20977	0.89	0.496	2.52526e-148	Pulmonary pericytes	SGIP1
4.51225e-148	0.889521	0.497	0.055	5.41741e-144	Pulmonary pericytes	MYRFL
1.3764e-147	1.15307	0.637	0.152	1.6525e-143	Pulmonary pericytes	MOB3B
1.57884e-145	0.848806	0.482	0.046	1.89555e-141	Pulmonary pericytes	FBLN1
1.90755e-145	1.06007	0.857	0.445	2.2902e-141	Pulmonary pericytes	MYO1B
1.187e-143	1.48668	0.713	0.268	1.42511e-139	Pulmonary pericytes	HDAC9
4.63179e-140	1.28661	0.859	0.495	5.56092e-136	Pulmonary pericytes	STARD13
8.46604e-139	0.679277	0.383	0.007	1.01643e-134	Pulmonary pericytes	WDR62
5.89079e-137	0.792864	0.392	0.013	7.07248e-133	Pulmonary pericytes	ELAPOR2
1.17985e-133	1.11118	0.769	0.361	1.41652e-129	Pulmonary pericytes	MUL1
1.64248e-133	0.886708	0.543	0.105	1.97196e-129	Pulmonary pericytes	MSANTD3-TMEFF1
7.08846e-133	1.11172	0.442	0.04	8.51041e-129	Pulmonary pericytes	GRM7
1.52016e-132	1.20687	0.678	0.248	1.8251e-128	Pulmonary pericytes	ENSCAFG00000036621
5.81572e-131	1.00703	0.656	0.21	6.98236e-127	Pulmonary pericytes	DENND2A
1.11022e-130	1.24924	0.439	0.043	1.33293e-126	Pulmonary pericytes	COL23A1
3.73847e-130	1.00078	0.625	0.17	4.48841e-126	Pulmonary pericytes	COL6A3
9.41816e-130	0.756792	0.433	0.039	1.13074e-125	Pulmonary pericytes	ITGA6
1.07095e-125	1.02107	0.84	0.484	1.28578e-121	Pulmonary pericytes	SPTBN1
2.41725e-124	1.02264	0.543	0.118	2.90215e-120	Pulmonary pericytes	GNA14
2.77259e-124	1.13042	0.75	0.342	3.32877e-120	Pulmonary pericytes	TPPP3
5.11333e-121	1.04524	0.77	0.394	6.13907e-117	Pulmonary pericytes	MTUS1
6.20874e-121	1.01183	0.713	0.299	7.45422e-117	Pulmonary pericytes	EXOC2
1.38171e-119	0.993221	0.635	0.219	1.65888e-115	Pulmonary pericytes	EPB41L2
2.47351e-116	0.64505	0.359	0.019	2.9697e-112	Pulmonary pericytes	MBOAT2
1.25114e-115	0.806463	0.389	0.034	1.50211e-111	Pulmonary pericytes	LEF1
1.69618e-113	0.970671	0.503	0.111	2.03644e-109	Pulmonary pericytes	MAP2
2.04306e-111	0.686854	0.326	0.01	2.45289e-107	Pulmonary pericytes	GDA
4.55644e-111	0.720589	0.491	0.103	5.47046e-107	Pulmonary pericytes	F2R
4.77759e-111	0.807843	0.58	0.172	5.73597e-107	Pulmonary pericytes	RCSD1
7.7244e-111	0.992372	0.704	0.312	9.27391e-107	Pulmonary pericytes	PLEKHA5
5.39608e-110	0.806499	0.432	0.063	6.47853e-106	Pulmonary pericytes	PDE10A
5.15788e-108	1.03749	0.627	0.236	6.19255e-104	Pulmonary pericytes	CHN1
6.47751e-108	0.634907	0.339	0.019	7.7769e-104	Pulmonary pericytes	FRMD4B
9.25076e-107	0.990998	0.648	0.263	1.11065e-102	Pulmonary pericytes	FYN
6.3088e-106	0.968682	0.561	0.162	7.57435e-102	Pulmonary pericytes	RARB
6.04585e-104	0.502998	0.301	0.007	7.25865e-100	Pulmonary pericytes	SLC10A4
1.58504e-103	0.922559	0.725	0.349	1.903e-99	Pulmonary pericytes	FXYD6
3.58229e-103	0.664487	0.378	0.043	4.3009e-99	Pulmonary pericytes	WDR86
1.94443e-102	0.962861	0.931	0.666	2.33448e-98	Pulmonary pericytes	RORA
4.30746e-102	0.601542	0.289	0.005	5.17153e-98	Pulmonary pericytes	RFX6
2.4391e-101	0.86117	0.575	0.193	2.92838e-97	Pulmonary pericytes	ENSCAFG00000012860
9.51225e-101	0.976992	0.62	0.231	1.14204e-96	Pulmonary pericytes	GRK5
1.08112e-100	0.944116	0.832	0.522	1.29799e-96	Pulmonary pericytes	TCF4
5.7911e-99	0.655592	0.374	0.045	6.95279e-95	Pulmonary pericytes	COLEC12
3.04223e-98	0.833486	0.661	0.289	3.6525e-94	Pulmonary pericytes	DPYSL2
6.61517e-98	0.586102	0.327	0.025	7.94217e-94	Pulmonary pericytes	RGS10
7.14936e-97	0.863212	0.513	0.137	8.58353e-93	Pulmonary pericytes	ADD3
6.53612e-96	0.951929	0.867	0.605	7.84727e-92	Pulmonary pericytes	SOX5
5.26136e-95	0.868839	0.656	0.305	6.31679e-91	Pulmonary pericytes	MDFIC
4.57876e-93	0.539813	0.319	0.026	5.49726e-89	Pulmonary pericytes	LMO7
7.44513e-90	0.839247	0.774	0.465	8.93863e-86	Pulmonary pericytes	ABCC9
7.82275e-89	0.622372	0.381	0.064	9.39199e-85	Pulmonary pericytes	CACHD1
2.0583e-87	0.729403	0.543	0.181	2.47119e-83	Pulmonary pericytes	SH3KBP1
2.3241e-87	0.494048	0.291	0.02	2.79031e-83	Pulmonary pericytes	SORCS2
1.40039e-86	0.916685	0.629	0.281	1.6813e-82	Pulmonary pericytes	NAA16
2.60521e-86	0.96197	0.633	0.285	3.12781e-82	Pulmonary pericytes	SH3RF1
3.16389e-86	0.908088	0.77	0.461	3.79856e-82	Pulmonary pericytes	CACNA2D1
6.19495e-86	0.529338	0.27	0.013	7.43765e-82	Pulmonary pericytes	PRTG
8.15728e-86	0.653601	0.362	0.058	9.79363e-82	Pulmonary pericytes	ENSCAFG00000029025
9.91474e-86	0.558199	0.341	0.047	1.19036e-81	Pulmonary pericytes	ITGA4
3.06765e-85	0.68985	0.554	0.206	3.68302e-81	Pulmonary pericytes	NR2F1
2.97508e-84	0.813752	0.56	0.217	3.57188e-80	Pulmonary pericytes	KIAA1109
3.49174e-84	0.72717	0.537	0.191	4.19219e-80	Pulmonary pericytes	FOXF2
4.58511e-84	0.640923	0.322	0.04	5.50488e-80	Pulmonary pericytes	CA2
4.90967e-84	0.777421	0.543	0.191	5.89455e-80	Pulmonary pericytes	PIP4K2A
5.91887e-84	0.799374	0.614	0.27	7.10619e-80	Pulmonary pericytes	DOCK1
5.97306e-84	0.629622	0.417	0.095	7.17126e-80	Pulmonary pericytes	BCAR3
5.43678e-83	1.08373	0.387	0.078	6.52739e-79	Pulmonary pericytes	NLGN1
3.60854e-81	0.854521	0.967	0.818	4.33242e-77	Pulmonary pericytes	ITGA1
8.5446e-81	0.76892	0.497	0.163	1.02586e-76	Pulmonary pericytes	ADK
8.57184e-80	0.753563	0.501	0.164	1.02914e-75	Pulmonary pericytes	ATXN7L1
5.30657e-78	0.794545	0.615	0.292	6.37107e-74	Pulmonary pericytes	PCDH18
6.29933e-78	0.668349	0.913	0.781	7.56297e-74	Pulmonary pericytes	FERMT2
2.81392e-76	0.787447	0.595	0.265	3.37839e-72	Pulmonary pericytes	RERG
3.65694e-75	0.826887	0.65	0.333	4.39053e-71	Pulmonary pericytes	GAB2
3.96255e-75	0.774918	0.652	0.341	4.75744e-71	Pulmonary pericytes	ANKRD44
6.68238e-75	0.730435	0.831	0.563	8.02287e-71	Pulmonary pericytes	PARD3
2.00487e-74	1.06157	0.396	0.101	2.40705e-70	Pulmonary pericytes	RGS4
2.267e-74	1.24527	0.314	0.048	2.72176e-70	Pulmonary pericytes	SGCZ
2.0192e-72	0.586954	0.997	0.984	2.42425e-68	Pulmonary pericytes	PRKG1
8.56276e-72	1.78447	0.92	0.904	1.02805e-67	Pulmonary pericytes	ENSCAFG00000000641
6.64196e-71	0.738492	0.268	0.029	7.97434e-67	Pulmonary pericytes	TNFSF15
1.67405e-70	0.769046	0.657	0.357	2.00986e-66	Pulmonary pericytes	MAP4K3
2.40547e-69	0.535092	0.263	0.028	2.88801e-65	Pulmonary pericytes	MED12L
1.4805e-68	0.691384	0.457	0.149	1.77749e-64	Pulmonary pericytes	SSH2
1.74022e-68	0.486921	0.317	0.055	2.08931e-64	Pulmonary pericytes	PLXNC1
3.6245e-68	0.752859	0.712	0.451	4.35157e-64	Pulmonary pericytes	GUCY1B1
5.81847e-66	0.721168	0.518	0.212	6.98565e-62	Pulmonary pericytes	ENSCAFG00000047472
1.35346e-65	0.588045	0.438	0.147	1.62497e-61	Pulmonary pericytes	PLEKHA2
3.90356e-65	0.558531	0.301	0.052	4.68661e-61	Pulmonary pericytes	LURAP1L
2.07683e-64	0.587114	0.505	0.197	2.49344e-60	Pulmonary pericytes	GJC1
2.28881e-64	0.649146	0.927	0.772	2.74794e-60	Pulmonary pericytes	ZEB2
7.9428e-64	0.837844	0.502	0.19	9.53613e-60	Pulmonary pericytes	NRXN3
6.35492e-63	0.45293	0.367	0.093	7.62972e-59	Pulmonary pericytes	ENSCAFG00000031808
7.95205e-63	0.611951	0.454	0.157	9.54723e-59	Pulmonary pericytes	PRKD1
1.32669e-62	1.47349	0.558	0.284	1.59283e-58	Pulmonary pericytes	HSPH1
2.80039e-62	0.733461	0.59	0.283	3.36215e-58	Pulmonary pericytes	FAM13A
2.85716e-62	0.565652	0.481	0.184	3.43031e-58	Pulmonary pericytes	PRKAR2B
4.93863e-62	0.589073	0.944	0.826	5.92931e-58	Pulmonary pericytes	LMO4
7.60982e-60	0.509364	0.357	0.095	9.13635e-56	Pulmonary pericytes	NCK2
1.44776e-59	0.405862	0.255	0.036	1.73818e-55	Pulmonary pericytes	MARCO
1.63205e-58	0.744146	0.697	0.428	1.95943e-54	Pulmonary pericytes	GPHN
7.23451e-58	1.45214	0.651	0.425	8.68575e-54	Pulmonary pericytes	DNAJB1
1.33749e-57	0.566247	0.978	0.88	1.60579e-53	Pulmonary pericytes	PDE5A
1.54299e-57	0.397544	0.284	0.054	1.85251e-53	Pulmonary pericytes	LIPG
1.83725e-57	0.417171	0.314	0.069	2.2058e-53	Pulmonary pericytes	CACNA1D
2.24963e-57	0.476129	0.361	0.102	2.7009e-53	Pulmonary pericytes	GNS
2.97046e-56	0.5093	0.328	0.085	3.56634e-52	Pulmonary pericytes	SGO1
3.27144e-56	0.527748	0.429	0.159	3.9277e-52	Pulmonary pericytes	ENSCAFG00000000842
3.6787e-56	0.447173	0.305	0.069	4.41664e-52	Pulmonary pericytes	LPL
5.41333e-56	0.497361	0.435	0.153	6.49924e-52	Pulmonary pericytes	EFEMP1
1.78286e-55	0.525851	0.435	0.164	2.1405e-51	Pulmonary pericytes	TBX5
2.16088e-55	0.649272	0.78	0.559	2.59435e-51	Pulmonary pericytes	TCF12
3.46436e-55	0.523916	0.291	0.064	4.15931e-51	Pulmonary pericytes	DACH1
8.96313e-55	0.595448	0.636	0.367	1.07611e-50	Pulmonary pericytes	PTEN
9.37663e-55	0.612887	0.824	0.599	1.12576e-50	Pulmonary pericytes	FAT1
4.57841e-54	0.514565	0.395	0.132	5.49684e-50	Pulmonary pericytes	VSTM4
5.26571e-54	0.772845	0.687	0.442	6.32201e-50	Pulmonary pericytes	PLCB1
1.26247e-53	0.627617	0.399	0.141	1.51573e-49	Pulmonary pericytes	ADGRL2
4.38717e-53	0.425116	0.351	0.102	5.26723e-49	Pulmonary pericytes	MARCKS
5.98844e-53	0.794042	0.864	0.806	7.18972e-49	Pulmonary pericytes	HSP90AA1
9.47828e-53	0.753169	0.598	0.332	1.13796e-48	Pulmonary pericytes	AGAP1
2.06793e-52	0.481322	0.361	0.114	2.48276e-48	Pulmonary pericytes	CYTH3
2.09986e-52	0.71707	0.419	0.165	2.52109e-48	Pulmonary pericytes	TPK1
4.69505e-52	0.736822	0.621	0.347	5.63687e-48	Pulmonary pericytes	GRAMD2B
4.90339e-52	0.60333	0.392	0.145	5.887e-48	Pulmonary pericytes	FAM189A1
5.23738e-52	0.609073	0.468	0.2	6.28799e-48	Pulmonary pericytes	LRP6
6.20656e-52	0.520372	0.403	0.147	7.4516e-48	Pulmonary pericytes	SNX29
7.05789e-52	0.698875	0.504	0.231	8.4737e-48	Pulmonary pericytes	BACH2
1.71285e-51	0.650454	0.516	0.244	2.05645e-47	Pulmonary pericytes	C1QTNF7
2.35059e-51	0.601807	0.786	0.606	2.82212e-47	Pulmonary pericytes	APP
3.62115e-51	0.551352	0.525	0.251	4.34755e-47	Pulmonary pericytes	TANC1
5.38625e-51	0.531441	0.474	0.209	6.46673e-47	Pulmonary pericytes	RNF144A
9.82585e-51	0.422806	0.282	0.063	1.17969e-46	Pulmonary pericytes	SVEP1
1.57205e-50	0.392851	0.315	0.086	1.88741e-46	Pulmonary pericytes	CAVIN4
6.86094e-50	0.518744	0.46	0.196	8.23724e-46	Pulmonary pericytes	AMOTL1
1.53366e-49	0.640308	0.733	0.509	1.84131e-45	Pulmonary pericytes	BTBD9
1.78338e-49	0.41558	0.306	0.081	2.14112e-45	Pulmonary pericytes	ZNF608
2.7661e-49	0.408848	0.292	0.073	3.32098e-45	Pulmonary pericytes	SLC25A13
9.9865e-49	0.602412	0.649	0.4	1.19898e-44	Pulmonary pericytes	ARID1B
1.00809e-48	0.840825	0.987	0.971	1.21031e-44	Pulmonary pericytes	UBB
1.53286e-48	0.636273	0.689	0.443	1.84035e-44	Pulmonary pericytes	GHR
4.59992e-48	0.583485	0.584	0.33	5.52267e-44	Pulmonary pericytes	SKAP2
7.50131e-48	0.544743	0.388	0.144	9.00607e-44	Pulmonary pericytes	STAT4
1.1774e-47	0.649155	0.576	0.313	1.41359e-43	Pulmonary pericytes	MLLT3
1.39991e-47	0.57482	0.735	0.521	1.68073e-43	Pulmonary pericytes	RBMS1
3.74662e-47	0.612043	0.676	0.463	4.49819e-43	Pulmonary pericytes	BBX
3.68609e-46	1.12322	0.637	0.438	4.42552e-42	Pulmonary pericytes	HSPA4
7.11041e-46	0.566756	0.618	0.359	8.53676e-42	Pulmonary pericytes	ARHGAP45
1.56185e-45	0.448016	0.387	0.15	1.87516e-41	Pulmonary pericytes	PHLDB1
1.71005e-45	0.542142	0.827	0.6	2.05308e-41	Pulmonary pericytes	AUTS2
2.8826e-45	0.484387	0.373	0.141	3.46085e-41	Pulmonary pericytes	DDIT4
9.50131e-45	0.358096	0.325	0.101	1.14073e-40	Pulmonary pericytes	PDGFRB
1.20342e-44	0.594807	0.652	0.395	1.44483e-40	Pulmonary pericytes	FRMD4A
4.72275e-44	0.390042	0.284	0.078	5.67014e-40	Pulmonary pericytes	MYO10
9.68927e-44	0.430083	0.274	0.071	1.16329e-39	Pulmonary pericytes	FAT3
1.31718e-43	0.503837	0.404	0.167	1.58141e-39	Pulmonary pericytes	SPPL3
7.48771e-43	0.437577	0.395	0.158	8.98975e-39	Pulmonary pericytes	ADCY2
8.76215e-43	0.527259	0.529	0.277	1.05198e-38	Pulmonary pericytes	ENSCAFG00000002015
1.14938e-42	0.544205	0.484	0.245	1.37995e-38	Pulmonary pericytes	PLD1
4.42164e-42	0.474054	0.452	0.212	5.30862e-38	Pulmonary pericytes	SIN3A
4.5435e-42	0.692455	0.771	0.559	5.45493e-38	Pulmonary pericytes	RASL11A
4.59518e-42	0.567128	0.76	0.577	5.51697e-38	Pulmonary pericytes	ZFAND3
1.96315e-41	0.349799	0.258	0.067	2.35696e-37	Pulmonary pericytes	LAMC3
2.28201e-41	0.420897	0.358	0.128	2.73978e-37	Pulmonary pericytes	ROBO2
2.32518e-41	0.415031	0.364	0.142	2.79161e-37	Pulmonary pericytes	CYRIA
3.03155e-41	0.580482	0.66	0.437	3.63968e-37	Pulmonary pericytes	RNF145
9.27204e-41	0.535322	0.413	0.175	1.1132e-36	Pulmonary pericytes	ATRNL1
9.27689e-41	0.572879	0.449	0.219	1.11378e-36	Pulmonary pericytes	ENSCAFG00000024781
1.43987e-40	0.5011	0.528	0.293	1.72871e-36	Pulmonary pericytes	TUT7
7.05309e-40	0.395499	0.32	0.111	8.46794e-36	Pulmonary pericytes	MAPK14
1.4654e-39	0.538919	0.789	0.598	1.75936e-35	Pulmonary pericytes	BCL2
6.55184e-39	0.52548	0.492	0.262	7.86613e-35	Pulmonary pericytes	PTPN13
1.03399e-38	0.479802	0.449	0.22	1.2414e-34	Pulmonary pericytes	PPFIBP1
1.31546e-38	0.617379	0.821	0.727	1.57934e-34	Pulmonary pericytes	NME2
2.74872e-38	0.81927	0.389	0.181	3.30011e-34	Pulmonary pericytes	AFF3
8.75611e-38	0.571277	0.63	0.433	1.05126e-33	Pulmonary pericytes	TNS1
1.29377e-37	0.601782	0.54	0.326	1.5533e-33	Pulmonary pericytes	FBXL17
1.52169e-37	0.491083	0.405	0.184	1.82695e-33	Pulmonary pericytes	LAMB1
1.82825e-37	0.595522	0.552	0.326	2.19499e-33	Pulmonary pericytes	ENOX1
1.97546e-37	0.456356	0.403	0.179	2.37173e-33	Pulmonary pericytes	PTPN4
2.44857e-37	0.452134	0.501	0.265	2.93976e-33	Pulmonary pericytes	DENND5B
8.82935e-37	0.360589	0.293	0.101	1.06005e-32	Pulmonary pericytes	SLC43A3
1.70559e-36	0.520292	0.491	0.274	2.04773e-32	Pulmonary pericytes	TBL1XR1
2.02427e-36	0.556399	0.62	0.435	2.43034e-32	Pulmonary pericytes	ANKRD12
4.11394e-36	0.565665	0.807	0.672	4.93919e-32	Pulmonary pericytes	EMP3
4.76358e-36	0.310808	0.264	0.081	5.71916e-32	Pulmonary pericytes	MEGF6
6.02639e-36	0.333341	0.277	0.091	7.23528e-32	Pulmonary pericytes	HELB
1.258e-35	0.531291	0.521	0.308	1.51036e-31	Pulmonary pericytes	NCOA1
1.35813e-35	0.485822	0.655	0.469	1.63057e-31	Pulmonary pericytes	TACC1
1.64202e-35	0.428972	0.447	0.224	1.97141e-31	Pulmonary pericytes	PHACTR2
1.0183e-34	0.325998	0.273	0.09	1.22257e-30	Pulmonary pericytes	SERINC5
1.48619e-34	0.569486	0.688	0.509	1.78432e-30	Pulmonary pericytes	ARHGEF12
4.1777e-34	0.617227	0.636	0.445	5.01574e-30	Pulmonary pericytes	COL4A1
1.43814e-33	0.4764	0.484	0.279	1.72663e-29	Pulmonary pericytes	GRK3
1.50053e-33	0.51866	0.962	0.922	1.80154e-29	Pulmonary pericytes	RBPMS
3.33848e-33	0.551173	0.563	0.355	4.00818e-29	Pulmonary pericytes	ARHGAP24
4.54224e-33	0.51049	0.526	0.309	5.45342e-29	Pulmonary pericytes	MEIS2
6.10819e-33	0.473465	0.52	0.32	7.33349e-29	Pulmonary pericytes	KIDINS220
8.51827e-33	0.417159	0.356	0.152	1.0227e-28	Pulmonary pericytes	PTPRK
9.26611e-33	0.398133	0.339	0.144	1.11249e-28	Pulmonary pericytes	ABHD17B
1.2813e-32	0.799813	0.577	0.416	1.53833e-28	Pulmonary pericytes	PPP1R15A
3.77143e-32	0.322692	0.279	0.1	4.52798e-28	Pulmonary pericytes	LDLR
3.93051e-32	0.368713	0.364	0.169	4.71897e-28	Pulmonary pericytes	TBX3
7.71647e-32	0.430779	0.449	0.246	9.26439e-28	Pulmonary pericytes	UBE2E3
7.93375e-32	0.358516	0.356	0.16	9.52526e-28	Pulmonary pericytes	ENSCAFG00000016301
8.60416e-32	0.544825	0.415	0.219	1.03302e-27	Pulmonary pericytes	MRPS6
2.80614e-31	0.480057	0.572	0.359	3.36905e-27	Pulmonary pericytes	ARHGAP6
3.85199e-31	0.451744	0.441	0.24	4.6247e-27	Pulmonary pericytes	DENND1A
1.36289e-30	0.441008	0.476	0.27	1.63629e-26	Pulmonary pericytes	DDR2
3.73578e-30	0.307676	0.255	0.089	4.48517e-26	Pulmonary pericytes	ARHGEF17
4.13957e-30	0.500796	0.385	0.191	4.96996e-26	Pulmonary pericytes	SLC9A9
4.21563e-30	0.429906	0.469	0.275	5.06129e-26	Pulmonary pericytes	FAM104A
1.01872e-29	0.416589	0.263	0.099	1.22308e-25	Pulmonary pericytes	STIP1
1.39559e-29	0.423	0.369	0.181	1.67555e-25	Pulmonary pericytes	MAOA
1.88104e-29	0.468821	0.501	0.306	2.25838e-25	Pulmonary pericytes	GUCY1A1
2.26632e-29	0.486749	0.424	0.231	2.72095e-25	Pulmonary pericytes	GCNT2
4.67842e-29	0.300519	0.26	0.095	5.61691e-25	Pulmonary pericytes	C9H17orf80
5.61783e-29	0.561194	0.537	0.345	6.74477e-25	Pulmonary pericytes	EXT1
1.43567e-28	0.340227	0.292	0.121	1.72367e-24	Pulmonary pericytes	TMEM37
5.65127e-28	0.366643	0.403	0.216	6.78491e-24	Pulmonary pericytes	AFAP1L2
7.07988e-28	0.457779	0.534	0.34	8.50011e-24	Pulmonary pericytes	ETS1
7.52966e-28	0.292553	0.28	0.113	9.04011e-24	Pulmonary pericytes	DCBLD1
1.00515e-27	0.853043	0.457	0.297	1.20678e-23	Pulmonary pericytes	C6H7orf50
1.72134e-27	0.377302	0.395	0.207	2.06664e-23	Pulmonary pericytes	TUSC3
1.41303e-26	0.385885	0.445	0.256	1.69648e-22	Pulmonary pericytes	APLP2
2.72566e-26	0.463779	0.603	0.421	3.27242e-22	Pulmonary pericytes	PBX1
3.5077e-26	0.30209	0.261	0.103	4.21134e-22	Pulmonary pericytes	PLEKHH2
3.903e-26	0.44014	0.574	0.397	4.68595e-22	Pulmonary pericytes	COBLL1
6.73495e-26	0.477251	0.631	0.478	8.08598e-22	Pulmonary pericytes	SERPINH1
7.78331e-26	0.354655	0.365	0.185	9.34464e-22	Pulmonary pericytes	SASH1
9.22259e-26	0.447559	0.44	0.261	1.10726e-21	Pulmonary pericytes	RAPGEF2
2.73395e-25	0.363352	0.379	0.203	3.28238e-21	Pulmonary pericytes	NPEPPS
4.20855e-25	0.428116	0.607	0.427	5.05278e-21	Pulmonary pericytes	SBF2
4.57851e-25	0.416179	0.38	0.21	5.49696e-21	Pulmonary pericytes	DNAJB6
5.15173e-25	0.355629	0.41	0.232	6.18517e-21	Pulmonary pericytes	CD47
5.5596e-25	0.488823	0.682	0.515	6.67485e-21	Pulmonary pericytes	ZBTB16
6.04501e-25	0.436594	0.513	0.33	7.25764e-21	Pulmonary pericytes	SUPT3H
1.90235e-24	0.54956	0.596	0.445	2.28396e-20	Pulmonary pericytes	DNAJA1
2.69037e-24	0.268705	0.275	0.117	3.23006e-20	Pulmonary pericytes	NDNF
5.18118e-24	0.323592	0.366	0.191	6.22053e-20	Pulmonary pericytes	HERC1
5.25728e-24	0.324725	0.278	0.124	6.31188e-20	Pulmonary pericytes	CASK
6.23928e-24	0.460604	0.552	0.384	7.49088e-20	Pulmonary pericytes	ADAM9
1.27461e-23	0.356976	0.494	0.318	1.5303e-19	Pulmonary pericytes	WLS
1.9528e-23	0.362698	0.983	0.963	2.34453e-19	Pulmonary pericytes	GALK1
2.99733e-23	0.34988	0.365	0.195	3.59859e-19	Pulmonary pericytes	PIK3CA
3.09238e-23	0.385816	0.785	0.667	3.71271e-19	Pulmonary pericytes	HSPA8
8.8539e-23	0.437259	0.615	0.486	1.063e-18	Pulmonary pericytes	NR3C1
9.28845e-23	0.254289	0.25	0.105	1.11517e-18	Pulmonary pericytes	OSTF1
1.36048e-22	0.598071	0.567	0.397	1.6334e-18	Pulmonary pericytes	ADAMTSL3
1.6677e-22	0.405951	0.434	0.271	2.00224e-18	Pulmonary pericytes	SERINC3
6.1292e-22	0.342967	0.303	0.148	7.35872e-18	Pulmonary pericytes	JARID2
6.21766e-22	0.432172	0.401	0.239	7.46492e-18	Pulmonary pericytes	RNLS
8.94167e-22	0.451176	0.41	0.246	1.07354e-17	Pulmonary pericytes	CAMKMT
9.47667e-22	0.327289	0.381	0.218	1.13777e-17	Pulmonary pericytes	SECISBP2L
1.48223e-21	0.26504	0.261	0.117	1.77956e-17	Pulmonary pericytes	OLFML3
3.22149e-21	0.4162	0.657	0.52	3.86773e-17	Pulmonary pericytes	RHOB
3.80362e-21	0.27848	0.311	0.158	4.56663e-17	Pulmonary pericytes	EPHA2
4.25394e-21	0.399762	0.504	0.345	5.10728e-17	Pulmonary pericytes	CHD9
4.89174e-21	0.338911	0.379	0.224	5.87303e-17	Pulmonary pericytes	MNDA
5.45563e-21	0.390635	0.584	0.453	6.55004e-17	Pulmonary pericytes	TMBIM6
7.70354e-21	0.486102	0.527	0.368	9.24887e-17	Pulmonary pericytes	ANK2
1.16432e-20	0.357698	0.907	0.819	1.39788e-16	Pulmonary pericytes	TIMP3
1.97912e-20	0.291177	0.296	0.15	2.37614e-16	Pulmonary pericytes	ENSCAFG00000023594
2.56043e-20	0.322	0.3	0.15	3.07405e-16	Pulmonary pericytes	ROR1
2.6542e-20	0.36445	0.737	0.582	3.18663e-16	Pulmonary pericytes	PELI2
3.37776e-20	0.364806	0.331	0.177	4.05533e-16	Pulmonary pericytes	EPAS1
3.81256e-20	0.357966	0.379	0.218	4.57736e-16	Pulmonary pericytes	CDK6
4.07981e-20	0.296833	0.315	0.169	4.89823e-16	Pulmonary pericytes	ISG15
4.49115e-20	0.448884	0.342	0.201	5.39208e-16	Pulmonary pericytes	ODC1
1.19273e-19	0.313045	0.399	0.242	1.432e-15	Pulmonary pericytes	TMEM131
1.2054e-19	0.290583	0.312	0.163	1.44721e-15	Pulmonary pericytes	PHLPP1
1.36427e-19	0.534711	0.82	0.737	1.63795e-15	Pulmonary pericytes	KLF6
2.63585e-19	0.363853	0.563	0.421	3.1646e-15	Pulmonary pericytes	SMTN
3.45808e-19	0.332978	0.395	0.238	4.15177e-15	Pulmonary pericytes	FBXW7
4.64102e-19	0.381612	0.76	0.624	5.57201e-15	Pulmonary pericytes	BCAS3
8.42662e-19	0.290056	0.294	0.153	1.0117e-14	Pulmonary pericytes	CAMSAP2
9.77541e-19	0.407638	0.509	0.36	1.17364e-14	Pulmonary pericytes	CDK14
1.85414e-18	0.257202	0.342	0.193	2.22608e-14	Pulmonary pericytes	FAM114A1
2.15633e-18	0.331903	0.279	0.142	2.58889e-14	Pulmonary pericytes	PCDH17
2.45425e-18	0.475894	0.672	0.581	2.94657e-14	Pulmonary pericytes	PRDX1
2.88144e-18	0.424175	0.755	0.653	3.45946e-14	Pulmonary pericytes	AKAP13
5.04363e-18	0.367992	0.4	0.246	6.05538e-14	Pulmonary pericytes	RUNX1
6.10053e-18	0.26636	0.351	0.203	7.3243e-14	Pulmonary pericytes	MYO6
2.52883e-17	0.335365	0.595	0.469	3.03611e-13	Pulmonary pericytes	VPS13D
4.04293e-17	0.426889	0.505	0.357	4.85394e-13	Pulmonary pericytes	PARD3B
4.73387e-17	0.25243	0.279	0.146	5.68348e-13	Pulmonary pericytes	ABCA1
9.72096e-17	0.273037	0.422	0.271	1.1671e-12	Pulmonary pericytes	CHD6
1.00268e-16	0.261995	0.261	0.136	1.20382e-12	Pulmonary pericytes	LCA5
1.46497e-16	0.436925	0.38	0.242	1.75885e-12	Pulmonary pericytes	RPS6KA2
1.91506e-16	0.312298	0.354	0.216	2.29922e-12	Pulmonary pericytes	PCNX4
2.13616e-16	0.32078	0.565	0.42	2.56468e-12	Pulmonary pericytes	SETBP1
2.19035e-16	0.397141	0.298	0.173	2.62973e-12	Pulmonary pericytes	ALAS1
7.47482e-16	0.254674	0.283	0.157	8.97427e-12	Pulmonary pericytes	AJUBA
7.56443e-16	0.27024	0.291	0.162	9.08185e-12	Pulmonary pericytes	FAM102B
9.5675e-16	0.31058	0.446	0.313	1.14867e-11	Pulmonary pericytes	TBX2
1.06086e-15	0.285605	0.35	0.217	1.27366e-11	Pulmonary pericytes	TAOK3
1.0816e-15	0.288879	0.7	0.603	1.29857e-11	Pulmonary pericytes	ARHGAP29
1.39111e-15	0.283898	0.298	0.171	1.67016e-11	Pulmonary pericytes	ZNF516
1.70587e-15	0.403421	0.619	0.487	2.04806e-11	Pulmonary pericytes	NFIA
1.82057e-15	0.308598	0.495	0.365	2.18578e-11	Pulmonary pericytes	SEPTIN11
2.94398e-15	0.309783	0.507	0.376	3.53454e-11	Pulmonary pericytes	SPATS2L
3.04291e-15	0.287402	0.712	0.554	3.65332e-11	Pulmonary pericytes	COL8A1
3.77433e-15	0.291396	0.393	0.255	4.53146e-11	Pulmonary pericytes	PRKCA
4.33887e-15	0.256321	0.34	0.209	5.20925e-11	Pulmonary pericytes	MYLIP
7.38665e-15	0.323199	0.501	0.369	8.86842e-11	Pulmonary pericytes	CDKAL1
1.03472e-14	0.374585	0.408	0.28	1.24229e-10	Pulmonary pericytes	P4HA1
1.20072e-14	0.273926	0.435	0.298	1.44158e-10	Pulmonary pericytes	IL6ST
2.1272e-14	0.294475	0.54	0.398	2.55391e-10	Pulmonary pericytes	EPSTI1
2.32521e-14	0.361382	0.59	0.496	2.79165e-10	Pulmonary pericytes	DHRS7
2.5569e-14	0.324901	0.403	0.273	3.06981e-10	Pulmonary pericytes	SYN3
3.40454e-14	0.357977	0.372	0.242	4.08749e-10	Pulmonary pericytes	UNC5C
4.90744e-14	0.268936	0.364	0.236	5.89187e-10	Pulmonary pericytes	FAM214A
5.60705e-14	0.301979	0.453	0.321	6.73182e-10	Pulmonary pericytes	UVRAG
7.86826e-14	0.269126	0.392	0.263	9.44664e-10	Pulmonary pericytes	TXNIP
9.5833e-14	0.282171	0.364	0.236	1.15057e-09	Pulmonary pericytes	TMCC1
1.47e-13	0.276227	0.396	0.267	1.76488e-09	Pulmonary pericytes	MAP4K5
1.8491e-13	0.293216	0.377	0.255	2.22003e-09	Pulmonary pericytes	ZNF609
2.87236e-13	0.289827	0.322	0.204	3.44855e-09	Pulmonary pericytes	MICU2
3.25756e-13	0.292615	0.436	0.31	3.91102e-09	Pulmonary pericytes	NCOA2
3.29572e-13	0.353884	0.769	0.716	3.95684e-09	Pulmonary pericytes	HSP90B1
3.4308e-13	0.342867	0.384	0.269	4.11902e-09	Pulmonary pericytes	PDS5B
4.73165e-13	0.318133	0.651	0.556	5.68082e-09	Pulmonary pericytes	ELL
5.18644e-13	0.260882	0.457	0.337	6.22684e-09	Pulmonary pericytes	STRN3
9.01492e-13	0.30694	0.47	0.353	1.08233e-08	Pulmonary pericytes	EVA1B
9.22391e-13	0.258316	0.385	0.263	1.10742e-08	Pulmonary pericytes	CNOT2
9.43019e-13	0.33861	0.879	0.759	1.13219e-08	Pulmonary pericytes	LMCD1
1.36935e-12	0.343786	0.97	0.957	1.64404e-08	Pulmonary pericytes	JUND
2.33191e-12	0.315771	0.44	0.326	2.79969e-08	Pulmonary pericytes	GALNT18
2.97215e-12	0.267307	0.406	0.287	3.56836e-08	Pulmonary pericytes	SPARC
3.17697e-12	0.303855	0.428	0.309	3.81427e-08	Pulmonary pericytes	MAP4K4
5.03503e-12	0.256616	0.77	0.668	6.04506e-08	Pulmonary pericytes	DIAPH2
8.75166e-12	0.359317	0.469	0.364	1.05072e-07	Pulmonary pericytes	JAZF1
9.62306e-12	0.432662	0.616	0.539	1.15534e-07	Pulmonary pericytes	COL4A2
2.18246e-11	0.464731	0.446	0.354	2.62026e-07	Pulmonary pericytes	DBI
3.06084e-11	0.29073	0.578	0.487	3.67485e-07	Pulmonary pericytes	FAM172A
4.09756e-11	0.289255	0.438	0.326	4.91953e-07	Pulmonary pericytes	GTDC1
4.10689e-11	0.264858	0.54	0.422	4.93073e-07	Pulmonary pericytes	IGF1R
5.59116e-11	0.25162	0.815	0.755	6.71275e-07	Pulmonary pericytes	RB1
6.14874e-11	0.256903	0.347	0.236	7.38217e-07	Pulmonary pericytes	CCNY
6.20512e-11	0.289627	0.396	0.284	7.44987e-07	Pulmonary pericytes	ABLIM1
6.3948e-11	0.284521	0.407	0.3	7.6776e-07	Pulmonary pericytes	PIK3R1
6.45137e-11	0.400303	0.391	0.279	7.74551e-07	Pulmonary pericytes	RHOJ
1.04391e-10	0.297577	0.595	0.498	1.25332e-06	Pulmonary pericytes	MED13L
3.98305e-10	0.296141	0.359	0.263	4.78205e-06	Pulmonary pericytes	ENSCAFG00000003386
4.19031e-10	0.261837	0.433	0.329	5.03088e-06	Pulmonary pericytes	NF1
5.50327e-10	0.253333	0.363	0.258	6.60722e-06	Pulmonary pericytes	USP25
6.50374e-10	0.271256	0.59	0.483	7.80839e-06	Pulmonary pericytes	PABPC4
7.11605e-10	0.303708	0.451	0.355	8.54353e-06	Pulmonary pericytes	PRICKLE2
7.3153e-10	0.288147	0.508	0.411	8.78275e-06	Pulmonary pericytes	EXOC4
8.14594e-10	0.251914	0.494	0.398	9.78002e-06	Pulmonary pericytes	SNX18
1.27465e-09	0.26007	0.368	0.267	1.53034e-05	Pulmonary pericytes	KANSL1
1.49969e-09	0.405076	0.381	0.287	1.80053e-05	Pulmonary pericytes	ELL2
2.37205e-09	0.293281	0.645	0.563	2.84788e-05	Pulmonary pericytes	CLIC4
3.08284e-09	0.252725	0.277	0.185	3.70126e-05	Pulmonary pericytes	CARMIL1
3.37001e-09	0.261622	0.537	0.448	4.04604e-05	Pulmonary pericytes	LRCH1
3.87177e-09	0.282171	0.362	0.269	4.64844e-05	Pulmonary pericytes	NUFIP2
4.93193e-09	0.578659	0.41	0.322	5.92127e-05	Pulmonary pericytes	FKBP5
1.03769e-08	0.255573	0.64	0.58	0.000124585	Pulmonary pericytes	NDFIP1
1.74322e-08	0.266699	0.636	0.576	0.000209291	Pulmonary pericytes	ATRX
5.12505e-08	0.293281	0.339	0.255	0.000615313	Pulmonary pericytes	MAGI2
1.05268e-07	0.268105	0.617	0.559	0.00126385	Pulmonary pericytes	TOP1
6.58047e-07	0.266631	0.683	0.681	0.00790051	Pulmonary pericytes	RNASEK
9.63528e-187	2.27344	0.54	0.022	1.15681e-182	Systemic pericytes	APOA1
9.31104e-157	0.822948	0.427	0.014	1.11788e-152	Systemic pericytes	ADRA2A
7.92645e-156	0.921155	0.507	0.026	9.51649e-152	Systemic pericytes	PDE1A
2.87804e-152	1.36783	0.739	0.09	3.45537e-148	Systemic pericytes	COL12A1
2.09247e-144	0.862149	0.559	0.042	2.51222e-140	Systemic pericytes	IL33
5.83162e-139	1.17737	0.649	0.071	7.00145e-135	Systemic pericytes	ADGRF5
1.56966e-128	1.75953	0.692	0.103	1.88454e-124	Systemic pericytes	RGS16
4.92262e-126	0.825276	0.27	0.002	5.9101e-122	Systemic pericytes	ENSCAFG00000025410
1.28925e-108	0.78	0.441	0.036	1.54787e-104	Systemic pericytes	ATP8B4
1.44777e-107	1.06916	0.265	0.006	1.73819e-103	Systemic pericytes	HAS2
1.03264e-101	0.590825	0.37	0.024	1.23979e-97	Systemic pericytes	CP
5.60964e-90	1.28668	0.744	0.192	6.73494e-86	Systemic pericytes	IGFBP4
4.49098e-78	0.907589	0.621	0.134	5.39188e-74	Systemic pericytes	PRRX1
6.33393e-76	0.48186	0.332	0.029	7.60452e-72	Systemic pericytes	ARHGAP28
3.64669e-75	1.75038	0.555	0.116	4.37821e-71	Systemic pericytes	ENSCAFG00000031706
5.86064e-75	0.680499	0.261	0.015	7.03628e-71	Systemic pericytes	VCAM1
2.74459e-73	1.74056	0.995	0.873	3.29515e-69	Systemic pericytes	IGFBP7
1.50825e-69	0.433055	0.261	0.018	1.8108e-65	Systemic pericytes	LAMA3
1.23596e-67	0.830555	0.521	0.101	1.48389e-63	Systemic pericytes	LDB2
2.76487e-67	1.46915	0.73	0.236	3.31951e-63	Systemic pericytes	EPS8
3.27084e-64	0.709921	0.469	0.083	3.92697e-60	Systemic pericytes	ENSCAFG00000000701
2.74047e-63	1.64733	0.602	0.153	3.29021e-59	Systemic pericytes	APOLD1
1.90879e-62	0.551729	0.351	0.045	2.2917e-58	Systemic pericytes	CTSC
3.80274e-61	1.80696	0.773	0.322	4.56557e-57	Systemic pericytes	S100A5
8.34317e-60	0.620926	0.336	0.043	1.00168e-55	Systemic pericytes	CHSY3
2.89359e-57	0.968463	0.611	0.17	3.47404e-53	Systemic pericytes	COL14A1
8.09847e-57	0.764298	0.517	0.119	9.72303e-53	Systemic pericytes	AGMO
7.47243e-56	0.830618	0.455	0.093	8.9714e-52	Systemic pericytes	CLU
1.50988e-54	0.736479	0.569	0.149	1.81276e-50	Systemic pericytes	PCOLCE
1.4203e-53	1.54235	0.891	0.467	1.70521e-49	Systemic pericytes	ADGRL3
1.80863e-52	1.3138	0.526	0.138	2.17144e-48	Systemic pericytes	IL1R1
1.34963e-49	0.985457	0.991	0.914	1.62037e-45	Systemic pericytes	B2M
5.86775e-48	0.49282	0.308	0.046	7.04482e-44	Systemic pericytes	ADAMTS4
1.37341e-45	0.346189	0.256	0.032	1.64892e-41	Systemic pericytes	ANKRD29
2.07122e-44	0.978479	0.976	0.91	2.48671e-40	Systemic pericytes	RPS26
3.63835e-43	0.881622	0.498	0.137	4.36821e-39	Systemic pericytes	CD44
4.64286e-42	0.654212	0.436	0.108	5.57421e-38	Systemic pericytes	NT5DC2
5.31596e-42	1.44843	0.256	0.036	6.38234e-38	Systemic pericytes	CCL19
1.44456e-40	0.511012	0.374	0.08	1.73434e-36	Systemic pericytes	UACA
3.07446e-40	1.24469	0.602	0.228	3.69119e-36	Systemic pericytes	ICAM1
3.20249e-40	1.05894	0.512	0.152	3.84491e-36	Systemic pericytes	HGF
3.4059e-40	0.95676	0.972	0.876	4.08912e-36	Systemic pericytes	RPSA
3.811e-40	0.499142	0.365	0.077	4.57548e-36	Systemic pericytes	EGFLAM
6.01451e-40	1.10877	0.725	0.354	7.22103e-36	Systemic pericytes	PMEPA1
1.10787e-39	0.598802	0.36	0.075	1.33011e-35	Systemic pericytes	SORBS2
5.22804e-39	0.778894	0.441	0.122	6.27679e-35	Systemic pericytes	FRMD3
3.44874e-38	0.841475	0.967	0.886	4.14055e-34	Systemic pericytes	ENSCAFG00000046992
2.31438e-37	0.839346	0.986	0.968	2.77865e-33	Systemic pericytes	RPS11
5.69811e-37	0.401704	0.384	0.09	6.84115e-33	Systemic pericytes	PDE6H
6.57627e-36	0.594049	0.469	0.136	7.89547e-32	Systemic pericytes	CDH13
7.82708e-36	0.869328	0.981	0.967	9.39719e-32	Systemic pericytes	RPS4X
4.15631e-35	0.70945	0.555	0.204	4.99007e-31	Systemic pericytes	CFI
7.3416e-35	0.641563	0.441	0.133	8.81433e-31	Systemic pericytes	UGCG
8.94314e-35	0.734004	0.976	0.942	1.07371e-30	Systemic pericytes	RPS18
9.48193e-35	0.837442	0.905	0.728	1.1384e-30	Systemic pericytes	ENSCAFG00000008336
1.12794e-34	1.51437	0.412	0.116	1.35421e-30	Systemic pericytes	CCL7
1.15119e-34	0.337572	0.28	0.051	1.38211e-30	Systemic pericytes	COL5A3
2.46691e-34	0.853627	0.962	0.921	2.96177e-30	Systemic pericytes	ENSCAFG00000029884
2.61235e-34	0.460732	0.332	0.076	3.13639e-30	Systemic pericytes	SGMS2
4.0516e-34	0.828877	0.981	0.953	4.86435e-30	Systemic pericytes	CD79A
1.64427e-33	0.830915	0.758	0.387	1.97411e-29	Systemic pericytes	COL1A2
2.71463e-33	0.596922	0.427	0.122	3.25919e-29	Systemic pericytes	RALGPS2
5.93039e-33	0.738654	0.986	0.959	7.12003e-29	Systemic pericytes	RPL8
6.07115e-33	0.879839	0.839	0.537	7.28902e-29	Systemic pericytes	TINAGL1
1.48244e-32	0.791184	0.986	0.958	1.77982e-28	Systemic pericytes	RPL32
1.61685e-32	0.585485	0.498	0.173	1.94119e-28	Systemic pericytes	C1orf54
2.05672e-32	0.85579	0.611	0.267	2.4693e-28	Systemic pericytes	TMC6
2.99942e-32	0.776162	0.953	0.925	3.60111e-28	Systemic pericytes	TFPT
8.08781e-32	0.747429	0.967	0.909	9.71022e-28	Systemic pericytes	RPS5
1.08102e-31	0.76504	0.559	0.218	1.29788e-27	Systemic pericytes	LGALS3
2.51085e-31	0.348127	0.294	0.062	3.01452e-27	Systemic pericytes	ENSCAFG00000002078
6.74668e-31	0.769229	0.995	0.984	8.10006e-27	Systemic pericytes	RPS8
1.203e-30	0.706684	0.976	0.922	1.44432e-26	Systemic pericytes	RPS6
1.25814e-30	0.737463	0.995	0.961	1.51053e-26	Systemic pericytes	RPL13
1.89373e-30	0.722199	0.981	0.945	2.27361e-26	Systemic pericytes	ENSCAFG00000045333
6.12823e-30	0.679132	0.981	0.949	7.35755e-26	Systemic pericytes	RPL9
1.38062e-29	0.715727	0.981	0.952	1.65757e-25	Systemic pericytes	ENSCAFG00000019044
1.4884e-29	0.730441	0.991	0.945	1.78698e-25	Systemic pericytes	RPS3A
1.69492e-29	0.713239	0.938	0.808	2.03492e-25	Systemic pericytes	ENSCAFG00000017688
2.37969e-29	0.651493	0.597	0.25	2.85706e-25	Systemic pericytes	RCAN2
4.60802e-29	0.349708	0.261	0.054	5.53239e-25	Systemic pericytes	CCDC170
9.94272e-29	0.725987	0.948	0.843	1.19372e-24	Systemic pericytes	RPL3
1.07865e-28	0.736339	0.63	0.3	1.29502e-24	Systemic pericytes	THY1
2.02622e-28	0.673174	0.649	0.294	2.43268e-24	Systemic pericytes	RHOJ
4.01131e-28	0.51086	0.583	0.236	4.81598e-24	Systemic pericytes	MYOF
1.02439e-27	0.408662	0.318	0.083	1.22989e-23	Systemic pericytes	ENSCAFG00000042347
1.24046e-27	0.693545	0.967	0.924	1.48929e-23	Systemic pericytes	RPL12
1.79977e-27	0.744326	0.782	0.483	2.16081e-23	Systemic pericytes	NR2F2
2.49959e-27	0.681146	0.962	0.918	3.00101e-23	Systemic pericytes	RPL10A
3.54106e-27	0.552636	0.355	0.101	4.25139e-23	Systemic pericytes	PDE4B
1.41155e-26	1.11798	0.512	0.222	1.69471e-22	Systemic pericytes	NFKBIA
1.55092e-26	0.912986	0.744	0.446	1.86204e-22	Systemic pericytes	ZFP36
2.34158e-26	0.695496	0.976	0.951	2.8113e-22	Systemic pericytes	RPS15A
3.70707e-26	0.712727	0.493	0.187	4.4507e-22	Systemic pericytes	SEMA5A
5.28112e-26	0.622134	0.972	0.963	6.34052e-22	Systemic pericytes	ENSCAFG00000009523
5.50733e-26	0.354968	0.27	0.063	6.6121e-22	Systemic pericytes	ARHGAP15
6.02363e-26	0.692441	0.991	0.971	7.23198e-22	Systemic pericytes	RPS7
7.05406e-26	0.653916	0.991	0.954	8.4691e-22	Systemic pericytes	RPL7A
8.55771e-26	0.627849	0.981	0.96	1.02744e-21	Systemic pericytes	RPL21
1.27707e-25	0.623075	0.957	0.935	1.53326e-21	Systemic pericytes	RPL28
1.4179e-25	0.605681	0.953	0.851	1.70234e-21	Systemic pericytes	EEF1A1
1.47166e-25	0.670847	0.991	0.974	1.76688e-21	Systemic pericytes	RPL19
1.52639e-25	0.668254	0.967	0.916	1.83259e-21	Systemic pericytes	ENSCAFG00000013905
2.18252e-25	0.751964	0.664	0.36	2.62034e-21	Systemic pericytes	ARID5B
2.99264e-25	0.366592	0.27	0.065	3.59297e-21	Systemic pericytes	TSHZ2
4.24465e-25	0.712905	0.91	0.751	5.09613e-21	Systemic pericytes	RPLP0
1.14853e-24	0.628679	1	0.988	1.37892e-20	Systemic pericytes	ENSCAFG00000042212
1.62647e-24	0.558864	0.422	0.148	1.95274e-20	Systemic pericytes	KALRN
1.89602e-24	0.586067	0.972	0.895	2.27636e-20	Systemic pericytes	RPS10
2.0327e-24	0.648234	0.972	0.924	2.44046e-20	Systemic pericytes	RPL13A
2.94915e-24	0.914644	0.701	0.375	3.54075e-20	Systemic pericytes	NCKAP5
4.86439e-24	1.07382	0.555	0.262	5.84019e-20	Systemic pericytes	NAMPT
1.11866e-23	0.578531	0.962	0.897	1.34306e-19	Systemic pericytes	ENSCAFG00000006102
1.2282e-23	1.47073	0.611	0.321	1.47458e-19	Systemic pericytes	MT2A
1.23408e-23	0.597783	0.972	0.936	1.48164e-19	Systemic pericytes	ENSCAFG00000031952
1.23955e-23	0.582629	0.976	0.944	1.4882e-19	Systemic pericytes	RPL23
1.9391e-23	0.633991	0.943	0.894	2.32808e-19	Systemic pericytes	NACA
3.20177e-23	0.424603	0.427	0.153	3.84404e-19	Systemic pericytes	C1R
3.98343e-23	0.566898	0.981	0.953	4.78251e-19	Systemic pericytes	RPS25
4.07163e-23	0.43346	0.332	0.102	4.8884e-19	Systemic pericytes	KLHL29
4.38225e-23	0.641857	0.981	0.941	5.26133e-19	Systemic pericytes	RPS12
6.25579e-23	0.615684	0.929	0.869	7.5107e-19	Systemic pericytes	RPL7
6.34201e-23	0.556798	0.976	0.96	7.61422e-19	Systemic pericytes	DYRK1B
7.37888e-23	1.39732	0.687	0.448	8.85908e-19	Systemic pericytes	GADD45B
1.03998e-22	0.32468	0.27	0.072	1.2486e-18	Systemic pericytes	JAG1
1.4285e-22	0.561407	0.986	0.961	1.71505e-18	Systemic pericytes	RPS23
2.52098e-22	0.993718	0.834	0.639	3.02669e-18	Systemic pericytes	REV3L
4.71114e-22	0.578956	0.938	0.809	5.6562e-18	Systemic pericytes	DLA-64
4.87302e-22	0.808186	0.54	0.265	5.85054e-18	Systemic pericytes	DAAM1
8.78835e-22	0.64099	0.976	0.928	1.05513e-17	Systemic pericytes	RPL18
1.06067e-21	0.468755	0.389	0.141	1.27344e-17	Systemic pericytes	RGS5
1.15963e-21	0.354162	0.346	0.111	1.39225e-17	Systemic pericytes	ASPN
1.32709e-21	0.634371	0.986	0.985	1.59331e-17	Systemic pericytes	RPS14
1.4767e-21	0.563506	0.976	0.958	1.77293e-17	Systemic pericytes	RPL11
1.53222e-21	0.545824	0.972	0.932	1.83958e-17	Systemic pericytes	RPL15
3.73956e-21	0.608183	0.957	0.898	4.48971e-17	Systemic pericytes	RPL5
8.88941e-21	0.63773	0.986	0.961	1.06726e-16	Systemic pericytes	S100A8
1.17731e-20	0.395783	0.441	0.177	1.41347e-16	Systemic pericytes	LAP3
1.51302e-20	0.578938	0.972	0.961	1.81653e-16	Systemic pericytes	RPS13
2.35913e-20	0.651889	0.635	0.343	2.83238e-16	Systemic pericytes	ALCAM
2.57701e-20	0.483858	0.412	0.158	3.09396e-16	Systemic pericytes	NHS
2.60886e-20	0.514047	0.991	0.962	3.1322e-16	Systemic pericytes	RPS17
3.48681e-20	0.614468	0.559	0.293	4.18626e-16	Systemic pericytes	FAM162A
3.6703e-20	0.70605	0.938	0.859	4.40656e-16	Systemic pericytes	MYO7A
6.17096e-20	0.523852	0.981	0.968	7.40886e-16	Systemic pericytes	RPS27A
1.68425e-19	0.524123	0.981	0.97	2.02211e-15	Systemic pericytes	RPL24
2.20873e-19	0.739523	0.336	0.125	2.6518e-15	Systemic pericytes	PLAU
3.23838e-19	0.599466	0.995	0.921	3.888e-15	Systemic pericytes	VIM
6.23801e-19	0.582452	0.758	0.533	7.48935e-15	Systemic pericytes	PMP22
6.89908e-19	0.550256	0.938	0.886	8.28304e-15	Systemic pericytes	RPL35
7.86363e-19	0.689598	0.972	0.852	9.44108e-15	Systemic pericytes	CRIP1
7.90977e-19	0.590412	0.991	0.979	9.49647e-15	Systemic pericytes	TPT1
7.99217e-19	0.557239	0.739	0.487	9.5954e-15	Systemic pericytes	ENSCAFG00000016065
1.52675e-18	0.4877	0.555	0.266	1.83302e-14	Systemic pericytes	NRP1
3.37582e-18	0.614852	0.962	0.921	4.053e-14	Systemic pericytes	RPS28
4.68977e-18	0.641777	0.526	0.267	5.63054e-14	Systemic pericytes	IGFBP5
1.04391e-17	0.491559	0.981	0.942	1.25332e-13	Systemic pericytes	RPL35A
1.38258e-17	0.509394	0.829	0.65	1.65992e-13	Systemic pericytes	RACK1
1.93605e-17	0.560596	0.483	0.217	2.32443e-13	Systemic pericytes	PSD3
3.40206e-17	0.577536	0.517	0.26	4.08451e-13	Systemic pericytes	COL1A1
4.58297e-17	0.51553	0.905	0.87	5.50231e-13	Systemic pericytes	RPL22
4.76694e-17	0.296946	0.265	0.086	5.72319e-13	Systemic pericytes	MCM3
5.30586e-17	0.49619	0.915	0.84	6.37021e-13	Systemic pericytes	RPS3
6.38922e-17	0.614873	0.521	0.248	7.67089e-13	Systemic pericytes	ATRNL1
6.55026e-17	0.340647	0.256	0.08	7.86425e-13	Systemic pericytes	PHACTR1
1.63655e-16	0.477442	0.967	0.944	1.96485e-12	Systemic pericytes	UBA52
2.84078e-16	0.766089	0.54	0.306	3.41064e-12	Systemic pericytes	GADD45A
3.51353e-16	0.270386	0.28	0.095	4.21834e-12	Systemic pericytes	ARHGDIB
4.44663e-16	0.526697	0.919	0.856	5.33862e-12	Systemic pericytes	ENSCAFG00000043173
4.73366e-16	0.464975	0.957	0.923	5.68323e-12	Systemic pericytes	RPL27
5.61871e-16	0.315233	0.308	0.113	6.74582e-12	Systemic pericytes	BAZ1A
6.6344e-16	0.258476	0.256	0.083	7.96527e-12	Systemic pericytes	ADAMTS2
8.88102e-16	0.405134	0.654	0.388	1.06626e-11	Systemic pericytes	ENSCAFG00000042176
2.08672e-15	0.455794	0.682	0.437	2.50532e-11	Systemic pericytes	RPL27A
2.15322e-15	0.388806	0.498	0.253	2.58516e-11	Systemic pericytes	CD2AP
2.23193e-15	0.439664	0.635	0.389	2.67965e-11	Systemic pericytes	NAP1L1
2.81707e-15	0.486318	0.853	0.776	3.38218e-11	Systemic pericytes	RPL34
4.39266e-15	0.461506	0.654	0.417	5.27382e-11	Systemic pericytes	SNX18
4.75741e-15	0.438549	0.976	0.881	5.71174e-11	Systemic pericytes	CALM1
4.77744e-15	0.52033	0.777	0.619	5.73579e-11	Systemic pericytes	EEF1D
5.26998e-15	0.34927	0.445	0.21	6.32714e-11	Systemic pericytes	ARHGAP17
8.37873e-15	0.274064	0.303	0.115	1.00595e-10	Systemic pericytes	SPINK2
1.04397e-14	0.578717	0.758	0.515	1.25339e-10	Systemic pericytes	ENSCAFG00000025063
1.13431e-14	0.551592	0.521	0.299	1.36186e-10	Systemic pericytes	CBLB
1.18918e-14	0.527557	0.711	0.52	1.42774e-10	Systemic pericytes	SSR4
1.81985e-14	0.541048	0.834	0.738	2.18491e-10	Systemic pericytes	RPL14
2.16573e-14	0.360463	0.445	0.22	2.60017e-10	Systemic pericytes	REM1
2.31557e-14	0.400876	0.455	0.229	2.78008e-10	Systemic pericytes	LIMA1
3.54268e-14	0.380321	0.507	0.269	4.25334e-10	Systemic pericytes	ST7
4.40941e-14	0.400081	0.517	0.282	5.29394e-10	Systemic pericytes	TMEM176A
7.29975e-14	0.330364	0.403	0.184	8.76408e-10	Systemic pericytes	FBN1
1.3339e-13	0.433197	0.682	0.476	1.60149e-09	Systemic pericytes	ENSCAFG00000002215
1.67064e-13	0.446329	0.858	0.712	2.00577e-09	Systemic pericytes	MYH9
1.73998e-13	0.336373	0.351	0.156	2.08902e-09	Systemic pericytes	RASA3
1.9834e-13	0.460593	0.943	0.869	2.38127e-09	Systemic pericytes	RPS24
2.06181e-13	0.426095	0.834	0.74	2.47541e-09	Systemic pericytes	RPS15
2.25778e-13	0.38528	0.967	0.944	2.71069e-09	Systemic pericytes	ENSCAFG00000018784
3.27417e-13	0.458208	0.403	0.188	3.93097e-09	Systemic pericytes	OSMR
3.74567e-13	0.518605	0.555	0.323	4.49706e-09	Systemic pericytes	PTPRG
4.75009e-13	0.413197	0.374	0.177	5.70296e-09	Systemic pericytes	PDE8A
7.92711e-13	0.485313	0.706	0.563	9.51729e-09	Systemic pericytes	ENSCAFG00000008873
1.05679e-12	0.434169	0.422	0.212	1.26878e-08	Systemic pericytes	APBB2
1.07513e-12	0.343303	0.318	0.137	1.29081e-08	Systemic pericytes	DOCK9
1.26954e-12	0.415147	0.815	0.675	1.5242e-08	Systemic pericytes	RPL36AL
1.74205e-12	0.433943	0.668	0.45	2.09151e-08	Systemic pericytes	ENSCAFG00000044682
2.62002e-12	0.462729	0.791	0.691	3.14559e-08	Systemic pericytes	ENSCAFG00000043730
4.27249e-12	0.483158	0.597	0.344	5.12955e-08	Systemic pericytes	RGS6
4.78297e-12	0.374692	0.701	0.49	5.74243e-08	Systemic pericytes	SNRPG
4.98951e-12	0.44845	0.796	0.653	5.9904e-08	Systemic pericytes	TPM4
5.70333e-12	0.302021	0.365	0.174	6.84742e-08	Systemic pericytes	IER5L
6.38907e-12	0.559955	0.332	0.157	7.67072e-08	Systemic pericytes	IRF1
6.43723e-12	0.307409	0.37	0.179	7.72854e-08	Systemic pericytes	TM9SF2
6.89083e-12	0.392944	0.46	0.248	8.27313e-08	Systemic pericytes	SLC2A3
6.91904e-12	0.3439	0.46	0.242	8.307e-08	Systemic pericytes	ARHGAP26
7.73414e-12	0.432103	0.929	0.899	9.2856e-08	Systemic pericytes	RPS27
8.18325e-12	0.58743	0.735	0.542	9.82481e-08	Systemic pericytes	INPP4B
9.09159e-12	0.27559	0.294	0.127	1.09154e-07	Systemic pericytes	MAP2K1
1.01539e-11	0.383456	0.91	0.891	1.21907e-07	Systemic pericytes	ENSCAFG00000015122
2.68446e-11	0.351141	0.336	0.162	3.22296e-07	Systemic pericytes	DAB2
3.46099e-11	0.37471	0.967	0.963	4.15526e-07	Systemic pericytes	FAU
3.83013e-11	0.582311	0.763	0.619	4.59845e-07	Systemic pericytes	ENSCAFG00000048619
4.24844e-11	0.274838	0.303	0.134	5.10068e-07	Systemic pericytes	PLCB4
4.80824e-11	0.414404	0.924	0.845	5.77277e-07	Systemic pericytes	ENSCAFG00000049043
1.16172e-10	0.341979	0.588	0.378	1.39476e-06	Systemic pericytes	SMC6
1.57474e-10	0.30191	0.379	0.194	1.89063e-06	Systemic pericytes	SUCO
4.88166e-10	0.341622	0.55	0.349	5.86092e-06	Systemic pericytes	ENSCAFG00000014648
6.6429e-10	0.27282	0.408	0.222	7.97547e-06	Systemic pericytes	POLR2H
8.1157e-10	0.293683	0.289	0.133	9.74371e-06	Systemic pericytes	ACSS3
8.88244e-10	0.352152	0.834	0.724	1.06643e-05	Systemic pericytes	EEF1B2
1.15301e-09	0.340966	0.379	0.206	1.3843e-05	Systemic pericytes	C1S
1.3715e-09	0.423608	0.749	0.616	1.64662e-05	Systemic pericytes	ENSCAFG00000043193
1.61639e-09	0.337723	0.564	0.377	1.94063e-05	Systemic pericytes	ESYT2
1.63325e-09	0.270101	0.422	0.237	1.96088e-05	Systemic pericytes	IMPDH2
1.8999e-09	0.314614	0.417	0.238	2.28102e-05	Systemic pericytes	JAK2
2.24535e-09	0.715914	0.758	0.605	2.69577e-05	Systemic pericytes	COL3A1
2.44733e-09	0.364571	0.483	0.292	2.93827e-05	Systemic pericytes	RUNX1
3.45266e-09	0.250526	0.336	0.173	4.14526e-05	Systemic pericytes	NPNT
3.72077e-09	0.340843	0.455	0.271	4.46715e-05	Systemic pericytes	SLC38A2
4.27413e-09	0.327305	0.915	0.856	5.13152e-05	Systemic pericytes	HSP90AB1
5.50946e-09	0.296781	0.502	0.304	6.61465e-05	Systemic pericytes	SEPTIN4
1.16729e-08	0.318867	0.645	0.462	0.000140144	Systemic pericytes	RPS21
1.26972e-08	0.314506	0.616	0.448	0.000152443	Systemic pericytes	ZNF326
1.39184e-08	0.278409	0.592	0.394	0.000167104	Systemic pericytes	SEC61G
1.73729e-08	0.282194	0.398	0.233	0.000208579	Systemic pericytes	ZFP36L1
2.12813e-08	0.274616	0.588	0.39	0.000255503	Systemic pericytes	EIF4B
3.40678e-08	0.40444	0.54	0.357	0.000409018	Systemic pericytes	ATF3
7.29914e-08	0.285733	0.384	0.232	0.000876334	Systemic pericytes	RPL22L1
9.26128e-08	0.286331	0.412	0.246	0.00111191	Systemic pericytes	SUCLG2
9.45776e-08	0.278826	0.91	0.887	0.0011355	Systemic pericytes	SERF2
9.59582e-08	0.310888	0.493	0.325	0.00115207	Systemic pericytes	STAT3
1.01661e-07	0.286725	0.739	0.613	0.00122054	Systemic pericytes	SNRPD2
1.2957e-07	0.266233	0.365	0.21	0.00155562	Systemic pericytes	ASAP1
1.44259e-07	0.266933	0.678	0.495	0.00173198	Systemic pericytes	ENSCAFG00000044677
1.58049e-07	0.306973	0.711	0.581	0.00189753	Systemic pericytes	ENSCAFG00000015834
1.60262e-07	0.557484	0.782	0.7	0.00192411	Systemic pericytes	DLC1
1.83759e-07	0.319898	0.436	0.278	0.00220622	Systemic pericytes	VMP1
2.37563e-07	0.341881	0.668	0.537	0.00285218	Systemic pericytes	RARRES2
2.40169e-07	0.330511	0.393	0.239	0.00288346	Systemic pericytes	EHBP1
3.14711e-07	0.258532	0.517	0.348	0.00377841	Systemic pericytes	CCDC50
5.74611e-07	0.282585	0.597	0.429	0.00689878	Systemic pericytes	LRRFIP2
6.39176e-07	0.288791	0.46	0.293	0.00767395	Systemic pericytes	EGR1
7.98996e-07	0.325214	0.896	0.841	0.00959274	Systemic pericytes	SLC25A6
1.02814e-06	0.472638	0.261	0.138	0.0123439	Systemic pericytes	TNC
1.45465e-06	0.485337	0.63	0.495	0.0174645	Systemic pericytes	TIMP1
1.7146e-06	0.274208	0.403	0.263	0.0205855	Systemic pericytes	GLUL
1.92781e-06	0.463346	0.739	0.635	0.0231453	Systemic pericytes	RASL11A
2.18888e-06	0.271118	0.531	0.369	0.0262797	Systemic pericytes	MSN
2.30454e-06	0.264234	0.626	0.469	0.0276683	Systemic pericytes	SYNE2
3.33634e-06	0.297235	0.701	0.592	0.0400562	Systemic pericytes	EIF4A1
3.47224e-06	0.254735	0.379	0.238	0.0416877	Systemic pericytes	SLIT3
1.04749e-257	1.1527	0.654	0.007	1.25761e-253	Peribronchial myofibroblasts	CDH4
5.33505e-240	2.46975	0.846	0.024	6.40526e-236	Peribronchial myofibroblasts	CCBE1
2.52233e-211	1.25483	0.628	0.012	3.02831e-207	Peribronchial myofibroblasts	FGF18
1.23735e-200	2.03334	0.744	0.024	1.48557e-196	Peribronchial myofibroblasts	MFAP5
2.78862e-192	2.05119	0.718	0.023	3.34801e-188	Peribronchial myofibroblasts	SOSTDC1
3.20009e-152	1.88128	0.731	0.037	3.84203e-148	Peribronchial myofibroblasts	ADAMTS6
1.09584e-150	1.93744	0.795	0.045	1.31567e-146	Peribronchial myofibroblasts	SEMA3C
1.79588e-143	1.28912	0.654	0.029	2.15614e-139	Peribronchial myofibroblasts	EPHA7
9.4425e-141	1.91285	0.859	0.061	1.13367e-136	Peribronchial myofibroblasts	PDE1C
1.12353e-137	1.57662	0.756	0.046	1.3489e-133	Peribronchial myofibroblasts	SMOC2
3.58304e-110	0.918908	0.474	0.018	4.3018e-106	Peribronchial myofibroblasts	GREM2
3.16662e-106	1.61856	0.679	0.049	3.80184e-102	Peribronchial myofibroblasts	DGKB
4.4941e-104	0.892459	0.462	0.019	5.39562e-100	Peribronchial myofibroblasts	HS3ST3A1
6.18093e-104	3.62491	1	0.154	7.42083e-100	Peribronchial myofibroblasts	PRUNE2
6.64592e-98	0.718396	0.423	0.017	7.97909e-94	Peribronchial myofibroblasts	ADGRG6
9.37298e-97	0.545199	0.346	0.01	1.12532e-92	Peribronchial myofibroblasts	ADGRG2
2.44156e-89	0.555924	0.397	0.016	2.93134e-85	Peribronchial myofibroblasts	PALMD
2.78968e-86	1.72851	0.821	0.102	3.34929e-82	Peribronchial myofibroblasts	PTPRM
4.76569e-86	1.0606	0.359	0.013	5.72168e-82	Peribronchial myofibroblasts	HHIP
2.86728e-82	0.91736	0.487	0.032	3.44246e-78	Peribronchial myofibroblasts	ESR1
9.2551e-82	1.36291	0.731	0.08	1.11117e-77	Peribronchial myofibroblasts	BNC2
5.58778e-75	1.56223	0.667	0.075	6.70869e-71	Peribronchial myofibroblasts	PLXNA4
5.26841e-74	0.630422	0.346	0.015	6.32525e-70	Peribronchial myofibroblasts	SYNDIG1
6.69419e-71	1.82318	0.859	0.152	8.03705e-67	Peribronchial myofibroblasts	ENSCAFG00000011251
3.31915e-70	1.3887	0.769	0.112	3.98497e-66	Peribronchial myofibroblasts	NAV2
1.48216e-69	0.943071	0.423	0.028	1.77948e-65	Peribronchial myofibroblasts	VCAN
1.03444e-64	0.605192	0.346	0.019	1.24195e-60	Peribronchial myofibroblasts	EREG
1.21369e-64	1.03659	0.603	0.068	1.45716e-60	Peribronchial myofibroblasts	FGF7
1.11441e-63	1.51038	0.705	0.1	1.33795e-59	Peribronchial myofibroblasts	ENSCAFG00000010290
1.1762e-62	1.27454	0.705	0.102	1.41215e-58	Peribronchial myofibroblasts	SGCG
1.01817e-61	2.28196	0.551	0.063	1.22241e-57	Peribronchial myofibroblasts	PRG4
3.41322e-60	2.71448	0.821	0.159	4.09792e-56	Peribronchial myofibroblasts	HPSE2
1.92473e-58	0.75434	0.462	0.042	2.31083e-54	Peribronchial myofibroblasts	PTGS1
7.75195e-57	0.4835	0.295	0.015	9.30699e-53	Peribronchial myofibroblasts	PLEKHG1
1.35794e-56	0.586928	0.385	0.029	1.63034e-52	Peribronchial myofibroblasts	SBSPON
6.7856e-50	2.16001	0.949	0.337	8.14679e-46	Peribronchial myofibroblasts	CELF2
1.22612e-49	1.12687	0.731	0.129	1.47208e-45	Peribronchial myofibroblasts	TNC
1.61358e-48	1.44725	0.641	0.109	1.93727e-44	Peribronchial myofibroblasts	LDLRAD4
3.28276e-48	0.77278	0.449	0.049	3.94128e-44	Peribronchial myofibroblasts	SGCD
3.40855e-48	1.327	0.769	0.168	4.09231e-44	Peribronchial myofibroblasts	TGFBR3
1.81724e-47	1.39231	0.641	0.115	2.18178e-43	Peribronchial myofibroblasts	ASPN
1.18274e-46	0.955832	0.474	0.057	1.42e-42	Peribronchial myofibroblasts	MYO16
1.21489e-44	0.617787	0.423	0.047	1.4586e-40	Peribronchial myofibroblasts	TSPAN2
1.55673e-44	0.449058	0.256	0.015	1.86901e-40	Peribronchial myofibroblasts	TOX
2.23028e-44	0.99576	0.449	0.054	2.67767e-40	Peribronchial myofibroblasts	HMCN1
1.6819e-43	0.666022	0.372	0.037	2.01928e-39	Peribronchial myofibroblasts	CSGALNACT1
3.93974e-43	0.753211	0.256	0.016	4.73005e-39	Peribronchial myofibroblasts	RIT2
6.18522e-43	0.924259	0.59	0.099	7.42598e-39	Peribronchial myofibroblasts	VGLL3
2.67632e-42	1.53463	0.833	0.223	3.21319e-38	Peribronchial myofibroblasts	PDE4D
4.50652e-42	0.812125	0.577	0.096	5.41052e-38	Peribronchial myofibroblasts	GATA5
5.4536e-42	1.33265	0.731	0.162	6.54759e-38	Peribronchial myofibroblasts	PLXDC2
6.71409e-41	1.38478	0.731	0.168	8.06094e-37	Peribronchial myofibroblasts	LTBP1
1.61493e-40	0.546743	0.333	0.031	1.93888e-36	Peribronchial myofibroblasts	PDGFC
8.22169e-40	0.344357	0.256	0.018	9.87097e-36	Peribronchial myofibroblasts	NTN1
6.28863e-39	0.826328	0.551	0.095	7.55013e-35	Peribronchial myofibroblasts	VEGFD
2.81717e-37	1.74974	0.692	0.175	3.38229e-33	Peribronchial myofibroblasts	OGN
2.97266e-37	0.792172	0.346	0.037	3.56897e-33	Peribronchial myofibroblasts	DPP6
3.74768e-37	0.876621	0.487	0.079	4.49947e-33	Peribronchial myofibroblasts	SCD5
3.31148e-36	0.570216	0.359	0.042	3.97577e-32	Peribronchial myofibroblasts	BOC
4.26091e-35	1.71289	1	0.539	5.11564e-31	Peribronchial myofibroblasts	ZFPM2
8.44224e-35	0.568221	0.41	0.057	1.01358e-30	Peribronchial myofibroblasts	KDR
2.49535e-34	0.750146	0.5	0.088	2.99591e-30	Peribronchial myofibroblasts	ATP10A
2.06245e-33	1.55167	0.987	0.662	2.47617e-29	Peribronchial myofibroblasts	DST
5.05699e-33	0.750921	0.551	0.112	6.07142e-29	Peribronchial myofibroblasts	METTL7A
6.9921e-33	1.19435	0.936	0.395	8.39472e-29	Peribronchial myofibroblasts	NFIB
2.26733e-32	0.534188	0.359	0.047	2.72216e-28	Peribronchial myofibroblasts	BAG2
4.95357e-32	0.640507	0.346	0.045	5.94725e-28	Peribronchial myofibroblasts	CHN2
1.358e-31	0.618925	0.269	0.027	1.63042e-27	Peribronchial myofibroblasts	ADGRB3
1.91667e-31	0.783235	0.462	0.082	2.30116e-27	Peribronchial myofibroblasts	TANC2
8.23549e-31	1.17015	0.679	0.182	9.88753e-27	Peribronchial myofibroblasts	STXBP6
2.44953e-30	1.2413	0.705	0.212	2.94091e-26	Peribronchial myofibroblasts	MICAL3
2.59819e-30	0.542973	0.282	0.03	3.11938e-26	Peribronchial myofibroblasts	NEGR1
2.06324e-29	0.650802	0.372	0.056	2.47712e-25	Peribronchial myofibroblasts	MYO18B
2.4442e-29	1.46259	0.679	0.192	2.93451e-25	Peribronchial myofibroblasts	CTNNA3
1.37674e-27	0.639648	0.487	0.101	1.65291e-23	Peribronchial myofibroblasts	KCTD12
2.41092e-27	0.990949	0.564	0.139	2.89456e-23	Peribronchial myofibroblasts	DOCK9
6.78677e-27	0.793585	0.577	0.148	8.14819e-23	Peribronchial myofibroblasts	PPA1
1.13177e-26	0.338173	0.269	0.032	1.35881e-22	Peribronchial myofibroblasts	EMID1
6.00979e-26	1.41183	0.987	0.632	7.21535e-22	Peribronchial myofibroblasts	DMD
2.3082e-25	1.0068	0.692	0.225	2.77122e-21	Peribronchial myofibroblasts	PSD3
4.37048e-25	1.0921	0.603	0.175	5.24719e-21	Peribronchial myofibroblasts	PCSK5
6.51688e-25	0.767333	0.487	0.112	7.82417e-21	Peribronchial myofibroblasts	MTHFD2L
4.80089e-24	0.370764	0.269	0.035	5.76395e-20	Peribronchial myofibroblasts	PLXNA2
1.71309e-23	0.350514	0.256	0.033	2.05673e-19	Peribronchial myofibroblasts	JAM2
2.27367e-23	1.47568	1	0.581	2.72976e-19	Peribronchial myofibroblasts	SPARCL1
3.17346e-23	1.39621	0.821	0.351	3.81006e-19	Peribronchial myofibroblasts	RGS6
9.13442e-23	0.627975	0.397	0.076	1.09668e-18	Peribronchial myofibroblasts	PCDH7
1.20889e-22	0.584418	0.436	0.094	1.45139e-18	Peribronchial myofibroblasts	PDZRN4
8.67858e-22	1.23214	0.833	0.405	1.04195e-17	Peribronchial myofibroblasts	COL1A2
4.98909e-21	0.553403	0.462	0.114	5.98991e-17	Peribronchial myofibroblasts	EVL
2.22094e-20	0.780486	0.41	0.094	2.66646e-16	Peribronchial myofibroblasts	KCNMA1
5.17527e-20	0.605218	0.449	0.113	6.21343e-16	Peribronchial myofibroblasts	PAMR1
5.61696e-20	0.894193	0.564	0.181	6.74372e-16	Peribronchial myofibroblasts	CRPPA
1.06067e-19	0.907276	0.628	0.224	1.27344e-15	Peribronchial myofibroblasts	ACACA
1.10284e-19	1.06686	0.795	0.354	1.32407e-15	Peribronchial myofibroblasts	MEIS1
3.7838e-19	0.514076	0.423	0.1	4.54283e-15	Peribronchial myofibroblasts	UST
3.87309e-19	0.973972	0.731	0.322	4.65003e-15	Peribronchial myofibroblasts	COL5A2
4.74915e-19	1.02467	0.91	0.487	5.70183e-15	Peribronchial myofibroblasts	NIBAN1
6.17071e-19	0.690754	0.474	0.132	7.40856e-15	Peribronchial myofibroblasts	PDE4DIP
1.09071e-18	1.11028	0.731	0.399	1.3095e-14	Peribronchial myofibroblasts	NUCB2
1.35182e-18	0.913316	0.705	0.321	1.623e-14	Peribronchial myofibroblasts	GULP1
2.22954e-18	0.845346	0.59	0.202	2.67679e-14	Peribronchial myofibroblasts	ZNF704
2.43097e-18	0.3202	0.269	0.045	2.91862e-14	Peribronchial myofibroblasts	CD109
2.79819e-18	0.585164	0.359	0.08	3.3595e-14	Peribronchial myofibroblasts	ACTN2
3.17455e-18	0.621078	0.5	0.148	3.81137e-14	Peribronchial myofibroblasts	SCMH1
3.36341e-18	0.693805	0.346	0.075	4.03811e-14	Peribronchial myofibroblasts	GAREM1
3.79605e-18	1.27557	0.782	0.362	4.55753e-14	Peribronchial myofibroblasts	SORBS1
5.52328e-18	0.826521	0.564	0.182	6.63126e-14	Peribronchial myofibroblasts	PDGFD
1.38451e-17	0.94026	0.654	0.282	1.66225e-13	Peribronchial myofibroblasts	PTGDS
2.33008e-17	0.534067	0.577	0.19	2.7975e-13	Peribronchial myofibroblasts	FBN1
4.29424e-17	0.548536	0.397	0.103	5.15566e-13	Peribronchial myofibroblasts	PIR
1.21157e-16	0.329054	0.282	0.054	1.45461e-12	Peribronchial myofibroblasts	SOCS2
1.21414e-16	0.782851	0.59	0.21	1.45769e-12	Peribronchial myofibroblasts	PDZRN3
1.45143e-16	0.494675	0.385	0.096	1.74259e-12	Peribronchial myofibroblasts	UACA
2.32929e-16	0.838091	0.462	0.132	2.79654e-12	Peribronchial myofibroblasts	ELN
2.44286e-16	0.619869	0.449	0.124	2.93289e-12	Peribronchial myofibroblasts	CCN3
2.53573e-16	1.10544	0.821	0.447	3.0444e-12	Peribronchial myofibroblasts	THRB
5.91308e-16	0.604647	0.474	0.152	7.09924e-12	Peribronchial myofibroblasts	CLIP1
6.84239e-16	0.407426	0.321	0.071	8.21498e-12	Peribronchial myofibroblasts	ANOS1
7.47379e-16	0.785103	0.628	0.273	8.97303e-12	Peribronchial myofibroblasts	TMEM47
9.55015e-16	0.531291	0.321	0.075	1.14659e-11	Peribronchial myofibroblasts	CAMK1D
1.44448e-15	0.440203	0.423	0.118	1.73424e-11	Peribronchial myofibroblasts	SMAD6
2.11881e-15	0.607947	0.551	0.193	2.54384e-11	Peribronchial myofibroblasts	HIPK2
4.59638e-15	1.03497	0.91	0.589	5.51841e-11	Peribronchial myofibroblasts	SYNPO2
5.35284e-15	1.24711	0.962	0.647	6.42662e-11	Peribronchial myofibroblasts	DGUOK
7.50702e-15	0.342296	0.269	0.056	9.01293e-11	Peribronchial myofibroblasts	THBS3
8.10574e-15	1.20982	0.974	0.856	9.73175e-11	Peribronchial myofibroblasts	ENSCAFG00000028765
9.51944e-15	0.998432	0.846	0.499	1.1429e-10	Peribronchial myofibroblasts	ENSCAFG00000023111
1.95516e-14	0.461678	0.308	0.073	2.34736e-10	Peribronchial myofibroblasts	FAM227B
5.4834e-14	0.898241	0.872	0.577	6.58338e-10	Peribronchial myofibroblasts	MAML2
1.14689e-13	0.350906	0.269	0.059	1.37695e-09	Peribronchial myofibroblasts	FAM78B
1.42779e-13	0.542522	0.462	0.16	1.71421e-09	Peribronchial myofibroblasts	LOXL1
1.56131e-13	0.499002	0.359	0.101	1.87451e-09	Peribronchial myofibroblasts	LNPEP
2.21059e-13	0.353125	0.359	0.098	2.65403e-09	Peribronchial myofibroblasts	C5H16orf74
2.2507e-13	0.870563	0.897	0.634	2.70219e-09	Peribronchial myofibroblasts	MYLK
2.5856e-13	0.664527	0.372	0.112	3.10427e-09	Peribronchial myofibroblasts	ERRFI1
8.27675e-13	0.794931	0.346	0.1	9.93706e-09	Peribronchial myofibroblasts	GPC6
9.93889e-13	0.375975	0.295	0.075	1.19326e-08	Peribronchial myofibroblasts	MTA1
1.29822e-12	0.689784	0.526	0.214	1.55864e-08	Peribronchial myofibroblasts	ITGA9
2.07938e-12	0.488935	0.372	0.114	2.4965e-08	Peribronchial myofibroblasts	RAPGEF4
2.4883e-12	0.956349	0.987	0.933	2.98745e-08	Peribronchial myofibroblasts	TMSB10
2.79421e-12	0.422584	0.308	0.082	3.35472e-08	Peribronchial myofibroblasts	DENND1B
3.82788e-12	0.485654	0.321	0.09	4.59575e-08	Peribronchial myofibroblasts	SACS
1.25211e-11	0.590839	0.756	0.412	1.50328e-07	Peribronchial myofibroblasts	LRRFIP1
1.47271e-11	0.66387	0.705	0.371	1.76814e-07	Peribronchial myofibroblasts	STK38L
1.81012e-11	0.593784	0.603	0.281	2.17323e-07	Peribronchial myofibroblasts	RBPJ
2.96946e-11	0.524794	0.5	0.213	3.56514e-07	Peribronchial myofibroblasts	SSPN
2.98416e-11	0.31594	0.295	0.081	3.58278e-07	Peribronchial myofibroblasts	NFIX
4.149e-11	0.583692	0.474	0.195	4.98129e-07	Peribronchial myofibroblasts	OSBPL1A
4.80559e-11	0.610587	0.513	0.216	5.7696e-07	Peribronchial myofibroblasts	DNAJC1
7.43933e-11	0.383456	0.436	0.161	8.93166e-07	Peribronchial myofibroblasts	GSTO1
1.03268e-10	0.569686	0.487	0.209	1.23983e-06	Peribronchial myofibroblasts	WWP1
1.21874e-10	0.886509	0.628	0.354	1.46322e-06	Peribronchial myofibroblasts	SYNE1
1.55879e-10	0.408653	0.321	0.1	1.87148e-06	Peribronchial myofibroblasts	CCDC80
1.61066e-10	0.467264	0.372	0.129	1.93376e-06	Peribronchial myofibroblasts	RPS6KA3
1.71063e-10	0.682427	0.936	0.702	2.05378e-06	Peribronchial myofibroblasts	DIAPH2
2.31686e-10	0.501879	0.603	0.285	2.78162e-06	Peribronchial myofibroblasts	TES
2.52653e-10	0.592881	0.577	0.264	3.03335e-06	Peribronchial myofibroblasts	MCU
2.8634e-10	0.713989	0.872	0.564	3.43779e-06	Peribronchial myofibroblasts	NEXN
3.08713e-10	0.440966	0.359	0.125	3.70641e-06	Peribronchial myofibroblasts	RAB23
3.11422e-10	0.414399	0.333	0.108	3.73893e-06	Peribronchial myofibroblasts	MBOAT1
3.49339e-10	0.419351	0.538	0.228	4.19416e-06	Peribronchial myofibroblasts	IGFBP6
5.26825e-10	0.547804	0.436	0.177	6.32506e-06	Peribronchial myofibroblasts	MFAP2
6.28989e-10	0.62608	0.718	0.417	7.55164e-06	Peribronchial myofibroblasts	ENSCAFG00000002646
6.33681e-10	0.333938	0.359	0.12	7.60798e-06	Peribronchial myofibroblasts	ROR2
6.39118e-10	0.317586	0.282	0.081	7.67325e-06	Peribronchial myofibroblasts	EGFR
9.45853e-10	0.634317	0.987	0.771	1.13559e-05	Peribronchial myofibroblasts	MYH11
1.24229e-09	0.596058	0.564	0.275	1.4915e-05	Peribronchial myofibroblasts	KANSL1L
1.24777e-09	0.453705	0.59	0.278	1.49807e-05	Peribronchial myofibroblasts	DAAM1
1.31629e-09	0.63778	0.654	0.359	1.58034e-05	Peribronchial myofibroblasts	PBX3
1.41465e-09	0.637494	0.641	0.331	1.69842e-05	Peribronchial myofibroblasts	BACH2
1.41808e-09	0.591863	0.436	0.195	1.70254e-05	Peribronchial myofibroblasts	ECM2
1.42512e-09	0.614249	0.59	0.302	1.711e-05	Peribronchial myofibroblasts	ANTXR1
1.78589e-09	0.520104	0.436	0.177	2.14414e-05	Peribronchial myofibroblasts	MAGI3
1.81061e-09	0.54872	0.359	0.13	2.17382e-05	Peribronchial myofibroblasts	MECOM
2.6279e-09	0.722473	0.795	0.484	3.15505e-05	Peribronchial myofibroblasts	PBX1
2.96685e-09	0.675279	0.487	0.222	3.562e-05	Peribronchial myofibroblasts	DTNA
3.05352e-09	0.357901	0.385	0.141	3.66605e-05	Peribronchial myofibroblasts	MYH10
3.13619e-09	0.547521	0.436	0.188	3.76531e-05	Peribronchial myofibroblasts	TRPM7
3.77195e-09	0.55299	0.538	0.246	4.5286e-05	Peribronchial myofibroblasts	SMYD3
4.78552e-09	0.39142	0.59	0.272	5.7455e-05	Peribronchial myofibroblasts	ID4
5.46325e-09	0.557614	0.333	0.122	6.55918e-05	Peribronchial myofibroblasts	FNIP2
9.46826e-09	0.608179	0.526	0.273	0.000113676	Peribronchial myofibroblasts	AIG1
1.11149e-08	0.665309	0.769	0.495	0.000133445	Peribronchial myofibroblasts	CRIP2
1.22844e-08	0.492948	0.551	0.271	0.000147486	Peribronchial myofibroblasts	MPDZ
1.3358e-08	0.6854	0.808	0.593	0.000160376	Peribronchial myofibroblasts	TTC28
1.44408e-08	0.518172	0.5	0.244	0.000173376	Peribronchial myofibroblasts	PYGB
1.86443e-08	0.354107	0.282	0.093	0.000223844	Peribronchial myofibroblasts	P4HA2
2.12175e-08	0.610628	0.885	0.596	0.000254737	Peribronchial myofibroblasts	GPX1
2.53061e-08	0.599052	0.679	0.424	0.000303825	Peribronchial myofibroblasts	FNBP1
2.86287e-08	0.502996	0.59	0.307	0.000343716	Peribronchial myofibroblasts	KAT6B
3.03657e-08	0.360979	0.385	0.155	0.000364571	Peribronchial myofibroblasts	PKD2
4.57318e-08	0.659141	0.692	0.426	0.000549056	Peribronchial myofibroblasts	SSBP2
4.61891e-08	0.488042	0.397	0.174	0.000554546	Peribronchial myofibroblasts	PAM
4.73835e-08	0.626732	0.628	0.366	0.000568886	Peribronchial myofibroblasts	WWTR1
6.05256e-08	0.665755	0.436	0.205	0.00072667	Peribronchial myofibroblasts	MAML3
6.20282e-08	0.49525	0.59	0.298	0.000744711	Peribronchial myofibroblasts	LAMA2
6.58027e-08	0.651874	0.859	0.702	0.000790027	Peribronchial myofibroblasts	MBNL1
6.84677e-08	0.564626	0.577	0.321	0.000822023	Peribronchial myofibroblasts	ABLIM1
7.32322e-08	0.568054	0.654	0.373	0.000879225	Peribronchial myofibroblasts	SEC24D
8.89043e-08	0.395627	0.269	0.092	0.00106738	Peribronchial myofibroblasts	ADAMTS2
1.16167e-07	0.649594	0.949	0.88	0.0013947	Peribronchial myofibroblasts	LPP
1.49754e-07	0.44317	0.679	0.408	0.00179795	Peribronchial myofibroblasts	PARD3B
1.68885e-07	0.572978	0.936	0.755	0.00202764	Peribronchial myofibroblasts	ANXA5
3.12315e-07	0.357153	0.295	0.11	0.00374965	Peribronchial myofibroblasts	ISM1
3.22073e-07	0.536257	0.564	0.309	0.00386681	Peribronchial myofibroblasts	DPYD
3.36955e-07	0.302985	0.333	0.132	0.00404548	Peribronchial myofibroblasts	COL16A1
3.41199e-07	0.515535	0.397	0.188	0.00409644	Peribronchial myofibroblasts	BICC1
3.4998e-07	0.324411	0.321	0.127	0.00420186	Peribronchial myofibroblasts	SIPA1L1
3.7192e-07	0.963308	0.59	0.356	0.00446527	Peribronchial myofibroblasts	FN1
3.78121e-07	0.557098	0.667	0.427	0.00453972	Peribronchial myofibroblasts	ATP2A2
3.84543e-07	0.296504	0.295	0.11	0.00461683	Peribronchial myofibroblasts	FAM20C
3.94334e-07	0.468997	0.526	0.287	0.00473437	Peribronchial myofibroblasts	CCDC91
4.13715e-07	0.402825	0.397	0.182	0.00496707	Peribronchial myofibroblasts	HECTD4
4.20391e-07	0.273492	0.269	0.094	0.00504721	Peribronchial myofibroblasts	SCN9A
4.40554e-07	0.333771	0.346	0.141	0.0052893	Peribronchial myofibroblasts	LIMCH1
4.89046e-07	0.620076	0.667	0.41	0.00587148	Peribronchial myofibroblasts	MLLT3
5.24521e-07	0.515128	0.577	0.357	0.00629741	Peribronchial myofibroblasts	RDX
5.96811e-07	0.483114	0.705	0.481	0.00716531	Peribronchial myofibroblasts	CAST
6.13089e-07	0.402776	0.513	0.265	0.00736074	Peribronchial myofibroblasts	LAMB1
6.62918e-07	0.500745	0.936	0.826	0.007959	Peribronchial myofibroblasts	PPP1R12A
7.34753e-07	0.553389	0.423	0.21	0.00882145	Peribronchial myofibroblasts	PRDM6
7.45569e-07	0.440688	0.423	0.202	0.0089513	Peribronchial myofibroblasts	STAU2
7.51474e-07	0.458653	0.487	0.248	0.00902219	Peribronchial myofibroblasts	EDNRA
8.92348e-07	0.3273	0.308	0.12	0.0107135	Peribronchial myofibroblasts	PPP1R9A
1.00061e-06	0.455731	0.449	0.232	0.0120134	Peribronchial myofibroblasts	GOLIM4
1.09922e-06	0.536284	0.692	0.503	0.0131972	Peribronchial myofibroblasts	DDX24
1.12193e-06	0.275207	0.346	0.146	0.0134699	Peribronchial myofibroblasts	SLC2A4RG
1.15883e-06	0.348971	0.269	0.101	0.0139129	Peribronchial myofibroblasts	RFTN2
1.16707e-06	0.351809	0.538	0.284	0.0140118	Peribronchial myofibroblasts	SLCO3A1
1.1752e-06	0.495302	0.718	0.495	0.0141094	Peribronchial myofibroblasts	RBFOX2
1.29584e-06	0.563762	0.564	0.332	0.0155578	Peribronchial myofibroblasts	PARVA
1.74964e-06	0.324605	0.423	0.199	0.0210062	Peribronchial myofibroblasts	MPZL1
1.78521e-06	0.388527	0.526	0.282	0.0214333	Peribronchial myofibroblasts	PCMTD1
1.87411e-06	0.625764	0.718	0.546	0.0225006	Peribronchial myofibroblasts	PMP22
1.92949e-06	0.479369	0.949	0.734	0.0231655	Peribronchial myofibroblasts	FXYD1
1.97375e-06	0.548536	0.551	0.346	0.0236968	Peribronchial myofibroblasts	MEF2A
2.45542e-06	0.258981	0.436	0.206	0.0294798	Peribronchial myofibroblasts	RPS6KA5
2.47694e-06	0.499982	0.872	0.668	0.0297382	Peribronchial myofibroblasts	ARHGAP10
2.85937e-06	0.300933	0.5	0.254	0.0343296	Peribronchial myofibroblasts	PLS3
2.88305e-06	0.28245	0.269	0.103	0.0346139	Peribronchial myofibroblasts	PRSS23
3.33615e-06	0.251595	0.295	0.117	0.0400538	Peribronchial myofibroblasts	SLC36A4
3.60683e-06	0.358408	0.423	0.21	0.0433036	Peribronchial myofibroblasts	TMEM65
3.9414e-06	0.567955	0.705	0.462	0.0473204	Peribronchial myofibroblasts	IGF1R
7.72184e-238	3.41827	0.896	0.031	9.27084e-234	Airway smooth muscle cells	ACTC1
1.03125e-198	0.801676	0.494	0.005	1.23812e-194	Airway smooth muscle cells	SCG5
2.39895e-153	1.50709	0.818	0.045	2.88018e-149	Airway smooth muscle cells	SEMA3C
2.99942e-139	0.514573	0.26	0	3.60111e-135	Airway smooth muscle cells	NWD2
4.00459e-125	0.596415	0.338	0.005	4.80791e-121	Airway smooth muscle cells	CACNA2D3
3.09996e-119	0.612271	0.286	0.002	3.72181e-115	Airway smooth muscle cells	MT3
5.62432e-119	1.66254	0.805	0.063	6.75256e-115	Airway smooth muscle cells	PDE1C
3.80459e-116	0.681438	0.312	0.004	4.56779e-112	Airway smooth muscle cells	TENM1
1.09445e-99	1.62033	0.662	0.05	1.314e-95	Airway smooth muscle cells	DGKB
9.9206e-99	0.638447	0.377	0.012	1.19107e-94	Airway smooth muscle cells	TOX
1.36786e-95	1.6793	0.662	0.053	1.64225e-91	Airway smooth muscle cells	EPHA3
2.20492e-94	0.827374	0.584	0.039	2.64723e-90	Airway smooth muscle cells	PTGS1
8.56943e-93	0.582146	0.39	0.014	1.02885e-88	Airway smooth muscle cells	KCNT2
3.75456e-91	0.45153	0.377	0.013	4.50772e-87	Airway smooth muscle cells	PDLIM4
2.19315e-89	2.67172	0.974	0.154	2.6331e-85	Airway smooth muscle cells	HPSE2
3.89991e-88	1.96065	0.753	0.083	4.68223e-84	Airway smooth muscle cells	KCNMA1
4.30016e-88	0.632346	0.26	0.005	5.16277e-84	Airway smooth muscle cells	MB
1.39095e-83	1.21892	0.416	0.02	1.66998e-79	Airway smooth muscle cells	GREM2
4.2245e-76	0.394314	0.273	0.007	5.07193e-72	Airway smooth muscle cells	FNDC1
1.5339e-71	0.685268	0.364	0.018	1.84161e-67	Airway smooth muscle cells	EREG
1.09636e-70	0.485923	0.26	0.007	1.31629e-66	Airway smooth muscle cells	TMEM108
2.29374e-70	0.624038	0.273	0.009	2.75387e-66	Airway smooth muscle cells	MYBPC1
1.54875e-69	0.555327	0.429	0.028	1.85942e-65	Airway smooth muscle cells	SBSPON
3.45209e-67	1.0951	0.494	0.042	4.14458e-63	Airway smooth muscle cells	EDIL3
5.89335e-67	0.734625	0.468	0.035	7.07555e-63	Airway smooth muscle cells	EPHA7
3.08451e-66	0.681521	0.494	0.041	3.70326e-62	Airway smooth muscle cells	GAS6
3.33635e-64	1.86117	0.883	0.158	4.00562e-60	Airway smooth muscle cells	PRUNE2
1.87297e-63	0.700246	0.325	0.016	2.24869e-59	Airway smooth muscle cells	GRIN2A
2.25886e-63	0.430209	0.26	0.009	2.71199e-59	Airway smooth muscle cells	CHRM2
5.94029e-63	0.639737	0.416	0.03	7.13191e-59	Airway smooth muscle cells	FHOD3
1.221e-58	0.957041	0.39	0.029	1.46593e-54	Airway smooth muscle cells	CCK
1.99303e-57	1.1071	0.636	0.084	2.39283e-53	Airway smooth muscle cells	BNC2
4.14648e-57	0.546672	0.299	0.015	4.97826e-53	Airway smooth muscle cells	HHIP
4.98719e-54	0.412607	0.351	0.024	5.98762e-50	Airway smooth muscle cells	CCDC3
5.60477e-53	0.482032	0.312	0.019	6.72909e-49	Airway smooth muscle cells	PALMD
3.16363e-50	0.609648	0.403	0.036	3.79826e-46	Airway smooth muscle cells	BICD1
1.82394e-49	0.990656	0.468	0.052	2.18982e-45	Airway smooth muscle cells	RGS2
9.08389e-48	0.413748	0.286	0.018	1.09061e-43	Airway smooth muscle cells	CAPS
3.71373e-47	0.360054	0.273	0.016	4.4587e-43	Airway smooth muscle cells	FMN2
4.67875e-46	0.673434	0.377	0.035	5.61731e-42	Airway smooth muscle cells	COL4A6
1.25554e-45	1.52903	0.571	0.085	1.50741e-41	Airway smooth muscle cells	KCNQ5
1.30997e-44	0.83679	0.338	0.029	1.57275e-40	Airway smooth muscle cells	NEGR1
1.97505e-44	1.0078	0.61	0.105	2.37124e-40	Airway smooth muscle cells	SGCG
6.72164e-43	0.915423	0.636	0.109	8.07001e-39	Airway smooth muscle cells	PTPRM
1.21665e-42	1.15287	0.753	0.177	1.46071e-38	Airway smooth muscle cells	AQP1
1.53306e-42	0.513807	0.351	0.033	1.84059e-38	Airway smooth muscle cells	PLXNA2
3.32424e-41	0.766885	0.442	0.056	3.99109e-37	Airway smooth muscle cells	ANKS1B
3.4597e-40	0.713668	0.545	0.088	4.15372e-36	Airway smooth muscle cells	CKM
8.7859e-40	0.704482	0.416	0.05	1.05483e-35	Airway smooth muscle cells	SGCD
1.58239e-39	0.775005	0.506	0.073	1.89982e-35	Airway smooth muscle cells	PCDH7
3.91511e-39	0.798159	0.468	0.066	4.70048e-35	Airway smooth muscle cells	ANOS1
1.5885e-38	0.448524	0.299	0.026	1.90715e-34	Airway smooth muscle cells	CCSER1
6.11793e-38	0.501804	0.39	0.046	7.34518e-34	Airway smooth muscle cells	BAG2
3.78506e-35	0.773473	0.468	0.073	4.54435e-31	Airway smooth muscle cells	FGF7
5.14491e-34	0.656497	0.455	0.071	6.17698e-30	Airway smooth muscle cells	CAMK1D
3.7898e-33	2.5199	1	0.646	4.55003e-29	Airway smooth muscle cells	DGUOK
3.91143e-33	0.430045	0.286	0.028	4.69606e-29	Airway smooth muscle cells	COX6A2
4.58236e-33	2.06911	1	0.73	5.50158e-29	Airway smooth muscle cells	DES
5.14977e-33	1.52864	0.506	0.092	6.18281e-29	Airway smooth muscle cells	TCAP
3.03461e-32	0.87047	0.597	0.134	3.64335e-28	Airway smooth muscle cells	SYNM
3.23141e-32	0.518441	0.455	0.073	3.87964e-28	Airway smooth muscle cells	PNCK
3.70347e-32	1.17035	0.545	0.119	4.44639e-28	Airway smooth muscle cells	BCHE
6.7234e-32	0.316249	0.325	0.036	8.07211e-28	Airway smooth muscle cells	SOSTDC1
1.05972e-31	0.389459	0.286	0.029	1.2723e-27	Airway smooth muscle cells	FGL2
1.36116e-30	0.911839	0.325	0.042	1.63421e-26	Airway smooth muscle cells	RALYL
2.29731e-30	1.14592	0.649	0.171	2.75815e-26	Airway smooth muscle cells	LTBP1
1.52552e-29	0.68974	0.584	0.131	1.83154e-25	Airway smooth muscle cells	NET1
4.27828e-29	1.17085	0.61	0.161	5.1365e-25	Airway smooth muscle cells	COL4A5
6.74487e-29	1.96318	1	0.816	8.09789e-25	Airway smooth muscle cells	TPM2
9.57376e-29	0.292418	0.26	0.027	1.14943e-24	Airway smooth muscle cells	DPYSL3
1.44369e-28	0.725327	0.519	0.108	1.7333e-24	Airway smooth muscle cells	ERRFI1
1.53502e-28	0.472284	0.377	0.057	1.84294e-24	Airway smooth muscle cells	NTF3
1.54555e-28	0.468572	0.338	0.046	1.85558e-24	Airway smooth muscle cells	ADM
2.15386e-28	0.409172	0.325	0.043	2.58593e-24	Airway smooth muscle cells	SYNC
3.60632e-28	0.363007	0.286	0.033	4.32975e-24	Airway smooth muscle cells	PDGFC
8.60924e-28	0.443938	0.364	0.055	1.03363e-23	Airway smooth muscle cells	IL17B
3.6632e-27	0.435197	0.39	0.062	4.39803e-23	Airway smooth muscle cells	DOK6
4.78184e-27	1.30172	0.922	0.633	5.74108e-23	Airway smooth muscle cells	MYLK
3.61517e-25	0.589908	0.468	0.097	4.34037e-21	Airway smooth muscle cells	PRSS23
1.13765e-24	1.26393	0.883	0.491	1.36586e-20	Airway smooth muscle cells	MGLL
7.02189e-24	1.6673	1	0.901	8.43049e-20	Airway smooth muscle cells	MYL9
7.55343e-24	0.404409	0.325	0.051	9.06864e-20	Airway smooth muscle cells	TSPAN2
5.59774e-23	0.89538	0.597	0.185	6.72065e-19	Airway smooth muscle cells	CNN1
7.60422e-23	0.987327	0.519	0.133	9.12962e-19	Airway smooth muscle cells	COL12A1
9.77841e-23	1.25551	0.987	0.771	1.174e-18	Airway smooth muscle cells	MYH11
2.35477e-22	0.341274	0.273	0.038	2.82714e-18	Airway smooth muscle cells	FHL2
4.22437e-22	1.21469	0.961	0.582	5.07177e-18	Airway smooth muscle cells	SPARCL1
4.59676e-22	0.737839	0.519	0.137	5.51887e-18	Airway smooth muscle cells	PLCB4
1.29459e-21	0.515507	0.312	0.05	1.55428e-17	Airway smooth muscle cells	ADAMTS6
2.42016e-21	0.488781	0.338	0.06	2.90564e-17	Airway smooth muscle cells	RIMS1
3.59531e-21	1.20761	0.987	0.742	4.31653e-17	Airway smooth muscle cells	DSTN
4.75512e-21	1.32958	0.831	0.418	5.70899e-17	Airway smooth muscle cells	ENSCAFG00000018277
5.33924e-21	0.478354	0.442	0.1	6.4103e-17	Airway smooth muscle cells	GATA5
1.47595e-20	0.362638	0.312	0.054	1.77203e-16	Airway smooth muscle cells	SOCS2
1.67214e-20	1.22206	0.805	0.361	2.00758e-16	Airway smooth muscle cells	SORBS1
2.80491e-20	1.06817	0.818	0.557	3.36758e-16	Airway smooth muscle cells	JMJD6
6.18593e-20	0.315093	0.273	0.042	7.42683e-16	Airway smooth muscle cells	RAB27B
8.48498e-20	0.44729	0.325	0.06	1.01871e-15	Airway smooth muscle cells	KDR
1.16876e-19	0.540255	0.455	0.108	1.40321e-15	Airway smooth muscle cells	ENSCAFG00000010290
1.47136e-19	0.43483	0.39	0.083	1.76651e-15	Airway smooth muscle cells	KHDRBS3
2.08285e-19	0.552745	0.416	0.096	2.50068e-15	Airway smooth muscle cells	NAALADL2
5.25525e-19	0.384695	0.39	0.084	6.30946e-15	Airway smooth muscle cells	PLXNA4
5.59318e-19	1.06328	1	0.998	6.71517e-15	Airway smooth muscle cells	MT-CO2
7.79296e-19	0.336703	0.273	0.045	9.35622e-15	Airway smooth muscle cells	GFRA2
3.44161e-18	0.484481	0.364	0.08	4.132e-14	Airway smooth muscle cells	ACTN2
8.11251e-18	0.514496	0.403	0.099	9.73988e-14	Airway smooth muscle cells	ME3
1.32681e-17	0.477845	0.416	0.105	1.59297e-13	Airway smooth muscle cells	AK1
2.86819e-17	0.352544	0.351	0.077	3.44355e-13	Airway smooth muscle cells	KIF22
7.75418e-17	0.862106	0.766	0.406	9.30966e-13	Airway smooth muscle cells	KIF5B
1.20502e-16	0.370728	0.364	0.083	1.44675e-12	Airway smooth muscle cells	SCD5
1.69072e-16	0.265332	0.26	0.046	2.02988e-12	Airway smooth muscle cells	ENSCAFG00000009288
2.12074e-16	0.451102	0.481	0.139	2.54617e-12	Airway smooth muscle cells	MYH10
2.12245e-16	0.370492	0.338	0.075	2.54822e-12	Airway smooth muscle cells	MAMDC2
1.37314e-15	0.711619	0.636	0.273	1.64859e-11	Airway smooth muscle cells	TMEM47
5.05257e-15	0.708762	0.571	0.216	6.06611e-11	Airway smooth muscle cells	MICAL3
5.83961e-15	1.01816	0.714	0.345	7.01104e-11	Airway smooth muscle cells	CELF2
9.92463e-15	0.445582	0.429	0.123	1.19155e-10	Airway smooth muscle cells	SIPA1L1
1.05375e-14	0.608925	0.545	0.205	1.26513e-10	Airway smooth muscle cells	ENSCAFG00000017824
1.16275e-14	0.67111	0.377	0.099	1.39599e-10	Airway smooth muscle cells	GPC6
2.33988e-14	0.592511	0.532	0.193	2.80926e-10	Airway smooth muscle cells	OSBPL1A
2.85126e-14	0.317437	0.26	0.053	3.42322e-10	Airway smooth muscle cells	NEDD4L
3.81418e-14	0.964708	1	0.983	4.5793e-10	Airway smooth muscle cells	ENSCAFG00000042554
4.02956e-14	0.403845	0.377	0.104	4.83789e-10	Airway smooth muscle cells	MIB2
4.83799e-14	0.529295	0.403	0.117	5.80849e-10	Airway smooth muscle cells	LDLRAD4
5.48344e-14	0.847227	0.766	0.424	6.58342e-10	Airway smooth muscle cells	ATP2A2
2.15809e-13	0.565322	0.468	0.169	2.591e-09	Airway smooth muscle cells	ACAT1
2.60097e-13	0.753495	0.753	0.353	3.12272e-09	Airway smooth muscle cells	RGS6
2.68754e-13	0.255225	0.273	0.06	3.22666e-09	Airway smooth muscle cells	PLA2G7
5.6862e-13	0.633683	0.571	0.219	6.82685e-09	Airway smooth muscle cells	DTNA
5.96811e-13	0.460256	0.532	0.197	7.16532e-09	Airway smooth muscle cells	FILIP1
6.03016e-13	0.631148	0.442	0.154	7.23981e-09	Airway smooth muscle cells	PCSK1N
6.60813e-13	0.843878	0.818	0.566	7.93372e-09	Airway smooth muscle cells	NEXN
1.50506e-12	0.639775	0.701	0.373	1.80698e-08	Airway smooth muscle cells	PARK7
1.73749e-12	0.690829	0.532	0.222	2.08603e-08	Airway smooth muscle cells	KCTD10
2.34014e-12	0.402479	0.442	0.151	2.80957e-08	Airway smooth muscle cells	ENSCAFG00000028760
2.34081e-12	0.488197	0.377	0.115	2.81038e-08	Airway smooth muscle cells	MTHFD2L
3.21969e-12	0.27756	0.26	0.059	3.86556e-08	Airway smooth muscle cells	SLC22A3
3.5393e-12	0.59342	1	0.999	4.24929e-08	Airway smooth muscle cells	MT-ATP6
6.77046e-12	0.616954	0.545	0.243	8.12861e-08	Airway smooth muscle cells	PYGB
7.82465e-12	0.439289	0.506	0.196	9.39427e-08	Airway smooth muscle cells	MPZL1
7.83714e-12	0.375566	0.325	0.091	9.40927e-08	Airway smooth muscle cells	NRTN
1.48762e-11	0.691716	0.974	0.963	1.78603e-07	Airway smooth muscle cells	RPS23
1.97168e-11	0.314364	0.416	0.134	2.3672e-07	Airway smooth muscle cells	RAMP1
2.91141e-11	0.625781	0.831	0.569	3.49543e-07	Airway smooth muscle cells	ENSCAFG00000041056
3.38985e-11	0.311766	0.273	0.069	4.06985e-07	Airway smooth muscle cells	KCTD16
5.10037e-11	0.538685	1	0.998	6.1235e-07	Airway smooth muscle cells	MT-CO3
8.69335e-11	0.617381	0.714	0.414	1.04372e-06	Airway smooth muscle cells	LRRFIP1
3.30021e-10	0.464459	0.364	0.122	3.96223e-06	Airway smooth muscle cells	DOCK3
4.82421e-10	0.571246	0.649	0.337	5.79194e-06	Airway smooth muscle cells	ENSCAFG00000046637
4.83027e-10	0.793263	1	0.995	5.79922e-06	Airway smooth muscle cells	MT-CO1
5.12698e-10	0.671693	0.74	0.501	6.15545e-06	Airway smooth muscle cells	DDX24
7.16456e-10	0.315103	0.338	0.107	8.60177e-06	Airway smooth muscle cells	TGM2
8.09674e-10	0.296738	0.312	0.094	9.72094e-06	Airway smooth muscle cells	MALT1
1.68886e-09	0.924444	0.779	0.553	2.02764e-05	Airway smooth muscle cells	TAGLN
1.78373e-09	0.288948	0.299	0.092	2.14155e-05	Airway smooth muscle cells	PKP4
1.82811e-09	0.479468	0.545	0.255	2.19483e-05	Airway smooth muscle cells	HSPB8
1.97639e-09	0.686719	1	0.995	2.37285e-05	Airway smooth muscle cells	MT-ND4
2.10257e-09	0.319972	0.299	0.093	2.52435e-05	Airway smooth muscle cells	ENTPD1
2.42785e-09	1.07664	0.468	0.212	2.91487e-05	Airway smooth muscle cells	ROBO2
2.50473e-09	0.473991	0.442	0.179	3.00718e-05	Airway smooth muscle cells	TGFBR3
2.56521e-09	0.388045	0.26	0.075	3.07979e-05	Airway smooth muscle cells	FAM227B
2.60007e-09	0.497052	0.935	0.589	3.12165e-05	Airway smooth muscle cells	SYNPO2
3.0077e-09	0.406683	0.481	0.203	3.61104e-05	Airway smooth muscle cells	GCSH
3.48834e-09	0.329546	0.325	0.11	4.1881e-05	Airway smooth muscle cells	SPEG
3.66331e-09	0.607882	0.779	0.541	4.39817e-05	Airway smooth muscle cells	MTFMT
4.47318e-09	0.650951	0.662	0.401	5.37051e-05	Airway smooth muscle cells	NUCB2
4.94109e-09	0.490582	0.338	0.121	5.93227e-05	Airway smooth muscle cells	ROR2
6.16832e-09	0.499911	0.714	0.434	7.40568e-05	Airway smooth muscle cells	ENSCAFG00000018753
6.35599e-09	0.500726	0.857	0.555	7.631e-05	Airway smooth muscle cells	SVIL
8.86295e-09	0.423372	0.481	0.214	0.000106409	Airway smooth muscle cells	SSPN
9.78656e-09	0.312495	0.442	0.179	0.000117497	Airway smooth muscle cells	FGFR1
1.01775e-08	0.643426	0.714	0.476	0.000122191	Airway smooth muscle cells	MT-ND5
1.0342e-08	0.354901	0.429	0.176	0.000124166	Airway smooth muscle cells	SNTA1
1.0874e-08	0.468893	0.558	0.289	0.000130553	Airway smooth muscle cells	VDAC3
1.22005e-08	0.632736	1	0.986	0.00014648	Airway smooth muscle cells	MT-CYB
1.46588e-08	0.588857	0.494	0.245	0.000175993	Airway smooth muscle cells	SOD2
4.33351e-08	0.35788	0.649	0.341	0.000520281	Airway smooth muscle cells	PDLIM3
4.53067e-08	0.491151	0.831	0.598	0.000543952	Airway smooth muscle cells	GPX1
5.09874e-08	0.430037	0.468	0.215	0.000612155	Airway smooth muscle cells	ASAP1
5.15085e-08	0.464993	0.935	0.758	0.000618411	Airway smooth muscle cells	ROCK1
5.72541e-08	0.618813	0.597	0.348	0.000687392	Airway smooth muscle cells	FLNA
5.78293e-08	0.321866	0.442	0.191	0.000694299	Airway smooth muscle cells	MPC2
7.03565e-08	0.402799	0.506	0.242	0.000844701	Airway smooth muscle cells	DBN1
1.00357e-07	0.331199	0.286	0.101	0.00120488	Airway smooth muscle cells	C5H16orf74
1.08126e-07	0.520854	0.74	0.529	0.00129817	Airway smooth muscle cells	ENSCAFG00000013366
1.15529e-07	0.324773	0.351	0.138	0.00138704	Airway smooth muscle cells	ZNRD2
1.35098e-07	0.422285	1	0.978	0.00162199	Airway smooth muscle cells	ACTB
1.35126e-07	0.556533	0.935	0.826	0.00162233	Airway smooth muscle cells	PPP1R12A
1.54854e-07	0.301452	0.286	0.099	0.00185918	Airway smooth muscle cells	PDZRN4
1.74682e-07	0.407741	0.532	0.282	0.00209723	Airway smooth muscle cells	PCMTD1
2.05882e-07	0.421553	0.416	0.187	0.00247182	Airway smooth muscle cells	PRDX6
2.05955e-07	0.555661	0.87	0.666	0.0024727	Airway smooth muscle cells	DST
2.19025e-07	0.459301	0.286	0.103	0.00262961	Airway smooth muscle cells	VEGFD
2.39641e-07	0.482314	0.416	0.191	0.00287713	Airway smooth muscle cells	FBXO32
2.40364e-07	0.297013	0.286	0.102	0.00288581	Airway smooth muscle cells	PGRMC2
2.44851e-07	0.453855	0.675	0.434	0.00293968	Airway smooth muscle cells	ENSCAFG00000042877
3.24712e-07	0.559652	0.753	0.528	0.00389849	Airway smooth muscle cells	MT-ND3
3.62744e-07	0.50068	0.922	0.858	0.0043551	Airway smooth muscle cells	ENSCAFG00000028765
3.81502e-07	0.324258	0.325	0.127	0.00458031	Airway smooth muscle cells	NMU
3.89576e-07	0.345347	0.286	0.106	0.00467725	Airway smooth muscle cells	ENSCAFG00000043360
5.35387e-07	0.333756	0.312	0.122	0.00642785	Airway smooth muscle cells	SLC2A12
5.47469e-07	0.509562	0.597	0.397	0.00657292	Airway smooth muscle cells	CHCHD10
5.78795e-07	0.327896	0.325	0.131	0.00694901	Airway smooth muscle cells	HMGN3
6.62974e-07	0.278822	0.364	0.153	0.00795966	Airway smooth muscle cells	ENSCAFG00000009702
8.11711e-07	0.488817	0.87	0.636	0.0097454	Airway smooth muscle cells	DMD
9.75213e-07	0.306505	0.351	0.148	0.0117084	Airway smooth muscle cells	GOT1
1.01344e-06	0.345912	0.403	0.189	0.0121673	Airway smooth muscle cells	AGL
1.03119e-06	0.488336	1	0.854	0.0123805	Airway smooth muscle cells	ACTA2
1.09589e-06	0.287435	0.429	0.198	0.0131572	Airway smooth muscle cells	PCBD1
1.10957e-06	0.297252	0.312	0.127	0.0133215	Airway smooth muscle cells	UBAC1
1.36091e-06	0.426417	0.403	0.191	0.0163391	Airway smooth muscle cells	STXBP6
1.47187e-06	0.269677	0.377	0.163	0.0176712	Airway smooth muscle cells	LOXL1
1.80235e-06	0.309161	0.403	0.178	0.021639	Airway smooth muscle cells	RYR2
2.62819e-06	0.253327	0.286	0.112	0.031554	Airway smooth muscle cells	SQOR
2.75581e-06	0.432965	0.571	0.349	0.0330862	Airway smooth muscle cells	ENSCAFG00000008221
2.95054e-06	0.434373	0.662	0.463	0.0354241	Airway smooth muscle cells	PEBP1
3.2985e-06	0.276434	0.325	0.14	0.0396018	Airway smooth muscle cells	FBXO9
5.80507e-154	1.13909	0.567	0.015	6.96957e-150	Myofibroblasts	NKAIN3
4.72539e-147	1.86355	0.657	0.025	5.6733e-143	Myofibroblasts	CADM2
4.17877e-137	1.28137	0.403	0.006	5.01703e-133	Myofibroblasts	COL6A5
1.97849e-117	0.604411	0.418	0.01	2.37537e-113	Myofibroblasts	C3
1.34522e-114	1.70941	0.463	0.014	1.61507e-110	Myofibroblasts	ENSCAFG00000045668
2.54765e-109	0.82445	0.463	0.015	3.05871e-105	Myofibroblasts	PTPRD
2.47775e-103	2.30229	0.701	0.051	2.97479e-99	Myofibroblasts	DPT
6.48331e-94	0.778841	0.343	0.009	7.78386e-90	Myofibroblasts	ADRA1A
1.71623e-91	0.817746	0.537	0.03	2.0605e-87	Myofibroblasts	GPM6B
1.88683e-90	1.37487	0.716	0.06	2.26532e-86	Myofibroblasts	SERPINF1
8.74083e-80	1.29362	0.612	0.049	1.04942e-75	Myofibroblasts	ELMO1
8.35025e-77	1.33145	0.657	0.061	1.00253e-72	Myofibroblasts	DOCK4
2.97866e-76	2.00935	0.791	0.1	3.57618e-72	Myofibroblasts	ENSCAFG00000010290
7.57565e-74	2.44693	0.776	0.1	9.09533e-70	Myofibroblasts	CDO1
1.44196e-69	0.773773	0.463	0.03	1.73121e-65	Myofibroblasts	ITGA8
1.06789e-68	2.25397	0.627	0.063	1.28211e-64	Myofibroblasts	PRG4
3.62538e-62	0.397775	0.254	0.008	4.35263e-58	Myofibroblasts	RSPO2
6.1768e-62	0.533775	0.358	0.019	7.41586e-58	Myofibroblasts	HECW2
1.7113e-60	1.36247	0.642	0.078	2.05459e-56	Myofibroblasts	PLTP
2.04697e-60	2.10481	0.776	0.13	2.45759e-56	Myofibroblasts	LIMCH1
3.28017e-58	0.670337	0.418	0.029	3.93817e-54	Myofibroblasts	CCK
9.8019e-56	1.13571	0.478	0.043	1.17682e-51	Myofibroblasts	NOX4
1.94378e-55	0.600777	0.358	0.022	2.3337e-51	Myofibroblasts	TF
3.39935e-51	1.15792	0.507	0.054	4.08126e-47	Myofibroblasts	HMCN1
2.64146e-50	0.44533	0.284	0.014	3.17134e-46	Myofibroblasts	PIEZO2
1.50138e-47	0.743125	0.448	0.044	1.80256e-43	Myofibroblasts	ARHGAP28
4.26524e-47	0.350285	0.299	0.018	5.12085e-43	Myofibroblasts	COL13A1
3.10776e-45	1.2414	0.597	0.087	3.73118e-41	Myofibroblasts	BNC2
4.78661e-45	1.6067	0.612	0.097	5.7468e-41	Myofibroblasts	IFT27
6.27117e-45	1.25063	0.672	0.11	7.52917e-41	Myofibroblasts	PTPRM
5.09659e-44	1.69565	0.746	0.162	6.11897e-40	Myofibroblasts	ABCA5
1.46878e-43	0.587702	0.403	0.036	1.76342e-39	Myofibroblasts	MFAP5
1.04842e-42	0.523385	0.373	0.033	1.25874e-38	Myofibroblasts	VEGFC
5.88273e-42	0.422154	0.313	0.023	7.0628e-38	Myofibroblasts	PHEX
2.03426e-41	0.59845	0.269	0.017	2.44233e-37	Myofibroblasts	C6
1.76357e-40	1.65805	0.463	0.058	2.11735e-36	Myofibroblasts	KRT18
5.61122e-36	3.21608	0.94	0.449	6.73683e-32	Myofibroblasts	ARHGAP45
6.38651e-36	0.525795	0.373	0.04	7.66765e-32	Myofibroblasts	SDK1
5.13732e-34	0.819758	0.373	0.041	6.16786e-30	Myofibroblasts	CCBE1
8.0369e-34	0.871657	0.433	0.06	9.6491e-30	Myofibroblasts	ENSCAFG00000019812
1.29214e-33	0.696546	0.478	0.072	1.55134e-29	Myofibroblasts	MAMDC2
1.46451e-32	0.910166	0.418	0.059	1.75829e-28	Myofibroblasts	RIMS1
2.50583e-31	0.55346	0.343	0.039	3.0085e-27	Myofibroblasts	ARHGAP20
1.66182e-30	1.13403	0.687	0.166	1.99518e-26	Myofibroblasts	PLXDC2
1.66867e-30	0.780191	0.388	0.052	2.00341e-26	Myofibroblasts	MFAP4
3.17701e-30	0.451682	0.313	0.034	3.81431e-26	Myofibroblasts	SFRP1
3.88993e-30	0.782981	0.567	0.114	4.67025e-26	Myofibroblasts	METTL7A
3.91847e-30	0.815123	0.537	0.103	4.70451e-26	Myofibroblasts	VGLL3
1.67744e-28	0.442175	0.269	0.026	2.01394e-24	Myofibroblasts	HMGCLL1
3.74707e-28	1.24842	0.761	0.254	4.49874e-24	Myofibroblasts	SPECC1L
6.71931e-28	0.833589	0.448	0.076	8.0672e-24	Myofibroblasts	IL33
3.42925e-27	1.71136	0.761	0.242	4.11716e-23	Myofibroblasts	MACROD2
7.06528e-27	1.37218	0.701	0.207	8.48257e-23	Myofibroblasts	ROBO2
1.68068e-26	0.989857	0.448	0.079	2.01783e-22	Myofibroblasts	KIF26B
1.82471e-26	1.35369	0.672	0.204	2.19075e-22	Myofibroblasts	ENSCAFG00000019809
1.33586e-25	0.928911	0.493	0.103	1.60383e-21	Myofibroblasts	TGM2
1.43055e-24	1.03313	0.642	0.189	1.71751e-20	Myofibroblasts	SELENOP
5.57311e-24	0.624949	0.433	0.08	6.69107e-20	Myofibroblasts	ABI3BP
4.95859e-23	0.879887	0.522	0.12	5.95328e-19	Myofibroblasts	ASPN
3.4637e-22	0.740987	0.657	0.181	4.15852e-18	Myofibroblasts	PDGFD
1.78685e-21	1.15159	0.687	0.225	2.1453e-17	Myofibroblasts	IGFBP6
5.07963e-21	1.28123	0.597	0.18	6.09861e-17	Myofibroblasts	OGN
2.05847e-20	1.04808	0.791	0.341	2.4714e-16	Myofibroblasts	PLPP3
7.77936e-20	0.75995	0.612	0.191	9.3399e-16	Myofibroblasts	FBN1
8.84731e-20	1.26227	0.657	0.257	1.06221e-15	Myofibroblasts	TCF21
2.33251e-19	0.358812	0.269	0.038	2.80041e-15	Myofibroblasts	ARHGEF3
4.24051e-19	0.42593	0.343	0.062	5.09116e-15	Myofibroblasts	AFDN
8.12259e-19	0.611048	0.373	0.074	9.75198e-15	Myofibroblasts	TSHZ2
1.53661e-18	0.64149	0.433	0.1	1.84485e-14	Myofibroblasts	VEGFD
2.47443e-18	0.906963	0.269	0.043	2.9708e-14	Myofibroblasts	FMO2
3.36176e-18	1.58546	0.94	0.574	4.03613e-14	Myofibroblasts	DCN
6.97795e-18	0.770395	0.343	0.069	8.37773e-14	Myofibroblasts	CLEC3B
8.46563e-18	0.350322	0.313	0.055	1.01638e-13	Myofibroblasts	SGCD
1.82654e-17	0.777303	0.687	0.244	2.19294e-13	Myofibroblasts	TNFSF10
2.29373e-17	1.1737	0.896	0.603	2.75386e-13	Myofibroblasts	MACF1
3.39879e-17	1.38195	0.731	0.353	4.08058e-13	Myofibroblasts	FN1
1.47466e-16	0.360038	0.284	0.05	1.77047e-12	Myofibroblasts	ABLIM3
1.66945e-16	0.558325	0.493	0.14	2.00435e-12	Myofibroblasts	MYH10
2.01284e-16	0.646479	0.552	0.166	2.41662e-12	Myofibroblasts	C1R
3.24337e-16	1.19758	0.806	0.408	3.89399e-12	Myofibroblasts	COL1A2
7.79527e-16	0.87244	0.642	0.231	9.359e-12	Myofibroblasts	PDE4D
9.96628e-16	0.782507	0.478	0.143	1.19655e-11	Myofibroblasts	FAT3
1.71933e-15	0.464227	0.373	0.087	2.06423e-11	Myofibroblasts	PHACTR1
8.42235e-15	0.305626	0.313	0.064	1.01119e-10	Myofibroblasts	LPCAT2
1.72815e-14	0.41884	0.343	0.078	2.07481e-10	Myofibroblasts	FGF7
3.72522e-14	0.981612	0.866	0.482	4.47249e-10	Myofibroblasts	C7
1.23008e-13	0.320675	0.254	0.048	1.47683e-09	Myofibroblasts	BMP5
1.9748e-13	0.432753	0.328	0.076	2.37094e-09	Myofibroblasts	SRGAP1
4.34574e-13	0.771439	0.627	0.257	5.2175e-09	Myofibroblasts	EFEMP1
4.36891e-13	0.970457	0.687	0.347	5.24531e-09	Myofibroblasts	CELF2
4.65213e-13	0.492148	0.403	0.113	5.58535e-09	Myofibroblasts	SGCG
4.75853e-13	0.699807	0.448	0.143	5.7131e-09	Myofibroblasts	SVEP1
8.96408e-13	0.528023	0.433	0.129	1.07623e-08	Myofibroblasts	MECOM
2.76764e-12	0.38667	0.328	0.079	3.32283e-08	Myofibroblasts	PDE1C
5.47383e-12	0.497226	0.448	0.145	6.57188e-08	Myofibroblasts	AGMO
8.40893e-12	0.934652	0.731	0.402	1.00958e-07	Myofibroblasts	SAT1
1.28791e-11	0.699565	0.448	0.156	1.54626e-07	Myofibroblasts	SNED1
1.57364e-11	0.409868	0.343	0.094	1.88931e-07	Myofibroblasts	NEDD9
2.58846e-11	0.323343	0.299	0.075	3.1077e-07	Myofibroblasts	RASSF8
2.98494e-11	0.607543	0.358	0.104	3.58372e-07	Myofibroblasts	LRMDA
1.02351e-10	0.621108	0.821	0.525	1.22883e-06	Myofibroblasts	NR4A1
1.43245e-10	0.778483	0.567	0.241	1.7198e-06	Myofibroblasts	SLIT3
1.82966e-10	0.667083	0.821	0.52	2.19669e-06	Myofibroblasts	LTBP4
2.61088e-10	1.21708	0.94	0.857	3.13463e-06	Myofibroblasts	ENSCAFG00000028765
2.80308e-10	0.378696	0.388	0.125	3.36537e-06	Myofibroblasts	ENSCAFG00000005768
6.07985e-10	0.502643	0.463	0.177	7.29947e-06	Myofibroblasts	PCOLCE
6.53835e-10	0.908776	0.254	0.065	7.84994e-06	Myofibroblasts	CALCRL
1.00275e-09	0.272238	0.254	0.062	1.2039e-05	Myofibroblasts	THSD7A
1.05984e-09	0.63173	0.493	0.213	1.27244e-05	Myofibroblasts	C1S
1.17493e-09	0.673502	0.806	0.564	1.41062e-05	Myofibroblasts	LAMA4
1.19109e-09	0.329412	0.328	0.098	1.43002e-05	Myofibroblasts	METTL24
4.70407e-09	0.511047	0.448	0.186	5.6477e-05	Myofibroblasts	LBH
4.73623e-09	0.474858	0.985	0.702	5.68632e-05	Myofibroblasts	MGP
5.95046e-09	0.361773	0.343	0.113	7.14412e-05	Myofibroblasts	TNIK
6.14808e-09	0.339541	0.358	0.12	7.38138e-05	Myofibroblasts	PRNP
6.68872e-09	0.716702	0.97	0.919	8.03047e-05	Myofibroblasts	B2M
8.09241e-09	0.265132	0.284	0.082	9.71574e-05	Myofibroblasts	EGFR
8.9862e-09	0.711439	0.806	0.61	0.000107888	Myofibroblasts	GSN
2.66458e-08	0.306543	0.254	0.07	0.000319909	Myofibroblasts	KCTD16
2.67202e-08	0.603384	0.716	0.412	0.000320803	Myofibroblasts	NAA16
3.08843e-08	0.54997	0.463	0.185	0.000370797	Myofibroblasts	GRID2
4.19726e-08	0.285865	0.313	0.1	0.000503923	Myofibroblasts	NAALADL2
4.31252e-08	0.521187	0.537	0.257	0.000517761	Myofibroblasts	AFF3
6.17499e-08	0.514374	0.448	0.195	0.000741369	Myofibroblasts	ECM2
8.95658e-08	0.672988	0.746	0.546	0.00107533	Myofibroblasts	PMP22
2.08739e-07	0.277951	0.284	0.093	0.00250612	Myofibroblasts	PEG3
2.16499e-07	0.564519	0.597	0.34	0.00259928	Myofibroblasts	ASPH
2.39332e-07	0.390542	0.418	0.182	0.00287342	Myofibroblasts	AP1S2
2.40171e-07	0.463846	0.896	0.586	0.00288349	Myofibroblasts	SPARCL1
3.31339e-07	0.291312	0.284	0.096	0.00397806	Myofibroblasts	ASAH1
5.62318e-07	0.585663	1	0.861	0.00675119	Myofibroblasts	APOE
5.62756e-07	0.489663	0.716	0.44	0.00675645	Myofibroblasts	CNN2
6.53319e-07	0.40378	0.478	0.233	0.00784375	Myofibroblasts	CYBRD1
1.24527e-06	0.462526	0.343	0.14	0.0149508	Myofibroblasts	ACSS3
2.01376e-06	0.277419	0.284	0.103	0.0241772	Myofibroblasts	DUSP26
2.55108e-06	0.284175	0.299	0.113	0.0306283	Myofibroblasts	VAMP5
4.01946e-06	0.272867	0.463	0.214	0.0482576	Myofibroblasts	SNTB1
