# Supplementary material for: A single-cell RNA sequencing atlas of the healthy canine lung: a foundation for comparative studies
Source: Front Immunol. 2025 Mar 6;16:1501603. doi: 10.3389/fimmu.2025.1501603 (PMC11922831; doi:10.3389/fimmu.2025.1501603)
Supplement: Supplementary file 5 [file Table4.xlsx]

## Sheet: Myeloid cells DEGs
List of differentially expressed genes between each myeloid cell cluster and all other myeloid cells generated using FindMarkers() function
p_val	avg_log2FC	pct.1	pct.2	p_val_adj	cluster	gene
0	5.03093	0.918	0.041	0	Neutrophils	S100A12
0	4.64117	0.937	0.103	0	Neutrophils	ENSCAFG00000029470	S100A9
0	4.30515	0.926	0.144	0	Neutrophils	SLC7A11
0	3.64798	0.789	0.174	0	Neutrophils	IL18BP
0	3.44195	0.994	0.932	0	Neutrophils	SAT1
0	3.29681	0.922	0.224	0	Neutrophils	ENSCAFG00000013713	GK
0	3.11238	0.993	0.635	0	Neutrophils	CXCL8
0	3.10927	0.993	0.768	0	Neutrophils	SOD2
0	2.96319	0.828	0.021	0	Neutrophils	CD4
0	2.77055	0.979	0.666	0	Neutrophils	ZFAND5
0	2.65483	0.95	0.441	0	Neutrophils	PLAUR
0	2.64517	0.843	0.322	0	Neutrophils	SAMSN1
0	2.54494	0.978	0.679	0	Neutrophils	ODC1
0	2.46163	0.823	0.185	0	Neutrophils	GPAT3
0	2.42992	0.912	0.263	0	Neutrophils	PLA2G7
0	2.39072	0.954	0.443	0	Neutrophils	SRGN
0	2.37594	0.891	0.325	0	Neutrophils	STX11
0	2.37115	0.971	0.629	0	Neutrophils	PRDX6
0	2.36822	0.925	0.381	0	Neutrophils	AKIRIN2
0	2.341	0.996	0.806	0	Neutrophils	PLEK
0	2.29094	0.802	0.277	0	Neutrophils	C9H17orf64
0	2.26832	0.965	0.627	0	Neutrophils	GADD45A
0	2.2115	0.981	0.613	0	Neutrophils	NAMPT
0	2.19235	0.822	0.218	0	Neutrophils	LMNB1
0	2.1806	0.753	0.136	0	Neutrophils	ALDH1A2
0	2.14276	0.989	0.802	0	Neutrophils	JMJD1C
0	2.11141	0.798	0.238	0	Neutrophils	CEACAM28
0	2.06856	0.662	0.073	0	Neutrophils	IL22RA2
0	2.06049	0.951	0.701	0	Neutrophils	GGH
0	2.05574	0.812	0.318	0	Neutrophils	SELL
0	2.05301	0.749	0.19	0	Neutrophils	RUBCNL
0	2.02276	0.837	0.218	0	Neutrophils	AQP9
0	1.96157	0.462	0.033	0	Neutrophils	ANGPT2
0	1.94267	0.786	0.152	0	Neutrophils	ISG20
0	1.93243	0.82	0.342	0	Neutrophils	RILPL2
0	1.91716	0.962	0.634	0	Neutrophils	RAB8B
0	1.84188	0.84	0.355	0	Neutrophils	BTG1
0	1.80204	0.834	0.381	0	Neutrophils	SNX10
0	1.65605	0.781	0.224	0	Neutrophils	MXD1
0	1.49782	0.545	0.047	0	Neutrophils	PADI3
0	1.25346	0.512	0.033	0	Neutrophils	G0S2
0	1.21272	0.594	0.09	0	Neutrophils	CYP4F22
3.44425e-297	2.56503	0.292	0.004	4.60462e-293	Neutrophils	ENSCAFG00000030793
1.25632e-291	1.69283	0.795	0.339	1.67958e-287	Neutrophils	EMB
3.5679e-274	2.53138	0.579	0.151	4.76993e-270	Neutrophils	MCPH1
6.74925e-272	1.79365	0.837	0.437	9.02307e-268	Neutrophils	MSRB1
8.57985e-271	1.85803	0.878	0.462	1.14704e-266	Neutrophils	IL1RAP
1.82858e-270	2.00715	0.847	0.443	2.44463e-266	Neutrophils	ARFIP1
1.81656e-265	1.92924	0.672	0.249	2.42856e-261	Neutrophils	RBKS
6.13732e-264	1.56091	0.997	0.991	8.20498e-260	Neutrophils	GALK1
1.09649e-263	1.669	0.971	0.685	1.4659e-259	Neutrophils	FNDC3B
3.96081e-263	1.67569	0.799	0.376	5.29521e-259	Neutrophils	FCGR1A
2.21184e-260	1.63229	0.95	0.649	2.957e-256	Neutrophils	SERPINA1
4.55308e-260	1.9669	0.573	0.159	6.08701e-256	Neutrophils	CPD
1.9274e-247	1.38269	0.508	0.11	2.57675e-243	Neutrophils	H2BC18
5.3559e-246	1.86798	0.923	0.682	7.16031e-242	Neutrophils	ARF6
6.31303e-243	1.85274	0.868	0.511	8.43989e-239	Neutrophils	CDA
2.04661e-235	1.47568	0.906	0.565	2.73611e-231	Neutrophils	RALBP1
4.39166e-234	1.50812	0.916	0.508	5.87121e-230	Neutrophils	CEP120
4.61909e-232	1.45327	0.794	0.375	6.17526e-228	Neutrophils	GPR137B
7.59521e-230	1.74793	0.961	0.758	1.0154e-225	Neutrophils	ARHGAP15
7.20955e-223	1.49227	0.822	0.434	9.63845e-219	Neutrophils	PREX1
7.74535e-219	1.54218	0.673	0.249	1.03548e-214	Neutrophils	PHACTR1
4.03016e-217	1.29025	0.564	0.168	5.38792e-213	Neutrophils	CYTIP
2.20012e-216	1.98914	0.762	0.314	2.94135e-212	Neutrophils	RGS2
1.19892e-215	1.43669	0.588	0.195	1.60284e-211	Neutrophils	SORL1
6.19018e-214	1.63022	0.954	0.692	8.27565e-210	Neutrophils	GLIPR1
2.83161e-207	1.48726	0.88	0.39	3.78558e-203	Neutrophils	IL1R2
1.00492e-206	2.76362	0.936	0.683	1.34347e-202	Neutrophils	C30H15orf48
1.28928e-205	1.12808	0.684	0.229	1.72364e-201	Neutrophils	IL18RAP
3.49688e-204	1.73169	0.981	0.916	4.67498e-200	Neutrophils	BCL2A1
3.78582e-202	1.49164	0.592	0.165	5.06126e-198	Neutrophils	VCAN
1.01925e-199	0.592268	0.285	0.025	1.36263e-195	Neutrophils	ENSCAFG00000049181
6.35477e-196	1.59179	0.582	0.223	8.49569e-192	Neutrophils	C17H1orf162
5.79768e-195	1.35068	0.927	0.664	7.75092e-191	Neutrophils	SKAP2
1.38528e-187	1.61423	0.649	0.295	1.85198e-183	Neutrophils	AZIN1
4.05514e-183	1.48234	0.611	0.271	5.42131e-179	Neutrophils	SWT1
5.52834e-181	0.876625	0.312	0.042	7.39083e-177	Neutrophils	PPP1R3B
5.17408e-179	1.45964	0.934	0.767	6.91723e-175	Neutrophils	CYSTM1
1.56023e-176	1.3263	0.649	0.272	2.08587e-172	Neutrophils	SEC24A
7.92053e-174	1.28398	0.914	0.554	1.0589e-169	Neutrophils	FGD4
1.86464e-173	1.1383	0.999	0.997	2.49284e-169	Neutrophils	FTH1.1
6.70685e-171	0.942694	0.296	0.039	8.96638e-167	Neutrophils	CLEC4D
1.19794e-170	1.71371	0.927	0.81	1.60153e-166	Neutrophils	GAPDH
8.13529e-170	1.42837	0.98	0.789	1.08761e-165	Neutrophils	PM20D2
3.91633e-169	1.28729	0.952	0.726	5.23575e-165	Neutrophils	DENND5A
1.16271e-164	1.21588	0.905	0.635	1.55443e-160	Neutrophils	ITM2B
3.57465e-164	1.2324	0.538	0.21	4.77895e-160	Neutrophils	ENSCAFG00000028453
2.96836e-163	1.13732	0.684	0.336	3.9684e-159	Neutrophils	TRIB1
1.7822e-162	1.26792	0.921	0.784	2.38262e-158	Neutrophils	ENSCAFG00000025063
3.75688e-162	1.30073	0.75	0.406	5.02258e-158	Neutrophils	NLRP3
2.26299e-156	1.24271	0.358	0.079	3.02539e-152	Neutrophils	PCNA
5.84109e-154	1.37527	0.671	0.356	7.80895e-150	Neutrophils	IVNS1ABP
1.31074e-153	1.09374	0.978	0.845	1.75232e-149	Neutrophils	PICALM
3.30426e-152	0.989203	0.38	0.092	4.41746e-148	Neutrophils	KIF15
3.35434e-151	1.51126	0.464	0.153	4.48442e-147	Neutrophils	NOCT
7.27071e-150	1.14215	0.468	0.162	9.72021e-146	Neutrophils	ABTB1
1.59408e-148	1.37463	0.482	0.174	2.13112e-144	Neutrophils	NUMA1
9.54004e-145	1.00935	0.941	0.654	1.27541e-140	Neutrophils	NDEL1
1.74681e-138	1.02804	0.982	0.882	2.33531e-134	Neutrophils	KLF6
5.73566e-136	1.20074	0.575	0.29	7.66801e-132	Neutrophils	LIMK2
6.07309e-135	1.05629	0.997	0.987	8.11911e-131	Neutrophils	EIF1
9.13627e-133	1.07093	0.986	0.975	1.22143e-128	Neutrophils	OAZ1
3.2984e-132	1.12998	0.487	0.2	4.40962e-128	Neutrophils	GRAMD1A
5.72108e-130	0.86178	0.254	0.04	7.64851e-126	Neutrophils	LY6E
9.93273e-126	0.708187	0.258	0.043	1.32791e-121	Neutrophils	MUC4
9.52572e-122	0.717405	0.303	0.066	1.27349e-117	Neutrophils	ANKRD22
1.31135e-120	0.995988	0.877	0.596	1.75314e-116	Neutrophils	TREM1
1.89805e-120	1.84636	0.413	0.14	2.5375e-116	Neutrophils	SGK1
6.58742e-114	0.901107	0.994	0.975	8.80673e-110	Neutrophils	LCP1
1.70341e-113	0.87397	0.973	0.85	2.27729e-109	Neutrophils	DPYD
3.06327e-111	1.74626	0.925	0.794	4.09529e-107	Neutrophils	PLIN2
3.4824e-111	0.974877	0.663	0.347	4.65563e-107	Neutrophils	PDE4B
2.30492e-108	1.28859	0.694	0.466	3.08145e-104	Neutrophils	IGSF6
7.0342e-108	0.994045	0.968	0.852	9.40402e-104	Neutrophils	AKAP13
1.36301e-107	1.2791	0.506	0.263	1.82221e-103	Neutrophils	RRP1B
6.28364e-103	0.915267	0.704	0.409	8.4006e-99	Neutrophils	CREM
1.63323e-102	1.12737	0.455	0.204	2.18346e-98	Neutrophils	XRCC4
1.70444e-97	0.958623	0.704	0.412	2.27866e-93	Neutrophils	FOSL2
1.03337e-88	1.15739	0.378	0.145	1.38151e-84	Neutrophils	OSM
1.29133e-87	0.816043	0.716	0.437	1.72638e-83	Neutrophils	COTL1
3.21489e-86	0.698199	0.81	0.537	4.29799e-82	Neutrophils	PIAS1
7.22957e-86	0.813423	0.362	0.136	9.66521e-82	Neutrophils	ADGRE3
1.40076e-85	0.75782	0.881	0.665	1.87267e-81	Neutrophils	VASP
1.31244e-81	0.802692	0.735	0.473	1.7546e-77	Neutrophils	ETS2
2.72668e-81	0.592523	0.272	0.08	3.6453e-77	Neutrophils	TNK2
3.31463e-81	0.849678	0.738	0.478	4.43133e-77	Neutrophils	PTPN1
8.60155e-78	0.909795	0.709	0.502	1.14994e-73	Neutrophils	VPS26A
3.97025e-75	0.80038	0.672	0.445	5.30783e-71	Neutrophils	UBE2B
4.5068e-72	0.735166	0.852	0.65	6.02515e-68	Neutrophils	SARAF
5.94715e-71	0.827611	0.286	0.101	7.95075e-67	Neutrophils	CDK17
1.37326e-70	0.789197	0.473	0.254	1.83592e-66	Neutrophils	KDM6B
1.11126e-69	0.957574	0.488	0.29	1.48564e-65	Neutrophils	MARCKS
4.23159e-68	1.11224	0.96	0.731	5.65721e-64	Neutrophils	NFKBIA
2.41582e-67	0.901657	0.549	0.348	3.22971e-63	Neutrophils	NOTCH2
5.06528e-66	0.876927	0.593	0.401	6.77178e-62	Neutrophils	ACOT9
1.49376e-65	0.699201	0.963	0.91	1.99701e-61	Neutrophils	RB1
5.79564e-64	1.02778	0.382	0.2	7.74819e-60	Neutrophils	PRMT2
5.87367e-64	0.722527	0.339	0.151	7.8525e-60	Neutrophils	CYB5R4
8.30848e-63	2.30464	0.5	0.317	1.11076e-58	Neutrophils	ENSCAFG00000005494
8.67603e-62	0.847278	0.718	0.552	1.1599e-57	Neutrophils	C5AR1
1.78958e-60	0.930488	0.424	0.238	2.39249e-56	Neutrophils	LRRK2
1.57721e-59	0.937951	0.529	0.34	2.10857e-55	Neutrophils	ARID5B
2.19027e-59	0.771868	0.882	0.801	2.92817e-55	Neutrophils	ENSCAFG00000000370
1.43187e-58	0.664593	0.966	0.895	1.91426e-54	Neutrophils	ENSCAFG00000019360
4.00896e-58	0.880178	0.349	0.169	5.35957e-54	Neutrophils	MALT1
3.58384e-57	0.6739	0.322	0.143	4.79124e-53	Neutrophils	PLK3
3.63172e-56	0.67752	0.84	0.615	4.85524e-52	Neutrophils	CD47
5.10781e-56	0.901472	0.493	0.336	6.82863e-52	Neutrophils	TBC1D23
2.66943e-55	0.800518	0.844	0.583	3.56877e-51	Neutrophils	HSPA5
7.98318e-54	0.648085	0.291	0.124	1.06727e-49	Neutrophils	WLS
1.31306e-53	0.596599	0.293	0.127	1.75544e-49	Neutrophils	PELI1
3.25202e-53	0.715005	0.705	0.528	4.34762e-49	Neutrophils	ENSCAFG00000019909
1.70673e-52	0.611513	0.282	0.119	2.28172e-48	Neutrophils	ASPH
5.20382e-52	0.949385	0.487	0.315	6.95699e-48	Neutrophils	CLEC7A
1.09681e-51	1.02739	0.822	0.695	1.46632e-47	Neutrophils	ANTXR2
4.1879e-48	0.666484	0.698	0.522	5.5988e-44	Neutrophils	BABAM2
1.45448e-47	1.51483	0.379	0.209	1.94449e-43	Neutrophils	PLAU
1.35205e-46	0.736359	0.387	0.227	1.80755e-42	Neutrophils	ENSCAFG00000031808
1.52676e-46	0.660672	0.556	0.39	2.04113e-42	Neutrophils	SLC11A1
2.07131e-45	0.743547	0.869	0.791	2.76914e-41	Neutrophils	RGS19
2.66445e-44	0.639377	0.659	0.451	3.5621e-40	Neutrophils	LYST
3.43919e-44	0.671576	0.264	0.114	4.59786e-40	Neutrophils	CSF1
3.98371e-44	0.62384	0.675	0.399	5.32582e-40	Neutrophils	OLR1
2.14826e-43	0.447936	0.764	0.514	2.87201e-39	Neutrophils	CYTH1
1.23294e-42	0.296082	0.505	0.269	1.64832e-38	Neutrophils	CSF2RA
1.22995e-41	0.802336	0.304	0.16	1.64432e-37	Neutrophils	ADGRE1
2.23094e-40	0.648248	0.294	0.149	2.98255e-36	Neutrophils	MCTP2
3.82539e-39	0.711039	0.741	0.579	5.11416e-35	Neutrophils	SELENOK
4.00413e-39	0.765121	0.764	0.523	5.35313e-35	Neutrophils	CXCR4
1.21748e-38	0.554937	0.83	0.652	1.62764e-34	Neutrophils	SYK
1.92252e-38	0.813872	0.31	0.171	2.57022e-34	Neutrophils	DDIT3
4.35113e-38	0.587359	0.633	0.478	5.81703e-34	Neutrophils	ETF1
2.88443e-37	0.530649	0.329	0.167	3.8562e-33	Neutrophils	SNAI1
1.40166e-36	0.692216	0.952	0.954	1.87388e-32	Neutrophils	CLTA
2.09965e-36	0.301021	0.999	0.99	2.80703e-32	Neutrophils	FTL
1.38674e-35	0.754761	0.564	0.396	1.85393e-31	Neutrophils	HMGB2
3.03437e-35	0.586352	0.667	0.539	4.05665e-31	Neutrophils	SCGB1A1
5.43182e-35	0.360854	0.919	0.682	7.2618e-31	Neutrophils	BLOC1S6
2.25508e-34	0.601505	0.302	0.171	3.01482e-30	Neutrophils	NOD2
1.44848e-33	0.644122	0.493	0.376	1.93647e-29	Neutrophils	MCL1
2.6944e-33	0.613854	0.584	0.421	3.60215e-29	Neutrophils	KLF3
3.99607e-33	0.711165	0.496	0.391	5.34234e-29	Neutrophils	TMEM140
2.52426e-32	0.60002	0.586	0.436	3.37469e-28	Neutrophils	VMP1
3.95167e-32	0.328079	0.81	0.541	5.28299e-28	Neutrophils	NIBAN1
1.58493e-31	0.513685	0.744	0.523	2.11889e-27	Neutrophils	MAP4K4
3.20089e-31	0.804346	0.363	0.243	4.27927e-27	Neutrophils	ARRDC3
6.66587e-31	0.682346	0.366	0.244	8.9116e-27	Neutrophils	ARL5B
2.4351e-30	0.513892	0.914	0.718	3.25548e-26	Neutrophils	BTBD9
3.36204e-30	0.717163	0.316	0.197	4.49472e-26	Neutrophils	METTL9
5.03598e-30	0.467361	0.254	0.136	6.73261e-26	Neutrophils	ZNF276
1.50347e-29	0.796996	0.737	0.549	2.00999e-25	Neutrophils	FBXW7
3.35133e-29	0.472502	0.938	0.842	4.48039e-25	Neutrophils	GAB2
1.53049e-28	0.514198	0.95	0.942	2.04611e-24	Neutrophils	GABARAP
2.58926e-28	0.556497	0.307	0.193	3.46158e-24	Neutrophils	SNX20
5.84324e-28	1.18698	0.325	0.207	7.81182e-24	Neutrophils	PLA1A
1.16275e-27	0.481587	0.658	0.463	1.55448e-23	Neutrophils	NEDD9
1.60344e-27	0.692748	0.305	0.191	2.14364e-23	Neutrophils	PLD1
4.25529e-27	0.646035	0.867	0.661	5.68889e-23	Neutrophils	FOS
6.85648e-27	0.674287	0.362	0.266	9.16643e-23	Neutrophils	POR
6.28512e-26	0.496002	0.482	0.349	8.40257e-22	Neutrophils	DCTN4
2.85967e-25	0.782306	0.455	0.386	3.8231e-21	Neutrophils	KMT5A
2.57071e-24	0.424185	0.511	0.351	3.43678e-20	Neutrophils	NFKBIZ
3.05745e-24	0.783568	0.476	0.37	4.0875e-20	Neutrophils	MCTP1
5.92575e-24	0.737235	0.287	0.191	7.92213e-20	Neutrophils	GYG1
6.05479e-24	0.578637	0.46	0.362	8.09465e-20	Neutrophils	GRINA
8.73789e-24	0.757591	0.258	0.16	1.16817e-19	Neutrophils	SNX27.1
1.57504e-23	0.321163	0.891	0.701	2.10567e-19	Neutrophils	TBL1XR1
1.88072e-23	0.488116	0.868	0.727	2.51434e-19	Neutrophils	LYN
8.51039e-21	0.59527	0.471	0.391	1.13775e-16	Neutrophils	PDCD6IP
1.94024e-20	0.355071	0.794	0.598	2.5939e-16	Neutrophils	CAB39
2.60654e-20	0.384101	0.868	0.662	3.48468e-16	Neutrophils	FNIP1
5.93574e-20	0.557979	0.563	0.47	7.9355e-16	Neutrophils	NUMB
1.54604e-19	0.30008	0.758	0.563	2.0669e-15	Neutrophils	SIK3
1.73778e-19	0.663592	0.335	0.256	2.32324e-15	Neutrophils	TXNDC12
3.35531e-19	0.40725	0.717	0.556	4.48572e-15	Neutrophils	PHACTR2
5.09975e-19	0.511494	0.523	0.425	6.81786e-15	Neutrophils	ITGAM
6.5385e-19	0.395164	0.713	0.587	8.74132e-15	Neutrophils	ELL
2.15846e-18	0.885116	0.357	0.286	2.88565e-14	Neutrophils	HHEX
3.11213e-18	0.347013	0.379	0.245	4.1606e-14	Neutrophils	SLA
3.73581e-18	0.511314	0.337	0.252	4.9944e-14	Neutrophils	FAS
8.08601e-18	0.482895	0.589	0.492	1.08102e-13	Neutrophils	ACSL4
2.02326e-17	0.586852	0.938	0.941	2.70489e-13	Neutrophils	ARPC1B
2.73086e-17	0.534112	0.339	0.266	3.65089e-13	Neutrophils	TLR2
4.2422e-17	0.387456	0.609	0.493	5.6714e-13	Neutrophils	PRKCB
1.59207e-16	0.664156	0.274	0.195	2.12844e-12	Neutrophils	RAF1
2.63553e-16	0.542721	0.312	0.238	3.52344e-12	Neutrophils	DUSP1
1.25016e-15	0.576607	0.374	0.32	1.67134e-11	Neutrophils	NEK6
3.55025e-15	0.378536	0.89	0.789	4.74633e-11	Neutrophils	ATP2B1
7.57775e-15	0.779648	0.828	0.736	1.01307e-10	Neutrophils	ADGRE5
1.24713e-14	0.752513	0.358	0.3	1.66729e-10	Neutrophils	RAB18
2.88107e-14	0.535045	0.462	0.388	3.8517e-10	Neutrophils	ELF2
1.61629e-13	0.496958	0.675	0.616	2.16082e-09	Neutrophils	GPCPD1
2.37493e-13	0.447222	0.935	0.948	3.17504e-09	Neutrophils	DDX5
2.98984e-13	0.440325	0.626	0.535	3.99711e-09	Neutrophils	TUT7
1.51555e-12	0.284581	0.641	0.514	2.02614e-08	Neutrophils	MAPK1
2.43363e-12	0.346986	0.559	0.466	3.25351e-08	Neutrophils	ELF1
1.54836e-11	0.270025	0.792	0.663	2.07001e-07	Neutrophils	RABGAP1L
2.08837e-11	0.642471	0.333	0.286	2.79195e-07	Neutrophils	RCC1L
2.26905e-11	0.4122	0.448	0.392	3.0335e-07	Neutrophils	ARF4
2.99327e-11	0.312781	0.536	0.424	4.0017e-07	Neutrophils	HIVEP3
4.01143e-11	0.399195	0.387	0.329	5.36288e-07	Neutrophils	ENSCAFG00000030466
1.84821e-10	0.53343	0.374	0.331	2.47087e-06	Neutrophils	MICU1
2.29536e-10	0.477155	0.31	0.263	3.06867e-06	Neutrophils	IL13RA1
5.3505e-10	0.423808	0.826	0.754	7.15308e-06	Neutrophils	ENSCAFG00000010572
7.39149e-10	0.982305	0.975	0.986	9.88168e-06	Neutrophils	S100A8
1.6747e-09	0.359453	0.251	0.195	2.2389e-05	Neutrophils	SEMA4D
1.92784e-09	0.402825	0.64	0.588	2.57733e-05	Neutrophils	APBB1IP
2.04961e-09	0.82483	0.397	0.38	2.74013e-05	Neutrophils	PANK3
2.50325e-09	0.313293	0.926	0.86	3.3466e-05	Neutrophils	MARK3
2.86855e-09	0.306208	0.986	0.975	3.83497e-05	Neutrophils	NFKBID
3.71254e-09	0.504067	0.346	0.312	4.96329e-05	Neutrophils	LY9
4.15239e-09	0.285296	0.624	0.534	5.55133e-05	Neutrophils	MAPK1IP1L
4.28134e-09	0.546373	0.316	0.287	5.72373e-05	Neutrophils	XPO6
4.28625e-09	0.623399	0.313	0.277	5.73028e-05	Neutrophils	SPTBN1
2.42326e-08	0.591229	0.291	0.261	0.000323965	Neutrophils	RFC2
4.17883e-08	0.832656	0.254	0.219	0.000558668	Neutrophils	BET1
5.16146e-08	0.478186	0.293	0.263	0.000690035	Neutrophils	TMEM230
5.37694e-08	0.263003	0.629	0.547	0.000718844	Neutrophils	TKT
1.80047e-07	0.426741	0.415	0.382	0.00240705	Neutrophils	FYB1
2.41669e-07	0.527002	0.321	0.3	0.00323088	Neutrophils	CLEC4E
2.85813e-07	0.876683	0.301	0.287	0.00382103	Neutrophils	PRR5L
4.32554e-07	0.39912	0.884	0.908	0.00578282	Neutrophils	ARPC2
1.06956e-06	0.362091	0.921	0.915	0.0142989	Neutrophils	IQGAP1
1.38287e-06	0.355325	0.396	0.357	0.0184876	Neutrophils	CYLD
1.42532e-06	0.386604	0.858	0.819	0.0190551	Neutrophils	TMBIM6
1.4911e-06	0.343328	0.595	0.553	0.0199345	Neutrophils	RNF130
0	2.76751	0.956	0.397	0	AM	CHI3L1
0	1.94186	0.806	0.261	0	AM	ENSCAFG00000032259
0	1.92414	0.937	0.448	0	AM	CPNE6
0	1.81956	0.958	0.417	0	AM	CLU
0	1.51064	0.954	0.484	0	AM	GDE1
0	1.45515	0.944	0.411	0	AM	ENSCAFG00000004595
0	1.37172	0.869	0.288	0	AM	CDC42EP3
0	1.12347	0.659	0.111	0	AM	SOX5
0	1.07884	0.728	0.108	0	AM	RDH16
0	0.882997	0.614	0.079	0	AM	CTNNAL1
7.54367e-307	1.96812	0.996	0.748	1.00851e-302	AM	BPI
6.26762e-299	1.19531	0.599	0.101	8.37918e-295	AM	RYR2
1.00486e-291	1.16451	0.676	0.144	1.34339e-287	AM	CD36
1.89803e-291	1.42762	0.993	0.925	2.53748e-287	AM	CYBA
1.95763e-284	0.876934	0.571	0.091	2.61716e-280	AM	ALDH1A1
1.79198e-283	1.3382	0.918	0.443	2.39569e-279	AM	ENSCAFG00000025332
1.51591e-279	1.60866	0.961	0.594	2.02662e-275	AM	ENSCAFG00000005768
3.50055e-273	1.78659	0.865	0.342	4.67988e-269	AM	MARCO
4.96611e-271	1.45981	0.765	0.255	6.63919e-267	AM	ATP10A
3.57604e-268	0.912041	0.569	0.097	4.78081e-264	AM	TNIK
1.10768e-266	1.38008	0.966	0.745	1.48085e-262	AM	DHRS7
1.13658e-261	1.23037	0.904	0.388	1.51949e-257	AM	MGST1
1.64076e-260	1.3328	0.895	0.383	2.19353e-256	AM	PPARG
5.31312e-255	0.521791	0.399	0.039	7.10311e-251	AM	TMEM61
3.80783e-251	1.25624	0.967	0.788	5.09069e-247	AM	ATG3
1.12469e-250	1.22992	0.907	0.432	1.50359e-246	AM	BLVRB
8.85023e-250	1.08218	0.877	0.381	1.18319e-245	AM	TNFSF13
1.83621e-249	0.92681	0.661	0.156	2.45482e-245	AM	OAZ3
1.30114e-247	0.774078	0.575	0.11	1.7395e-243	AM	SCEL
1.95658e-247	1.44486	0.978	0.642	2.61575e-243	AM	S100P
5.14997e-245	0.757664	0.538	0.094	6.88499e-241	AM	CD9
8.54864e-238	1.14026	0.996	0.884	1.14287e-233	AM	LGALS1
3.46598e-237	1.33424	0.935	0.624	4.63367e-233	AM	MAN1A1
1.25358e-236	0.989717	0.767	0.255	1.67591e-232	AM	ABCG1
6.83507e-235	1.20331	0.959	0.515	9.13781e-231	AM	MSR1
4.33336e-233	0.809536	0.734	0.218	5.79326e-229	AM	DBNDD2
3.40043e-232	0.660455	0.566	0.114	4.54603e-228	AM	SNX7
7.28502e-232	1.40866	0.944	0.493	9.73935e-228	AM	VSIG4
8.99235e-226	1.11597	0.997	0.909	1.20219e-221	AM	CD63
1.0727e-225	0.993073	0.9	0.463	1.43409e-221	AM	DRAM2
2.02973e-223	0.968117	0.89	0.441	2.71354e-219	AM	ENSCAFG00000023205
6.16454e-223	1.2131	0.95	0.496	8.24138e-219	AM	DAB2
3.15695e-221	0.898543	0.819	0.33	4.22052e-217	AM	STOM
5.48477e-218	1.46686	0.997	0.906	7.33259e-214	AM	LGALS3
6.55054e-215	0.657842	0.584	0.133	8.75742e-211	AM	PON2
6.46969e-214	0.434516	0.288	0.019	8.64933e-210	AM	FGF1
1.44603e-209	1.09147	0.844	0.345	1.93319e-205	AM	CD55
1.34461e-208	0.737998	0.648	0.181	1.7976e-204	AM	ARL6IP5
3.5677e-208	1.26053	0.785	0.322	4.76966e-204	AM	GPNMB
1.16331e-207	1.43966	0.94	0.674	1.55523e-203	AM	APOE
1.63672e-207	1.34862	0.901	0.509	2.18813e-203	AM	PEPD
2.82854e-203	0.919769	0.856	0.388	3.78148e-199	AM	ASAH1
6.45425e-203	0.789001	0.716	0.225	8.62869e-199	AM	SEPTIN11
3.08274e-201	0.978083	0.979	0.795	4.12131e-197	AM	ANXA5
4.29761e-201	1.2207	0.78	0.344	5.74547e-197	AM	PDE3B
4.60194e-199	0.78047	0.739	0.251	6.15234e-195	AM	PECAM1
1.34485e-196	0.891211	0.862	0.41	1.79793e-192	AM	DNASE2
6.36637e-196	0.594195	0.565	0.136	8.5112e-192	AM	PEMT
5.41786e-193	1.04716	1	0.942	7.24314e-189	AM	CRIP1
1.12492e-192	0.773844	0.653	0.198	1.5039e-188	AM	LIMA1
2.14504e-191	0.96512	0.987	0.852	2.8677e-187	AM	ANXA2
1.90734e-189	1.04493	0.951	0.775	2.54993e-185	AM	ALOX5AP
5.19438e-189	0.860712	0.731	0.249	6.94437e-185	AM	NUPR1
4.96632e-188	0.958115	0.993	0.878	6.63947e-184	AM	CTSS
1.20558e-184	0.838296	0.805	0.344	1.61174e-180	AM	CALML4
2.57898e-184	0.883265	1	0.995	3.44784e-180	AM	B2M
3.01798e-180	0.45393	0.393	0.063	4.03474e-176	AM	FAM167A
1.38844e-179	0.643452	0.613	0.177	1.85621e-175	AM	ENSCAFG00000029414
1.97349e-179	0.905355	0.979	0.801	2.63835e-175	AM	LAMP2
8.30235e-179	0.968042	0.922	0.549	1.10994e-174	AM	NID2
3.05462e-178	0.462234	0.393	0.065	4.08373e-174	AM	DGAT1
4.09326e-175	0.57946	0.512	0.123	5.47228e-171	AM	SLC45A2
9.85619e-174	0.42743	0.316	0.038	1.31767e-169	AM	SLC15A2
2.24255e-171	0.956109	0.904	0.52	2.99807e-167	AM	SCPEP1
5.09054e-170	1.12797	1	0.99	6.80555e-166	AM	FTL
8.78017e-170	0.546991	0.504	0.12	1.17382e-165	AM	MMD
4.2191e-169	0.917006	0.943	0.677	5.64051e-165	AM	MGST3
1.63644e-168	0.678779	0.593	0.17	2.18775e-164	AM	SYNE2
4.07414e-168	0.975072	0.959	0.822	5.44671e-164	AM	S100A11
1.57335e-167	0.836452	0.908	0.606	2.10341e-163	AM	ENSCAFG00000009692
1.28779e-165	1.2991	0.637	0.203	1.72165e-161	AM	RBP4
3.52812e-165	0.890552	0.959	0.8	4.71674e-161	AM	PRDX1
2.67738e-164	0.649358	0.583	0.171	3.57939e-160	AM	ENSCAFG00000008026
1.92894e-163	1.01652	0.891	0.509	2.5788e-159	AM	TCF7L2
1.21646e-162	0.580874	0.502	0.126	1.62628e-158	AM	ACSF2
3.39932e-162	0.764338	1	0.973	4.54455e-158	AM	ENSCAFG00000042554
1.48601e-161	0.94779	0.98	0.88	1.98665e-157	AM	DLA88
6.13437e-161	0.761461	0.977	0.797	8.20104e-157	AM	GLRX
1.06077e-158	0.829317	0.801	0.405	1.41814e-154	AM	CTNNB1
2.27357e-158	0.579402	0.55	0.154	3.03954e-154	AM	HEATR5A
4.41298e-155	0.882536	0.907	0.499	5.89971e-151	AM	CD163
5.31316e-155	0.416259	0.359	0.063	7.10316e-151	AM	EHHADH
1.66118e-153	1.05108	0.657	0.24	2.22083e-149	AM	ANOS1
1.01753e-152	0.649032	0.71	0.276	1.36034e-148	AM	DOK2
5.96976e-152	0.808397	0.939	0.712	7.98097e-148	AM	LAMTOR2
7.45852e-152	0.544298	0.504	0.135	9.97129e-148	AM	CISD3
6.18881e-151	0.922073	0.783	0.39	8.27382e-147	AM	ADIPOR2
1.14897e-150	0.836638	0.902	0.561	1.53606e-146	AM	ENSCAFG00000000061
7.13126e-150	0.588587	0.586	0.181	9.53378e-146	AM	SORT1
2.00412e-149	0.817436	0.936	0.599	2.67931e-145	AM	YBX3
1.07081e-148	0.771936	0.739	0.35	1.43156e-144	AM	ENSCAFG00000030164
4.84438e-148	0.679189	0.728	0.301	6.47645e-144	AM	VEGFB
5.04835e-148	0.712085	0.619	0.215	6.74914e-144	AM	TMEM135
2.2019e-146	0.837625	0.907	0.616	2.94371e-142	AM	GRN
7.03389e-146	0.836009	0.942	0.773	9.4036e-142	AM	FUCA1
1.01106e-144	0.486937	0.491	0.128	1.35168e-140	AM	HK3
1.67504e-144	0.84767	0.999	0.912	2.23936e-140	AM	ENSCAFG00000023111
3.20037e-142	0.40001	0.312	0.05	4.27857e-138	AM	LRRC19
3.40002e-142	0.756726	0.828	0.445	4.54548e-138	AM	CYBB
2.05393e-141	0.773133	0.966	0.771	2.7459e-137	AM	CTSC
4.09197e-141	0.416474	0.375	0.076	5.47055e-137	AM	FSTL1
9.00315e-140	0.707338	0.531	0.164	1.20363e-135	AM	LARGE1
1.43814e-139	0.63392	0.653	0.241	1.92265e-135	AM	SLCO2B1
1.45028e-139	0.703053	0.977	0.904	1.93888e-135	AM	GMFG
5.48185e-139	0.567535	0.577	0.191	7.32868e-135	AM	OAS2
2.14887e-138	0.514714	0.558	0.177	2.87283e-134	AM	ENSCAFG00000012201
3.91758e-138	0.807487	0.74	0.369	5.23742e-134	AM	SVIL
5.52264e-137	0.711731	0.878	0.556	7.38321e-133	AM	PGK1
8.73951e-137	0.500857	0.549	0.169	1.16838e-132	AM	STARD3NL
9.92195e-136	0.575802	0.414	0.096	1.32647e-131	AM	COLEC12
4.11795e-135	0.763208	0.511	0.165	5.50529e-131	AM	MUL1
4.71553e-135	0.917114	0.897	0.598	6.3042e-131	AM	RBM47
6.11608e-135	0.69602	0.954	0.793	8.17658e-131	AM	ENO1
4.04556e-133	0.727966	0.9	0.643	5.4085e-129	AM	PDIA3
5.92249e-133	0.571286	0.606	0.219	7.91778e-129	AM	ENSCAFG00000046244
1.53072e-132	0.745853	0.954	0.778	2.04642e-128	AM	CAST
1.76631e-132	0.728878	0.861	0.506	2.36138e-128	AM	CAT
2.77134e-131	0.726943	0.965	0.835	3.70501e-127	AM	ENSCAFG00000045013
4.01597e-131	0.621243	0.556	0.184	5.36894e-127	AM	TGM2
8.51506e-131	0.479735	0.426	0.107	1.13838e-126	AM	ENSCAFG00000013086
1.635e-130	0.394324	0.397	0.091	2.18583e-126	AM	SLC29A1
2.44131e-130	0.652485	0.976	0.871	3.26379e-126	AM	SNX3
3.26316e-130	0.672539	0.936	0.724	4.36252e-126	AM	LSP1
8.67597e-130	0.764012	0.953	0.758	1.15989e-125	AM	GLUL
4.31735e-129	0.826998	0.925	0.775	5.77186e-125	AM	CCDC88A
1.24917e-128	0.566302	0.463	0.131	1.67001e-124	AM	ALMS1
1.73928e-128	0.326853	0.261	0.037	2.32524e-124	AM	TLCD4
7.27301e-128	0.451834	0.485	0.14	9.72329e-124	AM	SLC43A3
1.61542e-127	0.431203	0.357	0.076	2.15966e-123	AM	RAVER2
1.70651e-127	0.485953	0.436	0.114	2.28143e-123	AM	CD38
3.58914e-127	0.726323	0.974	0.838	4.79832e-123	AM	DLA-DMA
4.62828e-127	0.56253	0.671	0.268	6.18754e-123	AM	PSTPIP2
1.71456e-126	0.51131	0.521	0.167	2.2922e-122	AM	AGA
2.11126e-126	0.85389	1	0.942	2.82255e-122	AM	DLA-DRA
2.78938e-126	0.605582	0.737	0.334	3.72912e-122	AM	CD302
7.15157e-126	0.845183	1	0.997	9.56093e-122	AM	FTH1.1
1.81719e-125	0.432784	0.342	0.07	2.4294e-121	AM	ZDHHC14
1.96788e-125	0.645006	0.625	0.24	2.63086e-121	AM	CFP
4.97981e-125	0.690872	0.904	0.554	6.65751e-121	AM	SCARB2
6.16076e-125	0.670062	0.785	0.4	8.23633e-121	AM	GSTP1
2.65072e-124	0.625358	0.98	0.904	3.54374e-120	AM	ENSCAFG00000042598
8.21529e-124	0.5258	0.626	0.238	1.0983e-119	AM	DPP7
9.11408e-124	0.388186	0.393	0.093	1.21846e-119	AM	RAB37
6.07309e-123	0.691728	0.99	0.918	8.11911e-119	AM	RNASEK
9.37432e-122	0.619718	0.911	0.653	1.25325e-117	AM	ENSCAFG00000039767
4.91863e-121	0.731923	0.985	0.901	6.57571e-117	AM	GPX1
6.63098e-121	0.613153	0.725	0.356	8.86496e-117	AM	ETFB
1.98099e-120	0.64747	1	0.993	2.64838e-116	AM	DLA-64
2.28776e-120	0.933043	0.743	0.406	3.05851e-116	AM	SYNE1
3.46679e-120	0.706698	0.874	0.649	4.63475e-116	AM	FCGRT
8.34584e-120	0.657884	0.897	0.66	1.11576e-115	AM	ENSCAFG00000018497
1.0374e-119	0.701733	0.84	0.528	1.38691e-115	AM	DYNLL1.1
1.25118e-119	0.517379	0.501	0.159	1.6727e-115	AM	OAS1
1.36399e-119	0.440038	0.364	0.085	1.82352e-115	AM	DENND2A
2.78955e-119	0.601197	0.813	0.44	3.72935e-115	AM	ENSCAFG00000032363
3.43362e-119	0.64897	0.956	0.827	4.59041e-115	AM	PSMB9
9.81262e-119	0.665874	0.816	0.488	1.31185e-114	AM	RRBP1
1.17053e-118	0.728445	0.997	0.954	1.56488e-114	AM	SERF2
1.4864e-118	0.679543	0.977	0.873	1.98716e-114	AM	CSNK1G1
1.71814e-118	0.629867	0.85	0.528	2.29697e-114	AM	AP2S1
1.73593e-118	0.523871	0.443	0.121	2.32077e-114	AM	ATRNL1
5.3096e-118	0.655877	0.533	0.186	7.09841e-114	AM	GALNT2
1.34308e-117	0.617686	0.818	0.483	1.79557e-113	AM	PCYT1A
2.44068e-117	0.389706	0.347	0.078	3.26294e-113	AM	ENSCAFG00000042945
3.0162e-117	0.440935	0.431	0.119	4.03236e-113	AM	C24H20orf194
4.48975e-117	0.640668	0.94	0.769	6.00235e-113	AM	CTSZ
6.44157e-117	0.440638	0.453	0.132	8.61174e-113	AM	ST3GAL6
6.65997e-117	0.683382	0.476	0.143	8.90371e-113	AM	PSD3
9.04111e-117	0.632515	0.962	0.842	1.20871e-112	AM	ENSCAFG00000006913
1.51557e-116	0.763752	0.969	0.877	2.02617e-112	AM	HSP90B1
2.93744e-116	0.667419	0.88	0.643	3.92706e-112	AM	ATP5MC1
6.77691e-116	0.692604	0.891	0.588	9.06005e-112	AM	PTGR1
8.04137e-116	0.656454	0.716	0.322	1.07505e-111	AM	GLDN
9.92217e-116	0.778091	1	0.925	1.32649e-111	AM	HLA-DQB2
1.71092e-115	0.666078	0.977	0.843	2.28733e-111	AM	DBI
1.92341e-115	0.664194	0.929	0.75	2.5714e-111	AM	ENSCAFG00000047391
3.23564e-115	0.505266	0.585	0.222	4.32573e-111	AM	CUTA
8.23032e-115	0.408122	0.415	0.114	1.10031e-110	AM	GINS1
1.17831e-114	0.45756	0.446	0.131	1.57528e-110	AM	FLVCR2
3.40181e-114	0.509071	0.637	0.262	4.54788e-110	AM	PGM1
4.51203e-114	0.395293	0.386	0.098	6.03213e-110	AM	SIGLEC1
4.69152e-114	0.647426	0.724	0.361	6.2721e-110	AM	DSE
7.01821e-114	0.62448	0.871	0.594	9.38264e-110	AM	BCAP31
1.53607e-113	0.629793	0.805	0.481	2.05357e-109	AM	PSMB5
1.84437e-113	0.549993	0.699	0.322	2.46573e-109	AM	SUCLG1
3.38746e-112	0.442382	0.498	0.16	4.5287e-108	AM	SERPINB10
1.55495e-111	0.345211	0.314	0.066	2.07881e-107	AM	ECHDC3
2.58898e-111	0.668593	0.959	0.813	3.46121e-107	AM	HSPB1
2.64532e-111	0.616094	0.939	0.771	3.53653e-107	AM	ENSCAFG00000029155
4.2358e-110	0.638582	0.888	0.62	5.66284e-106	AM	HEXB
1.10303e-109	0.70042	0.977	0.898	1.47464e-105	AM	ENSCAFG00000037735
2.14508e-109	0.41588	0.428	0.127	2.86776e-105	AM	TMEM53
2.24575e-109	0.389117	0.347	0.083	3.00234e-105	AM	ENSCAFG00000001149
2.76796e-109	0.647082	0.548	0.206	3.70048e-105	AM	ENSCAFG00000003331
3.65314e-109	1.27589	0.624	0.303	4.88388e-105	AM	PDK4
3.66399e-109	0.623905	0.96	0.799	4.89838e-105	AM	RABAC1
7.32294e-109	0.632346	0.84	0.518	9.79004e-105	AM	UQCRQ
1.48674e-108	0.519062	0.607	0.24	1.98762e-104	AM	ENSCAFG00000024781
1.62146e-108	0.428572	0.424	0.124	2.16773e-104	AM	IFI44
2.94938e-108	0.442595	0.502	0.172	3.94303e-104	AM	UROD
4.74988e-108	0.559613	0.672	0.309	6.35011e-104	AM	ENSCAFG00000045775
7.71334e-108	0.460152	0.517	0.182	1.0312e-103	AM	HINT2
7.9293e-108	0.456955	0.565	0.207	1.06007e-103	AM	CYBRD1
8.88168e-108	0.637794	0.988	0.915	1.18739e-103	AM	EMP3
1.79818e-107	0.475553	0.561	0.211	2.40399e-103	AM	PHYH
2.44202e-107	0.457306	0.559	0.208	3.26474e-103	AM	GSDMD
6.87588e-107	0.440324	0.545	0.198	9.19237e-103	AM	RRAS
2.00482e-106	0.428093	0.479	0.158	2.68025e-102	AM	TRIM25
4.14985e-106	0.74334	0.999	0.953	5.54793e-102	AM	MT-CO1
4.28817e-106	0.349361	0.338	0.081	5.73286e-102	AM	PCK2
5.49439e-105	0.428637	0.563	0.204	7.34545e-101	AM	VEGFC
4.03734e-104	0.591864	0.897	0.641	5.39753e-100	AM	M6PR
4.86489e-104	0.478193	0.528	0.189	6.50387e-100	AM	ACP5
6.73279e-104	0.304909	0.269	0.051	9.00106e-100	AM	ENSCAFG00000047343
6.04638e-103	0.710444	0.598	0.249	8.08341e-99	AM	GLCCI1
7.49661e-103	0.371342	0.393	0.112	1.00222e-98	AM	GNPDA1
1.43014e-102	0.471706	0.46	0.151	1.91196e-98	AM	PLXNA1
1.46238e-102	0.488903	0.614	0.261	1.95505e-98	AM	NAXE
1.65001e-102	0.611163	0.89	0.723	2.20589e-98	AM	COX5B
1.66428e-102	0.345276	0.303	0.067	2.22498e-98	AM	RAB4A
1.87991e-102	0.424712	0.456	0.147	2.51325e-98	AM	ENSCAFG00000013015
2.25994e-102	0.419908	0.517	0.185	3.02131e-98	AM	CCDC47
2.54482e-102	0.58046	0.9	0.675	3.40217e-98	AM	RTN3
3.70789e-102	0.539737	0.779	0.438	4.95707e-98	AM	ENSCAFG00000044483
3.86948e-102	0.387152	0.382	0.106	5.1731e-98	AM	ITGAL
4.77522e-102	0.802151	0.996	0.935	6.38399e-98	AM	CSTB
1.47284e-101	0.496535	0.465	0.155	1.96905e-97	AM	ABHD5
1.9138e-101	0.69711	0.784	0.476	2.55856e-97	AM	PARP8
2.03924e-101	0.375396	0.425	0.129	2.72627e-97	AM	CA13
4.85807e-101	0.451383	0.305	0.068	6.49475e-97	AM	PARD3B
2.16319e-100	0.77162	0.942	0.767	2.89197e-96	AM	MRC1
2.27338e-100	0.377507	0.397	0.115	3.03928e-96	AM	ENSCAFG00000020060
2.30039e-100	0.382771	0.382	0.106	3.0754e-96	AM	CTSD
3.65134e-100	0.772234	0.756	0.474	4.88148e-96	AM	TMEM170B
5.64763e-100	0.593406	0.82	0.536	7.55032e-96	AM	MDH1
6.77081e-100	0.701236	0.953	0.774	9.0519e-96	AM	ENSCAFG00000031706
1.53766e-99	0.540496	0.675	0.3	2.0557e-95	AM	NRP2
1.77446e-99	0.371306	0.378	0.107	2.37228e-95	AM	SEPTIN10
4.0494e-99	0.348771	0.352	0.093	5.41364e-95	AM	COX11
7.41245e-99	0.740444	0.653	0.349	9.9097e-95	AM	TASOR
1.09932e-98	0.395378	0.963	0.657	1.46967e-94	AM	SERPINA1
1.86352e-98	0.367498	0.376	0.105	2.49134e-94	AM	PSD2
1.91451e-98	0.495553	0.549	0.214	2.55951e-94	AM	TMEM65
3.90292e-98	0.528233	0.71	0.353	5.21782e-94	AM	NUCB2
1.15413e-97	0.466092	0.395	0.116	1.54296e-93	AM	STMN1
1.46599e-97	0.55328	0.881	0.662	1.95988e-93	AM	ENSCAFG00000028908
1.57925e-97	0.555777	0.922	0.69	2.1113e-93	AM	NDFIP1
2.57196e-97	0.584487	0.936	0.782	3.43846e-93	AM	RGS10
7.241e-97	0.353717	0.378	0.109	9.68049e-93	AM	ANKRD9
8.49366e-97	0.536326	0.624	0.283	1.13552e-92	AM	REX1BD
1.78516e-96	0.577213	0.89	0.707	2.38658e-92	AM	GSTO1
3.94674e-96	0.512429	0.954	0.828	5.2764e-92	AM	TAP1
4.04394e-96	0.587021	0.687	0.334	5.40635e-92	AM	TXNIP
4.73126e-96	0.560005	0.857	0.58	6.32521e-92	AM	LAMTOR1
5.0987e-96	0.554213	0.969	0.87	6.81645e-92	AM	NME2
5.64921e-96	0.641214	0.705	0.346	7.55242e-92	AM	FTH1
6.58468e-96	0.541759	0.99	0.893	8.80306e-92	AM	ENSCAFG00000019360
1.92747e-95	0.60771	0.887	0.695	2.57683e-91	AM	ATOX1
6.22e-95	0.62989	1	0.991	8.31551e-91	AM	VIM
7.69335e-95	0.489594	0.603	0.265	1.02852e-90	AM	RNASEH2B
9.21196e-95	0.475537	0.657	0.31	1.23155e-90	AM	TRAPPC2L
9.98131e-95	0.326083	0.322	0.082	1.3344e-90	AM	SOCS2
1.24188e-94	0.539969	0.612	0.269	1.66027e-90	AM	MICU2
2.32849e-94	0.394717	0.378	0.111	3.11296e-90	AM	ITGA6
3.10867e-94	0.588422	0.847	0.589	4.15598e-90	AM	NASP
3.11956e-94	0.586988	0.942	0.732	4.17054e-90	AM	ENSCAFG00000023691
3.76728e-94	0.709404	0.869	0.706	5.03648e-90	AM	PYCARD
5.29492e-94	0.753575	0.843	0.586	7.07878e-90	AM	FN1
5.92406e-94	0.547369	0.782	0.475	7.91988e-90	AM	ENSCAFG00000015284
6.27922e-94	0.522547	0.876	0.636	8.39469e-90	AM	ENSCAFG00000018753
7.45373e-94	0.322717	0.334	0.088	9.96489e-90	AM	HADH
1.42902e-93	0.342123	0.38	0.111	1.91046e-89	AM	SLC44A2
2.95342e-93	0.410998	0.998	0.981	3.94843e-89	AM	S100A8
3.57774e-93	0.520933	0.645	0.303	4.78308e-89	AM	ENSCAFG00000017708
4.43048e-93	0.552901	0.926	0.765	5.92311e-89	AM	ENSCAFG00000008221
7.39822e-93	0.389609	0.466	0.161	9.89068e-89	AM	DHRS3
1.29995e-92	0.413871	0.497	0.187	1.73791e-88	AM	CASP6
1.46142e-92	0.417225	0.491	0.183	1.95377e-88	AM	LSM4
1.96903e-92	0.501107	0.651	0.312	2.63239e-88	AM	ENO3
2.2561e-92	0.429723	0.523	0.203	3.01617e-88	AM	HIBCH
9.42114e-92	0.381365	0.419	0.139	1.25951e-87	AM	SPNS1
2.28655e-91	0.427045	0.569	0.237	3.05689e-87	AM	PUS1
2.57166e-91	0.492143	0.637	0.292	3.43805e-87	AM	OSBPL1A
6.34113e-91	0.346544	0.298	0.072	8.47746e-87	AM	KLF7
1.71941e-90	0.518332	0.767	0.453	2.29867e-86	AM	TMOD2
2.40475e-90	0.656998	0.989	0.889	3.21491e-86	AM	ANXA1
3.18234e-90	0.545806	0.954	0.812	4.25447e-86	AM	ENSCAFG00000000842
6.6257e-90	0.445393	0.456	0.162	8.85789e-86	AM	WDR27
6.98948e-90	0.463722	0.563	0.239	9.34424e-86	AM	ENSCAFG00000009857
1.32112e-89	0.537906	0.912	0.757	1.76621e-85	AM	COX5A
1.904e-89	0.550236	0.785	0.476	2.54546e-85	AM	TPK1
2.23056e-89	0.318325	0.329	0.088	2.98204e-85	AM	FAM20C
3.20515e-89	0.536393	0.856	0.605	4.28496e-85	AM	SOD1
4.68922e-89	0.462504	0.508	0.194	6.26901e-85	AM	MAMDC2
4.83429e-89	0.50605	0.904	0.648	6.46296e-85	AM	LRPAP1
5.12334e-89	0.441552	0.505	0.194	6.84939e-85	AM	APOBR
8.41543e-89	0.434303	0.51	0.201	1.12506e-84	AM	NLRP1
1.21145e-88	0.54552	0.979	0.894	1.61959e-84	AM	GNAS
2.37732e-88	0.454108	0.599	0.267	3.17824e-84	AM	COMMD4
3.93966e-88	0.548546	0.923	0.791	5.26694e-84	AM	SSR3
7.22505e-88	0.424083	0.594	0.261	9.65917e-84	AM	MRPL27
8.53537e-88	0.360419	0.375	0.115	1.14109e-83	AM	MAOA
9.34116e-88	0.503283	0.844	0.556	1.24882e-83	AM	AP1S2
9.96082e-88	0.413163	0.508	0.201	1.33166e-83	AM	EIF2S1
2.13267e-87	0.788756	0.321	0.089	2.85117e-83	AM	CD5L
2.25814e-87	0.286665	0.505	0.184	3.01891e-83	AM	CTSK
2.96197e-87	0.441648	0.678	0.331	3.95985e-83	AM	VDAC1
3.18296e-87	0.572784	0.82	0.521	4.2553e-83	AM	TMEM37
4.56292e-87	0.534273	0.891	0.687	6.10017e-83	AM	ATP5IF1
4.92052e-87	0.383584	0.467	0.175	6.57825e-83	AM	AK2
6.16325e-87	0.346105	0.386	0.122	8.23965e-83	AM	HACD2
7.35857e-87	0.400581	0.446	0.156	9.83767e-83	AM	NCK1
1.12098e-86	0.528496	0.85	0.578	1.49864e-82	AM	ENSCAFG00000044475
1.14864e-86	0.914744	0.514	0.25	1.53562e-82	AM	CLDN1
1.93991e-86	0.506651	0.837	0.583	2.59346e-82	AM	NDUFB8
2.77169e-86	0.515255	0.759	0.449	3.70547e-82	AM	TMED5
2.79359e-86	0.368966	0.463	0.169	3.73474e-82	AM	VKORC1
3.19078e-86	0.532176	0.98	0.9	4.26576e-82	AM	LRRFIP1
6.15024e-86	0.362374	0.321	0.088	8.22226e-82	AM	DDHD1
6.24448e-86	0.491668	0.599	0.271	8.34824e-82	AM	FLNA
1.89487e-85	0.433773	0.575	0.254	2.53326e-81	AM	CCDC56
2.47451e-85	0.436464	0.563	0.246	3.30817e-81	AM	ENSCAFG00000045318
3.64152e-85	0.315087	0.333	0.094	4.86834e-81	AM	CROT
4.55545e-85	0.55395	0.725	0.415	6.09018e-81	AM	PPP2R5A
6.30205e-85	0.484308	0.504	0.206	8.4252e-81	AM	TSPAN8
1.04611e-84	0.418092	0.651	0.307	1.39854e-80	AM	ENSCAFG00000009211
1.20559e-84	0.580824	0.749	0.444	1.61175e-80	AM	ARHGAP31
1.80939e-84	0.318877	0.303	0.079	2.41897e-80	AM	IFI44L
2.42547e-84	0.502034	0.712	0.398	3.24261e-80	AM	MTAP
2.50529e-84	0.414834	0.523	0.214	3.34932e-80	AM	ENSCAFG00000030257
4.05228e-84	0.471121	0.686	0.348	5.41749e-80	AM	MGAT4B
4.14732e-84	0.347726	0.376	0.118	5.54455e-80	AM	SLC7A7
6.5676e-84	0.419654	0.546	0.234	8.78022e-80	AM	APIP
1.11612e-83	0.323947	0.255	0.057	1.49215e-79	AM	FGF10
1.61716e-83	0.457837	0.598	0.273	2.16198e-79	AM	NUDT3
1.69833e-83	0.392749	0.544	0.228	2.2705e-79	AM	CHCHD1
1.77981e-83	0.322892	0.365	0.113	2.37942e-79	AM	DPCD
2.30631e-83	0.356827	0.423	0.147	3.08331e-79	AM	LIPA
6.07929e-83	0.531203	0.502	0.202	8.1274e-79	AM	TENM3
1.17596e-82	0.509293	0.791	0.463	1.57214e-78	AM	CTSH
1.7129e-82	0.367075	0.428	0.15	2.28997e-78	AM	CDC42BPB
1.78492e-82	0.579219	0.759	0.471	2.38626e-78	AM	SBF2
2.86621e-82	0.365437	0.395	0.134	3.83184e-78	AM	CKS1B
3.38383e-82	0.396917	0.563	0.247	4.52385e-78	AM	FIBP
3.38833e-82	0.465267	0.641	0.312	4.52986e-78	AM	GTF3A
6.63983e-82	0.443421	0.589	0.273	8.87679e-78	AM	ENSCAFG00000040846
6.71169e-82	0.47713	0.596	0.277	8.97286e-78	AM	LAP3
7.52621e-82	0.487787	0.715	0.406	1.00618e-77	AM	NDUFB3
7.62827e-82	0.548617	0.697	0.389	1.01982e-77	AM	CALM3
1.179e-81	0.617687	0.767	0.454	1.57621e-77	AM	ARHGAP10
1.7786e-81	0.372356	0.523	0.216	2.37782e-77	AM	HAX1
1.90283e-81	0.491501	0.676	0.35	2.5439e-77	AM	AGPAT2
3.35699e-81	0.529193	0.764	0.47	4.48795e-77	AM	UQCC2
3.41726e-81	0.428006	0.603	0.276	4.56853e-77	AM	SERPINB8
5.10926e-81	0.537935	0.826	0.551	6.83058e-77	AM	MAPKAPK5
5.2749e-81	0.494185	0.944	0.818	7.05202e-77	AM	VPS28
8.75683e-81	0.488269	0.846	0.606	1.1707e-76	AM	NDUFB4
2.37829e-80	0.462936	0.617	0.299	3.17954e-76	AM	PDIA4
3.11499e-80	0.357408	0.437	0.162	4.16443e-76	AM	MRPS26
4.96673e-80	0.476	0.686	0.363	6.64002e-76	AM	RPN1
6.30983e-80	0.329829	0.378	0.125	8.43561e-76	AM	ARRDC1
6.93571e-80	0.495534	0.863	0.624	9.27235e-76	AM	TMEM147
7.67126e-80	0.280111	0.261	0.063	1.02557e-75	AM	RAB11FIP5
8.29136e-80	0.340575	0.333	0.101	1.10847e-75	AM	OBI1
8.34399e-80	0.461517	0.73	0.389	1.11551e-75	AM	HVCN1
1.24184e-79	0.44344	0.626	0.297	1.66022e-75	AM	ENSCAFG00000002703
1.27402e-79	0.356316	0.376	0.125	1.70323e-75	AM	TMEM60
1.3008e-79	0.503515	0.681	0.359	1.73904e-75	AM	HSDL2
1.34542e-79	0.398764	0.478	0.191	1.79869e-75	AM	CCDC93
1.71903e-79	0.372095	0.456	0.174	2.29818e-75	AM	GBA
2.22911e-79	0.362746	0.439	0.159	2.9801e-75	AM	ADGRG6
2.69857e-79	0.345538	0.368	0.12	3.60772e-75	AM	C19H4orf33
3.19446e-79	0.424236	0.601	0.282	4.27067e-75	AM	UBL4A
3.70798e-79	0.378007	0.533	0.226	4.9572e-75	AM	DHRSX
4.39195e-79	0.3753	0.389	0.13	5.8716e-75	AM	CEP128
4.8464e-79	0.433496	0.547	0.236	6.47915e-75	AM	MATK
4.84812e-79	0.48938	0.695	0.383	6.48146e-75	AM	SCP2
5.87395e-79	0.305365	0.341	0.103	7.85288e-75	AM	NPL
8.03144e-79	0.369019	0.51	0.21	1.07372e-74	AM	MRPS21
9.23957e-79	0.418041	0.509	0.213	1.23524e-74	AM	RNASEL
1.06871e-78	0.355046	0.318	0.091	1.42875e-74	AM	DHDH
1.13785e-78	0.41313	0.581	0.261	1.52119e-74	AM	SLC37A2
1.21841e-78	1.15716	0.817	0.575	1.6289e-74	AM	ENSCAFG00000042696
1.42148e-78	0.369848	0.451	0.173	1.90038e-74	AM	PNPLA6
1.68212e-78	0.36674	0.48	0.189	2.24882e-74	AM	CDC6
1.78628e-78	0.404818	0.584	0.274	2.38807e-74	AM	ENSCAFG00000030143
1.87912e-78	0.4638	0.992	0.957	2.5122e-74	AM	CFL1
2.25617e-78	0.408552	0.551	0.242	3.01628e-74	AM	CFAP298-TCP10L
2.31893e-78	0.519302	0.91	0.755	3.10018e-74	AM	MYH9
2.73267e-78	0.477824	0.805	0.541	3.6533e-74	AM	ENSCAFG00000010086
3.22308e-78	0.315063	0.357	0.115	4.30894e-74	AM	TRIM14
3.44145e-78	0.444219	0.674	0.361	4.60088e-74	AM	MPC2
3.60155e-78	0.409266	0.59	0.269	4.81491e-74	AM	SPPL2A
5.34759e-78	0.437229	0.662	0.33	7.1492e-74	AM	TCIRG1
1.10762e-77	0.480695	0.936	0.817	1.48078e-73	AM	CHCHD2
2.789e-77	0.408482	0.589	0.274	3.72861e-73	AM	HYPK
2.90716e-77	0.375861	0.469	0.187	3.88658e-73	AM	ENSCAFG00000049566
2.91005e-77	0.487956	0.808	0.576	3.89044e-73	AM	TCEA1
3.276e-77	0.390638	0.522	0.222	4.37968e-73	AM	CDK4
3.29935e-77	0.520711	0.714	0.437	4.41091e-73	AM	ENSCAFG00000043160
7.19841e-77	0.45425	0.659	0.335	9.62356e-73	AM	ENSCAFG00000019501
7.77531e-77	0.470586	0.875	0.681	1.03948e-72	AM	SEM1
8.4651e-77	0.550435	0.986	0.895	1.1317e-72	AM	CD74
1.09035e-76	0.376435	0.41	0.15	1.45768e-72	AM	ALDH3B1
1.32546e-76	0.336022	0.407	0.145	1.772e-72	AM	C20H19orf38
1.35868e-76	0.40014	0.632	0.306	1.81642e-72	AM	RAB10
2.27734e-76	0.364771	0.477	0.187	3.04458e-72	AM	NRP1
2.59643e-76	0.317595	0.364	0.12	3.47117e-72	AM	MRPL17
2.87677e-76	0.537114	0.771	0.498	3.84595e-72	AM	CLEC12A
3.30906e-76	0.478552	0.955	0.848	4.42388e-72	AM	YWHAB
3.9127e-76	0.481955	0.873	0.676	5.23089e-72	AM	DYNLRB1
4.64494e-76	0.344304	0.415	0.152	6.20982e-72	AM	ACADM
4.84082e-76	0.481169	0.914	0.759	6.4717e-72	AM	VAMP8
5.07017e-76	0.389781	0.544	0.242	6.77831e-72	AM	METTL26
5.4103e-76	0.322678	0.533	0.218	7.23303e-72	AM	MAF
6.05663e-76	0.407191	0.643	0.319	8.09711e-72	AM	UFM1
6.50719e-76	0.359417	0.406	0.147	8.69947e-72	AM	KCNAB2
9.5561e-76	0.388122	0.545	0.244	1.27756e-71	AM	DERL2
1.15107e-75	0.44143	0.709	0.395	1.53887e-71	AM	GLO1
2.92402e-75	0.468058	0.891	0.679	3.90912e-71	AM	CANX
3.10725e-75	0.487121	0.741	0.46	4.15408e-71	AM	SMC6
3.1506e-75	0.458456	0.9	0.735	4.21204e-71	AM	ENSCAFG00000013366
3.23328e-75	0.49023	0.986	0.906	4.32258e-71	AM	CLIC1
3.39702e-75	0.348031	0.435	0.166	4.54147e-71	AM	RMND5B
6.97402e-75	0.37527	0.583	0.267	9.32357e-71	AM	PFDN1
7.84524e-75	0.468595	0.631	0.318	1.04883e-70	AM	DST
8.43972e-75	0.421847	0.529	0.232	1.12831e-70	AM	LRP1
9.02611e-75	0.416018	0.618	0.303	1.2067e-70	AM	CNDP2
9.05903e-75	0.366869	0.503	0.213	1.2111e-70	AM	PCMT1
1.09625e-74	0.398914	0.573	0.267	1.46557e-70	AM	GPAA1
1.15567e-74	0.393999	0.582	0.271	1.54501e-70	AM	MTX2
1.62408e-74	0.357919	0.468	0.187	2.17123e-70	AM	DCXR
1.91953e-74	0.47188	0.761	0.451	2.56622e-70	AM	ENSCAFG00000049156
2.01836e-74	0.353831	0.475	0.192	2.69835e-70	AM	PNKD
2.35209e-74	0.498692	0.888	0.733	3.14451e-70	AM	SEC61B
2.6937e-74	0.560189	1	0.966	3.60121e-70	AM	MT-CO2
3.81175e-74	0.257132	0.255	0.063	5.09593e-70	AM	SPA17
4.46695e-74	0.585945	1	0.966	5.97187e-70	AM	MT-CO3
4.80712e-74	0.463895	0.949	0.835	6.42664e-70	AM	ENSCAFG00000044677
4.86523e-74	0.383616	0.55	0.245	6.50433e-70	AM	MOCS2
8.34876e-74	0.406992	0.627	0.314	1.11615e-69	AM	PSMD7
8.40746e-74	0.320078	0.429	0.158	1.12399e-69	AM	WRN
8.59389e-74	0.342889	0.45	0.174	1.14892e-69	AM	THEMIS2
1.25059e-73	0.476942	0.66	0.346	1.67192e-69	AM	HIPK2
1.32084e-73	0.465796	0.846	0.553	1.76584e-69	AM	MBOAT1
1.62596e-73	0.513021	0.931	0.81	2.17374e-69	AM	AIF1
2.34324e-73	0.502553	0.881	0.697	3.13268e-69	AM	UQCRB
3.4149e-73	0.389537	0.54	0.246	4.56538e-69	AM	PRDX3
3.70624e-73	0.343958	0.558	0.246	4.95487e-69	AM	LAMP1
7.00624e-73	0.368074	0.521	0.228	9.36664e-69	AM	MRPS6
7.46192e-73	0.388333	0.527	0.232	9.97584e-69	AM	AGPS
1.07497e-72	0.403203	0.65	0.329	1.43712e-68	AM	PPP1R14B
2.03567e-72	0.595692	0.759	0.498	2.72149e-68	AM	CCSER1
2.13505e-72	0.457072	0.795	0.517	2.85435e-68	AM	CTSA
3.99076e-72	0.281942	0.308	0.092	5.33524e-68	AM	CEPT1
4.75661e-72	0.478386	0.789	0.494	6.35911e-68	AM	PSAP
5.15672e-72	0.307831	0.363	0.124	6.89402e-68	AM	ENSCAFG00000046560
5.5439e-72	0.273301	0.291	0.083	7.41164e-68	AM	RILPL1
5.98513e-72	0.445672	0.953	0.832	8.00153e-68	AM	PSMA7
6.64253e-72	0.451706	0.705	0.41	8.8804e-68	AM	NDUFA8
7.68914e-72	0.451249	0.992	0.974	1.02796e-67	AM	NFKBID
8.12614e-72	0.429794	0.991	0.953	1.08638e-67	AM	PFN1
8.25609e-72	0.579684	0.846	0.663	1.10376e-67	AM	DAPK1
9.60513e-72	0.43079	0.612	0.31	1.28411e-67	AM	ENSCAFG00000044300
1.33513e-71	0.326846	0.406	0.151	1.78493e-67	AM	GIMAP4
1.40825e-71	0.420695	0.535	0.246	1.88269e-67	AM	DNAJC13
1.48883e-71	0.372842	0.556	0.257	1.99042e-67	AM	PSMC2
1.49869e-71	0.343974	0.444	0.174	2.0036e-67	AM	DCAF6
1.62432e-71	0.341844	0.417	0.16	2.17155e-67	AM	GAS2L1
1.85417e-71	0.308427	0.346	0.114	2.47883e-67	AM	IFT74
2.08901e-71	0.615166	0.779	0.572	2.7928e-67	AM	DNASE1L1
2.21816e-71	0.401128	0.627	0.318	2.96546e-67	AM	PARK7
2.45096e-71	0.386068	0.574	0.269	3.27669e-67	AM	CAMK1
2.69268e-71	0.356281	0.504	0.216	3.59984e-67	AM	LEPROT
1.55929e-70	0.314986	0.404	0.15	2.08461e-66	AM	CLNS1A
1.59609e-70	0.399189	0.623	0.315	2.13381e-66	AM	ENSCAFG00000013413
1.62956e-70	0.528431	0.712	0.455	2.17856e-66	AM	BANK1
2.63857e-70	0.336608	0.434	0.172	3.5275e-66	AM	TMEM223
4.35853e-70	0.626669	0.942	0.788	5.82692e-66	AM	TUBA1B
5.01097e-70	0.46306	0.78	0.504	6.69917e-66	AM	PEBP1
5.23851e-70	0.398457	0.415	0.157	7.00336e-66	AM	EMR4
6.24593e-70	0.441548	0.983	0.929	8.35018e-66	AM	ATP6V0E1
6.58464e-70	0.43592	0.866	0.669	8.80301e-66	AM	HSBP1
7.33555e-70	0.340266	0.394	0.144	9.80689e-66	AM	ENSCAFG00000002336
8.57184e-70	0.314644	0.382	0.135	1.14597e-65	AM	CDCA7L
1.67148e-69	0.291159	0.296	0.089	2.23461e-65	AM	TRIM22
2.96586e-69	0.387743	0.498	0.218	3.96506e-65	AM	CPPED1
3.65534e-69	0.440678	0.711	0.41	4.88683e-65	AM	DNAJC19
3.84128e-69	0.353564	0.539	0.247	5.13541e-65	AM	ENSCAFG00000008701
3.88908e-69	0.375531	0.619	0.305	5.19931e-65	AM	ENSCAFG00000008186
5.27934e-69	0.446543	0.851	0.621	7.05795e-65	AM	RBX1
6.23382e-69	0.349218	0.492	0.214	8.334e-65	AM	ITPA
6.58006e-69	0.313512	0.346	0.117	8.79688e-65	AM	RAB11FIP1
7.79306e-69	0.41921	0.551	0.258	1.04185e-64	AM	TNS3
8.98739e-69	0.346084	0.512	0.227	1.20152e-64	AM	GZF1
1.06228e-68	0.298622	0.334	0.109	1.42016e-64	AM	WWC2
1.0983e-68	0.673411	0.973	0.841	1.46832e-64	AM	S100A5
1.17958e-68	0.395159	0.576	0.281	1.57698e-64	AM	PSMD1
1.42812e-68	0.313506	0.413	0.158	1.90925e-64	AM	NIPSNAP2
1.51587e-68	0.289638	0.314	0.1	2.02657e-64	AM	POLDIP2
1.74183e-68	0.544694	0.979	0.894	2.32865e-64	AM	LRMDA
2.06531e-68	0.56098	0.663	0.396	2.76111e-64	AM	THRB
2.16651e-68	0.465022	0.962	0.848	2.8964e-64	AM	ELOB
2.22172e-68	0.296228	0.291	0.088	2.97021e-64	AM	CTSF
2.87525e-68	0.277933	0.291	0.087	3.84393e-64	AM	IL15
4.27743e-68	0.261178	0.271	0.077	5.7185e-64	AM	ENSCAFG00000007374
5.49586e-68	0.365139	0.503	0.225	7.34741e-64	AM	EBNA1BP2
8.60798e-68	0.330591	0.461	0.192	1.1508e-63	AM	CYC1
1.04335e-67	0.394825	0.601	0.309	1.39486e-63	AM	ENSCAFG00000025112
1.62426e-67	0.466707	0.817	0.606	2.17148e-63	AM	ATP5F1D
1.91619e-67	0.322908	0.376	0.135	2.56175e-63	AM	H6PD
1.91707e-67	0.454968	0.566	0.27	2.56293e-63	AM	CAMK2D
2.05898e-67	0.449814	0.906	0.761	2.75265e-63	AM	NDUFB2
2.42109e-67	0.435749	0.779	0.519	3.23676e-63	AM	NOP10
3.09612e-67	0.374443	0.458	0.191	4.1392e-63	AM	LNPEP
3.9982e-67	0.359046	0.411	0.161	5.34519e-63	AM	EPB41L3
4.49877e-67	0.331007	0.984	0.948	6.0144e-63	AM	CLTA
4.88152e-67	0.290214	0.304	0.092	6.5261e-63	AM	FLNB
5.89334e-67	0.450459	0.948	0.796	7.87881e-63	AM	TXNDC17
8.25959e-67	0.358902	0.553	0.265	1.10422e-62	AM	GNPTG
1.04145e-66	0.35299	0.468	0.202	1.39232e-62	AM	ATIC
1.05285e-66	0.377888	0.549	0.265	1.40756e-62	AM	ENSCAFG00000009917
1.74353e-66	0.322041	0.359	0.129	2.33093e-62	AM	JUP
1.99984e-66	0.339671	0.559	0.262	2.67359e-62	AM	ENSCAFG00000032173
2.1674e-66	0.465424	0.965	0.841	2.8976e-62	AM	DLA-DQA1
3.00112e-66	0.39294	0.571	0.276	4.01219e-62	AM	LGALS9
3.26686e-66	0.434601	0.988	0.923	4.36746e-62	AM	CALM1
3.70571e-66	0.430701	0.975	0.89	4.95416e-62	AM	ENSCAFG00000031458
3.73263e-66	0.396399	0.731	0.378	4.99016e-62	AM	AOAH
4.46421e-66	0.378163	0.466	0.199	5.96821e-62	AM	XDH
4.65186e-66	0.301135	0.422	0.165	6.21907e-62	AM	SMAD2
4.89621e-66	0.375636	0.561	0.275	6.54574e-62	AM	TMED3
6.23461e-66	0.450533	0.869	0.698	8.33505e-62	AM	ATP6V1F
6.30124e-66	0.288164	0.329	0.111	8.42413e-62	AM	TEX264
7.0874e-66	0.317943	0.328	0.111	9.47515e-62	AM	SLC25A26
8.49721e-66	0.270706	0.261	0.073	1.13599e-61	AM	SELENOM
1.25811e-65	0.261144	0.264	0.075	1.68196e-61	AM	ENSCAFG00000012657
1.3382e-65	0.464562	0.959	0.82	1.78904e-61	AM	EZR
1.49678e-65	0.383137	0.438	0.18	2.00104e-61	AM	KMO
1.79993e-65	0.353839	0.549	0.264	2.40633e-61	AM	EMC7
1.9731e-65	0.389406	0.585	0.292	2.63784e-61	AM	RNF181
2.1461e-65	0.376531	0.459	0.198	2.86912e-61	AM	REPS1
2.23259e-65	0.391458	0.641	0.343	2.98475e-61	AM	NDUFA6
2.92805e-65	0.534507	0.756	0.508	3.91452e-61	AM	SDF2L1
3.01816e-65	0.271711	0.343	0.119	4.03497e-61	AM	ATP6V1D
3.61123e-65	0.342699	0.51	0.233	4.82786e-61	AM	MRPS34
4.25986e-65	0.316196	0.358	0.13	5.69501e-61	AM	GABPB2
4.74898e-65	0.309868	0.705	0.381	6.34891e-61	AM	HMOX1
6.27446e-65	0.433002	0.769	0.506	8.38833e-61	AM	NDUFB10
7.43142e-65	0.349569	0.289	0.089	9.93506e-61	AM	MOB3B
1.12036e-64	0.426824	0.66	0.364	1.49781e-60	AM	MAN1A2
1.21861e-64	0.479796	0.739	0.484	1.62916e-60	AM	LTA4H
1.38021e-64	0.301138	0.381	0.144	1.8452e-60	AM	ENSCAFG00000019170
1.54678e-64	0.569416	0.879	0.7	2.0679e-60	AM	RASAL2
1.65099e-64	0.418501	0.796	0.556	2.2072e-60	AM	ERH
1.70224e-64	0.314158	0.406	0.162	2.27572e-60	AM	GET3
1.76189e-64	0.423812	0.966	0.885	2.35547e-60	AM	COX4I1
2.07492e-64	0.3436	0.524	0.243	2.77395e-60	AM	DNAJB11
2.19524e-64	0.437909	0.812	0.576	2.93481e-60	AM	NDUFV2
3.87164e-64	0.354351	0.509	0.23	5.176e-60	AM	TEK
4.20023e-64	0.392191	0.961	0.794	5.61529e-60	AM	LMNA
5.28181e-64	0.381098	0.609	0.315	7.06126e-60	AM	LGALS8
5.55505e-64	0.37118	0.444	0.186	7.42655e-60	AM	DDX60
7.24565e-64	0.307632	0.382	0.147	9.68671e-60	AM	CARD9
1.09006e-63	0.313882	0.471	0.204	1.4573e-59	AM	TMEM208
1.10647e-63	0.370545	0.687	0.382	1.47923e-59	AM	BUD23
1.15104e-63	0.339775	0.486	0.216	1.53883e-59	AM	BOLA1
1.24403e-63	0.305964	0.438	0.182	1.66314e-59	AM	ALG5
1.4224e-63	0.466591	0.716	0.458	1.9016e-59	AM	FRMD4A
1.50402e-63	0.313728	0.472	0.205	2.01072e-59	AM	MRPS31
1.54054e-63	0.43745	0.833	0.62	2.05955e-59	AM	UNC93B1
1.60013e-63	0.357518	0.524	0.246	2.13921e-59	AM	ZNF706
1.86059e-63	0.304454	0.414	0.166	2.48743e-59	AM	MRPL15
1.96524e-63	0.395095	0.596	0.309	2.62732e-59	AM	ABHD17A
3.05538e-63	0.337936	0.5	0.229	4.08473e-59	AM	TSFM
3.32502e-63	0.256505	0.284	0.089	4.44522e-59	AM	THEM4
3.82065e-63	0.44261	0.888	0.72	5.10783e-59	AM	ENSCAFG00000046442
3.85301e-63	0.379381	0.563	0.281	5.15109e-59	AM	NAA38
4.42853e-63	0.332399	0.368	0.137	5.92051e-59	AM	UST
5.12553e-63	0.368692	0.646	0.355	6.85232e-59	AM	PPA2
7.05894e-63	0.283588	0.373	0.141	9.4371e-59	AM	HAGH
7.75235e-63	0.258092	0.255	0.073	1.03641e-58	AM	TMEM245
8.24733e-63	0.383773	0.626	0.319	1.10259e-58	AM	PDCD4
1.083e-62	0.436327	0.795	0.549	1.44786e-58	AM	TMEM59
1.13845e-62	0.308088	0.391	0.155	1.52199e-58	AM	PSMA4
1.16133e-62	0.3106	0.486	0.216	1.55258e-58	AM	MRPL58
1.16308e-62	0.331755	0.527	0.245	1.55492e-58	AM	TOMM5
1.31732e-62	0.313807	0.45	0.193	1.76113e-58	AM	FUNDC2
1.32291e-62	0.324156	0.442	0.188	1.7686e-58	AM	PTS
1.71699e-62	0.338917	0.532	0.252	2.29544e-58	AM	CDC123
2.07782e-62	0.37692	0.62	0.329	2.77784e-58	AM	RTF1
3.35325e-62	0.378285	0.541	0.265	4.48295e-58	AM	GCSH
4.54422e-62	0.39773	0.971	0.881	6.07517e-58	AM	LAMTOR4
4.61086e-62	0.303446	0.379	0.146	6.16427e-58	AM	PCNX4
9.17949e-62	0.303562	0.461	0.199	1.22721e-57	AM	SMIM12
9.65589e-62	0.337206	0.456	0.202	1.2909e-57	AM	DCPS
9.94696e-62	0.322646	0.467	0.203	1.32981e-57	AM	NBAS
1.26632e-61	0.32357	0.39	0.154	1.69295e-57	AM	DCLRE1C
1.41839e-61	0.256218	0.264	0.079	1.89624e-57	AM	CMBL
1.43782e-61	0.315071	0.369	0.141	1.92222e-57	AM	LDHB
2.21773e-61	0.373264	0.557	0.282	2.96489e-57	AM	PCBD2
2.43191e-61	0.311951	0.44	0.186	3.25122e-57	AM	ENSCAFG00000013883
2.64806e-61	0.437431	0.763	0.494	3.5402e-57	AM	SNX24
2.82997e-61	0.416894	0.78	0.538	3.78339e-57	AM	CIB1
3.71259e-61	0.421352	0.832	0.641	4.96336e-57	AM	PSENEN
5.21637e-61	0.309118	0.426	0.178	6.97377e-57	AM	ENSCAFG00000017118
5.62303e-61	0.299986	0.428	0.18	7.51743e-57	AM	RAMAC
6.0163e-61	0.293867	0.343	0.125	8.04319e-57	AM	IDE
6.98725e-61	0.396683	0.669	0.385	9.34125e-57	AM	MICOS13
7.10198e-61	0.414894	0.755	0.498	9.49463e-57	AM	ENSCAFG00000000118
8.86028e-61	0.295658	0.528	0.243	1.18453e-56	AM	IKBIP
1.15748e-60	0.366772	0.789	0.558	1.54743e-56	AM	PLBD1
1.1715e-60	0.333601	0.466	0.21	1.56618e-56	AM	ZNF593
1.5907e-60	0.33945	0.546	0.265	2.1266e-56	AM	ENSCAFG00000041860
1.63318e-60	0.305266	0.41	0.169	2.1834e-56	AM	ENSCAFG00000000071
2.07542e-60	0.400119	0.611	0.323	2.77464e-56	AM	LY86
2.27148e-60	0.383681	0.633	0.354	3.03674e-56	AM	PSMA2
2.52734e-60	0.412525	0.871	0.702	3.3788e-56	AM	ATP5PF
3.44197e-60	0.34846	0.565	0.286	4.60157e-56	AM	ERGIC3
3.98885e-60	0.353358	0.566	0.285	5.3327e-56	AM	HOMER2
4.39497e-60	0.320055	0.472	0.211	5.87563e-56	AM	MRPL34
4.91203e-60	0.346716	0.611	0.315	6.56689e-56	AM	ENSCAFG00000014028
6.73804e-60	0.395878	0.731	0.464	9.00809e-56	AM	RPS19BP1
7.26649e-60	0.484612	0.566	0.3	9.71457e-56	AM	PHTF2
8.99653e-60	0.410034	0.928	0.801	1.20275e-55	AM	UBL5
9.71296e-60	0.327045	0.546	0.267	1.29852e-55	AM	NUDT9
1.07234e-59	0.354237	0.598	0.313	1.43361e-55	AM	ERP44
1.11834e-59	0.401446	0.575	0.297	1.4951e-55	AM	HNMT
1.25389e-59	0.28879	0.367	0.142	1.67633e-55	AM	RAB3IL1
1.45518e-59	0.429535	0.939	0.836	1.94543e-55	AM	ABRACL
1.4904e-59	0.404379	0.61	0.331	1.99252e-55	AM	CHCHD10
1.98989e-59	0.287765	0.375	0.144	2.66029e-55	AM	TSPAN4
2.01665e-59	0.547218	0.989	0.933	2.69606e-55	AM	MT-CYB
3.47048e-59	0.412318	0.838	0.626	4.63969e-55	AM	BRI3
4.80942e-59	0.289411	0.393	0.156	6.42971e-55	AM	WIPI1
6.10225e-59	0.287668	0.378	0.15	8.1581e-55	AM	ENSCAFG00000046381
6.25779e-59	0.309219	0.431	0.186	8.36604e-55	AM	NQO2
6.78868e-59	0.343769	0.477	0.219	9.07579e-55	AM	DDX1
7.26177e-59	0.258237	0.288	0.095	9.70826e-55	AM	DESI1
9.91238e-59	0.376375	0.633	0.346	1.32519e-54	AM	SEC11A
1.05632e-58	0.348011	0.547	0.269	1.4122e-54	AM	ROCK2
1.24909e-58	0.365742	0.836	0.606	1.6699e-54	AM	MAT2A
1.28016e-58	0.307886	0.437	0.188	1.71144e-54	AM	GPD2
1.4622e-58	0.410699	0.715	0.456	1.95482e-54	AM	UQCR10
1.57603e-58	0.380364	0.647	0.369	2.107e-54	AM	AMDHD1
2.36598e-58	0.403465	0.502	0.242	3.16308e-54	AM	HIP1
2.86386e-58	0.388137	0.953	0.845	3.82869e-54	AM	CAPZA2
3.02508e-58	0.314108	0.551	0.268	4.04423e-54	AM	PGRMC1
3.53533e-58	0.305324	0.471	0.213	4.72638e-54	AM	RIPK3
3.53967e-58	0.41141	0.831	0.627	4.73218e-54	AM	SELENOT
3.92053e-58	0.46334	0.357	0.137	5.24136e-54	AM	CTNNA3
4.01334e-58	0.327931	0.476	0.221	5.36543e-54	AM	ENSCAFG00000003760
6.12023e-58	0.312356	0.461	0.206	8.18213e-54	AM	PPP1CA
7.1707e-58	0.301909	0.392	0.155	9.58651e-54	AM	ACSS3
7.17497e-58	0.448301	0.892	0.735	9.59222e-54	AM	DHDDS
7.51254e-58	0.304879	0.456	0.204	1.00435e-53	AM	TMEM134
7.92488e-58	0.275129	0.346	0.132	1.05948e-53	AM	OGFOD3
8.13185e-58	0.316226	0.43	0.187	1.08715e-53	AM	ZNF76
8.79624e-58	0.264714	0.338	0.124	1.17597e-53	AM	FBXL15
9.40258e-58	0.368151	0.644	0.354	1.25703e-53	AM	IK
1.00053e-57	0.280514	0.318	0.114	1.33762e-53	AM	TRIM34
1.04808e-57	0.383382	0.874	0.698	1.40117e-53	AM	NEDD8
1.09201e-57	0.313131	0.521	0.249	1.45991e-53	AM	RAB13
1.35182e-57	0.370831	0.581	0.307	1.80724e-53	AM	SSR1
1.41313e-57	0.373544	0.638	0.349	1.88922e-53	AM	ENSCAFG00000042572
1.83586e-57	0.418046	0.975	0.89	2.45436e-53	AM	HMGB1
2.19105e-57	0.384981	0.721	0.462	2.92922e-53	AM	NDUFA12
2.25575e-57	0.344489	0.51	0.248	3.01572e-53	AM	MDP1
2.30494e-57	0.402322	0.816	0.613	3.08147e-53	AM	COPE
2.35868e-57	0.476621	1	0.967	3.15331e-53	AM	MT-ATP6
3.22024e-57	0.3814	0.468	0.218	4.30514e-53	AM	SUSD6
3.58163e-57	0.331136	0.549	0.274	4.78827e-53	AM	GCC2
3.6422e-57	0.335597	0.522	0.257	4.86926e-53	AM	HIKESHI
4.3625e-57	0.427725	0.973	0.872	5.83222e-53	AM	ENSCAFG00000032392
4.48149e-57	0.286049	0.361	0.141	5.9913e-53	AM	NUP93
4.94382e-57	0.378564	0.972	0.86	6.60939e-53	AM	NPC2
5.54893e-57	0.280017	0.453	0.199	7.41837e-53	AM	SDHAF2
7.74089e-57	0.266684	0.326	0.119	1.03488e-52	AM	DDRGK1
7.9754e-57	0.291798	0.398	0.166	1.06623e-52	AM	SLIRP
8.14038e-57	0.285554	0.447	0.196	1.08829e-52	AM	ENSCAFG00000008385
8.24553e-57	0.332804	0.52	0.249	1.10234e-52	AM	MAP3K20
8.39598e-57	0.361986	0.455	0.209	1.12246e-52	AM	SESN3
1.06068e-56	0.328149	0.588	0.307	1.41803e-52	AM	ELOC
1.41582e-56	0.345248	0.486	0.232	1.89281e-52	AM	KLHL5
1.45773e-56	0.302185	0.5	0.232	1.94884e-52	AM	TAGLN2
1.69253e-56	0.285399	0.333	0.122	2.26274e-52	AM	ARHGAP42
1.98774e-56	0.299991	0.466	0.213	2.65741e-52	AM	PDE6D
2.01949e-56	0.383861	0.712	0.44	2.69986e-52	AM	ROMO1.1
2.02616e-56	0.329693	0.577	0.303	2.70877e-52	AM	POLR2F
2.25671e-56	0.311576	0.479	0.22	3.01699e-52	AM	SLC46A3
2.71226e-56	0.296909	0.442	0.196	3.62602e-52	AM	REXO2
2.86944e-56	0.504841	0.778	0.532	3.83615e-52	AM	ENSCAFG00000046386
3.34411e-56	0.335782	0.544	0.276	4.47074e-52	AM	ENSCAFG00000017667
3.4925e-56	0.363315	0.612	0.339	4.66912e-52	AM	SHTN1
4.17656e-56	0.416923	0.613	0.354	5.58364e-52	AM	PMEPA1
4.79943e-56	0.287804	0.303	0.106	6.41636e-52	AM	AHCYL2
5.70123e-56	0.251765	0.341	0.128	7.62197e-52	AM	TMEM164
6.17555e-56	0.339888	0.534	0.267	8.25609e-52	AM	ENY2
6.31654e-56	0.319738	0.454	0.208	8.44458e-52	AM	ENSCAFG00000005537
7.96837e-56	0.283924	0.412	0.175	1.06529e-51	AM	ENSCAFG00000033667
8.92132e-56	0.375242	0.466	0.22	1.19269e-51	AM	TUBB6
1.01517e-55	0.29945	0.434	0.192	1.35718e-51	AM	COPS6
1.02494e-55	0.279104	0.389	0.16	1.37024e-51	AM	EIF2B3
1.25569e-55	0.337048	0.582	0.308	1.67873e-51	AM	PSMA5
1.45107e-55	0.277061	0.355	0.138	1.93993e-51	AM	HSD17B12
1.51238e-55	0.260604	0.282	0.096	2.02189e-51	AM	DET1
1.60962e-55	0.387697	0.688	0.438	2.1519e-51	AM	CCT5
1.77374e-55	0.340149	0.581	0.303	2.37132e-51	AM	LARP7
1.78727e-55	0.343991	0.606	0.328	2.3894e-51	AM	MIEN1
2.19493e-55	0.258384	0.322	0.119	2.9344e-51	AM	PTPMT1
2.21957e-55	0.2637	0.333	0.126	2.96735e-51	AM	MCEE
2.25173e-55	0.292444	0.413	0.177	3.01034e-51	AM	SULT1C4
2.51727e-55	0.352521	0.608	0.332	3.36534e-51	AM	TBCB
2.52695e-55	0.402046	0.855	0.724	3.37828e-51	AM	PSMB2
3.98642e-55	0.366452	0.674	0.399	5.32944e-51	AM	TOMM6
4.50723e-55	0.322802	0.436	0.193	6.02572e-51	AM	DENND5B
4.57306e-55	0.276019	0.363	0.145	6.11373e-51	AM	FLAD1
5.10901e-55	0.340606	0.375	0.152	6.83024e-51	AM	FMN1
5.74726e-55	0.284873	0.37	0.152	7.68351e-51	AM	MRPL51
5.86711e-55	0.410137	0.756	0.513	7.84374e-51	AM	GUSB
6.23541e-55	0.334642	0.574	0.302	8.33611e-51	AM	POLR2I
6.49153e-55	0.27674	0.432	0.19	8.67852e-51	AM	SSNA1
7.4788e-55	0.378494	0.734	0.485	9.9984e-51	AM	FKBP2
8.93064e-55	0.361414	0.486	0.237	1.19394e-50	AM	ENSCAFG00000017824
1.19023e-54	0.28954	0.397	0.168	1.59122e-50	AM	GLOD4
1.25705e-54	0.413832	0.571	0.309	1.68055e-50	AM	SOS1
1.44925e-54	0.308331	0.51	0.249	1.9375e-50	AM	EXOSC4
1.50459e-54	0.269062	0.398	0.168	2.01149e-50	AM	BBIP1
2.04634e-54	0.371747	0.622	0.345	2.73575e-50	AM	JPT1
2.15889e-54	0.263326	0.4	0.167	2.88622e-50	AM	CD151
2.59511e-54	0.294161	0.371	0.151	3.46941e-50	AM	SGK3
3.14594e-54	0.326152	0.584	0.306	4.20581e-50	AM	MRPL14
3.81806e-54	0.326972	0.495	0.24	5.10436e-50	AM	GALK2
5.05418e-54	0.54286	0.969	0.888	6.75694e-50	AM	MT-ND1
5.29025e-54	0.303432	0.491	0.236	7.07254e-50	AM	IMP4
7.06192e-54	0.267935	0.398	0.169	9.44108e-50	AM	MFAP1
7.38504e-54	0.257363	0.296	0.104	9.87306e-50	AM	ABHD12
7.86927e-54	0.284494	0.385	0.162	1.05204e-49	AM	MRPS11
8.01617e-54	0.310971	0.523	0.26	1.07168e-49	AM	PPP1R35
8.38432e-54	0.335725	0.556	0.29	1.1209e-49	AM	ENSCAFG00000014991
9.61124e-54	0.424215	0.849	0.664	1.28493e-49	AM	GGTA1
1.04507e-53	0.311826	0.467	0.224	1.39715e-49	AM	LMAN1
1.06135e-53	0.32605	0.487	0.234	1.41892e-49	AM	SP110
1.1223e-53	0.276287	0.255	0.082	1.50041e-49	AM	MYBPC2
1.23809e-53	0.384541	0.946	0.827	1.6552e-49	AM	ENSCAFG00000043616
1.38289e-53	0.283418	0.44	0.197	1.84878e-49	AM	CERS5
1.44167e-53	0.30792	0.553	0.284	1.92737e-49	AM	MRPS25
1.57834e-53	0.308164	0.436	0.199	2.11008e-49	AM	ZNF512B
1.85126e-53	0.283797	0.444	0.202	2.47496e-49	AM	UFD1
1.92241e-53	0.26689	0.368	0.151	2.57008e-49	AM	CHMP4A
2.01243e-53	0.284626	0.361	0.147	2.69041e-49	AM	PPM1M
2.53015e-53	0.312472	0.559	0.288	3.38256e-49	AM	COMMD1
2.62783e-53	0.424033	0.877	0.767	3.51315e-49	AM	CNN2
2.7494e-53	0.273725	0.339	0.132	3.67567e-49	AM	CETN3
2.79873e-53	0.276927	0.363	0.147	3.74163e-49	AM	ATP2B4
2.85111e-53	0.355508	0.874	0.692	3.81165e-49	AM	CHMP2A
3.21443e-53	0.297385	0.48	0.229	4.29737e-49	AM	CS
4.43223e-53	0.381966	0.78	0.563	5.92545e-49	AM	LMNB2
4.83846e-53	0.441135	0.943	0.822	6.46853e-49	AM	MT-ND2
5.32939e-53	0.30329	0.458	0.212	7.12486e-49	AM	ADIPOR1
5.60754e-53	0.269945	0.441	0.192	7.49672e-49	AM	PLCB1
6.44484e-53	0.25111	0.298	0.108	8.6161e-49	AM	CHD3
6.58061e-53	0.3315	0.578	0.312	8.79761e-49	AM	PSMC5
7.52662e-53	0.29732	0.443	0.203	1.00623e-48	AM	PBRM1
8.43161e-53	0.387496	0.887	0.708	1.12722e-48	AM	ENSCAFG00000017257
9.14324e-53	0.288934	0.431	0.196	1.22236e-48	AM	PDCL3
9.67386e-53	0.262365	0.304	0.111	1.2933e-48	AM	GKAP1
9.8154e-53	0.287877	0.451	0.205	1.31222e-48	AM	ARHGEF10L
9.86022e-53	0.296566	0.442	0.203	1.31821e-48	AM	PSMG1
1.015e-52	0.31812	0.503	0.251	1.35695e-48	AM	ACAA1
1.0637e-52	0.4143	0.841	0.67	1.42206e-48	AM	TRMT112
1.32982e-52	0.336188	0.592	0.324	1.77783e-48	AM	TCP1
1.35299e-52	0.317052	0.538	0.273	1.80882e-48	AM	COMMD10
1.43033e-52	0.430713	0.76	0.537	1.91221e-48	AM	AKAP9
1.43458e-52	0.382325	0.754	0.531	1.91789e-48	AM	NDUFB11
1.56856e-52	0.276122	0.39	0.167	2.09701e-48	AM	FIP1L1
1.62074e-52	0.328439	0.641	0.368	2.16677e-48	AM	PRELID1
2.09727e-52	0.375305	0.969	0.911	2.80384e-48	AM	ENSCAFG00000046564
2.1835e-52	0.355769	0.928	0.813	2.91912e-48	AM	TPI1
2.46629e-52	0.307246	0.443	0.204	3.29718e-48	AM	DNMT1
2.98966e-52	0.288728	0.453	0.212	3.99688e-48	AM	NDUFA9
4.06255e-52	0.265351	0.377	0.159	5.43122e-48	AM	MPG
4.08313e-52	0.296169	0.41	0.183	5.45874e-48	AM	UBE2J2
7.7569e-52	0.408945	0.408	0.18	1.03702e-47	AM	ITGA9
7.84139e-52	0.251477	0.313	0.117	1.04832e-47	AM	NFE2L1
9.02625e-52	0.282906	0.304	0.111	1.20672e-47	AM	CEP112
9.79384e-52	0.446571	0.996	0.946	1.30934e-47	AM	MT-ND4
1.09924e-51	0.353203	0.76	0.515	1.46957e-47	AM	SPCS2
1.0999e-51	0.261999	0.35	0.141	1.47045e-47	AM	ENSCAFG00000000713
1.10254e-51	0.300005	0.545	0.278	1.47399e-47	AM	MKKS
1.35243e-51	0.273366	0.388	0.167	1.80806e-47	AM	ITGB1BP1
1.66742e-51	0.355697	0.576	0.319	2.22917e-47	AM	PSMD4
2.87577e-51	0.322611	0.617	0.345	3.84461e-47	AM	KRT10
3.49806e-51	0.348412	0.62	0.354	4.67656e-47	AM	DEGS1
3.91877e-51	0.404167	0.842	0.684	5.23901e-47	AM	ENSCAFG00000042877
4.20358e-51	0.32741	0.493	0.25	5.61976e-47	AM	COPB2
5.16219e-51	0.312232	0.472	0.23	6.90134e-47	AM	PDIA6
5.54104e-51	0.282781	0.419	0.19	7.40782e-47	AM	TNFSF13B
5.8046e-51	0.322515	0.353	0.145	7.76017e-47	AM	PIP5K1B
5.92799e-51	0.30177	0.43	0.201	7.92513e-47	AM	MLYCD
6.18336e-51	0.304748	0.546	0.28	8.26653e-47	AM	SNX1
6.42508e-51	0.283743	0.389	0.168	8.58969e-47	AM	OLA1
7.39252e-51	0.289327	0.435	0.202	9.88306e-47	AM	NSMCE1
8.08804e-51	0.302012	0.437	0.205	1.08129e-46	AM	ENSCAFG00000048823
8.24805e-51	0.34588	0.637	0.36	1.10268e-46	AM	ENSCAFG00000049186
9.33187e-51	0.283279	0.369	0.157	1.24758e-46	AM	MTCH2
9.91961e-51	0.275221	0.452	0.212	1.32615e-46	AM	ENSCAFG00000031628
1.02754e-50	0.305954	0.454	0.218	1.37372e-46	AM	TOMM7
1.05965e-50	0.306458	0.562	0.296	1.41664e-46	AM	MRPL40
1.14094e-50	0.300444	0.449	0.214	1.52532e-46	AM	DNAJC10
1.25727e-50	0.257119	0.294	0.108	1.68084e-46	AM	PAK3
1.33807e-50	0.333429	0.775	0.507	1.78887e-46	AM	CCPG1
1.38325e-50	0.310195	0.509	0.258	1.84927e-46	AM	COMMD6
1.96031e-50	0.325981	0.456	0.215	2.62074e-46	AM	AGAP1
1.96621e-50	0.353793	0.725	0.48	2.62862e-46	AM	NDUFS7
2.19554e-50	0.323882	0.56	0.298	2.93521e-46	AM	YIF1B
2.25247e-50	0.287687	0.414	0.188	3.01133e-46	AM	SRPK1
2.42809e-50	0.272992	0.392	0.174	3.24611e-46	AM	PLOD3
2.6106e-50	0.299871	0.479	0.238	3.49012e-46	AM	MRPL22
2.6386e-50	0.326407	0.657	0.388	3.52754e-46	AM	FAM204A
2.68216e-50	0.28039	0.41	0.186	3.58578e-46	AM	MRPS23
2.79421e-50	0.254772	0.345	0.14	3.73558e-46	AM	ENSCAFG00000015743
2.95538e-50	0.286767	0.522	0.264	3.95105e-46	AM	NCF4
3.06175e-50	0.32568	0.653	0.391	4.09326e-46	AM	LRP8
3.17454e-50	0.288265	0.412	0.187	4.24404e-46	AM	PAFAH1B3
3.3729e-50	0.269334	0.475	0.227	4.50923e-46	AM	ENSCAFG00000014493
3.50171e-50	0.374111	0.725	0.491	4.68144e-46	AM	ENSCAFG00000004842
4.6742e-50	0.300211	0.495	0.245	6.24894e-46	AM	NUBP1
4.7824e-50	0.349915	0.926	0.81	6.39359e-46	AM	TSPO
5.16062e-50	0.282105	0.476	0.229	6.89923e-46	AM	SRSF10
5.2489e-50	0.274307	0.397	0.176	7.01725e-46	AM	GADD45GIP1
5.86248e-50	0.274712	0.379	0.165	7.83755e-46	AM	RRP36
7.62242e-50	0.293146	0.426	0.197	1.01904e-45	AM	TENT4B
8.15724e-50	0.308365	0.478	0.237	1.09054e-45	AM	TMEM179B
8.18912e-50	0.299112	0.458	0.221	1.0948e-45	AM	IDH3G
1.01937e-49	0.253657	0.374	0.157	1.3628e-45	AM	ACYP2
1.08741e-49	0.33177	0.56	0.302	1.45376e-45	AM	N4BP2L2
1.09217e-49	0.343604	0.781	0.566	1.46013e-45	AM	TXNL1
1.13475e-49	0.381693	0.792	0.591	1.51704e-45	AM	DYNC1I2
1.14155e-49	0.289475	0.664	0.376	1.52614e-45	AM	SLC11A1
1.40715e-49	0.298855	0.448	0.214	1.88121e-45	AM	RIPK1
1.60519e-49	0.365439	0.801	0.583	2.14598e-45	AM	ENSCAFG00000011134
1.715e-49	0.267283	0.889	0.733	2.29278e-45	AM	ENSCAFG00000023735
1.86255e-49	0.25853	0.374	0.161	2.49004e-45	AM	AP1M1
1.96198e-49	0.309544	0.487	0.242	2.62297e-45	AM	PCCA
2.29923e-49	0.327372	0.557	0.293	3.07384e-45	AM	NPC1
2.46508e-49	0.263592	0.276	0.098	3.29557e-45	AM	RANBP17
3.10287e-49	0.358631	0.728	0.492	4.14823e-45	AM	LSM6
3.35789e-49	0.262639	0.403	0.18	4.48917e-45	AM	G6PD
3.54162e-49	0.353755	0.926	0.804	4.73479e-45	AM	SLC5A6
4.51284e-49	0.298205	0.424	0.198	6.03321e-45	AM	GPR108
5.36606e-49	0.258534	0.38	0.165	7.17389e-45	AM	CCDC107
5.54531e-49	0.314239	0.606	0.337	7.41352e-45	AM	NHP2
6.44893e-49	0.260849	0.38	0.167	8.62157e-45	AM	PSMC4
6.51617e-49	0.294463	0.501	0.255	8.71146e-45	AM	SECISBP2L
6.84954e-49	0.326272	0.682	0.413	9.15715e-45	AM	CCT6A
6.90699e-49	0.304768	0.989	0.963	9.23395e-45	AM	SH3BGRL3
7.37866e-49	0.304043	0.638	0.363	9.86452e-45	AM	ZCRB1
7.38836e-49	0.320283	0.526	0.278	9.87749e-45	AM	ENSCAFG00000031286
7.87861e-49	0.391789	0.764	0.552	1.05329e-44	AM	PAXX
7.95073e-49	0.262115	0.359	0.153	1.06293e-44	AM	NDUFB6
8.00715e-49	0.250915	0.352	0.147	1.07048e-44	AM	STT3A
8.10301e-49	0.27786	0.461	0.22	1.08329e-44	AM	CCDC91
8.25801e-49	0.293114	0.342	0.141	1.10401e-44	AM	ATRN
8.50399e-49	0.28113	0.447	0.213	1.1369e-44	AM	PI4K2B
8.69911e-49	0.281282	0.412	0.187	1.16298e-44	AM	MCFD2
8.72374e-49	0.349477	0.705	0.456	1.16628e-44	AM	DCTN3
9.96139e-49	0.259753	0.357	0.151	1.33174e-44	AM	WASHC4
1.06314e-48	0.339345	0.461	0.227	1.42131e-44	AM	YEATS2
1.13759e-48	0.313771	0.514	0.27	1.52085e-44	AM	VPS35
1.20167e-48	0.269937	0.376	0.163	1.60651e-44	AM	TOB1
1.24528e-48	0.298191	0.512	0.263	1.66482e-44	AM	NDUFV1
1.27861e-48	0.274226	0.378	0.167	1.70937e-44	AM	TXNL4A
1.39023e-48	0.331551	0.583	0.33	1.8586e-44	AM	CCT3
1.63894e-48	0.280534	0.98	0.933	2.1911e-44	AM	ARPC1B
1.74361e-48	0.348801	0.709	0.462	2.33104e-44	AM	NAA10
1.74785e-48	0.263539	0.289	0.105	2.3367e-44	AM	IKZF2
1.85456e-48	0.29581	0.511	0.261	2.47936e-44	AM	ARSA
1.98569e-48	0.311292	0.584	0.322	2.65466e-44	AM	ENSCAFG00000035349
2.01997e-48	0.372609	0.59	0.339	2.7005e-44	AM	CAMTA1
2.05242e-48	0.272241	0.448	0.212	2.74387e-44	AM	RIOK2
2.52241e-48	0.289689	0.524	0.27	3.37221e-44	AM	TMX4
3.4996e-48	0.346764	0.937	0.813	4.67862e-44	AM	SUMO2
3.7802e-48	0.370557	0.476	0.239	5.05375e-44	AM	CHORDC1
4.93029e-48	0.334783	0.513	0.266	6.5913e-44	AM	KIF16B
5.43292e-48	0.421901	0.41	0.196	7.26327e-44	AM	CD68
6.40414e-48	0.286858	0.405	0.185	8.56169e-44	AM	TMEM132B
8.51393e-48	0.318894	0.586	0.328	1.13823e-43	AM	APPL1
9.01553e-48	0.265439	0.374	0.164	1.20529e-43	AM	CLN5
1.1282e-47	0.261518	0.325	0.131	1.50829e-43	AM	TTC37
1.20518e-47	0.267442	0.438	0.208	1.6112e-43	AM	NUDC
1.30654e-47	0.360065	0.748	0.523	1.74671e-43	AM	MRPL20
1.36963e-47	0.272263	0.517	0.263	1.83106e-43	AM	ETV2
1.39054e-47	0.310315	0.557	0.303	1.85902e-43	AM	PLEK2
1.4397e-47	0.266382	0.391	0.175	1.92474e-43	AM	MACROD1
1.53701e-47	0.337784	0.885	0.762	2.05483e-43	AM	EFCAB8
1.80024e-47	0.352451	0.451	0.221	2.40674e-43	AM	SCFD2
1.96788e-47	0.30959	0.474	0.239	2.63086e-43	AM	EPRS1
2.00589e-47	0.289173	0.357	0.154	2.68168e-43	AM	DYNC2H1
2.18298e-47	0.360067	0.763	0.557	2.91842e-43	AM	PSMA6
2.31939e-47	0.338806	0.626	0.375	3.1008e-43	AM	PSMA3
2.49795e-47	0.257704	0.474	0.23	3.33952e-43	AM	CCS
2.52352e-47	0.332807	0.553	0.297	3.3737e-43	AM	XPR1
2.91397e-47	0.352296	0.807	0.63	3.89569e-43	AM	ACADVL
2.91777e-47	0.319364	0.978	0.913	3.90076e-43	AM	ARPC3
3.53792e-47	0.325761	0.657	0.408	4.72984e-43	AM	SARNP
3.79207e-47	0.335611	0.611	0.359	5.06961e-43	AM	PFDN6
4.08157e-47	0.287191	0.483	0.244	5.45665e-43	AM	SDHC
5.32293e-47	0.326241	0.585	0.329	7.11623e-43	AM	VPS29
5.8439e-47	0.268306	0.485	0.241	7.81271e-43	AM	STAU1
6.15149e-47	0.321749	0.983	0.917	8.22392e-43	AM	CAPG
6.75053e-47	0.377091	0.849	0.697	9.02478e-43	AM	TWF2
7.30041e-47	0.343322	0.723	0.487	9.75991e-43	AM	PHPT1
8.00828e-47	0.311363	0.452	0.225	1.07063e-42	AM	CWC27
8.13819e-47	0.261941	0.439	0.207	1.08799e-42	AM	LARP4
8.66902e-47	0.284337	0.462	0.23	1.15896e-42	AM	MPST
1.20191e-46	0.380077	0.633	0.379	1.60683e-42	AM	CERT1
1.31922e-46	0.271476	0.417	0.195	1.76367e-42	AM	ENSCAFG00000041170
1.59136e-46	0.257176	0.355	0.154	2.12749e-42	AM	PDZD11
1.61782e-46	0.37106	0.742	0.527	2.16286e-42	AM	SNRPB
1.7014e-46	0.292716	0.489	0.251	2.27461e-42	AM	CIAO2B
1.84472e-46	0.346369	0.94	0.831	2.46621e-42	AM	GRB2
2.04032e-46	0.255338	0.32	0.132	2.72771e-42	AM	AIFM2
2.08018e-46	0.313593	0.617	0.356	2.78099e-42	AM	PDCD5
2.98728e-46	0.287219	0.529	0.281	3.99369e-42	AM	DUSP11
3.24121e-46	0.251595	0.373	0.164	4.33317e-42	AM	MTRES1
3.3351e-46	0.33265	0.747	0.521	4.45869e-42	AM	SPCS3
3.35625e-46	0.309046	0.625	0.367	4.48697e-42	AM	ENSCAFG00000013683
3.39065e-46	0.266708	0.401	0.187	4.53296e-42	AM	NDUFS3
3.77541e-46	0.282825	0.444	0.218	5.04734e-42	AM	BCAS2
4.27476e-46	0.339462	0.711	0.473	5.71493e-42	AM	UGDH
5.28738e-46	0.280758	0.488	0.25	7.0687e-42	AM	ENSCAFG00000013515
6.8391e-46	0.262522	0.379	0.171	9.14319e-42	AM	USP14
6.86189e-46	0.368426	0.724	0.5	9.17366e-42	AM	RPN2
7.54994e-46	0.255572	0.432	0.207	1.00935e-41	AM	MRPS28
7.55677e-46	0.253234	0.465	0.226	1.01026e-41	AM	RIDA
1.07221e-45	0.278713	0.455	0.226	1.43344e-41	AM	ENSCAFG00000041140
1.09084e-45	0.324062	0.816	0.609	1.45834e-41	AM	FIS1
1.28194e-45	0.250497	0.352	0.153	1.71383e-41	AM	ECH1
1.28821e-45	0.254241	0.388	0.177	1.72221e-41	AM	ACTR10
1.32893e-45	0.304181	0.708	0.451	1.77665e-41	AM	RALB
1.37822e-45	0.254185	0.426	0.201	1.84254e-41	AM	COA1
1.46361e-45	0.258305	0.404	0.189	1.9567e-41	AM	MRTO4
1.98901e-45	0.361941	0.985	0.923	2.65911e-41	AM	LAPTM5
2.28551e-45	0.292984	0.527	0.283	3.05549e-41	AM	GFUS
3.5164e-45	0.271732	0.442	0.217	4.70108e-41	AM	TMX3
3.71048e-45	0.29569	0.513	0.275	4.96055e-41	AM	BOLA3
4.29931e-45	0.266437	0.405	0.193	5.74775e-41	AM	MRPL11
4.36687e-45	0.285752	0.431	0.209	5.83807e-41	AM	PRNP
4.53451e-45	0.330282	0.601	0.349	6.06219e-41	AM	TAF10
5.44703e-45	0.265637	0.455	0.224	7.28213e-41	AM	RAD23A
5.80756e-45	0.319677	0.583	0.335	7.76413e-41	AM	PSMG4
6.20035e-45	0.274138	0.383	0.175	8.28924e-41	AM	ESF1
6.45734e-45	0.259014	0.365	0.16	8.63282e-41	AM	DPY19L1
7.12585e-45	0.264724	0.382	0.174	9.52655e-41	AM	TNKS2
7.23008e-45	0.278236	0.537	0.289	9.66589e-41	AM	TAOK2
7.43268e-45	0.314052	0.922	0.805	9.93675e-41	AM	NANS
7.57546e-45	0.342254	0.55	0.315	1.01276e-40	AM	ENSCAFG00000016151
8.41314e-45	0.303553	0.6	0.344	1.12475e-40	AM	MRPL55
8.49342e-45	0.280648	0.511	0.269	1.13549e-40	AM	C5orf34
8.85753e-45	0.272468	0.499	0.259	1.18416e-40	AM	VDAC3
1.00767e-44	0.276396	0.993	0.941	1.34715e-40	AM	ACTG1
1.16354e-44	0.332644	0.739	0.524	1.55553e-40	AM	MRPL28
1.27715e-44	0.304094	0.617	0.36	1.70743e-40	AM	PDXK
1.60406e-44	0.264955	0.403	0.189	2.14447e-40	AM	AKAP7
1.61635e-44	0.323935	0.486	0.256	2.1609e-40	AM	ABR
1.65993e-44	0.28743	0.561	0.309	2.21917e-40	AM	TRIP11
2.07625e-44	0.267803	0.397	0.186	2.77574e-40	AM	GRK6
2.19006e-44	0.299469	0.637	0.384	2.92789e-40	AM	DNAJC8
2.35689e-44	0.254545	0.419	0.199	3.15093e-40	AM	SLC2A4RG
2.46867e-44	0.268085	0.424	0.204	3.30037e-40	AM	MMP14
2.64088e-44	0.268654	0.402	0.188	3.53059e-40	AM	USP25
2.67304e-44	0.250534	0.388	0.179	3.57359e-40	AM	DCTN1
3.01309e-44	0.297534	0.467	0.245	4.0282e-40	AM	DRAP1
3.01312e-44	0.288617	0.501	0.264	4.02824e-40	AM	ISCU
3.13502e-44	0.267277	0.485	0.251	4.19121e-40	AM	UQCRC2
3.18909e-44	0.261213	0.272	0.104	4.2635e-40	AM	LMO1
5.37917e-44	0.295226	0.586	0.338	7.19142e-40	AM	SF3B2
5.65149e-44	0.37406	0.743	0.535	7.55548e-40	AM	PLEKHO1
5.89169e-44	0.30378	0.703	0.451	7.8766e-40	AM	SRI
7.34476e-44	0.273599	0.523	0.282	9.81922e-40	AM	SMARCE1
8.14482e-44	0.330527	0.721	0.504	1.08888e-39	AM	PSMD8
9.40016e-44	0.252162	0.377	0.173	1.25671e-39	AM	METTL5
9.97355e-44	0.270827	0.467	0.238	1.33336e-39	AM	VPS36
1.02244e-43	0.358843	0.769	0.569	1.3669e-39	AM	EIF5B
1.1394e-43	0.277964	0.342	0.148	1.52326e-39	AM	NUBPL
1.2233e-43	0.26794	0.412	0.195	1.63543e-39	AM	STK3
1.26504e-43	0.34695	0.878	0.76	1.69123e-39	AM	MSN
1.34995e-43	0.256028	0.375	0.17	1.80474e-39	AM	RNF141
1.89226e-43	0.260862	0.375	0.17	2.52977e-39	AM	RNF169
2.04155e-43	0.255578	0.341	0.15	2.72935e-39	AM	MSL3
2.092e-43	0.260671	0.383	0.18	2.79679e-39	AM	PSMD14
2.10743e-43	0.255038	0.486	0.249	2.81743e-39	AM	TSPAN3
2.30415e-43	0.340431	0.895	0.776	3.08041e-39	AM	KRTCAP2
2.37304e-43	0.257473	0.599	0.34	3.17251e-39	AM	GRINA
2.47747e-43	0.266226	0.453	0.229	3.31213e-39	AM	MRPL39
2.69799e-43	0.275596	0.504	0.265	3.60694e-39	AM	LMBRD1
2.99879e-43	0.270886	0.489	0.257	4.00908e-39	AM	SUMF1
3.2483e-43	0.272805	0.441	0.221	4.34266e-39	AM	TMED7
3.26795e-43	0.305906	0.459	0.237	4.36892e-39	AM	COX8A
3.39262e-43	0.253648	0.435	0.21	4.5356e-39	AM	AFTPH
3.64212e-43	0.263756	0.525	0.277	4.86915e-39	AM	SNX13
4.43445e-43	0.25344	0.313	0.131	5.92841e-39	AM	POLR2D
5.49538e-43	0.417325	0.725	0.518	7.34677e-39	AM	MANF
5.53896e-43	0.255302	0.4	0.189	7.40503e-39	AM	SNX14
6.34022e-43	0.295891	0.547	0.303	8.47623e-39	AM	PLEC
9.97595e-43	0.267269	0.346	0.154	1.33369e-38	AM	ARHGEF18
1.24899e-42	0.339124	0.782	0.594	1.66978e-38	AM	SKP1
1.39524e-42	0.313481	0.507	0.276	1.86529e-38	AM	MYOF
1.48821e-42	0.253519	0.351	0.155	1.98959e-38	AM	DENND4C
1.75823e-42	0.308315	0.765	0.554	2.35058e-38	AM	NDUFB7
2.04594e-42	0.265065	0.347	0.154	2.73522e-38	AM	TCF20
2.08489e-42	0.269177	0.519	0.278	2.78729e-38	AM	NDUFV3
2.11131e-42	0.266592	0.444	0.226	2.82261e-38	AM	SHARPIN
2.74806e-42	0.274637	0.428	0.212	3.67388e-38	AM	VPS13A
3.1426e-42	0.267103	0.337	0.147	4.20135e-38	AM	NCEH1
3.19188e-42	0.327387	0.597	0.37	4.26722e-38	AM	ENSCAFG00000042602
4.56378e-42	0.262874	0.401	0.195	6.10132e-38	AM	PSMD2
4.66576e-42	0.259384	0.352	0.16	6.23765e-38	AM	CHID1
5.50619e-42	0.250171	0.481	0.247	7.36123e-38	AM	ELP4
5.78552e-42	0.28101	0.598	0.352	7.73466e-38	AM	CILP2
6.24846e-42	0.355126	0.714	0.508	8.35357e-38	AM	DYNC1H1
8.27181e-42	0.261253	0.441	0.223	1.10586e-37	AM	ENSCAFG00000007479
1.08294e-41	0.358145	0.87	0.716	1.44778e-37	AM	KTN1
1.42094e-41	0.259228	0.472	0.247	1.89966e-37	AM	AURKAIP1
1.42911e-41	0.260462	0.366	0.171	1.91058e-37	AM	BCCIP
1.55761e-41	0.256671	0.547	0.3	2.08237e-37	AM	DARS1
1.61294e-41	0.281603	0.537	0.302	2.15634e-37	AM	DYNLT3
1.62216e-41	0.264048	0.492	0.261	2.16867e-37	AM	ENSCAFG00000013864
1.87522e-41	0.287177	0.759	0.547	2.50698e-37	AM	TBCA
1.90699e-41	0.335948	0.784	0.604	2.54946e-37	AM	ENSCAFG00000048610
2.02068e-41	0.36588	0.801	0.629	2.70144e-37	AM	ENSCAFG00000004703
3.08706e-41	0.298507	0.526	0.286	4.12709e-37	AM	BRAF
3.2166e-41	0.282363	0.626	0.378	4.30027e-37	AM	ENSCAFG00000031478
3.34575e-41	0.276194	0.514	0.274	4.47294e-37	AM	ADRB2
4.53409e-41	0.327467	0.655	0.419	6.06162e-37	AM	VCP
4.86143e-41	0.330286	0.71	0.483	6.49925e-37	AM	ATP6V1H
5.0968e-41	0.329965	0.625	0.4	6.81391e-37	AM	GNG10
5.25234e-41	0.260839	0.407	0.199	7.02185e-37	AM	ATE1
5.91455e-41	0.377799	0.658	0.437	7.90716e-37	AM	PRKAR2B
7.78167e-41	0.274472	0.508	0.279	1.04033e-36	AM	SLC39A7
7.92902e-41	0.272396	0.573	0.323	1.06003e-36	AM	NFIC
1.33179e-40	0.257976	0.392	0.188	1.78047e-36	AM	TASOR2
1.36638e-40	0.261993	0.419	0.212	1.82672e-36	AM	HADHA
1.46683e-40	0.317294	0.907	0.785	1.961e-36	AM	PSMB1
1.58825e-40	0.251078	0.388	0.184	2.12333e-36	AM	GPATCH2
1.91816e-40	0.282173	0.572	0.328	2.56439e-36	AM	CNPY3
2.08368e-40	0.256001	0.406	0.201	2.78567e-36	AM	SLC39A6
2.58016e-40	0.259415	0.51	0.278	3.44942e-36	AM	HNRNPF
2.70864e-40	0.274799	0.522	0.288	3.62118e-36	AM	POLR2E
3.1877e-40	0.287874	0.533	0.3	4.26164e-36	AM	CCT4
3.66317e-40	0.267662	0.552	0.31	4.8973e-36	AM	HM13
3.97848e-40	0.334481	0.753	0.567	5.31883e-36	AM	ATP5PB
5.70805e-40	0.274397	0.377	0.181	7.63109e-36	AM	WNK3
5.78417e-40	0.262789	0.449	0.233	7.73286e-36	AM	PDCD2
6.28583e-40	0.318272	0.729	0.516	8.40353e-36	AM	NDUFS6
7.32025e-40	0.268633	0.633	0.381	9.78644e-36	AM	ENSCAFG00000015065
9.18002e-40	0.253263	0.411	0.203	1.22728e-35	AM	DPH6
9.97588e-40	0.336624	0.875	0.771	1.33368e-35	AM	ENSCAFG00000002541
1.0148e-39	0.344152	0.733	0.538	1.35669e-35	AM	EEA1
1.19877e-39	0.252744	0.411	0.204	1.60263e-35	AM	SCFD1
1.86668e-39	0.260656	0.517	0.285	2.49556e-35	AM	SYNCRIP
1.90718e-39	0.335609	0.758	0.559	2.54971e-35	AM	PSME1
1.91887e-39	0.263591	0.458	0.239	2.56533e-35	AM	TUSC3
2.23737e-39	0.325521	0.756	0.57	2.99114e-35	AM	PSMB4
2.34509e-39	0.318839	0.645	0.404	3.13516e-35	AM	CALR
2.55391e-39	0.264089	0.56	0.323	3.41432e-35	AM	ATP6V1C1
2.9609e-39	0.251012	0.46	0.24	3.95843e-35	AM	NT5C
3.48634e-39	0.252524	0.466	0.243	4.66089e-35	AM	OTULIN
3.79543e-39	0.25074	0.404	0.203	5.07411e-35	AM	ZDHHC12
3.88432e-39	0.260112	0.539	0.3	5.19295e-35	AM	NDUFAF3
4.13483e-39	0.328043	0.655	0.429	5.52786e-35	AM	FBXO6
4.75126e-39	0.266467	0.463	0.244	6.35196e-35	AM	RUFY1
5.87884e-39	0.250357	0.465	0.246	7.85942e-35	AM	CCT8
8.0097e-39	0.258283	0.534	0.301	1.07082e-34	AM	ENSCAFG00000042472
8.07419e-39	0.282298	0.605	0.366	1.07944e-34	AM	ENSCAFG00000016181
9.78266e-39	0.270503	0.291	0.122	1.30784e-34	AM	CALCRL
1.55604e-38	0.264192	0.589	0.35	2.08026e-34	AM	PDCD10
1.63792e-38	0.346539	0.561	0.339	2.18974e-34	AM	AHNAK
1.74977e-38	0.286181	0.637	0.404	2.33927e-34	AM	LMAN2
1.97059e-38	0.284695	0.611	0.374	2.63449e-34	AM	PJA2
2.40672e-38	0.319738	0.637	0.411	3.21754e-34	AM	VPS13C
2.58051e-38	0.251575	0.456	0.238	3.44988e-34	AM	AIG1
2.79203e-38	0.272869	0.423	0.219	3.73267e-34	AM	GUK1
2.93437e-38	0.267489	0.402	0.203	3.92296e-34	AM	TMEM144
3.69373e-38	0.297057	0.626	0.391	4.93814e-34	AM	UAP1
5.81893e-38	0.31711	0.697	0.458	7.77932e-34	AM	MRPL21
6.62824e-38	0.281851	0.475	0.253	8.8613e-34	AM	SMPDL3A
1.05962e-37	0.355478	0.818	0.642	1.4166e-33	AM	ATP5F1E
1.14807e-37	0.282343	0.654	0.413	1.53485e-33	AM	LACTB2
1.39177e-37	0.323286	0.654	0.436	1.86065e-33	AM	GOLGA4
1.40793e-37	0.257875	0.527	0.301	1.88227e-33	AM	SRSF4
1.49589e-37	0.26631	0.514	0.288	1.99985e-33	AM	PTPN12
1.65092e-37	0.252556	0.332	0.154	2.20711e-33	AM	GALNT12
1.90905e-37	0.33087	0.669	0.464	2.55221e-33	AM	ENSCAFG00000002015
1.95905e-37	0.333017	0.528	0.311	2.61905e-33	AM	YWHAH
2.95714e-37	0.303554	0.791	0.627	3.9534e-33	AM	DOCK11
3.02363e-37	0.305082	0.867	0.748	4.04229e-33	AM	ATP5F1C
4.01682e-37	0.280853	0.905	0.788	5.37009e-33	AM	NDUFS5
4.54467e-37	0.252841	0.385	0.189	6.07577e-33	AM	SPATA5
6.76849e-37	0.280795	0.664	0.428	9.0488e-33	AM	SAP18
7.07937e-37	0.273392	0.503	0.285	9.46441e-33	AM	ENSCAFG00000018285
7.29321e-37	0.309386	0.756	0.576	9.75029e-33	AM	PSMB3
8.25621e-37	0.29026	0.865	0.741	1.10377e-32	AM	SELENOF
9.89531e-37	0.340821	0.796	0.622	1.3229e-32	AM	ITPR2
1.1223e-36	0.358034	0.682	0.493	1.50041e-32	AM	SAMD9L
1.33486e-36	0.293898	0.687	0.465	1.78458e-32	AM	TAPBP
1.43132e-36	0.278155	0.92	0.833	1.91353e-32	AM	SPI1
1.57686e-36	0.284631	0.714	0.514	2.10811e-32	AM	P4HA1
2.64785e-36	0.366653	0.715	0.516	3.53992e-32	AM	PAG1
3.76996e-36	0.269243	0.56	0.33	5.04005e-32	AM	SRPRA
3.87163e-36	0.260951	0.557	0.327	5.17598e-32	AM	ZC3H15
5.63669e-36	0.260166	0.552	0.327	7.53569e-32	AM	ENSCAFG00000043522
5.80847e-36	0.28249	0.629	0.406	7.76534e-32	AM	DNTTIP2
6.26088e-36	0.290197	0.741	0.537	8.37018e-32	AM	SIRT5
6.65917e-36	0.254743	0.598	0.365	8.90264e-32	AM	NIFK
1.04165e-35	0.469811	0.534	0.315	1.39259e-31	AM	ATP6V1B2
1.05449e-35	0.260618	0.523	0.302	1.40975e-31	AM	HSD17B10
1.08993e-35	0.284691	0.716	0.503	1.45712e-31	AM	ENSCAFG00000019401
1.40841e-35	0.297077	0.714	0.499	1.8829e-31	AM	NDUFS4
2.65805e-35	0.277772	0.77	0.579	3.55354e-31	AM	VDAC2
2.98601e-35	0.261753	0.65	0.416	3.992e-31	AM	NDUFA2
3.49237e-35	0.263426	0.525	0.311	4.66895e-31	AM	IMMT
3.80372e-35	0.347567	0.824	0.685	5.08519e-31	AM	BBLN
9.02701e-35	0.297752	0.732	0.551	1.20682e-30	AM	SNX6
9.98005e-35	0.267844	0.622	0.403	1.33423e-30	AM	DDOST
1.04356e-34	0.251682	0.511	0.295	1.39513e-30	AM	VPS41
1.10377e-34	0.270846	0.795	0.606	1.47563e-30	AM	STX8
1.55927e-34	0.288157	0.723	0.519	2.08458e-30	AM	AP2M1
1.6001e-34	0.362821	0.79	0.65	2.13918e-30	AM	MYCBP2
2.58947e-34	0.272618	0.524	0.308	3.46187e-30	AM	ANO10
5.61432e-34	0.258565	0.428	0.231	7.50578e-30	AM	H2AZ2
1.29322e-33	0.277736	0.571	0.338	1.7289e-29	AM	TEX14
1.40441e-33	0.378445	0.9	0.786	1.87756e-29	AM	ENSCAFG00000041016
2.31483e-33	0.271514	0.729	0.557	3.0947e-29	AM	RHOA
2.53778e-33	0.264917	0.812	0.636	3.39276e-29	AM	FLOT1
3.7245e-33	0.297939	0.582	0.357	4.97928e-29	AM	RALGAPA2
4.82333e-33	0.300856	0.979	0.899	6.4483e-29	AM	ARHGAP45
6.17982e-33	0.274228	0.659	0.46	8.2618e-29	AM	TPR
8.58584e-33	0.25503	0.705	0.504	1.14784e-28	AM	SRP14
9.17339e-33	0.258996	0.468	0.263	1.22639e-28	AM	AMBRA1
9.17448e-33	0.286871	0.481	0.282	1.22654e-28	AM	SND1
1.03024e-32	0.261782	0.767	0.576	1.37733e-28	AM	MYO5A
1.46566e-32	0.308954	0.709	0.525	1.95945e-28	AM	ADK
1.87879e-32	0.289557	0.497	0.291	2.51176e-28	AM	SERPINB6
5.46655e-32	0.267601	0.807	0.645	7.30823e-28	AM	SNX2
6.52365e-32	0.267596	0.631	0.41	8.72147e-28	AM	ARHGDIB
6.61785e-32	0.278091	0.819	0.681	8.84741e-28	AM	NCOR1
6.83539e-32	0.270783	0.838	0.704	9.13823e-28	AM	MRPL52
7.63693e-32	0.285384	0.773	0.602	1.02098e-27	AM	ARHGDIA
1.1176e-31	0.269167	0.692	0.49	1.49412e-27	AM	JAZF1
1.34628e-31	0.295537	0.709	0.54	1.79984e-27	AM	ARID1B
1.43056e-31	0.300907	0.797	0.635	1.91251e-27	AM	ENSCAFG00000047673
1.78557e-31	0.275512	0.687	0.504	2.38713e-27	AM	PSMB6
2.7586e-31	0.253007	0.979	0.906	3.68798e-27	AM	HSP90AB1
5.55548e-31	0.273102	0.785	0.634	7.42713e-27	AM	SMDT1
7.40143e-31	0.261124	0.485	0.289	9.89497e-27	AM	RAD50
1.04082e-30	0.29426	0.651	0.467	1.39147e-26	AM	PARP4
1.85973e-30	0.263021	0.553	0.349	2.48628e-26	AM	MLLT10
6.20412e-30	0.271462	0.843	0.704	8.29428e-26	AM	ENSCAFG00000008336
6.71948e-30	0.263694	0.722	0.536	8.98327e-26	AM	TACC1
6.93021e-30	0.365753	0.705	0.563	9.265e-26	AM	CAMK1D
8.44377e-30	0.264478	0.703	0.507	1.12885e-25	AM	APRT
1.81e-29	0.251077	0.968	0.894	2.41979e-25	AM	RPL36AL
1.02462e-28	0.283588	0.772	0.639	1.36982e-24	AM	DNAJA1
1.03289e-28	0.255745	0.5	0.299	1.38087e-24	AM	TUBB4B
9.31932e-28	0.279295	0.893	0.805	1.2459e-23	AM	ANKRD12
1.05391e-27	0.264398	0.833	0.684	1.40897e-23	AM	ENSCAFG00000011362
4.32267e-26	0.289667	0.295	0.155	5.77897e-22	AM	THY1
6.48466e-26	0.254626	0.32	0.165	8.66934e-22	AM	HPSE
9.69222e-25	0.25451	0.728	0.587	1.29575e-20	AM	KIF5B
1.24429e-24	0.261491	0.77	0.642	1.66349e-20	AM	BZW1
1.52966e-24	0.261066	0.714	0.559	2.04501e-20	AM	RAN
8.74929e-24	0.25772	0.744	0.595	1.16969e-19	AM	TBC1D5
3.29597e-23	0.33809	0.634	0.437	4.40638e-19	AM	FKBP5
3.01936e-21	0.261443	0.593	0.42	4.03658e-17	AM	RASGEF1B
1.0829e-12	0.34419	0.779	0.726	1.44773e-08	AM	MT-ND3
8.06619e-247	2.444	0.943	0.584	1.07837e-242	FN1+ monocytes	FN1
6.09662e-207	1.19028	0.739	0.226	8.15057e-203	FN1+ monocytes	SMPDL3A
9.91754e-154	1.22069	0.973	0.799	1.32588e-149	FN1+ monocytes	LMNA
1.72384e-144	1.47141	0.641	0.221	2.30461e-140	FN1+ monocytes	RBP4
1.28295e-130	1.14518	1	0.991	1.71518e-126	FN1+ monocytes	VIM
6.25425e-128	1.30199	0.987	0.947	8.36131e-124	FN1+ monocytes	CRIP1
3.77295e-120	1.27057	0.976	0.913	5.04406e-116	FN1+ monocytes	LGALS3
1.68179e-119	0.955405	0.873	0.563	2.24838e-115	FN1+ monocytes	METRNL
3.06843e-119	1.01126	0.736	0.336	4.10219e-115	FN1+ monocytes	GLDN
2.85594e-118	1.09146	0.96	0.861	3.8181e-114	FN1+ monocytes	ANXA2
7.13293e-116	1.13195	0.866	0.622	9.53602e-112	FN1+ monocytes	YBX3
5.94952e-115	0.839351	0.972	0.805	7.95391e-111	FN1+ monocytes	GLRX
4.4203e-114	1.08607	0.99	0.922	5.9095e-110	FN1+ monocytes	LYZ
8.22867e-113	1.02982	0.93	0.698	1.10009e-108	FN1+ monocytes	BLOC1S6
1.26738e-112	1.00483	0.594	0.215	1.69436e-108	FN1+ monocytes	VEGFC
3.93995e-109	0.649948	0.283	0.049	5.26733e-105	FN1+ monocytes	TPPP3
3.99039e-107	1.27273	0.962	0.763	5.33475e-103	FN1+ monocytes	BPI
6.35851e-107	0.786219	1	0.994	8.50069e-103	FN1+ monocytes	DLA-64
2.79229e-105	1.05326	0.991	0.938	3.73301e-101	FN1+ monocytes	CSTB
6.15661e-105	1.10545	0.895	0.63	8.23077e-101	FN1+ monocytes	ENSCAFG00000031869
1.82955e-103	1.0295	0.977	0.919	2.44592e-99	FN1+ monocytes	ENSCAFG00000023111
1.94632e-103	1.0265	0.959	0.922	2.60204e-99	FN1+ monocytes	EMP3
2.81388e-102	1.13981	0.913	0.77	3.76188e-98	FN1+ monocytes	ALAS1
1.29479e-99	0.925215	0.86	0.573	1.731e-95	FN1+ monocytes	NID2
1.94577e-99	1.05392	0.615	0.249	2.6013e-95	FN1+ monocytes	IL1A
4.5502e-97	0.88879	0.976	0.885	6.08316e-93	FN1+ monocytes	CTSS
7.97909e-96	1.17689	0.902	0.666	1.06672e-91	FN1+ monocytes	S100P
1.38054e-94	0.674842	0.4	0.112	1.84564e-90	FN1+ monocytes	CXCL14
1.80188e-94	1.04066	0.769	0.407	2.40893e-90	FN1+ monocytes	OLR1
2.84218e-94	0.932551	0.999	0.944	3.79972e-90	FN1+ monocytes	DLA-DRA
2.23018e-93	1.29593	0.93	0.852	2.98153e-89	FN1+ monocytes	S100A5
1.17707e-91	0.680109	0.679	0.315	1.57362e-87	FN1+ monocytes	NRP2
4.50973e-91	0.429645	0.295	0.063	6.02906e-87	FN1+ monocytes	SLC39A14
1.87123e-89	0.62936	0.486	0.163	2.50164e-85	FN1+ monocytes	SH3PXD2B
6.88952e-89	0.926586	0.997	0.955	9.2106e-85	FN1+ monocytes	MT-CO1
1.37799e-88	0.970369	0.725	0.382	1.84223e-84	FN1+ monocytes	CD55
4.90988e-86	0.948934	0.803	0.537	6.56402e-82	FN1+ monocytes	TCF7L2
2.51265e-85	0.733647	0.942	0.813	3.35916e-81	FN1+ monocytes	LAMP2
5.31676e-85	1.04204	0.635	0.295	7.10798e-81	FN1+ monocytes	GCH1
6.98024e-85	0.973948	0.731	0.392	9.33188e-81	FN1+ monocytes	AOAH
1.22324e-83	0.811282	0.956	0.818	1.63534e-79	FN1+ monocytes	TIMP1
1.53017e-82	0.969872	0.96	0.897	2.04568e-78	FN1+ monocytes	ANXA1
1.40375e-81	0.418752	0.313	0.079	1.87667e-77	FN1+ monocytes	SDC4
8.1985e-81	0.79832	0.913	0.811	1.09606e-76	FN1+ monocytes	ANXA5
9.74942e-81	0.94457	0.593	0.274	1.3034e-76	FN1+ monocytes	SLC30A1
3.99932e-79	0.801204	0.568	0.239	5.3467e-75	FN1+ monocytes	CKAP2L
8.54682e-79	0.917512	0.981	0.902	1.14262e-74	FN1+ monocytes	ARHGAP45
1.19161e-77	0.852233	0.972	0.931	1.59307e-73	FN1+ monocytes	CYBA
2.38144e-77	1.03018	0.933	0.784	3.18375e-73	FN1+ monocytes	ENSCAFG00000031706
2.93465e-77	0.752718	0.868	0.699	3.92333e-73	FN1+ monocytes	MGST3
5.92442e-77	0.5443	0.419	0.144	7.92036e-73	FN1+ monocytes	THY1
6.39848e-75	0.430048	0.437	0.15	8.55412e-71	FN1+ monocytes	HK3
1.54532e-73	0.61622	0.477	0.185	2.06594e-69	FN1+ monocytes	KMO
4.33907e-72	0.755817	0.654	0.337	5.8009e-68	FN1+ monocytes	POC1A
1.09995e-71	0.630268	0.936	0.802	1.47052e-67	FN1+ monocytes	ENO1
2.07435e-71	0.698122	0.768	0.457	2.7732e-67	FN1+ monocytes	ENSCAFG00000004595
4.36285e-71	0.948139	0.974	0.901	5.83269e-67	FN1+ monocytes	CD74
5.80529e-71	0.679688	0.715	0.424	7.76109e-67	FN1+ monocytes	TNFSF13
9.70863e-71	0.631365	0.587	0.287	1.29795e-66	FN1+ monocytes	FLNA
5.99728e-70	0.707408	0.977	0.906	8.01777e-66	FN1+ monocytes	GPX1
9.08743e-70	0.723854	0.85	0.661	1.2149e-65	FN1+ monocytes	CFLAR
1.28626e-69	0.729972	0.647	0.324	1.7196e-65	FN1+ monocytes	TNFAIP3
3.36703e-69	0.652846	1	0.995	4.50138e-65	FN1+ monocytes	B2M
3.85615e-69	0.529079	0.503	0.206	5.15529e-65	FN1+ monocytes	TGM2
7.57962e-69	0.796437	0.999	0.968	1.01332e-64	FN1+ monocytes	MT-CO3
4.0705e-68	0.51907	0.573	0.267	5.44185e-64	FN1+ monocytes	TNS3
1.23846e-67	0.650104	0.519	0.223	1.6557e-63	FN1+ monocytes	MBNL2
3.0608e-67	0.753845	0.903	0.833	4.09199e-63	FN1+ monocytes	EZR
2.1481e-66	0.743404	0.892	0.792	2.87179e-62	FN1+ monocytes	ENSCAFG00000041016
6.06568e-66	0.465244	0.561	0.255	8.1092e-62	FN1+ monocytes	RAB13
6.13278e-66	0.548446	0.865	0.67	8.19892e-62	FN1+ monocytes	GGTA1
1.37753e-65	0.558362	0.635	0.335	1.84162e-61	FN1+ monocytes	PFKP
2.7295e-65	0.659894	0.999	0.928	3.64906e-61	FN1+ monocytes	HLA-DQB2
7.45646e-65	0.532424	0.585	0.292	9.96854e-61	FN1+ monocytes	SERPINB8
1.81634e-64	0.813891	0.98	0.958	2.42826e-60	FN1+ monocytes	SERF2
5.34051e-64	0.747245	0.997	0.968	7.13973e-60	FN1+ monocytes	MT-ATP6
1.32147e-63	0.471054	0.558	0.253	1.76667e-59	FN1+ monocytes	ADAM17
1.55384e-63	0.413775	0.417	0.156	2.07733e-59	FN1+ monocytes	MAP3K8
1.60174e-62	0.609027	0.623	0.333	2.14137e-58	FN1+ monocytes	LY86
5.56923e-62	1.59909	0.61	0.399	7.4455e-58	FN1+ monocytes	MARCO
1.55831e-61	0.789433	0.999	0.968	2.0833e-57	FN1+ monocytes	MT-CO2
2.60946e-61	0.492783	0.647	0.346	3.48859e-57	FN1+ monocytes	TCIRG1
8.15621e-61	0.321243	0.318	0.1	1.0904e-56	FN1+ monocytes	FAM20C
1.27752e-60	0.741215	0.766	0.555	1.70791e-56	FN1+ monocytes	SCPEP1
1.36171e-60	0.679922	0.617	0.313	1.82047e-56	FN1+ monocytes	ATP6V1B2
5.77578e-60	0.341945	0.312	0.098	7.72164e-56	FN1+ monocytes	TCEA3
1.3398e-59	0.591048	0.717	0.426	1.79118e-55	FN1+ monocytes	ASAH1
2.5827e-59	0.612506	0.979	0.923	3.45281e-55	FN1+ monocytes	RNASEK
3.21451e-59	0.595898	0.742	0.484	4.29748e-55	FN1+ monocytes	CTSH
9.51432e-59	0.622453	0.729	0.475	1.27197e-54	FN1+ monocytes	CYBB
2.84437e-58	0.688815	0.728	0.477	3.80264e-54	FN1+ monocytes	BLVRB
4.26458e-58	0.822566	0.675	0.416	5.70132e-54	FN1+ monocytes	RASGEF1B
6.06236e-58	0.904126	0.675	0.434	8.10476e-54	FN1+ monocytes	PPARG
7.80867e-58	0.418879	0.479	0.212	1.04394e-53	FN1+ monocytes	ARHGEF10L
8.56789e-58	0.573652	0.788	0.582	1.14544e-53	FN1+ monocytes	PGK1
8.91025e-58	0.505044	0.536	0.259	1.19121e-53	FN1+ monocytes	TFEC
6.76406e-57	0.389073	0.433	0.178	9.04287e-53	FN1+ monocytes	C1GALT1
9.23077e-57	0.62548	0.97	0.916	1.23406e-52	FN1+ monocytes	CD63
1.24443e-56	0.365537	0.407	0.161	1.66368e-52	FN1+ monocytes	ALDH3B1
1.62759e-56	0.701424	0.701	0.471	2.17592e-52	FN1+ monocytes	ENSCAFG00000032363
1.69546e-56	0.44882	0.487	0.222	2.26666e-52	FN1+ monocytes	ANXA4
2.22023e-55	1.63942	0.811	0.702	2.96822e-51	FN1+ monocytes	APOE
1.73137e-54	0.496554	0.427	0.177	2.31466e-50	FN1+ monocytes	EGR1
2.1183e-54	0.621833	0.991	0.949	2.83195e-50	FN1+ monocytes	MT-ND4
1.30373e-53	1.05632	0.677	0.477	1.74296e-49	FN1+ monocytes	CLU
1.5465e-53	0.608659	0.943	0.88	2.06751e-49	FN1+ monocytes	ENSCAFG00000032392
1.96379e-53	0.549311	0.788	0.575	2.62538e-49	FN1+ monocytes	AP1S2
3.00826e-53	0.475739	0.52	0.253	4.02174e-49	FN1+ monocytes	MATK
3.18536e-53	0.387203	0.507	0.243	4.25851e-49	FN1+ monocytes	TAGLN2
5.34648e-53	0.590763	0.915	0.787	7.14771e-49	FN1+ monocytes	CTSC
6.63404e-53	0.477392	0.644	0.368	8.86905e-49	FN1+ monocytes	AGPAT2
8.64219e-53	0.575164	0.761	0.506	1.15537e-48	FN1+ monocytes	SNX24
1.00382e-52	0.650764	0.748	0.547	1.34201e-48	FN1+ monocytes	ENSCAFG00000046386
2.21914e-52	0.632424	0.952	0.883	2.96677e-48	FN1+ monocytes	HSP90B1
3.4833e-52	0.411448	0.4	0.166	4.65682e-48	FN1+ monocytes	CDC42BPB
3.60361e-52	1.1355	0.691	0.502	4.81766e-48	FN1+ monocytes	CPNE6
4.04552e-52	0.306183	0.295	0.095	5.40845e-48	FN1+ monocytes	PTGER2
6.60473e-52	0.61285	0.879	0.817	8.82986e-48	FN1+ monocytes	RABAC1
7.8231e-52	0.49581	0.999	0.974	1.04587e-47	FN1+ monocytes	ENSCAFG00000042554
1.34284e-51	0.71953	0.642	0.389	1.79524e-47	FN1+ monocytes	SDC2
1.91187e-51	0.301665	0.311	0.106	2.55598e-47	FN1+ monocytes	LMO1
2.07285e-51	0.294048	0.342	0.125	2.77119e-47	FN1+ monocytes	ANKRD9
3.13757e-51	0.538256	0.546	0.279	4.19462e-47	FN1+ monocytes	SLC37A2
6.71588e-51	0.489154	0.635	0.359	8.97846e-47	FN1+ monocytes	SGMS1
9.47347e-51	0.470614	0.989	0.898	1.26651e-46	FN1+ monocytes	ENSCAFG00000019360
9.86698e-51	0.72331	0.738	0.533	1.31912e-46	FN1+ monocytes	GDE1
1.7882e-50	0.407492	0.584	0.3	2.39064e-46	FN1+ monocytes	NPC1
4.08524e-50	0.425873	0.999	0.987	5.46155e-46	FN1+ monocytes	UBB
1.44125e-49	0.646177	0.556	0.302	1.9268e-45	FN1+ monocytes	SH3BP5
2.35503e-49	0.42256	0.577	0.309	3.14844e-45	FN1+ monocytes	PLEC
3.59009e-49	0.427455	0.567	0.303	4.7996e-45	FN1+ monocytes	ITM2C
5.52812e-49	0.445871	0.467	0.221	7.39055e-45	FN1+ monocytes	CABCOCO1
6.64417e-49	0.509942	0.725	0.482	8.8826e-45	FN1+ monocytes	ENSCAFG00000023205
1.19776e-48	0.494015	0.869	0.769	1.60128e-44	FN1+ monocytes	COX5A
1.20063e-48	0.519805	0.605	0.344	1.60512e-44	FN1+ monocytes	CASP4
3.13173e-48	0.536797	0.776	0.575	4.18681e-44	FN1+ monocytes	MBOAT1
9.1764e-48	0.497467	0.993	0.983	1.22679e-43	FN1+ monocytes	S100A8
1.98028e-47	0.422221	0.432	0.193	2.64743e-43	FN1+ monocytes	SLC30A4
3.08206e-47	0.363039	0.426	0.19	4.12041e-43	FN1+ monocytes	GBA
3.81913e-47	0.527135	0.739	0.545	5.1058e-43	FN1+ monocytes	UQCRQ
4.65051e-47	0.45535	0.634	0.379	6.21727e-43	FN1+ monocytes	HSDL2
4.85094e-47	0.899528	0.816	0.723	6.48522e-43	FN1+ monocytes	MT-ND3
1.18214e-46	0.439488	0.637	0.375	1.5804e-42	FN1+ monocytes	STOM
1.27343e-46	0.550009	0.805	0.642	1.70245e-42	FN1+ monocytes	GRN
1.58754e-46	0.572129	0.842	0.693	2.12239e-42	FN1+ monocytes	MAFB
1.82615e-46	0.398204	0.886	0.758	2.44138e-42	FN1+ monocytes	NFKBIA
4.8452e-46	0.496158	0.553	0.297	6.47754e-42	FN1+ monocytes	PECAM1
5.87762e-46	0.607342	0.707	0.492	7.85778e-42	FN1+ monocytes	ENSCAFG00000025332
6.01639e-46	0.379686	0.386	0.167	8.04332e-42	FN1+ monocytes	WIPI1
6.86414e-46	0.526469	0.872	0.797	9.17667e-42	FN1+ monocytes	CAST
1.06491e-45	0.529362	0.771	0.6	1.42368e-41	FN1+ monocytes	ENSCAFG00000044475
2.81467e-45	0.365642	0.513	0.26	3.76293e-41	FN1+ monocytes	ENSCAFG00000009857
2.85999e-45	0.501237	0.751	0.536	3.82352e-41	FN1+ monocytes	CAT
5.1769e-45	0.38739	0.395	0.171	6.921e-41	FN1+ monocytes	EMR4
5.62111e-45	0.40027	0.59	0.325	7.51486e-41	FN1+ monocytes	ENSCAFG00000017708
8.8587e-45	0.317769	0.433	0.195	1.18432e-40	FN1+ monocytes	UROD
1.01839e-44	0.349113	0.937	0.802	1.36149e-40	FN1+ monocytes	PLIN2
1.06613e-44	0.576748	0.617	0.373	1.42531e-40	FN1+ monocytes	FTH1
1.58127e-44	0.267307	0.655	0.381	2.11399e-40	FN1+ monocytes	DLA-79
2.65235e-44	0.448897	0.999	0.988	3.54592e-40	FN1+ monocytes	PTMA
2.83628e-44	0.309913	0.399	0.172	3.79182e-40	FN1+ monocytes	IGF2R
3.77371e-44	0.462481	0.89	0.831	5.04508e-40	FN1+ monocytes	VPS28
4.17711e-44	0.565085	0.792	0.557	5.58438e-40	FN1+ monocytes	MSR1
4.42669e-44	0.48599	0.969	0.899	5.91804e-40	FN1+ monocytes	GNAS
5.69949e-44	0.571271	0.917	0.857	7.61965e-40	FN1+ monocytes	DBI
5.95517e-44	0.462784	0.739	0.503	7.96147e-40	FN1+ monocytes	DRAM2
5.99826e-44	0.406845	0.449	0.216	8.01907e-40	FN1+ monocytes	PRNP
7.69756e-44	0.449463	0.848	0.709	1.02909e-39	FN1+ monocytes	ATOX1
1.92435e-43	0.30526	0.363	0.152	2.57266e-39	FN1+ monocytes	RAB3IL1
2.07251e-43	0.452976	0.877	0.758	2.77074e-39	FN1+ monocytes	TBC1D9
4.58907e-43	0.467865	0.916	0.853	6.13513e-39	FN1+ monocytes	ENSCAFG00000006913
5.58551e-43	0.469516	0.776	0.59	7.46726e-39	FN1+ monocytes	RPL22L1
5.59429e-43	0.49264	0.434	0.207	7.479e-39	FN1+ monocytes	CTSK
6.53881e-43	0.393968	0.583	0.332	8.74173e-39	FN1+ monocytes	ENSCAFG00000043522
9.66974e-43	0.44388	0.848	0.733	1.29275e-38	FN1+ monocytes	ENSCAFG00000017655
1.31986e-42	0.360053	0.637	0.368	1.76452e-38	FN1+ monocytes	PDXK
1.46813e-42	0.343897	0.385	0.171	1.96274e-38	FN1+ monocytes	UBAC1
1.70106e-42	0.330721	0.325	0.129	2.27415e-38	FN1+ monocytes	ITGA6
2.38381e-42	1.005	0.672	0.549	3.18692e-38	FN1+ monocytes	VSIG4
3.6762e-42	0.474149	0.694	0.469	4.91471e-38	FN1+ monocytes	MRPL21
4.53659e-42	0.478957	0.873	0.779	6.06497e-38	FN1+ monocytes	ENSCAFG00000008221
5.7697e-42	0.512982	0.94	0.882	7.71351e-38	FN1+ monocytes	CSNK1G1
6.47507e-42	0.475028	0.926	0.882	8.65652e-38	FN1+ monocytes	SNX3
6.68069e-42	0.374926	0.605	0.355	8.93142e-38	FN1+ monocytes	VDAC1
6.8673e-42	0.386829	0.536	0.291	9.1809e-38	FN1+ monocytes	PGM1
8.07385e-42	0.283987	0.481	0.223	1.07939e-37	FN1+ monocytes	RPS6KA2
1.01937e-41	0.517198	0.835	0.736	1.3628e-37	FN1+ monocytes	LAMTOR2
1.59633e-41	0.884321	0.762	0.637	2.13413e-37	FN1+ monocytes	ENSCAFG00000005768
1.71979e-41	0.454413	0.883	0.774	2.29919e-37	FN1+ monocytes	ENSCAFG00000002541
2.43948e-41	0.483436	0.34	0.14	3.26134e-37	FN1+ monocytes	CD9
3.93826e-41	0.54893	1	0.997	5.26506e-37	FN1+ monocytes	FTH1.1
4.69106e-41	0.367099	0.601	0.344	6.27148e-37	FN1+ monocytes	CHCHD10
6.00246e-41	0.400996	0.852	0.745	8.02469e-37	FN1+ monocytes	ENSCAFG00000023735
6.41764e-41	0.490147	0.993	0.953	8.57974e-37	FN1+ monocytes	RPS28
1.47971e-40	0.481127	0.762	0.604	1.97823e-36	FN1+ monocytes	LAMTOR1
1.49595e-40	0.340632	0.382	0.172	1.99994e-36	FN1+ monocytes	CYP46A1
1.5702e-40	0.68565	0.956	0.893	2.0992e-36	FN1+ monocytes	MT-ND1
1.77029e-40	0.55042	0.52	0.276	2.36669e-36	FN1+ monocytes	ANOS1
2.39039e-40	0.311879	0.383	0.17	3.19571e-36	FN1+ monocytes	ENSCAFG00000013015
2.64571e-40	0.330916	0.597	0.329	3.53705e-36	FN1+ monocytes	ENSCAFG00000009211
3.63246e-40	0.360995	0.527	0.28	4.85623e-36	FN1+ monocytes	PSEN1
6.50441e-40	0.32732	0.436	0.21	8.69574e-36	FN1+ monocytes	ENSCAFG00000012201
1.2926e-39	0.422999	0.957	0.914	1.72808e-35	FN1+ monocytes	CLIC1
1.47222e-39	0.369377	0.604	0.36	1.96821e-35	FN1+ monocytes	NDUFA6
1.74756e-39	0.36511	0.527	0.291	2.33631e-35	FN1+ monocytes	TMED3
2.07131e-39	0.423871	0.956	0.896	2.76913e-35	FN1+ monocytes	ENSCAFG00000031458
2.48937e-39	0.404231	0.375	0.172	3.32804e-35	FN1+ monocytes	FBXO42
2.97953e-39	0.417439	0.625	0.372	3.98333e-35	FN1+ monocytes	APP
3.83402e-39	0.311011	0.258	0.093	5.1257e-35	FN1+ monocytes	ZDHHC14
5.08999e-39	0.448185	0.869	0.785	6.80481e-35	FN1+ monocytes	CTSZ
5.10923e-39	0.546903	0.283	0.108	6.83054e-35	FN1+ monocytes	SPP1
7.22033e-39	0.269777	0.409	0.186	9.65286e-35	FN1+ monocytes	SERPINB10
8.32158e-39	0.397253	0.527	0.299	1.11251e-34	FN1+ monocytes	LAP3
8.36857e-39	0.410015	0.594	0.358	1.11879e-34	FN1+ monocytes	ENSCAFG00000019501
9.38775e-39	0.276859	0.348	0.148	1.25505e-34	FN1+ monocytes	VDR
9.75575e-39	0.398033	0.973	0.921	1.30425e-34	FN1+ monocytes	CAPG
1.43103e-38	0.312917	0.372	0.17	1.91315e-34	FN1+ monocytes	SLC43A3
1.56079e-38	0.42558	0.702	0.499	2.08662e-34	FN1+ monocytes	ENSCAFG00000015284
1.59433e-38	0.364583	0.466	0.245	2.13145e-34	FN1+ monocytes	COX8A
1.72004e-38	0.290739	0.392	0.183	2.29952e-34	FN1+ monocytes	PLOD3
2.13567e-38	0.297538	0.413	0.199	2.85518e-34	FN1+ monocytes	NQO2
2.41738e-38	0.289798	0.365	0.164	3.23179e-34	FN1+ monocytes	KCNAB2
2.91819e-38	0.432093	0.677	0.473	3.90133e-34	FN1+ monocytes	TMED5
3.46427e-38	0.381577	0.566	0.336	4.63138e-34	FN1+ monocytes	GTF3A
5.16691e-38	0.331835	0.511	0.27	6.90765e-34	FN1+ monocytes	DPP7
9.66521e-38	0.346317	0.581	0.337	1.29214e-33	FN1+ monocytes	ENSCAFG00000045775
1.06793e-37	0.387258	0.55	0.321	1.42771e-33	FN1+ monocytes	ENSCAFG00000002703
1.07808e-37	0.361432	0.922	0.836	1.44129e-33	FN1+ monocytes	CD48
1.0913e-37	0.457046	0.718	0.515	1.45895e-33	FN1+ monocytes	RRBP1
1.09613e-37	0.35094	0.544	0.302	1.46542e-33	FN1+ monocytes	PSTPIP2
1.69208e-37	0.460361	0.792	0.665	2.26214e-33	FN1+ monocytes	ATP5MC1
1.72979e-37	0.402253	0.497	0.272	2.31255e-33	FN1+ monocytes	DBNDD2
1.88281e-37	0.315119	0.476	0.247	2.51713e-33	FN1+ monocytes	TMCO1
2.29468e-37	0.43498	0.912	0.842	3.06776e-33	FN1+ monocytes	PSMA7
2.90649e-37	0.655956	0.848	0.812	3.88569e-33	FN1+ monocytes	ATG3
3.12231e-37	0.28176	0.38	0.176	4.17421e-33	FN1+ monocytes	GAS2L1
3.72719e-37	0.472589	0.896	0.849	4.98289e-33	FN1+ monocytes	ENSCAFG00000045013
3.73135e-37	0.292374	0.462	0.234	4.98844e-33	FN1+ monocytes	SEC61A1
5.37919e-37	0.291066	0.437	0.217	7.19144e-33	FN1+ monocytes	ATIC
5.95145e-37	0.450729	0.836	0.727	7.95649e-33	FN1+ monocytes	KTN1
6.34568e-37	0.287449	0.356	0.161	8.48354e-33	FN1+ monocytes	ENSCAFG00000031092
6.96576e-37	0.335575	0.536	0.298	9.31253e-33	FN1+ monocytes	RAP1B
6.98865e-37	0.436326	0.808	0.695	9.34313e-33	FN1+ monocytes	ENSCAFG00000042877
8.91338e-37	0.589254	0.883	0.838	1.19163e-32	FN1+ monocytes	S100A11
1.05462e-36	0.30462	0.509	0.277	1.40993e-32	FN1+ monocytes	NCF4
1.09452e-36	0.450926	0.685	0.493	1.46327e-32	FN1+ monocytes	UQCC2
1.13324e-36	0.421169	0.993	0.958	1.51503e-32	FN1+ monocytes	CFL1
1.24824e-36	0.415509	0.547	0.311	1.66878e-32	FN1+ monocytes	ITGAV
1.76152e-36	0.281348	0.429	0.212	2.35498e-32	FN1+ monocytes	MMP14
2.28388e-36	0.40954	0.983	0.926	3.05333e-32	FN1+ monocytes	LAPTM5
2.97045e-36	0.434016	0.591	0.368	3.97119e-32	FN1+ monocytes	HIPK2
3.28887e-36	0.624844	0.735	0.548	4.39689e-32	FN1+ monocytes	PEPD
3.83709e-36	0.321144	1	0.992	5.1298e-32	FN1+ monocytes	TPT1
4.50069e-36	0.375487	0.994	0.948	6.01698e-32	FN1+ monocytes	RPS11
6.1899e-36	0.408472	0.739	0.537	8.27528e-32	FN1+ monocytes	HIF1A
6.39003e-36	0.433731	0.675	0.454	8.54283e-32	FN1+ monocytes	DNASE2
7.31516e-36	0.295539	0.459	0.235	9.77964e-32	FN1+ monocytes	ENSCAFG00000041140
7.57752e-36	0.404127	0.605	0.378	1.01304e-31	FN1+ monocytes	LPP
8.41074e-36	0.333494	0.6	0.354	1.12443e-31	FN1+ monocytes	ND4L
8.87229e-36	0.397049	0.605	0.373	1.18614e-31	FN1+ monocytes	MGAT4B
1.0464e-35	0.41084	0.856	0.768	1.39893e-31	FN1+ monocytes	MSN
1.22665e-35	0.382615	0.947	0.891	1.6399e-31	FN1+ monocytes	COX4I1
1.37304e-35	0.51273	0.939	0.85	1.83561e-31	FN1+ monocytes	DLA-DQA1
1.51984e-35	0.330839	0.55	0.323	2.03188e-31	FN1+ monocytes	MRPL14
1.81473e-35	0.330185	0.506	0.283	2.42612e-31	FN1+ monocytes	ENSCAFG00000009917
2.04235e-35	0.353152	0.52	0.299	2.73042e-31	FN1+ monocytes	NAA38
2.37917e-35	0.309423	0.346	0.155	3.18072e-31	FN1+ monocytes	NUBPL
2.39528e-35	0.355908	0.548	0.322	3.20225e-31	FN1+ monocytes	PDIA4
3.38179e-35	0.327408	0.496	0.274	4.52111e-31	FN1+ monocytes	TTC7A
3.44676e-35	0.37714	0.648	0.43	4.60797e-31	FN1+ monocytes	NDUFA8
3.80526e-35	0.400304	0.994	0.974	5.08725e-31	FN1+ monocytes	NFKBID
4.2085e-35	0.562328	0.738	0.597	5.62634e-31	FN1+ monocytes	ENSCAFG00000000061
1.54056e-34	0.289596	0.456	0.233	2.05957e-30	FN1+ monocytes	MAPK6
1.90756e-34	0.421522	0.536	0.319	2.55021e-30	FN1+ monocytes	YWHAH
2.8822e-34	0.338463	0.513	0.29	3.85321e-30	FN1+ monocytes	CAMK1
3.17846e-34	0.292372	0.443	0.229	4.24928e-30	FN1+ monocytes	TOMM7
3.33498e-34	0.58	0.697	0.55	4.45853e-30	FN1+ monocytes	TMEM37
4.60057e-34	0.257821	0.377	0.179	6.1505e-30	FN1+ monocytes	COMTD1
4.72581e-34	0.329335	0.994	0.938	6.31793e-30	FN1+ monocytes	ENSCAFG00000013905
5.05664e-34	0.658755	0.449	0.252	6.76022e-30	FN1+ monocytes	B4GALT5
5.7859e-34	0.305017	0.298	0.123	7.73517e-30	FN1+ monocytes	HBEGF
7.88032e-34	0.466504	0.843	0.791	1.05352e-29	FN1+ monocytes	ENSCAFG00000029155
9.1351e-34	0.3105	0.479	0.263	1.22127e-29	FN1+ monocytes	COPB2
9.24472e-34	0.445966	0.311	0.136	1.23593e-29	FN1+ monocytes	GK5
1.00287e-33	0.280093	0.38	0.185	1.34074e-29	FN1+ monocytes	TRIM25
1.05645e-33	0.252253	0.343	0.154	1.41237e-29	FN1+ monocytes	NCEH1
1.42545e-33	0.387758	0.631	0.419	1.90569e-29	FN1+ monocytes	GLO1
1.68157e-33	0.553109	0.43	0.234	2.24809e-29	FN1+ monocytes	SLC38A1
1.713e-33	0.272742	0.393	0.194	2.29011e-29	FN1+ monocytes	ADA
1.93103e-33	0.883337	0.415	0.226	2.5816e-29	FN1+ monocytes	GBP1
2.12497e-33	0.282324	0.402	0.202	2.84087e-29	FN1+ monocytes	TNFSF13B
2.17667e-33	0.292162	0.444	0.234	2.90999e-29	FN1+ monocytes	RAB9A
2.35428e-33	0.322173	0.513	0.292	3.14744e-29	FN1+ monocytes	COMMD4
2.39974e-33	0.81027	0.538	0.352	3.20822e-29	FN1+ monocytes	TEX14
2.4162e-33	0.344703	0.991	0.957	3.23022e-29	FN1+ monocytes	UBA52
2.50308e-33	0.352441	0.989	0.951	3.34637e-29	FN1+ monocytes	EIF4A1
3.21665e-33	0.287537	0.44	0.226	4.30033e-29	FN1+ monocytes	OAS2
3.46229e-33	0.255208	0.352	0.163	4.62873e-29	FN1+ monocytes	C20H19orf38
3.63147e-33	0.377492	0.719	0.528	4.85491e-29	FN1+ monocytes	GUSB
3.72288e-33	0.305286	0.453	0.243	4.97712e-29	FN1+ monocytes	CS
3.76516e-33	0.301448	0.506	0.282	5.03365e-29	FN1+ monocytes	ENSCAFG00000032173
4.81075e-33	0.416977	0.625	0.412	6.43149e-29	FN1+ monocytes	CALM3
5.44959e-33	0.27621	0.392	0.19	7.28556e-29	FN1+ monocytes	DMD
6.14082e-33	0.391452	0.845	0.776	8.20966e-29	FN1+ monocytes	NDUFB2
6.81854e-33	0.370599	0.949	0.912	9.11571e-29	FN1+ monocytes	ENSCAFG00000042598
6.84888e-33	0.300567	0.454	0.244	9.15626e-29	FN1+ monocytes	CDK4
7.69533e-33	0.31063	1	0.984	1.02879e-28	FN1+ monocytes	ENSCAFG00000029884
8.08982e-33	0.287668	0.339	0.159	1.08153e-28	FN1+ monocytes	ENSCAFG00000019170
1.24454e-32	0.362559	0.996	0.935	1.66382e-28	FN1+ monocytes	RPSA
1.3846e-32	0.451093	0.932	0.913	1.85107e-28	FN1+ monocytes	GMFG
1.64655e-32	0.300591	0.999	0.954	2.20128e-28	FN1+ monocytes	ENSCAFG00000009523
1.72071e-32	0.745076	0.536	0.358	2.30041e-28	FN1+ monocytes	CDC42EP3
1.77896e-32	0.400778	0.489	0.276	2.3783e-28	FN1+ monocytes	SEPTIN11
1.92169e-32	0.329045	0.553	0.331	2.56911e-28	FN1+ monocytes	SNRPB2
2.0637e-32	0.558424	0.617	0.439	2.75897e-28	FN1+ monocytes	GSTP1
2.43247e-32	0.39317	0.895	0.847	3.25197e-28	FN1+ monocytes	ENSCAFG00000044677
3.03011e-32	0.332465	0.53	0.31	4.05096e-28	FN1+ monocytes	REX1BD
3.08821e-32	0.448829	0.516	0.312	4.12862e-28	FN1+ monocytes	CCL4
3.48138e-32	0.326962	0.416	0.217	4.65426e-28	FN1+ monocytes	XDH
4.83944e-32	0.378554	0.98	0.935	6.46985e-28	FN1+ monocytes	ENSCAFG00000049043
4.91579e-32	0.420794	0.811	0.715	6.57192e-28	FN1+ monocytes	UQCRB
6.25795e-32	0.374435	0.92	0.835	8.36626e-28	FN1+ monocytes	SERPINB1
7.05233e-32	0.336064	0.611	0.387	9.42826e-28	FN1+ monocytes	RPN1
8.45432e-32	0.36773	0.601	0.382	1.13026e-27	FN1+ monocytes	ATP1A1
8.63261e-32	0.38357	0.836	0.747	1.15409e-27	FN1+ monocytes	SEC61B
1.00287e-31	0.315562	0.469	0.263	1.34074e-27	FN1+ monocytes	IKBIP
1.18205e-31	0.38322	0.937	0.879	1.58029e-27	FN1+ monocytes	NME2
1.18431e-31	0.390862	0.672	0.479	1.58331e-27	FN1+ monocytes	TMOD2
1.23227e-31	0.276713	0.472	0.253	1.64742e-27	FN1+ monocytes	CUTA
1.65021e-31	0.321352	0.554	0.337	2.20617e-27	FN1+ monocytes	ENSCAFG00000013413
1.84602e-31	0.408718	0.658	0.478	2.46795e-27	FN1+ monocytes	ENSCAFG00000049156
1.96263e-31	0.383989	0.944	0.847	2.62384e-27	FN1+ monocytes	DLA-DMA
2.12532e-31	0.307262	0.538	0.316	2.84134e-27	FN1+ monocytes	PLEK2
2.2498e-31	0.543674	0.258	0.107	3.00776e-27	FN1+ monocytes	CD5L
2.53549e-31	0.339367	0.439	0.235	3.38969e-27	FN1+ monocytes	ARHGAP21
2.62392e-31	0.275004	0.423	0.221	3.50792e-27	FN1+ monocytes	CYFIP1
3.08461e-31	0.343639	0.419	0.22	4.12382e-27	FN1+ monocytes	SORT1
3.10578e-31	0.330583	0.543	0.326	4.15211e-27	FN1+ monocytes	ENSCAFG00000016151
3.51126e-31	0.334486	0.499	0.291	4.6942e-27	FN1+ monocytes	NAXE
3.6513e-31	0.37643	0.667	0.484	4.88143e-27	FN1+ monocytes	RPS19BP1
3.83642e-31	0.296795	0.402	0.212	5.12891e-27	FN1+ monocytes	REXO2
5.3652e-31	0.398687	0.942	0.869	7.17274e-27	FN1+ monocytes	NPC2
5.87581e-31	0.44344	0.852	0.768	7.85537e-27	FN1+ monocytes	ENSCAFG00000047391
6.23419e-31	0.422578	0.748	0.605	8.33449e-27	FN1+ monocytes	DYNC1I2
1.04044e-30	0.286794	0.53	0.313	1.39097e-26	FN1+ monocytes	DYNLT3
1.1912e-30	0.28604	0.526	0.308	1.59252e-26	FN1+ monocytes	CAPN2
1.24932e-30	0.263185	0.356	0.175	1.67022e-26	FN1+ monocytes	CLN5
1.3664e-30	0.619574	0.974	0.938	1.82674e-26	FN1+ monocytes	MT-CYB
1.79433e-30	0.337153	0.452	0.245	2.39883e-26	FN1+ monocytes	VGLL4
1.92985e-30	0.260739	0.336	0.159	2.58002e-26	FN1+ monocytes	FLVCR2
2.10098e-30	0.382063	0.786	0.626	2.8088e-26	FN1+ monocytes	RBM47
2.32635e-30	0.2618	0.437	0.232	3.1101e-26	FN1+ monocytes	MRPS21
2.52733e-30	0.334069	0.533	0.318	3.37878e-26	FN1+ monocytes	DOK2
2.54644e-30	0.25419	0.476	0.261	3.40433e-26	FN1+ monocytes	DNAJB11
2.57634e-30	0.306162	0.926	0.837	3.4443e-26	FN1+ monocytes	GRB2
2.68385e-30	0.389893	0.845	0.737	3.58804e-26	FN1+ monocytes	COX5B
2.70415e-30	0.410064	0.9	0.84	3.61518e-26	FN1+ monocytes	PSMB9
3.20959e-30	0.326401	0.537	0.329	4.29091e-26	FN1+ monocytes	ABHD17A
3.57135e-30	0.254393	0.406	0.209	4.77454e-26	FN1+ monocytes	TENT4B
4.60102e-30	0.291486	1	0.958	6.1511e-26	FN1+ monocytes	RPL32
4.63074e-30	0.356118	0.809	0.672	6.19083e-26	FN1+ monocytes	LRPAP1
6.47282e-30	0.385674	0.56	0.348	8.65352e-26	FN1+ monocytes	AHNAK
7.19452e-30	0.339638	0.94	0.842	9.61835e-26	FN1+ monocytes	ALCAM
1.06306e-29	0.259188	0.376	0.192	1.42121e-25	FN1+ monocytes	NAGA
1.32422e-29	0.308475	0.655	0.438	1.77034e-25	FN1+ monocytes	FBXO6
1.33809e-29	0.353558	0.583	0.367	1.78889e-25	FN1+ monocytes	ARFGAP3
1.48103e-29	0.336057	0.538	0.332	1.97998e-25	FN1+ monocytes	ENSCAFG00000044300
1.65964e-29	0.33641	0.966	0.905	2.21878e-25	FN1+ monocytes	LRRFIP1
1.81843e-29	0.271704	0.41	0.218	2.43106e-25	FN1+ monocytes	ENSCAFG00000048823
2.47623e-29	0.34918	0.768	0.628	3.31048e-25	FN1+ monocytes	COPE
3.56064e-29	0.495431	0.835	0.772	4.76022e-25	FN1+ monocytes	DHRS7
3.61332e-29	0.250623	0.393	0.204	4.83065e-25	FN1+ monocytes	VMA21
3.65159e-29	0.313729	0.433	0.24	4.88181e-25	FN1+ monocytes	CYBRD1
4.1206e-29	0.305596	0.538	0.327	5.50884e-25	FN1+ monocytes	CNDP2
4.76319e-29	0.401748	0.795	0.7	6.36791e-25	FN1+ monocytes	SEM1
4.88144e-29	0.365671	0.815	0.699	6.526e-25	FN1+ monocytes	CANX
5.28527e-29	0.267727	0.386	0.2	7.06588e-25	FN1+ monocytes	AGA
6.41554e-29	0.367933	0.758	0.621	8.57693e-25	FN1+ monocytes	BCAP31
6.69165e-29	0.388734	0.795	0.684	8.94607e-25	FN1+ monocytes	ENSCAFG00000018497
7.9015e-29	0.279178	0.386	0.204	1.05635e-24	FN1+ monocytes	SH2B2
1.17486e-28	0.323403	0.976	0.919	1.57068e-24	FN1+ monocytes	ENSCAFG00000043173
1.35457e-28	0.29555	0.499	0.298	1.81092e-24	FN1+ monocytes	SYNCRIP
1.38884e-28	0.328255	0.986	0.944	1.85673e-24	FN1+ monocytes	ACTG1
1.42485e-28	0.267908	0.343	0.166	1.90488e-24	FN1+ monocytes	CRIP2
1.70925e-28	0.325723	0.348	0.172	2.28509e-24	FN1+ monocytes	SLC2A1
1.89133e-28	0.367467	0.808	0.707	2.52852e-24	FN1+ monocytes	ATP5IF1
2.08621e-28	0.263787	0.345	0.17	2.78905e-24	FN1+ monocytes	GIMAP4
2.30371e-28	0.290659	0.413	0.229	3.07984e-24	FN1+ monocytes	GUK1
2.41877e-28	0.279496	0.429	0.231	3.23365e-24	FN1+ monocytes	ARL6IP5
2.60066e-28	0.382793	0.949	0.895	3.47682e-24	FN1+ monocytes	LGALS1
2.60602e-28	0.287317	0.504	0.298	3.48399e-24	FN1+ monocytes	HYPK
2.68899e-28	0.352512	0.822	0.708	3.59491e-24	FN1+ monocytes	NAA16
3.08361e-28	0.274249	0.574	0.357	4.12247e-24	FN1+ monocytes	TNNT1
3.17359e-28	0.31108	0.491	0.293	4.24277e-24	FN1+ monocytes	ENSCAFG00000031286
3.34743e-28	0.380708	0.808	0.714	4.47518e-24	FN1+ monocytes	ENSCAFG00000008336
3.4584e-28	0.333889	0.568	0.37	4.62354e-24	FN1+ monocytes	ENSCAFG00000042572
3.63483e-28	0.31358	0.627	0.417	4.8594e-24	FN1+ monocytes	HVCN1
3.71228e-28	0.286335	0.416	0.23	4.96295e-24	FN1+ monocytes	RRAS
3.83635e-28	0.293721	0.333	0.165	5.12881e-24	FN1+ monocytes	ACSF2
4.25394e-28	0.253124	0.473	0.265	5.6871e-24	FN1+ monocytes	CFAP298-TCP10L
4.86122e-28	0.341399	0.889	0.814	6.49897e-24	FN1+ monocytes	NANS
5.75968e-28	0.367611	0.785	0.696	7.70012e-24	FN1+ monocytes	BBLN
6.1514e-28	0.3181	0.912	0.859	8.22381e-24	FN1+ monocytes	YWHAB
6.3049e-28	0.264683	0.429	0.235	8.42902e-24	FN1+ monocytes	DBN1
6.60018e-28	0.304268	0.497	0.299	8.82378e-24	FN1+ monocytes	ENSCAFG00000040846
6.73822e-28	0.30034	0.58	0.373	9.00833e-24	FN1+ monocytes	PSMA2
7.27045e-28	0.354252	0.405	0.219	9.71986e-24	FN1+ monocytes	FDPS
8.44961e-28	0.274545	0.494	0.291	1.12963e-23	FN1+ monocytes	GPAA1
8.45636e-28	0.405767	0.585	0.393	1.13053e-23	FN1+ monocytes	CALML4
8.98738e-28	0.304563	0.604	0.393	1.20152e-23	FN1+ monocytes	DOCK1
9.52789e-28	0.373228	0.707	0.527	1.27378e-23	FN1+ monocytes	CCPG1
9.80065e-28	0.269529	0.467	0.269	1.31025e-23	FN1+ monocytes	MOCS2
1.17855e-27	0.269714	0.436	0.244	1.5756e-23	FN1+ monocytes	PDCD2
1.2914e-27	0.374104	0.906	0.861	1.72647e-23	FN1+ monocytes	ELOB
1.36389e-27	0.309044	0.541	0.339	1.82338e-23	FN1+ monocytes	PSMD7
1.77397e-27	0.267826	0.47	0.274	2.37162e-23	FN1+ monocytes	COMMD6
1.89479e-27	0.340506	0.883	0.829	2.53314e-23	FN1+ monocytes	CHCHD2
1.97132e-27	0.324553	0.906	0.84	2.63546e-23	FN1+ monocytes	TAP1
2.09554e-27	0.364871	0.597	0.409	2.80153e-23	FN1+ monocytes	SCP2
2.21416e-27	0.292402	0.551	0.345	2.9601e-23	FN1+ monocytes	UFM1
2.33318e-27	0.351656	0.765	0.645	3.11923e-23	FN1+ monocytes	BRI3
2.36027e-27	0.346366	0.443	0.248	3.15545e-23	FN1+ monocytes	IFRD1
2.63956e-27	0.36525	0.799	0.714	3.52883e-23	FN1+ monocytes	ATP6V1F
2.73275e-27	0.3713	0.816	0.714	3.65341e-23	FN1+ monocytes	NDFIP1
2.7376e-27	0.281192	0.355	0.18	3.6599e-23	FN1+ monocytes	PTGER4
2.75153e-27	0.387815	0.415	0.231	3.67852e-23	FN1+ monocytes	BTG2
3.00494e-27	0.289997	0.548	0.344	4.0173e-23	FN1+ monocytes	VPS29
3.33801e-27	0.320763	0.587	0.391	4.46259e-23	FN1+ monocytes	ETFB
4.52413e-27	0.315141	0.577	0.376	6.04831e-23	FN1+ monocytes	IK
4.79548e-27	0.381747	0.781	0.67	6.41108e-23	FN1+ monocytes	PDIA3
5.53174e-27	0.462965	0.742	0.543	7.39538e-23	FN1+ monocytes	DAB2
5.97065e-27	0.284124	0.999	0.957	7.98216e-23	FN1+ monocytes	CD79A
6.22e-27	0.357195	0.798	0.72	8.31552e-23	FN1+ monocytes	ATP5PF
7.07174e-27	0.280713	0.58	0.369	9.45421e-23	FN1+ monocytes	ADRM1
7.13841e-27	0.455935	0.866	0.778	9.54334e-23	FN1+ monocytes	GLUL
8.46992e-27	0.296513	0.571	0.366	1.13234e-22	FN1+ monocytes	SEC11A
1.04604e-26	0.451812	0.647	0.484	1.39845e-22	FN1+ monocytes	ARHGAP10
1.06945e-26	0.381169	0.926	0.881	1.42975e-22	FN1+ monocytes	RPL14
1.21536e-26	0.330735	0.788	0.659	1.62481e-22	FN1+ monocytes	NDUFS8
1.32074e-26	0.251306	0.392	0.211	1.7657e-22	FN1+ monocytes	FUNDC2
1.95971e-26	0.337788	0.999	0.991	2.61993e-22	FN1+ monocytes	FTL
2.01372e-26	0.342738	0.702	0.531	2.69214e-22	FN1+ monocytes	AP2M1
2.13869e-26	0.267674	0.412	0.227	2.85921e-22	FN1+ monocytes	NLRP1
2.15589e-26	0.275005	0.526	0.32	2.88221e-22	FN1+ monocytes	IMMT
2.16301e-26	0.256651	0.454	0.26	2.89173e-22	FN1+ monocytes	APIP
2.16809e-26	0.274223	0.447	0.256	2.89852e-22	FN1+ monocytes	LRP1
2.37625e-26	0.255089	0.444	0.254	3.17681e-22	FN1+ monocytes	MRPS34
2.51282e-26	0.398865	0.701	0.561	3.35939e-22	FN1+ monocytes	AP2S1
2.8705e-26	0.298609	0.97	0.94	3.83757e-22	FN1+ monocytes	HSPA8
2.96241e-26	0.261102	0.425	0.237	3.96044e-22	FN1+ monocytes	MT-ATP8
2.99199e-26	0.466194	0.83	0.795	4e-22	FN1+ monocytes	FUCA1
3.0341e-26	0.279625	0.593	0.386	4.05629e-22	FN1+ monocytes	ENSCAFG00000030164
3.25334e-26	0.400102	0.798	0.739	4.34939e-22	FN1+ monocytes	ENSCAFG00000046442
3.38761e-26	0.494338	0.929	0.908	4.52889e-22	FN1+ monocytes	ENSCAFG00000037735
3.91228e-26	0.329365	0.553	0.355	5.23033e-22	FN1+ monocytes	PPP1R14B
3.99179e-26	0.33671	0.608	0.407	5.33662e-22	FN1+ monocytes	TIAM1
4.31913e-26	0.26076	0.993	0.924	5.77425e-22	FN1+ monocytes	RPL3
4.66996e-26	0.55586	0.89	0.834	6.24327e-22	FN1+ monocytes	MT-ND2
4.70947e-26	0.258409	0.496	0.289	6.29609e-22	FN1+ monocytes	NPEPPS
5.11656e-26	0.49909	0.836	0.759	6.84033e-22	FN1+ monocytes	ANO6
5.34539e-26	0.273749	0.427	0.243	7.14626e-22	FN1+ monocytes	ABI3
5.65021e-26	0.25184	0.425	0.241	7.55377e-22	FN1+ monocytes	NUBP2
5.66852e-26	0.459258	0.947	0.889	7.57824e-22	FN1+ monocytes	DLA88
7.8449e-26	0.383515	0.786	0.697	1.04878e-21	FN1+ monocytes	ENSCAFG00000011362
9.94965e-26	0.284741	0.618	0.417	1.33017e-21	FN1+ monocytes	DNTTIP2
1.05521e-25	0.267283	0.52	0.32	1.41071e-21	FN1+ monocytes	POLR2I
1.36303e-25	0.27475	0.533	0.33	1.82224e-21	FN1+ monocytes	ENSCAFG00000025112
1.38878e-25	0.441854	0.756	0.683	1.85666e-21	FN1+ monocytes	DAPK1
1.7692e-25	0.283956	0.604	0.406	2.36524e-21	FN1+ monocytes	MICOS13
2.13348e-25	0.337285	0.83	0.752	2.85225e-21	FN1+ monocytes	ENSCAFG00000013366
2.28451e-25	0.258428	0.973	0.912	3.05416e-21	FN1+ monocytes	SLC25A6
2.67136e-25	0.379449	0.654	0.47	3.57134e-21	FN1+ monocytes	ARHGAP31
2.72082e-25	0.272202	0.48	0.29	3.63746e-21	FN1+ monocytes	MRPL27
3.13931e-25	0.266801	0.46	0.27	4.19695e-21	FN1+ monocytes	PRDX3
3.34307e-25	0.345019	0.627	0.443	4.46935e-21	FN1+ monocytes	SAP18
3.49931e-25	0.266936	0.521	0.325	4.67822e-21	FN1+ monocytes	CDC5L
3.74556e-25	0.252107	0.348	0.181	5.00744e-21	FN1+ monocytes	NCK1
3.76936e-25	0.307004	0.709	0.517	5.03926e-21	FN1+ monocytes	PSAP
4.07273e-25	0.276526	0.58	0.374	5.44483e-21	FN1+ monocytes	PFDN6
4.19514e-25	0.276288	0.567	0.366	5.60849e-21	FN1+ monocytes	CILP2
4.32801e-25	0.348973	0.741	0.614	5.78612e-21	FN1+ monocytes	NASP
4.42032e-25	0.286912	0.553	0.362	5.90953e-21	FN1+ monocytes	MRPL55
4.5812e-25	0.686186	0.393	0.231	6.1246e-21	FN1+ monocytes	FBP1
6.03581e-25	0.283427	0.667	0.463	8.06928e-21	FN1+ monocytes	RPL4
6.97841e-25	0.255814	0.306	0.148	9.32943e-21	FN1+ monocytes	EMP1
7.12324e-25	0.271827	0.487	0.297	9.52306e-21	FN1+ monocytes	DUSP11
7.63923e-25	0.277369	0.953	0.885	1.02129e-20	FN1+ monocytes	RPLP0
7.74015e-25	0.273417	0.98	0.92	1.03478e-20	FN1+ monocytes	RPS15
8.79853e-25	0.267268	0.493	0.302	1.17628e-20	FN1+ monocytes	POLR2E
8.96872e-25	0.255784	0.489	0.295	1.19903e-20	FN1+ monocytes	ENSCAFG00000017667
9.01931e-25	0.344591	0.769	0.661	1.20579e-20	FN1+ monocytes	ENSCAFG00000018753
1.01974e-24	0.330254	0.299	0.146	1.36329e-20	FN1+ monocytes	CD38
1.07332e-24	0.366856	0.769	0.669	1.43492e-20	FN1+ monocytes	M6PR
1.20307e-24	0.276574	0.558	0.356	1.60839e-20	FN1+ monocytes	NFKBIZ
1.53974e-24	0.257385	0.588	0.389	2.05848e-20	FN1+ monocytes	WDR7
1.88648e-24	0.291015	0.598	0.407	2.52204e-20	FN1+ monocytes	BUD23
2.03058e-24	0.254396	0.507	0.315	2.71469e-20	FN1+ monocytes	RNF181
2.09307e-24	0.32296	0.721	0.58	2.79823e-20	FN1+ monocytes	LMNB2
2.28128e-24	0.252967	0.551	0.343	3.04985e-20	FN1+ monocytes	APPL1
2.33812e-24	0.263801	0.464	0.278	3.12584e-20	FN1+ monocytes	KIF13B
2.39989e-24	0.283559	0.6	0.394	3.20841e-20	FN1+ monocytes	CERT1
2.63518e-24	0.318353	0.766	0.621	3.52298e-20	FN1+ monocytes	ATP5F1D
3.27544e-24	0.255845	0.476	0.29	4.37894e-20	FN1+ monocytes	BOLA3
3.46241e-24	0.299519	0.524	0.336	4.6289e-20	FN1+ monocytes	AP2A2
3.59516e-24	0.293138	0.54	0.352	4.80636e-20	FN1+ monocytes	PSMG4
3.59771e-24	0.359012	0.748	0.59	4.80977e-20	FN1+ monocytes	SCARB2
3.66863e-24	0.445759	0.537	0.369	4.90459e-20	FN1+ monocytes	TXNIP
4.01246e-24	0.261213	0.456	0.271	5.36426e-20	FN1+ monocytes	ADD3
4.13988e-24	0.371508	0.674	0.522	5.5346e-20	FN1+ monocytes	DYNC1H1
4.5876e-24	0.272952	0.962	0.91	6.13316e-20	FN1+ monocytes	IQGAP1
4.91981e-24	0.285465	0.688	0.514	6.57729e-20	FN1+ monocytes	RPN2
5.05411e-24	0.333731	0.741	0.613	6.75684e-20	FN1+ monocytes	ARHGDIA
5.29794e-24	0.334352	0.778	0.685	7.08282e-20	FN1+ monocytes	ENSCAFG00000028908
6.6236e-24	0.26438	0.55	0.356	8.85509e-20	FN1+ monocytes	NHP2
8.34285e-24	0.274092	0.598	0.401	1.11536e-19	FN1+ monocytes	NCKAP1L
8.67049e-24	0.295923	0.648	0.47	1.15916e-19	FN1+ monocytes	ENSCAFG00000044483
1.03412e-23	0.309456	0.486	0.301	1.38252e-19	FN1+ monocytes	PTPN12
1.14131e-23	0.505682	0.62	0.466	1.52581e-19	FN1+ monocytes	CHI3L1
1.14745e-23	0.251739	0.56	0.361	1.53403e-19	FN1+ monocytes	GLRX3
1.27009e-23	0.258667	0.486	0.3	1.69798e-19	FN1+ monocytes	ENSCAFG00000030143
1.35394e-23	0.325815	0.389	0.222	1.81009e-19	FN1+ monocytes	ACP5
1.50007e-23	0.280107	0.513	0.328	2.00545e-19	FN1+ monocytes	PSMA5
1.55523e-23	0.274977	0.419	0.245	2.07919e-19	FN1+ monocytes	PHYH
1.59003e-23	0.296264	0.866	0.796	2.12571e-19	FN1+ monocytes	PSMB1
2.01273e-23	0.266648	0.543	0.353	2.69082e-19	FN1+ monocytes	TBCB
2.0997e-23	0.383944	0.689	0.543	2.80709e-19	FN1+ monocytes	CTSA
2.20596e-23	0.271403	0.531	0.342	2.94914e-19	FN1+ monocytes	TRAPPC2L
2.3206e-23	0.366496	0.895	0.869	3.10241e-19	FN1+ monocytes	ENSCAFG00000048619
2.36003e-23	0.524847	0.641	0.503	3.15512e-19	FN1+ monocytes	ICAM1
2.4605e-23	0.428553	0.85	0.821	3.28945e-19	FN1+ monocytes	PRDX1
3.40442e-23	0.338483	0.617	0.435	4.55138e-19	FN1+ monocytes	NDRG1
3.81449e-23	0.26907	0.531	0.343	5.0996e-19	FN1+ monocytes	ENO3
4.29902e-23	0.25132	0.41	0.237	5.74736e-19	FN1+ monocytes	YTHDF3
4.64658e-23	0.343814	0.739	0.644	6.21201e-19	FN1+ monocytes	ENSCAFG00000004703
4.70982e-23	0.315417	0.691	0.542	6.29656e-19	FN1+ monocytes	NOP10
5.99913e-23	0.401418	0.849	0.792	8.02024e-19	FN1+ monocytes	CCDC88A
6.08329e-23	0.254524	0.489	0.303	8.13275e-19	FN1+ monocytes	PCBD2
6.43828e-23	0.261703	0.444	0.268	8.60733e-19	FN1+ monocytes	PUS1
6.91818e-23	0.299165	0.858	0.812	9.24891e-19	FN1+ monocytes	SNRPG
7.92626e-23	0.281299	0.503	0.326	1.05966e-18	FN1+ monocytes	STMP1
7.94612e-23	0.393749	0.702	0.544	1.06232e-18	FN1+ monocytes	CD163
9.09428e-23	0.411024	0.813	0.758	1.21581e-18	FN1+ monocytes	ENSCAFG00000023691
9.97001e-23	0.319957	0.634	0.462	1.33289e-18	FN1+ monocytes	ROMO1.1
1.0008e-22	1.41566	0.695	0.629	1.33797e-18	FN1+ monocytes	APOC1
[truncated: 5,273 more rows]
