# Supplementary material for: A single-cell RNA sequencing atlas of the healthy canine lung: a foundation for comparative studies
Source: Front Immunol. 2025 Mar 6;16:1501603. doi: 10.3389/fimmu.2025.1501603 (PMC11922831; doi:10.3389/fimmu.2025.1501603)
Supplement: Supplementary file 6 [file Table5.xlsx]

## Sheet: CCL13+ macrophages vs AM
List of differentially expressed genes between CCL13+ macrophages (CL1) and C1Q- alveolar macrophages (CL2) generated using DESeq2.
ID	baseMean	log2FoldChange	lfcSE	pvalue	padj	CL1.CL2_BaseMean	CL1_BaseMean	CL2_BaseMean
C1QC	834.193	5.85601	0.413688	4.73481e-45	9.91708e-42	834.193	1643.98	24.4075
TCF12	629.238	2.24364	0.161121	4.831e-45	9.91708e-42	629.238	1042.9	215.578
CCL8	228.565	6.29882	0.513555	1.60504e-35	2.74568e-32	228.565	451.667	5.46293
STAB1	194.836	4.77731	0.407056	1.29473e-32	1.89844e-29	194.836	376.945	12.728
GLIS3	85.2334	4.66741	0.433554	4.90609e-29	5.03561e-26	85.2334	163.381	7.08604
RALGPS2	77.4363	6.82858	0.633318	4.42398e-29	5.03561e-26	77.4363	152.749	2.1233
ENSCAFG00000028765	11281.7	2.27366	0.219247	1.58132e-26	1.26164e-23	11281.7	18800.6	3762.8
PLTP	117.388	6.27427	0.665071	6.84718e-22	4.6853e-19	117.388	232.415	2.36189
IGF1	39.6108	7.03676	0.779971	1.48672e-21	8.4776e-19	39.6108	78.9179	0.303578
JAML	55.5949	8.04735	1.00042	3.15709e-20	1.7055e-17	55.5949	110.269	0.92085
AOPEP	147.058	1.92905	0.214954	3.5455e-20	1.81955e-17	147.058	234.764	59.3515
ULK2	127.233	2.94456	0.338521	4.39058e-19	2.0484e-16	127.233	227.575	26.8908
CCL7	694.47	5.89392	0.712807	2.02882e-18	8.32952e-16	694.47	1366.97	21.9704
ABCA5	95.6976	4.48074	0.548172	5.53003e-18	2.02715e-15	95.6976	182.99	8.4053
PLA1A	114.524	3.13285	0.385867	5.41311e-18	2.02715e-15	114.524	204.273	24.7738
RIPOR2	117.614	5.05987	0.649605	6.85517e-18	2.42626e-15	117.614	227.171	8.0567
PDGFC	174.462	3.07422	0.380491	2.56601e-17	8.23047e-15	174.462	312.849	36.0755
RGL1	207.306	2.80217	0.34309	3.18989e-17	9.92153e-15	207.306	366.146	48.4661
CX3CR1	27.7703	7.09768	0.955241	5.21898e-17	1.57552e-14	27.7703	55.3189	0.221717
ENSCAFG00000008154	27.5827	5.96808	0.798548	1.49995e-16	4.27126e-14	27.5827	53.6528	1.51265
BNC2	172.15	4.65445	0.613822	4.17672e-16	1.02071e-13	172.15	331.013	13.2883
ENSCAFG00000032162	28.9636	5.44452	0.730486	4.3381e-16	1.03549e-13	28.9636	55.8419	2.0854
SLC9A9	436.781	2.9754	0.382046	5.13052e-16	1.19681e-13	436.781	780.944	92.6186
FLT3	30.9824	6.05142	0.781691	1.12359e-15	2.56279e-13	30.9824	61.4834	0.481328
ZNF608	34.3839	4.60933	0.63022	1.31534e-15	2.93492e-13	34.3839	65.006	3.76177
CCDC141	18.45	5.00426	0.65686	1.38645e-15	3.02776e-13	18.45	35.6016	1.29833
BMP2K	419.891	2.02064	0.265882	1.79924e-15	3.81743e-13	419.891	676.563	163.218
CCDC50	370.825	1.40289	0.183293	1.82243e-15	3.81743e-13	370.825	540.08	201.571
RBPJ	1095.26	2.89783	0.389196	4.75574e-15	9.20998e-13	1095.26	1942.04	248.48
MED12L	45.1706	4.07478	0.577359	5.49451e-15	1.04436e-12	45.1706	83.7623	6.57882
C1QA	953.99	3.73029	0.501962	8.26615e-15	1.51507e-12	953.99	1787.45	120.531
ADAM19	29.6199	6.69709	0.999162	2.73582e-14	4.7594e-12	29.6199	58.267	0.972773
FNBP1	270.227	2.31175	0.324737	4.36262e-14	7.34065e-12	270.227	451.223	89.2303
TNFRSF11A	52.362	3.32905	0.464789	7.23803e-14	1.17922e-11	52.362	96.3677	8.35637
ENSCAFG00000004223	35.3968	3.65633	0.531388	1.71089e-13	2.66069e-11	35.3968	65.6116	5.18189
PRSS23	32.8299	4.92962	0.69283	1.94574e-13	2.98075e-11	32.8299	64.1932	1.46652
STARD13	233.03	2.17068	0.314171	2.22214e-13	3.30551e-11	233.03	381.899	84.1611
CACNB2	202.219	3.38545	0.488463	2.79557e-13	4.0991e-11	202.219	372.778	31.6589
KIF2A	109.927	1.8988	0.271804	4.26897e-13	6.17137e-11	109.927	176.889	42.9645
PTPRO	17.8926	6.82318	1.1472	4.95285e-13	7.06056e-11	17.8926	34.9163	0.868928
DBX2	152.604	5.24082	0.835735	6.59194e-13	9.08478e-11	152.604	296.315	8.89347
AFF2	20.7646	4.56387	0.716358	1.27901e-12	1.64097e-10	20.7646	39.277	2.25225
ADAM28	241.399	1.77397	0.260734	1.3591e-12	1.7222e-10	241.399	380.42	102.379
PPP1R9A	18.8554	5.37093	0.820447	1.38666e-12	1.73569e-10	18.8554	36.5822	1.12854
ZNF827	15.2509	5.78541	0.926031	2.33403e-12	2.85196e-10	15.2509	29.8801	0.621734
ITGB5	20.6473	3.15473	0.482497	2.97725e-12	3.59511e-10	20.6473	37.6751	3.61939
CCL14	86.029	5.36517	0.865277	3.6415e-12	4.34608e-10	86.029	167.554	4.50432
FNBP1L	30.5468	3.99981	0.635195	4.42029e-12	5.09773e-10	30.5468	56.9244	4.16919
PAK1	48.8864	2.69776	0.426259	5.32828e-12	6.0766e-10	48.8864	84.3079	13.465
ENSCAFG00000032470	84.4255	2.24132	0.352281	7.78069e-12	8.68055e-10	84.4255	139.968	28.8827
ENPP6	12.3966	5.48675	0.903467	1.00268e-11	1.08332e-09	12.3966	24.1715	0.621734
IFNGR1	129.454	1.8074	0.280981	1.03539e-11	1.10701e-09	129.454	202.515	56.3929
VPS13D	309.647	1.16296	0.180414	1.55627e-11	1.64676e-09	309.647	430.13	189.165
NCKAP5	42.8638	4.60491	0.778015	1.61677e-11	1.69331e-09	42.8638	81.511	4.21665
ENSCAFG00000000562	367.965	1.52816	0.237416	1.6805e-11	1.74229e-09	367.965	555.328	180.602
TLN2	52.0496	2.66405	0.421134	2.52673e-11	2.56776e-09	52.0496	91.6838	12.4153
LPAR6	55.9457	3.24583	0.546973	2.59824e-11	2.61454e-09	55.9457	99.9867	11.9046
ARHGAP24	773.886	1.46612	0.230973	2.63827e-11	2.62905e-09	773.886	1150.2	397.571
CCL13	729.641	9.39571	1.50282	3.0385e-11	2.97158e-09	729.641	1457.88	1.40057
DGKD	23.121	2.8387	0.469505	3.06885e-11	2.97158e-09	23.121	39.8759	6.36603
ETV5	24.1435	5.71237	0.90688	3.05827e-11	2.97158e-09	24.1435	47.8496	0.437362
NFATC2	95.747	2.81572	0.466098	3.57331e-11	3.39597e-09	95.747	167.518	23.9764
CYP27A1	37.5145	3.41112	0.548288	4.08698e-11	3.81352e-09	37.5145	69.6555	5.37357
ENSCAFG00000008661	71.9857	2.08532	0.341907	8.19043e-11	7.43952e-09	71.9857	117.645	26.3261
WWP1	285.869	2.0338	0.331105	8.84781e-11	7.96614e-09	285.869	467.517	104.221
SLC27A6	20.9745	4.69839	0.785315	1.0135e-10	8.89104e-09	20.9745	40.4289	1.52005
DEPTOR	43.2798	3.52423	0.585633	1.34935e-10	1.17371e-08	43.2798	80.5084	6.05123
ENPP2	180.644	2.22839	0.372861	1.37631e-10	1.1871e-08	180.644	301.429	59.8584
CDK6	169.343	4.46213	0.787647	1.47431e-10	1.24035e-08	169.343	324.071	14.6161
SKAP2	324.894	1.17755	0.19259	1.47155e-10	1.24035e-08	324.894	454.564	195.224
ARHGAP20	18.306	5.39375	1.00124	1.76448e-10	1.46054e-08	18.306	35.5023	1.10968
NAV1	56.3212	2.7758	0.480222	1.82292e-10	1.47721e-08	56.3212	97.7735	14.8688
RGS4	20.3081	7.11982	1.32131	1.80389e-10	1.47721e-08	20.3081	40.5123	0.103845
CALML6	48.5267	2.75582	0.455174	1.93855e-10	1.55447e-08	48.5267	86.6966	10.3567
HDAC9	593.369	2.70824	0.455046	1.97221e-10	1.56921e-08	593.369	1044.05	142.688
FGL2	159.265	1.41846	0.237364	1.98774e-10	1.5694e-08	159.265	233.06	85.4697
PLCB4	50.9591	4.28143	0.763109	2.39501e-10	1.8623e-08	50.9591	96.6644	5.25376
CYP7A1	25.4739	2.60524	0.44389	3.11433e-10	2.38548e-08	25.4739	44.5337	6.41418
ENSCAFG00000007112	414.729	1.17429	0.197048	3.52613e-10	2.6809e-08	414.729	580.369	249.09
TLE4	79.2858	1.79555	0.307235	3.98115e-10	3.0046e-08	79.2858	125.543	33.0286
PDE7A	21.7204	2.52482	0.444365	4.28555e-10	3.21072e-08	21.7204	36.9524	6.48836
DISC1	45.3796	5.18595	1.06155	5.04257e-10	3.72352e-08	45.3796	87.2505	3.50878
PDE7B	189.119	2.85988	0.491395	5.7025e-10	4.18075e-08	189.119	338.524	39.7145
ODF2L	34.5448	2.77905	0.47718	6.01936e-10	4.38175e-08	34.5448	61.3911	7.69844
TRPS1	494.91	1.3628	0.236102	8.0817e-10	5.80074e-08	494.91	718.663	271.157
TEC	50.5404	2.71907	0.500401	9.29841e-10	6.56095e-08	50.5404	86.9345	14.1462
ANKRD44	228.15	1.31577	0.228346	9.59715e-10	6.65575e-08	228.15	327.78	128.521
FCHO2	118.451	1.56032	0.269518	9.53797e-10	6.65575e-08	118.451	180.552	56.351
INPP5D	198.731	1.14139	0.196215	9.79942e-10	6.75042e-08	198.731	276.741	120.721
AP1B1	103.082	1.33435	0.234684	1.19337e-09	8.05838e-08	103.082	147.199	58.9652
PLXDC2	524.296	1.39397	0.247604	1.93935e-09	1.2886e-07	524.296	766.644	281.947
TMEM236	38.1867	3.79235	0.670744	1.94596e-09	1.2886e-07	38.1867	72.6214	3.75207
AFF1	173.524	1.40493	0.250975	2.99837e-09	1.93555e-07	173.524	256.611	90.4361
ATP11C	92.5274	1.30774	0.232317	2.98584e-09	1.93555e-07	92.5274	134.331	50.7234
LYVE1	66.1205	3.75241	0.708803	3.24538e-09	2.08191e-07	66.1205	123.601	8.64035
ABLIM1	21.1399	3.06374	0.567416	3.58904e-09	2.28807e-07	21.1399	37.7417	4.53817
RASSF2	68.3851	1.47001	0.26407	3.76291e-09	2.3841e-07	68.3851	103.097	33.6727
CCDC158	41.9311	1.71631	0.319777	5.17779e-09	3.24054e-07	41.9311	65.1395	18.7228
TMCC2	13.0239	4.37942	0.889231	5.82963e-09	3.62638e-07	13.0239	24.1102	1.93759
P2RY14	10.9007	4.18738	0.788164	6.09057e-09	3.76588e-07	10.9007	20.8981	0.903329
PLEKHM3	107.553	1.44007	0.265039	7.02645e-09	4.31853e-07	107.553	159.094	56.0122
RASA2	129.987	1.82733	0.343007	7.7949e-09	4.73413e-07	129.987	204.823	55.1505
MMP2	8.7859	4.11419	0.770297	8.06459e-09	4.86912e-07	8.7859	17.0685	0.503312
DOCK10	367.231	1.46399	0.27258	8.11477e-09	4.87076e-07	367.231	544.905	189.557
ADA2	63.7662	2.29241	0.425736	8.45733e-09	5.04686e-07	63.7662	109.304	18.2284
PAN3	232.022	1.37285	0.257503	1.15664e-08	6.7453e-07	232.022	339.812	124.231
PLD4	6.21362	8.18257	2.71726	1.21596e-08	7.0512e-07	6.21362	12.4272	0
CSF1R	381.053	1.89963	0.3603	1.22374e-08	7.05646e-07	381.053	611.554	150.551
SPRED1	126.812	2.20331	0.417843	1.25945e-08	7.22178e-07	126.812	213.453	40.172
C3	29.0008	3.00806	0.580738	1.39006e-08	7.79649e-07	29.0008	52.831	5.17071
SAMD12	30.4224	4.89404	0.915958	1.38973e-08	7.79649e-07	30.4224	59.7204	1.1245
ILDR1	21.7032	3.19312	0.638232	1.53701e-08	8.57384e-07	21.7032	39.3096	4.0968
EDA	16.9729	5.21305	1.08562	1.61791e-08	8.97631e-07	16.9729	32.8692	1.07662
PKHD1	7.94192	5.74579	1.21731	1.65079e-08	9.10952e-07	7.94192	15.758	0.125828
ARHGAP6	148.008	1.92627	0.375535	1.7337e-08	9.46528e-07	148.008	237.04	58.977
GAS6	32.9782	3.97858	0.824706	1.82363e-08	9.90358e-07	32.9782	61.5401	4.41638
PLXND1	47.6322	1.74746	0.341911	1.96461e-08	1.05575e-06	47.6322	73.7126	21.5518
ITGAM	214.968	1.98819	0.392396	2.3846e-08	1.25516e-06	214.968	347.066	82.8701
PIK3R1	108.224	1.29193	0.250478	2.53562e-08	1.32784e-06	108.224	153.954	62.4939
HEBP2	8.79424	4.99883	1.09944	2.60326e-08	1.35634e-06	8.79424	16.6457	0.942833
P2RY12	6.15767	8.10784	2.72693	2.71594e-08	1.40083e-06	6.15767	12.3153	0
IL16	41.0235	1.97993	0.384899	2.84729e-08	1.45396e-06	41.0235	67.2392	14.8079
HPGDS	23.4478	2.76769	0.572129	3.26585e-08	1.63516e-06	23.4478	41.2256	5.67002
TMEM163	18.8276	5.43337	1.20511	3.32413e-08	1.65625e-06	18.8276	36.6304	1.02469
PKIB	187.015	1.95456	0.388764	3.58901e-08	1.77104e-06	187.015	302.515	71.5155
PCDHGC3	45.9901	1.71651	0.336778	3.67531e-08	1.79635e-06	45.9901	72.537	19.4431
SEMA4A	22.2037	2.27691	0.463235	3.76092e-08	1.82948e-06	22.2037	37.0487	7.35862
B4GALT6	14.82	6.06507	1.29154	3.80766e-08	1.84348e-06	14.82	29.4622	0.17775
PELI2	50.4453	3.8509	0.831674	4.0996e-08	1.97551e-06	50.4453	94.0547	6.83585
ARHGEF3	18.408	3.95301	0.773604	4.28173e-08	2.05363e-06	18.408	35.6018	1.21431
MAP2K6	15.686	4.67951	1.00903	4.81986e-08	2.27977e-06	15.686	30.1335	1.23846
CNRIP1	28.618	3.26412	0.679179	4.89384e-08	2.30415e-06	28.618	51.8429	5.39307
BLNK	82.7488	1.74833	0.347412	5.16826e-08	2.40032e-06	82.7488	130.79	34.7072
UBE2E2	467.417	1.25568	0.2479	5.69644e-08	2.6219e-06	467.417	668.73	266.104
GLT8D2	51.2096	1.77289	0.363943	5.94339e-08	2.71124e-06	51.2096	78.8991	23.52
MLXIP	71.3018	1.97008	0.393983	6.77373e-08	3.0628e-06	71.3018	117.193	25.4104
NAP1L1	304.845	0.819472	0.159679	7.75058e-08	3.44381e-06	304.845	392.958	216.731
RNASE4	18.6604	3.22289	0.660516	8.43608e-08	3.71622e-06	18.6604	34.2902	3.03054
CD83	966.9	1.07528	0.214744	9.05226e-08	3.97061e-06	966.9	1328.92	604.879
ASXL2	133.88	1.0413	0.20759	9.35742e-08	4.087e-06	133.88	182.345	85.4151
PHF21A	102.47	1.45654	0.297174	1.0222e-07	4.40834e-06	102.47	153.164	51.7761
CCND1	29.1283	3.34336	0.712233	1.11356e-07	4.76231e-06	29.1283	54.0074	4.24908
CCL24	48.6977	8.25249	1.88891	1.13811e-07	4.84712e-06	48.6977	97.2915	0.103845
LRBA	125.058	1.26837	0.256908	1.271e-07	5.34653e-06	125.058	180.963	69.1533
ARRDC3	108.705	1.67699	0.358666	1.67608e-07	6.9649e-06	108.705	166.866	50.545
MYO1D	15.4528	3.62348	0.749569	1.81811e-07	7.52464e-06	15.4528	29.6755	1.23022
PMP22	34.7616	2.1169	0.459981	1.89805e-07	7.79263e-06	34.7616	57.3434	12.1798
DENND2B	10.419	4.13288	0.995417	2.01179e-07	8.19407e-06	10.419	18.9743	1.86368
EDEM3	69.0987	1.08255	0.222552	2.02649e-07	8.22132e-06	69.0987	95.6407	42.5567
SCTR	25.8932	2.58129	0.541042	2.13377e-07	8.62247e-06	25.8932	46.2594	5.52699
VMP1	209.904	1.50293	0.318145	2.26488e-07	9.04543e-06	209.904	316.83	102.978
PTDSS1	45.2407	1.30137	0.274054	2.35099e-07	9.35291e-06	45.2407	64.5515	25.9299
RCBTB2	35.2671	1.48297	0.312455	2.62177e-07	1.02859e-05	35.2671	53.2066	17.3275
MUC4	16.2532	3.72683	0.885954	2.84517e-07	1.10903e-05	16.2532	30.2052	2.30123
ZFHX3	178.841	1.252	0.266501	2.85254e-07	1.10903e-05	178.841	254.707	102.976
NFATC3	157.412	1.1817	0.251816	3.07913e-07	1.19261e-05	157.412	220.222	94.6015
SASH1	21.1941	3.51694	0.840463	3.13283e-07	1.20885e-05	21.1941	38.2973	4.09082
MEF2A	456.475	1.198	0.252445	3.1884e-07	1.22568e-05	456.475	648.19	264.759
PIP4K2A	180.362	1.16947	0.247443	3.32523e-07	1.27351e-05	180.362	252.454	108.269
SLC2A5	18.8872	2.52826	0.577023	3.46959e-07	1.32386e-05	18.8872	32.2791	5.49521
TPC3	7.68536	4.377	1.06402	3.81693e-07	1.44564e-05	7.68536	14.354	1.01674
NPAS1	63.2179	2.34265	0.54117	3.91905e-07	1.47345e-05	63.2179	105.735	20.7011
GALNT10	25.5829	2.39397	0.553343	4.20431e-07	1.57493e-05	25.5829	42.2435	8.92222
SYNDIG1	29.4078	5.02374	1.42607	4.69367e-07	1.7455e-05	29.4078	56.6637	2.1519
RPGRIP1	6.05059	5.92739	1.54855	5.07357e-07	1.87321e-05	6.05059	12.0273	0.0739056
CD84	65.7055	2.47119	0.545244	5.37755e-07	1.95036e-05	65.7055	115.206	16.205
SELENOP	376.557	1.68326	0.371487	5.73496e-07	2.05817e-05	376.557	587.573	165.54
NCOA4	77.9742	1.56926	0.354124	6.01386e-07	2.15074e-05	77.9742	117.474	38.4738
ADGRA3	37.8567	1.88328	0.419426	6.38963e-07	2.26931e-05	37.8567	61.5547	14.1587
SNX9	161.508	1.05211	0.229237	8.22469e-07	2.84537e-05	161.508	221.054	101.961
GAL3ST4	14.2704	4.00773	0.965451	8.27712e-07	2.85089e-05	14.2704	27.1417	1.39923
SLCO3A1	24.5649	3.49551	0.907536	8.7553e-07	2.99548e-05	24.5649	44.7178	4.41211
ENSCAFG00000032731	358.412	4.99358	1.2057	8.79238e-07	2.99817e-05	358.412	700.409	16.4142
MVB12B	21.7851	2.85984	0.706215	8.96544e-07	3.03701e-05	21.7851	37.8763	5.69398
LMO4	168.613	0.843993	0.181995	9.21154e-07	3.11011e-05	168.613	218.541	118.685
FAM184B	7.71495	4.32394	1.11313	9.95678e-07	3.33975e-05	7.71495	14.4352	0.994756
ENSCAFG00000028603	12.9556	3.25231	0.805995	1.00956e-06	3.36433e-05	12.9556	23.4592	2.45198
PRPS2	27.1744	1.98464	0.473222	1.00633e-06	3.36433e-05	27.1744	42.9591	11.3898
ABCC5	9.43954	4.04687	0.963325	1.04316e-06	3.45387e-05	9.43954	18.0497	0.829423
PHIP	156.704	0.917229	0.201642	1.30469e-06	4.27837e-05	156.704	208.832	104.576
TMEM117	70.1141	2.8482	0.674164	1.32138e-06	4.30561e-05	70.1141	126.309	13.9188
EHD4	195.902	1.06887	0.23969	1.33635e-06	4.33268e-05	195.902	270.89	120.913
EPS15	159.762	1.03859	0.230768	1.34235e-06	4.33268e-05	159.762	219.1	100.424
CCR5	38.1444	3.38883	0.896234	1.35457e-06	4.34991e-05	38.1444	69.3706	6.91817
ENSCAFG00000041788	29.7157	2.36744	0.587087	1.4385e-06	4.58532e-05	29.7157	49.547	9.88428
BCL2	378.541	2.02181	0.474151	1.48245e-06	4.71081e-05	378.541	623.849	133.233
NADK	103.627	1.40565	0.320018	1.5277e-06	4.82471e-05	103.627	155.69	51.5645
GASK1B	10.8768	3.59224	0.842817	1.64305e-06	5.15725e-05	10.8768	20.8587	0.894823
PRKACB	72.2786	1.46839	0.338269	1.91419e-06	5.99003e-05	72.2786	109.483	35.0746
FLI1	118.952	1.37156	0.316461	2.16692e-06	6.67907e-05	118.952	177.932	59.9728
TBC1D30	5.04409	4.43838	1.12762	2.39693e-06	7.32206e-05	5.04409	9.91043	0.17775
TCF4	216.013	1.367	0.320007	2.42254e-06	7.37833e-05	216.013	320.612	111.415
RELL1	101.61	1.51366	0.362138	2.45942e-06	7.44647e-05	101.61	152.307	50.9123
STX7	247.007	1.04816	0.242488	2.81395e-06	8.42051e-05	247.007	337.79	156.224
EIF4G3	161.136	0.848182	0.193157	2.83737e-06	8.44719e-05	161.136	208.628	113.644
RGS12	14.0155	2.54831	0.622334	2.84345e-06	8.44719e-05	14.0155	24.5107	3.52037
CD22	4.0224	7.22324	2.71195	2.86453e-06	8.47308e-05	4.0224	8.04479	0
PRKCI	6.06521	3.55613	0.915032	2.88182e-06	8.49971e-05	6.06521	11.3609	0.769545
DOCK8	170.837	0.987243	0.227473	3.09934e-06	9.03738e-05	170.837	232.496	109.178
FAM126A	94.1762	1.40951	0.343843	3.13561e-06	9.11724e-05	94.1762	137.468	50.8841
MAP2	6.62026	4.38404	1.24018	3.22824e-06	9.36008e-05	6.62026	12.3197	0.92085
ADGRB2	4.50409	4.25273	1.09699	3.31024e-06	9.54389e-05	4.50409	8.83043	0.17775
TSPAN5	9.52417	4.46001	1.13129	3.30666e-06	9.54389e-05	9.52417	18.7148	0.333517
C5H16orf74	11.5627	2.86818	0.71543	3.32084e-06	9.54765e-05	11.5627	20.636	2.48933
EXPH5	21.8908	2.09477	0.545123	3.64107e-06	0.000103524	21.8908	35.2372	8.54437
TFRC	55.9731	1.57173	0.381978	3.77481e-06	0.00010703	55.9731	85.7741	26.1721
BBX	173.77	1.14846	0.272098	3.84869e-06	0.000108525	173.77	243.803	103.737
NR3C2	121.387	1.35035	0.321891	3.99101e-06	0.000111618	121.387	180.79	61.9841
RMDN1	124.523	0.879269	0.204732	4.22027e-06	0.00011739	124.523	164.47	84.5758
ATP8B4	399.373	1.39249	0.337277	4.32601e-06	0.000120006	399.373	593.788	204.959
CD86	578.805	0.985669	0.232719	4.40929e-06	0.00012191	578.805	779.462	378.148
IL21R	21.7708	3.06828	0.836282	4.58173e-06	0.000125405	21.7708	38.9053	4.63622
ATP11A	32.234	1.60307	0.395747	4.8063e-06	0.000130854	32.234	50.8633	13.6048
TSPAN13	13.5084	2.65871	0.683508	4.84592e-06	0.000131583	13.5084	24.189	2.82786
SIN3A	149.563	0.881916	0.207526	5.1598e-06	0.000139003	149.563	195.345	103.781
ENSCAFG00000005099	18.7843	2.04792	0.533255	5.26411e-06	0.000141442	18.7843	29.8743	7.6943
NDP	5.44254	5.19595	1.66946	5.39401e-06	0.000144554	5.44254	10.4191	0.465967
NFIA	164.479	1.41721	0.347057	5.67314e-06	0.000150853	164.479	247.118	81.8395
CCR2	5.32212	5.50668	1.63919	6.1999e-06	0.000163812	5.32212	10.5703	0.0739056
HSPB2	13.1238	3.34951	0.972541	6.3248e-06	0.000166456	13.1238	23.3152	2.93235
MICU3	22.6989	3.55558	1.08013	6.44937e-06	0.0001693	22.6989	41.3302	4.06751
MAP3K1	90.4788	1.11706	0.273967	6.66354e-06	0.00017359	90.4788	124.712	56.2454
MYO1B	22.5856	2.79011	0.804703	6.70615e-06	0.000174258	22.5856	38.7367	6.4345
NUAK1	35.5524	1.22428	0.304838	7.0937e-06	0.00018263	35.5524	50.8477	20.2571
C1QB	857.135	4.32059	1.16956	8.15517e-06	0.00020874	857.135	1657.49	56.7761
CALD1	44.2118	2.19781	0.57261	8.25089e-06	0.000210664	44.2118	75.1924	13.2311
HSD17B13	23.8665	1.47501	0.371673	8.84766e-06	0.000225341	23.8665	36.7034	11.0296
FAM169A	5.93501	5.06546	1.44462	9.03564e-06	0.000228428	5.93501	11.7662	0.103845
DTHD1	25.311	2.80594	0.83186	1.00868e-05	0.000252339	25.311	44.0885	6.53352
ZNF609	143.241	1.06004	0.265033	1.03785e-05	0.000256686	143.241	196.554	89.9288
ZBTB16	18.0167	2.38652	0.636547	1.05213e-05	0.000259592	18.0167	30.982	5.0515
DGKH	11.5199	2.1835	0.585204	1.06305e-05	0.000260409	11.5199	19.1733	3.86658
PARD3	39.7355	1.88003	0.508401	1.05855e-05	0.000260409	39.7355	62.6253	16.8456
ZNF711	5.92453	5.75245	1.74812	1.06222e-05	0.000260409	5.92453	11.7971	0.0519223
BMP2	7.64092	6.10158	1.86652	1.11196e-05	0.000269814	7.64092	15.2299	0.0519223
ANKS1A	121.404	1.13965	0.287253	1.1877e-05	0.000284826	121.404	171.122	71.6862
EDN3	3.13418	6.83983	2.69521	1.23995e-05	0.000296664	3.13418	6.26837	0
RGS18	210.512	1.45	0.375548	1.24584e-05	0.000297379	210.512	317.952	103.073
TFEB	38.4679	1.35933	0.352146	1.34164e-05	0.000317294	38.4679	57.8312	19.1045
EIF4E3	34.1523	1.34981	0.348671	1.34603e-05	0.000317601	34.1523	51.6046	16.7001
LRRK1	58.6185	1.37224	0.35294	1.49843e-05	0.000350011	58.6185	88.3263	28.9107
SMYD3	102.828	0.911289	0.228622	1.50044e-05	0.000350011	102.828	135.731	69.9255
UBE2E3	84.4289	1.09255	0.279108	1.50465e-05	0.000350198	84.4289	117.476	51.3818
MEIS1	13.513	2.51283	0.685848	1.58674e-05	0.000367635	13.513	23.9496	3.07639
ZNF710	98.6858	1.09747	0.280724	1.7111e-05	0.000392902	98.6858	138.465	58.9062
SLC4A8	9.35718	2.36747	0.666513	1.78627e-05	0.000407429	9.35718	16.22	2.49434
NCOA2	209.756	0.88059	0.223381	1.79911e-05	0.000409446	209.756	275.412	144.101
GYPC	45.2921	1.19478	0.309751	1.81488e-05	0.000411213	45.2921	65.7009	24.8833
GPRC5D	166.479	0.921976	0.23332	1.907e-05	0.000428369	166.479	224.257	108.702
ZNF365	8.78185	2.45649	0.690766	1.90729e-05	0.000428369	8.78185	14.9072	2.65655
ADGRF1	11.1683	4.04224	1.81128	1.95712e-05	0.000433864	11.1683	20.7026	1.63401
DENND11	6.79654	3.13829	0.863881	1.95168e-05	0.000433864	6.79654	12.956	0.637095
OPRM1	38.6902	1.46033	0.387467	1.94551e-05	0.000433864	38.6902	59.5609	17.8195
RPS6KA3	97.9651	1.05582	0.273101	1.94403e-05	0.000433864	97.9651	135.556	60.3745
RNF157	19.1627	2.03199	0.577412	2.06902e-05	0.000456697	19.1627	31.3125	7.01296
ZFPM2	87.6751	4.44022	1.38648	2.09363e-05	0.000461138	87.6751	169.596	5.75477
SLC7A8	49.6241	3.15229	0.879699	2.12352e-05	0.00046672	49.6241	92.1248	7.1234
ME3	111.907	1.82808	0.500012	2.19685e-05	0.000480778	111.907	181.481	42.3333
DOCK4	153.326	1.56507	0.423194	2.21242e-05	0.000483155	153.326	237.817	68.8355
ENSCAFG00000010224	186.913	1.11412	0.29509	2.26776e-05	0.000494188	186.913	260.479	113.348
ENSCAFG00000044253	26.2983	1.69276	0.475056	2.35462e-05	0.000509869	26.2983	40.9868	11.6098
PTPRJ	55.742	1.18983	0.324574	2.4915e-05	0.000537243	55.742	77.8908	33.5932
SUSD1	63.8048	1.41315	0.383922	2.556e-05	0.000547699	63.8048	95.6482	31.9614
PDPN	134.53	1.38587	0.378815	2.69671e-05	0.000575448	134.53	200.194	68.8664
RTKN2	6.14578	3.14134	0.887751	2.85521e-05	0.000601763	6.14578	11.7064	0.585173
FRMD5	6.87258	3.06816	0.864556	2.86236e-05	0.000602033	6.87258	13.0561	0.689018
CAMKMT	177.225	0.73023	0.186209	2.9167e-05	0.000611256	177.225	224.221	130.229
MMP12	105.752	1.93099	0.560074	2.91812e-05	0.000611256	105.752	171.561	39.9439
SLC40A1	15.2746	2.59446	0.793264	2.92789e-05	0.000612054	15.2746	26.3829	4.16625
SMG8	40.8006	1.7192	0.47674	3.10052e-05	0.000645512	40.8006	66.4429	15.1583
PINX1	56.0438	1.14601	0.307744	3.18546e-05	0.000661854	56.0438	80.8887	31.1988
ENSCAFG00000044740	26.9319	1.26312	0.349181	3.29462e-05	0.000681774	26.9319	39.4692	14.3947
PSIP1	90.7916	1.07002	0.292112	3.41129e-05	0.000703082	90.7916	125.685	55.8978
HGF	54.2719	1.71329	0.496003	3.62749e-05	0.00074465	54.2719	85.3211	23.2227
ACAD9	68.8728	1.47884	0.418205	3.67753e-05	0.000752112	68.8728	105.714	32.0314
MAP3K9	8.81344	3.67789	1.56051	3.67849e-05	0.000752112	8.81344	15.919	1.70792
GDA	9.13776	2.9975	0.917434	3.72847e-05	0.000760815	9.13776	16.3335	1.94205
KLF12	92.2241	2.35436	0.705164	3.99834e-05	0.000809446	92.2241	159.285	25.1635
FXYD6	48.856	2.14721	0.622883	4.11267e-05	0.000826075	48.856	83.2573	14.4547
TMCC1	314.466	1.14053	0.313341	4.1061e-05	0.000826075	314.466	444.473	184.46
CD180	16.8206	2.2505	0.640013	4.23101e-05	0.000846533	16.8206	29.734	3.90729
CLCA2	8.41162	3.14158	0.908244	4.30241e-05	0.000854157	8.41162	15.9205	0.902778
KIRREL3	123.143	4.96839	1.67376	4.34774e-05	0.000861491	123.143	241.413	4.87361
PPP3CA	353.24	0.730795	0.191532	4.37544e-05	0.000865309	353.24	446.277	260.204
SAMD4A	45.2123	1.3361	0.383023	4.47846e-05	0.000880592	45.2123	65.678	24.7465
WDR3	51.2321	1.224	0.342151	4.95821e-05	0.000967512	51.2321	75.598	26.8662
BAZ2B	398.112	0.597801	0.155083	5.01158e-05	0.00097607	398.112	485.346	310.878
ENSCAFG00000017486	129.361	1.21692	0.342971	5.10979e-05	0.000993312	129.361	186.133	72.588
CABLES1	6.4805	3.03481	1.02533	5.13239e-05	0.00099582	6.4805	11.3964	1.56457
ITSN2	117.487	0.770837	0.206099	5.18977e-05	0.00100505	117.487	151.713	83.2616
BMF	11.153	2.17512	0.663535	5.27593e-05	0.00101271	11.153	18.5342	3.77175
DTNA	6.27421	4.55578	1.46541	5.27864e-05	0.00101271	6.27421	12.3707	0.17775
REPS2	35.9162	1.54866	0.446234	5.27834e-05	0.00101271	35.9162	56.5323	15.3001
SLC12A2	20.653	1.49834	0.428165	5.26608e-05	0.00101271	20.653	32.1829	9.12306
TET2	196.195	0.844604	0.229512	5.36425e-05	0.00102721	196.195	254.619	137.772
IQGAP2	154.241	1.15317	0.330324	5.80898e-05	0.00110337	154.241	216.141	92.3405
PYGO1	6.84271	3.36015	1.00836	5.96289e-05	0.00112506	6.84271	13.1442	0.541206
ATP8A1	160.729	1.01491	0.286855	6.24571e-05	0.00117137	160.729	218.306	103.151
ASPH	35.9573	1.15341	0.333846	6.28039e-05	0.00117249	35.9573	49.7386	22.1759
DUS2	15.6064	1.66485	0.485057	6.28283e-05	0.00117249	15.6064	25.3774	5.83531
C34H3orf70	41.8579	1.228	0.352113	6.50038e-05	0.00121089	41.8579	61.3172	22.3987
APPL2	27.407	1.34949	0.388859	6.60948e-05	0.00122898	27.407	42.0426	12.7713
ITGA4	70.0873	2.90584	0.990092	6.99608e-05	0.00129442	70.0873	126.483	13.6918
SNX29	163.343	1.21676	0.356554	7.01661e-05	0.0012953	163.343	232.376	94.3099
MAF	224.436	1.36502	0.397933	7.10009e-05	0.00130835	224.436	335.586	113.285
FRMD4B	178.729	1.49888	0.442291	7.19473e-05	0.00132342	178.729	274.483	82.9752
KCNQ1	85.3576	1.13051	0.33044	7.25642e-05	0.00133	85.3576	118.947	51.7681
KIAA1549	2.8766	4.68201	1.61973	7.56628e-05	0.00138432	2.8766	5.67929	0.0739056
MIB2	25.6033	1.68565	0.502673	7.6099e-05	0.00138982	25.6033	41.6216	9.58499
TNRC18	49.4226	1.02564	0.291083	7.64634e-05	0.001394	49.4226	68.8239	30.0214
IL2RA	9.06725	3.51859	1.10608	8.13332e-05	0.00146576	9.06725	17.4974	0.637095
MTMR12	33.402	1.60029	0.509928	8.12732e-05	0.00146576	33.402	50.3145	16.4895
NDFIP2	77.9846	1.39796	0.42633	8.09763e-05	0.00146576	77.9846	116.01	39.9594
MANBA	109.727	0.866367	0.244301	8.47081e-05	0.00151208	109.727	142.915	76.5396
ZNF804B	14.7639	3.79507	1.91796	8.49572e-05	0.00151389	14.7639	27.8418	1.68593
TET3	71.6793	0.9029	0.256461	8.9103e-05	0.00158227	71.6793	95.7984	47.5602
SPECC1	110.924	1.84676	0.58977	8.93471e-05	0.00158387	110.924	178.505	43.3421
CCDC150	9.83191	2.33938	0.758185	9.21512e-05	0.00161477	9.83191	17.4516	2.2122
FAM91A1	55.5578	1.39951	0.426735	9.21914e-05	0.00161477	55.5578	83.9924	27.1232
ENSCAFG00000029025	30.6257	2.31248	0.771317	0.000107205	0.00185557	30.6257	52.805	8.44632
ATG7	170.359	0.924072	0.266443	0.000112943	0.0019415	170.359	227.873	112.846
STAG1	223.445	1.00002	0.294132	0.000116422	0.00199491	223.445	303.856	143.034
CCDC146	16.8531	1.72996	0.557369	0.000117704	0.00201352	16.8531	26.7818	6.92448
TPP2	94.1763	0.764029	0.216152	0.00011905	0.00203316	94.1763	121.088	67.2642
NUP210	8.4402	1.94911	0.631628	0.000126077	0.00214247	8.4402	14.0875	2.79291
PLXNA2	10.1171	2.09211	0.693444	0.00012669	0.00214612	10.1171	16.6102	3.62394
ENSCAFG00000002834	16.7477	1.6043	0.497958	0.000131572	0.00222115	16.7477	26.8936	6.60173
LMBR1	61.6169	1.00888	0.30007	0.000131999	0.00222469	61.6169	83.3392	39.8946
EOGT	43.6336	1.21461	0.371702	0.000144494	0.00241545	43.6336	63.9817	23.2855
ATP6V0A4	3.35336	3.3487	1.13929	0.000148063	0.00246708	3.35336	6.47704	0.229673
TSPAN12	17.9572	1.83875	0.598023	0.00015362	0.00253905	17.9572	29.3507	6.56369
FCHSD2	351.84	1.14588	0.350785	0.000157166	0.00258933	351.84	501.179	202.501
ENSCAFG00000041808	10.0171	2.22719	0.730104	0.000157798	0.00259558	10.0171	17.4805	2.55367
NRIP1	91.2194	1.06883	0.323487	0.000159078	0.00260827	91.2194	127.112	55.3272
CEP68	19.8535	1.66138	0.562849	0.000160262	0.0026235	19.8535	30.8547	8.85223
CCND2	27.531	3.03602	1.08471	0.000162452	0.00264668	27.531	50.6379	4.42406
ENPP3	3.71608	3.49868	1.34335	0.000163739	0.00266342	3.71608	6.86234	0.569812
RUFY3	231.218	1.01572	0.307433	0.000165794	0.00269015	231.218	318.537	143.899
RPS6KA5	114.912	2.20991	0.776677	0.000169127	0.00273804	114.912	195.633	34.1898
DIP2B	182.911	1.11703	0.349538	0.000172753	0.00278796	182.911	255.545	110.277
KLHL2	59.6573	1.0715	0.3241	0.00017366	0.00279819	59.6573	84.9267	34.388
UCP2	99.8855	1.35212	0.43185	0.000188297	0.00299641	99.8855	148.67	51.1007
PHC3	69.6741	0.770876	0.225986	0.000188983	0.00300266	69.6741	89.1483	50.1998
OTULINL	61.8847	0.95531	0.28836	0.000190054	0.00301501	61.8847	84.2857	39.4837
SH3BP1	58.3578	0.900541	0.273538	0.000190483	0.00301716	58.3578	76.479	40.2366
MYRIP	3.46749	4.1225	1.50797	0.000194365	0.00306445	3.46749	6.83113	0.103845
RGS1	1104.84	1.73267	0.582233	0.000194185	0.00306445	1104.84	1770.99	438.683
ACOXL	11.5089	2.09677	0.730564	0.000194809	0.00306674	11.5089	18.937	4.08071
GRK3	104.727	1.04977	0.326418	0.000196356	0.00308637	104.727	144.866	64.5879
ENSCAFG00000029897	2.59954	6.17889	2.79945	0.000197176	0.00308979	2.59954	5.19909	0
ZNF618	44.041	1.84812	0.664819	0.000196992	0.00308979	44.041	70.3796	17.7024
POLA1	46.5901	1.30625	0.426419	0.000197937	0.00309699	46.5901	69.1416	24.0386
MYO5A	365.909	0.828407	0.246991	0.000204078	0.00317373	365.909	480.143	251.675
ARSG	7.01648	2.23173	0.774964	0.000205958	0.00319811	7.01648	12.1873	1.84561
KANK2	2.37557	6.15398	2.78698	0.000211664	0.00328174	2.37557	4.75113	0
CAMSAP2	83.7767	0.832855	0.247992	0.00021363	0.00330225	83.7767	110.289	57.2645
GAS2L3	27.5124	1.53444	0.517763	0.000216549	0.00333232	27.5124	42.8569	12.1679
CTDSPL2	51.2014	1.04187	0.320369	0.000221396	0.00340181	51.2014	72.3829	30.0198
DENND1B	163.017	0.769536	0.228787	0.000223078	0.00342253	163.017	210.32	115.714
HPSE2	5.99935	3.79259	1.64516	0.000234114	0.00357582	5.99935	11.4069	0.591795
ENSCAFG00000028613	201.501	0.625387	0.182196	0.000236819	0.00361176	201.501	245.557	157.445
SCMH1	56.8534	1.50872	0.494687	0.00023819	0.00362727	56.8534	89.0192	24.6875
CNTLN	62.9905	1.17659	0.374474	0.000245002	0.00371997	62.9905	92.144	33.837
GNAI1	4.56022	3.40272	1.24538	0.000246233	0.00373314	4.56022	8.81685	0.303578
RGS7BP	16.8846	2.88521	1.23786	0.000248244	0.00375808	16.8846	30.0057	3.76338
ARG2	8.07674	2.91195	1.08847	0.000251435	0.00379519	8.07674	14.6994	1.4541
ELMO1	602.559	0.759476	0.229687	0.000264647	0.0039829	602.559	769.923	435.195
BIN1	10.6973	1.93346	0.716561	0.000266076	0.00399626	10.6973	17.4366	3.95801
TLR1	33.3745	1.02509	0.325917	0.000268208	0.00401881	33.3745	45.3482	21.4007
CMSS1	37.2731	1.12128	0.365785	0.000273505	0.00408625	37.2731	52.8588	21.6873
PDGFB	5.42019	2.71152	1.15168	0.000277588	0.00414122	5.42019	9.30575	1.53463
HOPX	52.2433	1.71248	0.614577	0.000280524	0.00416685	52.2433	82.7572	21.7293
SSH2	328.275	1.91235	0.676028	0.000280442	0.00416685	328.275	544.8	111.75
CASS4	33.1738	2.01013	0.75858	0.000286335	0.00423479	33.1738	54.8151	11.5324
FOXP1	164.649	0.758817	0.231632	0.000291387	0.00429096	164.649	209.306	119.992
IGFBP4	66.2219	1.53591	0.521716	0.000294409	0.00432925	66.2219	103.732	28.7116
HIPK3	115.431	0.663475	0.198635	0.000295373	0.00433721	115.431	142.218	88.6445
FEM1C	104.751	1.0616	0.340556	0.000302637	0.00441858	104.751	148.035	61.4672
TENT2	83.5362	0.802416	0.245673	0.000304637	0.00444147	83.5362	108.748	58.3245
LRRC27	2.6285	4.27754	1.71806	0.000314942	0.00455291	2.6285	5.1831	0.0739056
PRDX2	13.9216	1.79231	0.624744	0.000315835	0.0045594	13.9216	22.9835	4.85969
SLC4A7	122.195	1.54816	0.553055	0.000321422	0.00462703	122.195	188.037	56.3535
GPR84	2.80695	4.53324	1.79851	0.000323942	0.00465457	2.80695	5.56198	0.0519223
EPB41L1	2.99927	3.45781	1.31356	0.00033434	0.00477948	2.99927	5.82079	0.17775
SPATS2L	17.3027	1.80154	0.62422	0.000343344	0.00488776	17.3027	29.0125	5.59294
VLDLR	13.0068	1.49994	0.522062	0.00034518	0.00490711	13.0068	19.6608	6.35278
HERC3	78.9362	0.83346	0.260081	0.000347193	0.00492209	78.9362	104.203	53.6692
FRY	155.746	1.38569	0.476846	0.000369806	0.00521386	155.746	235.416	76.0766
GNAQ	259.959	0.896314	0.285083	0.000375951	0.00528598	259.959	348.386	171.532
RERE	146.853	0.660645	0.200938	0.000381894	0.00534028	146.853	182.392	111.313
ALOX15	3.4632	2.80355	1.05386	0.000388881	0.00540851	3.4632	6.57091	0.3555
CD109	49.8633	1.74408	0.669208	0.000387493	0.00540851	49.8633	78.9174	20.8093
MEF2C	300.419	3.27422	1.3557	0.000388826	0.00540851	300.419	565.669	35.1698
ATP10D	91.2319	0.865642	0.274606	0.000392257	0.00542283	91.2319	122.694	59.7697
KCNK13	16.0891	2.34447	0.831692	0.000391826	0.00542283	16.0891	29.0428	3.13544
MRTFB	58.5803	1.02656	0.335325	0.000392553	0.00542283	58.5803	82.3836	34.7769
CPEB2	183.423	1.08232	0.363567	0.000399711	0.00549951	183.423	256.041	110.804
KIF1B	160.364	0.788212	0.251772	0.00043022	0.00584098	160.364	207.277	113.451
PCP4L1	2.90601	6.1007	2.97166	0.000435119	0.00589969	2.90601	5.81201	0
AKAP13	689.8	0.721162	0.226018	0.000436741	0.00591387	689.8	875.039	504.561
AGBL4	4.9944	2.24523	0.905616	0.000460067	0.00619702	4.9944	8.57553	1.41326
GHR	8.40821	2.56123	1.10754	0.000482303	0.00641238	8.40821	14.9483	1.86815
NRM	41.6658	0.885225	0.293429	0.000483678	0.00642046	41.6658	55.0248	28.3069
SNX27.1	45.6632	0.932899	0.309651	0.000484162	0.00642046	45.6632	62.0175	29.3088
PDLIM4	57.0935	1.21768	0.436725	0.000489515	0.00647472	57.0935	82.6054	31.5817
USP8	146.319	0.613439	0.190232	0.000498468	0.00655932	146.319	178.198	114.439
ENSCAFG00000012125	17.5363	1.35047	0.495019	0.000501984	0.0065887	17.5363	25.7529	9.31971
RASA1	203.302	0.620076	0.192241	0.000510287	0.00667208	203.302	249.987	156.617
TNK2	21.8436	2.0762	0.868194	0.000512694	0.00668717	21.8436	36.7649	6.92236
DMXL1	123.734	0.825188	0.270591	0.000522765	0.00677482	123.734	161.73	85.7371
SERPING1	9.10351	1.95602	0.729377	0.000522172	0.00677482	9.10351	15.4915	2.71551
METTL27	38.3052	1.04557	0.364641	0.000537637	0.00692385	38.3052	52.2462	24.3643
KLHL8	8.11884	1.80462	0.69696	0.000547067	0.0070101	8.11884	13.0607	3.17701
IRF8	31.7099	1.30538	0.489052	0.000555303	0.00708909	31.7099	46.6043	16.8155
TMC2	5.34943	2.73858	1.55494	0.000556967	0.0071015	5.34943	9.31204	1.38682
ITGBL1	18.1469	1.80032	0.671026	0.000566772	0.00720252	18.1469	30.2478	6.04594
TXNDC16	118.177	1.74765	0.690381	0.000566995	0.00720252	118.177	190.727	45.6276
MYL4	5.43477	3.02031	1.26122	0.00059623	0.00754588	5.43477	10.4182	0.451389
HAVCR2	5.67296	2.44735	1.00199	0.000609973	0.00770082	5.67296	9.91381	1.43212
PAQR3	26.9751	1.26314	0.460081	0.000612073	0.00771369	26.9751	38.9936	14.9566
CRYAB	51.0365	1.87264	0.727958	0.000619238	0.00777951	51.0365	85.7034	16.3696
KCP	7.14728	2.59936	1.31146	0.000620654	0.00778776	7.14728	12.327	1.96753
TLR7	21.4495	2.39424	1.17777	0.000627063	0.007849	21.4495	37.0355	5.86336
CYSLTR1	4.39684	2.29291	0.928824	0.000643658	0.00802735	4.39684	7.77248	1.0212
ADGRF5	237.203	1.72795	0.670884	0.000646727	0.00804606	237.203	385.658	88.7484
EVL	23.6555	1.1672	0.415083	0.000646003	0.00804606	23.6555	35.1603	12.1507
BLM	8.05681	2.04998	0.890944	0.00065315	0.00811614	8.05681	13.1628	2.95083
CCL1	3.55002	4.00649	1.76234	0.000691798	0.00856527	3.55002	6.97421	0.125828
TLR10	3.35092	3.51114	1.50625	0.000694833	0.00858881	3.35092	6.54608	0.155767
ATXN2	114.59	0.742091	0.245869	0.000699044	0.0086031	114.59	144.858	84.3217
ACSS3	120.507	1.24879	0.453303	0.000715586	0.00876465	120.507	179.367	61.6463
C18H11orf49	19.7439	1.91397	0.762246	0.000719516	0.00880228	19.7439	32.9649	6.52285
PLEKHA2	43.5512	1.13228	0.426496	0.000738708	0.00898353	43.5512	60.6734	26.4289
NPNT	5.34178	2.90463	1.37663	0.000749482	0.00909301	5.34178	9.936	0.747562
NCOA3	117.376	1.1491	0.42499	0.000751215	0.00910327	117.376	167.697	67.0548
NT5C2	66.1173	1.0355	0.368389	0.000752452	0.0091075	66.1173	91.0366	41.198
TLR3	19.6673	1.23884	0.461818	0.000756388	0.00914436	19.6673	29.3282	10.0064
CYRIB	130.439	0.641591	0.206812	0.000764766	0.0092023	130.439	163.15	97.7271
KLHL13	18.5602	1.47815	0.550674	0.000790229	0.00946431	18.5602	29.7322	7.38815
MAP3K3	24.4281	1.19876	0.442636	0.000794717	0.00950696	24.4281	36.2218	12.6343
NIBAN1	298.336	1.35795	0.525318	0.000803152	0.0095522	298.336	449.238	147.433
AFF3	94.4748	1.30409	0.501122	0.000809121	0.00961205	94.4748	139.253	49.6969
IDS	64.9013	1.02656	0.365565	0.000831782	0.00985844	64.9013	91.2215	38.5812
SH2B3	18.7151	1.11866	0.417079	0.000831097	0.00985844	18.7151	26.15	11.2803
RNF13	217.831	0.894863	0.313159	0.000834974	0.00988486	217.831	291.982	143.68
POC1B	40.9504	1.14009	0.410946	0.000836534	0.00989191	40.9504	59.3671	22.5336
RIN2	159.923	1.03239	0.371696	0.000844105	0.0099585	159.923	221.419	98.4258
HGSNAT	51.7445	1.00273	0.368778	0.000845282	0.00996093	51.7445	69.9065	33.5825
CTNND1	43.979	0.91255	0.316479	0.000849183	0.00998398	43.979	60.8165	27.1415
HERC1	89.4541	0.799083	0.270945	0.000861166	0.0100791	89.4541	116.175	62.733
SENP7	65.6655	0.774938	0.260843	0.000861203	0.0100791	65.6655	85.5432	45.7878
GAS7	234.331	1.0539	0.387635	0.000874601	0.0101991	234.331	326.639	142.023
RAD51B	138.558	0.966654	0.34654	0.000875425	0.0101991	138.558	188.725	88.3918
ZNF470	2.22985	5.63433	2.91956	0.000883517	0.0102817	2.22985	4.4597	0
KIAA2026	53.8151	0.771937	0.263222	0.00092723	0.0106694	53.8151	69.238	38.3923
ENSCAFG00000003299	211.322	1.00641	0.362024	0.000935261	0.0107497	211.322	294.941	127.704
PIAS2	19.187	1.37593	0.562438	0.000944645	0.0108212	19.187	27.8278	10.5463
ATP6V0A1	85.6491	0.75268	0.260384	0.000954128	0.0109177	85.6491	108.789	62.5091
PITPNC1	44.8989	1.38952	0.56421	0.000955599	0.0109223	44.8989	67.0428	22.7551
ANGPTL1	3.9394	2.62358	1.34213	0.000961661	0.0109672	3.9394	6.83211	1.04668
ARHGEF11	6.72192	2.09368	1.02038	0.000977622	0.0111245	6.72192	10.8546	2.58926
STON2	9.66392	1.85454	0.775216	0.000991943	0.0112501	9.66392	16.6324	2.69541
MDFIC	260.17	0.977201	0.353853	0.00100612	0.0113983	260.17	358.778	161.561
ZNRF3	5.44233	2.4582	1.04282	0.00101532	0.0114772	5.44233	10.1657	0.718957
PRIM2	76.5194	0.856104	0.299481	0.00106093	0.011914	76.5194	103.275	49.7636
MED13L	325.595	0.87671	0.315016	0.0010643	0.0119338	325.595	431.888	219.302
PRKCA	215.911	0.729391	0.250699	0.00107013	0.011978	215.911	276.83	154.992
GPR157	7.49794	2.86309	1.23601	0.00107856	0.012046	7.49794	14.181	0.814845
B3GALNT2	14.8787	1.47395	0.603056	0.00110464	0.0122839	14.8787	22.9801	6.77736
SGPP1	18.9596	1.15601	0.43693	0.00111235	0.0123429	18.9596	27.7226	10.1966
FGD2	77.8121	0.814544	0.289669	0.00113968	0.0126189	77.8121	100.108	55.5162
GNS	73.7814	0.87543	0.311956	0.00115341	0.0127571	73.7814	100.906	46.657
LCP2	80.2733	0.922551	0.342519	0.00117488	0.0129249	80.2733	107.948	52.5987
SH3PXD2A	12.6987	2.40792	1.41847	0.00118165	0.0129578	12.6987	22.2098	3.18768
PSPC1	63.8475	0.776514	0.273002	0.00119058	0.0130418	63.8475	83.0555	44.6394
STAG2	134.151	0.582421	0.193883	0.00119574	0.0130568	134.151	164.835	103.466
FUT8	52.5825	0.720113	0.24893	0.0011992	0.0130803	52.5825	67.1228	38.0421
RUBCN	12.8286	1.39908	0.567051	0.00120442	0.0131233	12.8286	19.4717	6.18557
HLX	3.27227	2.47866	1.10036	0.00122355	0.0133035	3.27227	6.11514	0.429406
RNF217	48.346	0.982528	0.360557	0.00123706	0.0134296	48.346	68.5275	28.1644
DSTN	29.0032	1.55025	0.643788	0.00124604	0.0134909	29.0032	46.065	11.9415
SERGEF	81.9596	0.865636	0.316218	0.00124912	0.01351	81.9596	107.835	56.084
TMEM132A	98.4806	0.744785	0.262676	0.0012609	0.0135944	98.4806	126.896	70.0654
TMEM64	69.8083	0.950463	0.348795	0.00126508	0.0136252	69.8083	96.3966	43.22
CHD7	123.606	0.73309	0.255967	0.00127463	0.0137136	123.606	159.316	87.8965
ZRANB3	42.4183	0.858474	0.308514	0.00127626	0.0137167	42.4183	56.7243	28.1123
ETV6	380.597	0.698185	0.241698	0.00128684	0.013816	380.597	483.761	277.434
CARMIL1	98.8617	1.75715	0.765816	0.00129879	0.0139153	98.8617	163.434	34.2893
TFDP2	50.4161	1.24946	0.502717	0.00131848	0.0140968	50.4161	74.5481	26.2841
SMAP2	90.3769	0.948408	0.360494	0.00132945	0.0141992	90.3769	121.101	59.6531
H2BC18	36.8844	1.37853	0.598012	0.00133277	0.0142052	36.8844	56.0129	17.756
ARSB	93.6948	0.959498	0.364175	0.0013506	0.0143609	93.6948	127.039	60.3504
PCMTD2	32.2371	1.0445	0.399399	0.00140624	0.0148954	32.2371	46.1643	18.3099
PACSIN1	20.167	1.11774	0.444492	0.0014244	0.0150412	20.167	28.5297	11.8043
F11	134.754	0.979204	0.367989	0.00143157	0.0150909	134.754	187.673	81.8355
NIPA1	5.13663	1.94302	0.904411	0.0014334	0.0150909	5.13663	8.65731	1.61594
DPEP3	4.55952	2.35193	1.18186	0.00144435	0.0151894	4.55952	8.24565	0.87339
ZNF704	65.2277	1.41924	0.613934	0.00145093	0.015243	65.2277	100.203	30.2528
MS4A2	10.1586	2.36562	1.21419	0.00153519	0.0160134	10.1586	18.1156	2.20166
EXOC5	162.499	0.634895	0.220352	0.00154393	0.0160882	162.499	200.712	124.287
ENSCAFG00000010220	3.20702	3.77612	1.94215	0.0015537	0.0161736	3.20702	6.31019	0.103845
FGD4	316.287	0.914447	0.347314	0.00156324	0.01624	316.287	426.724	205.851
SLC8A1	667.563	1.34462	0.571904	0.00161971	0.0167331	667.563	1013.18	321.948
FGFR1	3.05937	3.46241	1.84757	0.00162335	0.0167458	3.05937	5.99292	0.125828
ECM2	13.133	1.59876	0.777217	0.00165019	0.0169545	13.133	20.3013	5.96467
MAPK3	18.085	1.14145	0.451863	0.00165314	0.0169678	18.085	26.6024	9.56756
FAM13B	171.942	0.68401	0.245749	0.00167018	0.017101	171.942	215.199	128.686
TRIT1	26.923	1.04888	0.408113	0.00167186	0.017101	26.923	39.0262	14.8198
UBL3	102.979	0.788992	0.287875	0.00169377	0.0172984	102.979	135.305	70.6538
XG	6.17954	2.39772	1.16366	0.00170522	0.0173979	6.17954	11.4942	0.864884
TIMELESS	23.2783	1.22311	0.497826	0.00171824	0.0174787	23.2783	34.8079	11.7486
KEL	3.51587	2.51831	2.45106	0.00173176	0.0175814	3.51587	6.16281	0.868928
EGFL7	47.0465	1.4482	0.660372	0.00173702	0.0175921	47.0465	72.4574	21.6356
NRP1	127.758	0.712305	0.254763	0.00173796	0.0175921	127.758	164.051	91.4656
MTHFD2	140.418	1.64656	0.782349	0.0017442	0.0176379	140.418	227.324	53.5122
MSH6	19.3616	1.04802	0.421655	0.00175178	0.0176971	19.3616	27.6914	11.0318
IP6K1	37.9234	0.936715	0.364183	0.00176324	0.0177083	37.9234	51.5986	24.2483
PTBP2	98.9587	0.706526	0.256688	0.00176207	0.0177083	98.9587	124.696	73.2217
RNLS	141.601	0.804543	0.300184	0.00175709	0.0177083	141.601	185.86	97.3423
TNRC6C	80.3689	0.695777	0.252841	0.00176194	0.0177083	80.3689	101.184	59.5536
ZFP36L1	97.0217	1.13765	0.478131	0.00175826	0.0177083	97.0217	138.081	55.9625
EXOC2	98.9697	0.76625	0.279685	0.00177047	0.0177635	98.9697	129.703	68.2369
SIAH1	31.0809	0.893692	0.340976	0.00181476	0.0181547	31.0809	41.9322	20.2297
SSBP3	14.8277	1.45354	0.692837	0.00183331	0.0183046	14.8277	22.9558	6.69954
SORL1	54.7502	1.36452	0.634552	0.00185942	0.0185033	54.7502	82.3209	27.1794
SPRED2	63.6781	0.79767	0.299829	0.00186833	0.0185639	63.6781	82.1416	45.2146
ENSCAFG00000029170	14.108	1.94954	1.16714	0.00188353	0.0186969	14.108	23.7488	4.46716
ADAT1	17.8974	1.10351	0.470799	0.00189291	0.0187175	17.8974	24.5894	11.2054
ARID1A	107.703	0.61038	0.215355	0.0018913	0.0187175	107.703	132.086	83.3213
MCU	81.2789	0.913495	0.359197	0.00189245	0.0187175	81.2789	108.52	54.0378
SPP1	96.2496	1.30412	0.570762	0.0019032	0.0188012	96.2496	144.542	47.9577
CACNA1C	21.259	2.00803	1.06924	0.00191061	0.0188563	21.259	36.7284	5.78959
CLEC7A	130.021	0.830741	0.316746	0.00191794	0.0189104	130.021	172.206	87.8368
PBX1	11.0544	1.85211	1.19227	0.00195061	0.0191772	11.0544	17.8714	4.2373
MAML3	577.323	0.813472	0.30918	0.00197303	0.0193421	577.323	759.29	395.356
CDS1	11.3439	1.49622	0.710685	0.00197649	0.0193575	11.3439	16.9625	5.72525
C3AR1	15.929	1.47867	0.71624	0.00199125	0.0194835	15.929	24.5515	7.30642
ME2	81.6029	0.80648	0.308034	0.00199951	0.0195457	81.6029	105.459	57.747
FAH	3.74106	3.36308	1.90278	0.00200569	0.0195688	3.74106	7.32636	0.155767
HDGFL3	55.9932	0.711177	0.262164	0.002033	0.0197976	55.9932	72.317	39.6694
BCO2	30.3093	1.02654	0.417721	0.00206474	0.0200687	30.3093	42.9886	17.63
RBKS	66.829	1.06697	0.448522	0.00208898	0.0202467	66.829	94.0323	39.6257
SLC36A1	11.1697	1.17635	0.497189	0.00209712	0.0202873	11.1697	16.53	5.80942
ENTPD1	76.7566	1.31454	0.600604	0.00210462	0.0203407	76.7566	114.941	38.572
ARRB1	30.8793	0.984683	0.396259	0.00216985	0.0208925	30.8793	43.7285	18.03
NMT2	4.69718	2.05102	1.06391	0.00221922	0.0213078	4.69718	7.96223	1.43212
TMPO	58.6637	0.803137	0.31402	0.00226702	0.0217058	58.6637	76.0494	41.2781
STAG3	4.74383	1.82033	0.895077	0.00229906	0.0219105	4.74383	8.20684	1.28081
DAPP1	36.475	0.926129	0.38605	0.00232668	0.022112	36.475	48.1411	24.8089
NR4A2	18.425	1.56989	0.881724	0.00233074	0.0221302	18.425	28.714	8.13598
SOGA1	10.1859	1.44855	0.701476	0.00236849	0.022447	10.1859	15.8568	4.51513
ZBTB38	62.6132	0.742207	0.278384	0.0023847	0.022559	62.6132	82.083	43.1433
STMN3	3.39507	1.96802	1.04344	0.00238987	0.0225872	3.39507	5.89477	0.895373
SMAD5	39.0216	0.807068	0.312522	0.00240496	0.022688	39.0216	51.5069	26.5362
TNFSF8	30.1799	2.15274	1.31266	0.00242181	0.022805	30.1799	53.4565	6.90341
RXFP1	14.7561	2.54395	1.35244	0.00246708	0.0231675	14.7561	27.5171	1.99503
NLK	55.5241	0.81058	0.313582	0.00248031	0.0232493	55.5241	73.7181	37.3301
SAMSN1	152.062	0.944409	0.391027	0.00249058	0.0233242	152.062	207.428	96.6953
VAV3	450.832	0.65118	0.241333	0.00253915	0.0237141	450.832	562.817	338.847
ENSCAFG00000014195	24.3494	1.68864	0.84025	0.00257374	0.0239283	24.3494	40.6749	8.02386
MIER2	10.8023	1.19989	0.543701	0.00259366	0.0240593	10.8023	16.2545	5.35007
HHEX	91.8888	1.05174	0.458045	0.00261672	0.0242401	91.8888	128.397	55.3807
APBA1	154.399	1.18195	0.530355	0.00263767	0.0243682	154.399	226.808	81.9899
FAM43A	4.93029	2.89138	1.73762	0.00264808	0.0244204	4.93029	9.50508	0.3555
ZNF395	12.7817	1.33337	0.607449	0.00265282	0.0244292	12.7817	19.7863	5.77704
HS6ST2	2.11254	3.56888	2.09711	0.00269403	0.024711	2.11254	4.17316	0.0519223
MAT2A	472.734	0.913221	0.373107	0.00270063	0.0247493	472.734	646.186	299.283
ENSCAFG00000029582	123.205	0.947036	0.397074	0.00272653	0.0249644	123.205	168.58	77.8301
SH3D19	4.07973	1.95602	1.14109	0.00273346	0.0249961	4.07973	6.90509	1.25437
TGFBRAP1	16.8897	1.05738	0.453977	0.00273486	0.0249961	16.8897	24.5758	9.20359
BRD8	41.0794	0.756817	0.295883	0.0027655	0.0252312	41.0794	53.4721	28.6867
ENSCAFG00000031869	2012.16	1.25495	0.57825	0.00277536	0.0252799	2012.16	3021.65	1002.68
KIAA1217	3.87767	2.54438	1.49584	0.00277576	0.0252799	3.87767	7.37786	0.377484
FBP2	8.81685	1.49384	0.70541	0.00278423	0.0253121	8.81685	14.4119	3.22176
MPP6	3.41387	2.12138	2.3091	0.00279397	0.0253781	3.41387	5.90689	0.92085
ARHGAP26	341.383	0.704192	0.26982	0.00280719	0.0254308	341.383	433.207	249.559
CPNE5	4.84852	2.72965	1.66464	0.00282407	0.0255385	4.84852	9.27559	0.42145
IRF2BP2	15.8578	1.00386	0.42697	0.00283767	0.0256164	15.8578	22.0774	9.6381
SYNE3	33.672	1.04532	0.467579	0.00288476	0.0259729	33.672	46.3572	20.9869
PACRG	14.9492	1.64043	0.797263	0.00288793	0.0259787	14.9492	25.3399	4.55841
SLC30A9	47.4386	0.731032	0.286299	0.00296503	0.0265559	47.4386	61.2192	33.658
PPP1R14A	38.6791	1.55304	0.890265	0.00299157	0.0267703	38.6791	61.6909	15.6672
IL1R1	60.7929	1.52663	0.83346	0.0030037	0.0268554	60.7929	96.5154	25.0704
PLEKHA5	70.1655	1.17042	0.540009	0.00303808	0.027092	70.1655	103.305	37.0257
DMXL2	39.3226	0.960023	0.402852	0.00304351	0.027103	39.3226	54.6936	23.9517
INSIG2	69.7798	1.06339	0.459139	0.0030446	0.027103	69.7798	100.333	39.2265
ODC1	770.257	1.38815	0.696976	0.00316322	0.0280315	770.257	1200.17	340.348
FANCC	19.987	1.08019	0.482783	0.00320275	0.0282609	19.987	29.7309	10.2431
PRKD3	46.108	0.927564	0.390102	0.00323211	0.0284514	46.108	63.7053	28.5107
DYNC1I1	5.77609	1.68717	0.922095	0.0032596	0.0286198	5.77609	9.3145	2.23767
USP12	65.6943	0.693621	0.272911	0.00326573	0.0286491	65.6943	82.8238	48.5647
PTPN13	4.64724	1.67459	0.916963	0.00326956	0.0286582	4.64724	7.71455	1.57993
EPHX1	38.6742	0.921158	0.384579	0.00328904	0.0287798	38.6742	53.5895	23.759
ZNF366	3.96756	2.62818	1.6733	0.00330317	0.0288789	3.96756	7.62359	0.311534
SIVA1	61.3084	0.834046	0.342123	0.003312	0.0289067	61.3084	83.4238	39.193
PACS2	27.9101	0.871986	0.372965	0.00334646	0.0291332	27.9101	37.6527	18.1675
SESN1	145.749	0.983683	0.427011	0.00336259	0.0292488	145.749	204.03	87.4677
HMCES	22.7656	0.979792	0.420704	0.00336967	0.0292856	22.7656	32.6324	12.8987
TMEM52	3.96665	2.16063	1.23091	0.00337743	0.0293282	3.96665	7.3341	0.5992
DPY19L3	16.518	1.08319	0.48608	0.00338632	0.0293806	16.518	24.1122	8.92388
RHOBTB1	23.1554	1.12585	0.508468	0.00342544	0.0296867	23.1554	33.5869	12.7238
APOOL	11.8383	1.19617	0.562181	0.00346946	0.0300005	11.8383	18.1173	5.55928
PTPN21	18.8015	1.12686	0.511413	0.00347279	0.0300039	18.8015	28.1585	9.44444
PGPEP1	20.927	0.955336	0.417663	0.00347597	0.0300062	20.927	29.8906	11.9634
RNF2	25.1875	1.06128	0.50915	0.00351155	0.0302879	25.1875	34.2746	16.1004
WDFY3	488.026	0.618305	0.236792	0.00356994	0.0307398	488.026	606.445	369.606
GABRR2	20.442	1.47209	0.881994	0.00358357	0.0308313	20.442	32.085	8.79892
MAP3K21	6.89441	2.10511	1.59733	0.00364347	0.0312187	6.89441	12.4195	1.3693
RNASEH2C	41.2377	0.83783	0.348561	0.00364381	0.0312187	41.2377	56.2213	26.2541
RASL11A	7.00223	1.52474	0.896254	0.00367952	0.0314984	7.00223	10.9339	3.07059
SRD5A3	11.7394	1.18663	0.597316	0.0036963	0.0315999	11.7394	16.8422	6.63654
CHD6	66.8931	0.671435	0.266215	0.0037531	0.0318625	66.8931	84.3897	49.3964
EED	41.7127	0.706878	0.28524	0.00377625	0.0320296	41.7127	52.1666	31.2589
PRKN	394.334	0.770627	0.316366	0.00377902	0.0320296	394.334	517.384	271.284
RAD54B	3.26396	2.07924	1.29609	0.00389556	0.0329086	3.26396	6.09852	0.429406
RAB42	2.48843	2.21355	1.36394	0.00391306	0.0330293	2.48843	4.67327	0.303578
TRAF3IP3	10.986	1.53464	1.09715	0.00394091	0.0331825	10.986	17.0203	4.9518
POU2F2	31.9163	1.3469	0.747864	0.00395887	0.0333065	31.9163	48.6545	15.1782
ADGRE2	2.54371	2.65793	1.82004	0.00396764	0.0333402	2.54371	4.90967	0.17775
AKR1E2	19.9834	0.976001	0.433814	0.00396938	0.0333402	19.9834	28.7373	11.2295
ACOX3	21.8597	0.97037	0.435675	0.00401948	0.0336783	21.8597	30.3291	13.3903
CLIC5	8.94132	1.79486	1.28117	0.004103	0.0341356	8.94132	15.2969	2.58577
GPR65	13.8663	1.20723	0.585406	0.00410399	0.0341356	13.8663	20.6901	7.04249
DDX3X	431.622	0.608155	0.237943	0.00411644	0.0342063	431.622	530.83	332.414
EPB41L2	77.2578	1.05183	0.507895	0.00411916	0.0342063	77.2578	109.506	45.0096
PUM2	173.726	0.632769	0.250316	0.00412677	0.0342419	173.726	214.153	133.3
ARHGAP8	2.36473	3.07493	2.14802	0.00419771	0.0347742	2.36473	4.62562	0.103845
TAB2	65.3291	0.78549	0.328401	0.00428908	0.0354739	65.3291	85.5385	45.1198
MILR1	113.25	0.651085	0.260719	0.00432826	0.0357404	113.25	140.67	85.8303
MAPK15	3.84077	1.84361	1.23497	0.00433362	0.0357558	3.84077	6.72022	0.961323
ANK2	4.44923	1.78429	1.31678	0.00435371	0.0358068	4.44923	7.60013	1.29833
STIM2	75.5069	0.867652	0.387952	0.00441494	0.0361651	75.5069	100.779	50.2348
HPS3	109.455	0.844566	0.362803	0.00441968	0.0361751	109.455	148.736	70.1737
DCLK2	20.9756	1.08502	0.502313	0.00447999	0.0365521	20.9756	31.7095	10.2417
SLCO4C1	6.39096	2.02388	1.21125	0.00448354	0.0365521	6.39096	11.6135	1.16846
SMARCA2	85.0296	0.662099	0.264884	0.00447852	0.0365521	85.0296	107.658	62.4014
HFE	79.6862	0.802891	0.344626	0.00450699	0.0366559	79.6862	104.341	55.0315
IL17RB	6.39737	2.17073	1.37487	0.00450513	0.0366559	6.39737	11.8901	0.904663
SH3TC1	7.9049	1.34963	0.740416	0.00458432	0.0370791	7.9049	12.4423	3.36755
C15H1orf185	11.1275	2.4505	1.81249	0.00459814	0.0371105	11.1275	21.0467	1.20824
GTDC1	88.1542	0.681756	0.279175	0.00459904	0.0371105	88.1542	111.312	64.9961
HMGXB3	48.6226	0.650502	0.260896	0.00463182	0.0373163	48.6226	61.5939	35.6513
PDXP	5.77703	1.44931	0.863443	0.00467093	0.0374258	5.77703	9.24249	2.31158
TMEM71	5.43158	1.63259	1.14043	0.00466842	0.0374258	5.43158	8.57802	2.28513
ENSCAFG00000028494	2.93953	1.76689	1.18813	0.00479528	0.0383323	2.93953	5.05759	0.821467
C1orf54	45.0152	1.00131	0.491008	0.00487816	0.0388738	45.0152	63.2376	26.7929
EML4	321.988	0.759031	0.322324	0.00489625	0.0389877	321.988	421.379	222.597
SH3GL1	18.8214	0.962344	0.450073	0.00491456	0.0391032	18.8214	25.9635	11.6792
STING1	22.4799	1.01687	0.475306	0.00492294	0.0391394	22.4799	32.1522	12.8076
RANBP9	95.1746	0.705468	0.29873	0.00495499	0.0393333	95.1746	119.968	70.3807
NXT2	5.18746	1.94629	1.67764	0.00496966	0.0393889	5.18746	9.43558	0.939339
ZNF567	5.53993	1.40646	0.794577	0.00496791	0.0393889	5.53993	8.63449	2.44536
ENSCAFG00000016517	10.0434	1.31003	0.719553	0.0050712	0.040032	10.0434	15.8592	4.2276
TAGAP	72.5464	0.920336	0.438389	0.00521886	0.0411101	72.5464	99.4337	45.6592
MALT1	38.106	0.967442	0.453918	0.00524637	0.0412951	38.106	54.188	22.024
TMEM175	37.3421	0.712433	0.305864	0.00530769	0.0417137	37.3421	47.2985	27.3856
GTF2I	61.8954	0.898688	0.405702	0.00534042	0.0418748	61.8954	86.5715	37.2194
ZNF268	17.586	0.923338	0.445993	0.00536863	0.0420318	17.586	23.7235	11.4485
DUSP6	9.3323	1.2865	0.679675	0.00551755	0.0430575	9.3323	14.6995	3.96514
RASGRP3	29.3245	1.54012	1.23399	0.00552062	0.0430575	29.3245	48.3899	10.259
ABCG2	9.26603	1.3907	0.74601	0.00556693	0.0433257	9.26603	15.238	3.29406
RYR3	4.26625	1.90714	1.26239	0.00556767	0.0433257	4.26625	7.82149	0.711001
SMIM4	124.626	0.724544	0.309103	0.00565204	0.0438492	124.626	162.255	86.9975
CLCA1	5.14362	2.07151	1.51229	0.00567483	0.0439596	5.14362	9.54024	0.747012
MS4A7	181.538	1.25208	0.720757	0.00568122	0.0439759	181.538	277.343	85.7341
PRDM5	18.0068	0.904829	0.416765	0.00574987	0.0443068	18.0068	25.7301	10.2836
VSTM4	25.923	0.817819	0.371092	0.00577145	0.0444397	25.923	34.385	17.4609
IL6R	21.1913	0.999695	0.519796	0.00594594	0.0455781	21.1913	29.2005	13.1822
ERBIN	148.281	0.632336	0.261924	0.00599585	0.0458239	148.281	186.263	110.3
MGA	38.7375	0.675007	0.291785	0.00612321	0.0466236	38.7375	48.7974	28.6777
RNFT1	103.584	0.660817	0.27868	0.00613011	0.0466415	103.584	132.83	74.3378
AUH	71.2033	0.754717	0.332294	0.00614668	0.0466781	71.2033	92.6996	49.7069
ARHGAP22	235.322	0.958161	0.475566	0.00620456	0.0468619	235.322	328.562	142.083
TTC1	69.9514	0.681421	0.294001	0.00619819	0.0468619	69.9514	89.7832	50.1195
ZBTB44	32.2672	0.930017	0.448185	0.00620473	0.0468619	32.2672	45.5403	18.994
TPCN1	10.2446	1.08114	0.548132	0.00621482	0.0469036	10.2446	15.401	5.0883
CDC27	46.0523	0.662763	0.283472	0.00623982	0.0469275	46.0523	58.8148	33.2897
SPNS3	4.88818	1.19284	2.01722	0.00624303	0.0469275	4.88818	7.87166	1.90471
RNF144A	89.4873	0.995255	0.516262	0.00629373	0.0471181	89.4873	125.046	53.9292
ENSCAFG00000015593	49.9438	0.862494	0.398803	0.00630729	0.0471852	49.9438	68.7442	31.1433
FAM118B	12.5683	1.21793	0.647932	0.00631953	0.0472079	12.5683	19.6793	5.45728
METTL15	33.8792	0.999284	0.48612	0.00647349	0.0481827	33.8792	49.5942	18.1642
ZMYM4	44.1571	0.713961	0.31282	0.00651242	0.0484022	44.1571	57.9055	30.4087
MCM3	22.9386	1.14411	0.624305	0.00655747	0.0487018	22.9386	35.2711	10.606
ZC2HC1A	18.7977	0.871999	0.413314	0.00662593	0.0490682	18.7977	25.9986	11.5968
BMPR1A	4.01057	1.87354	1.40621	0.00665759	0.0491404	4.01057	7.42802	0.593129
FILIP1L	67.1584	0.708086	0.308	0.0066548	0.0491404	67.1584	87.309	47.0078
SYNGR1	5.78063	1.39811	1.04237	0.00665961	0.0491404	5.78063	9.10133	2.45994
ASAP1	158.769	0.879671	0.429152	0.00669169	0.0493062	158.769	215.125	102.412
PACS1	39.6077	0.798056	0.36688	0.00672039	0.0494113	39.6077	52.9619	26.2535
SH3KBP1	155.555	0.585735	0.246876	0.00675038	0.0494914	155.555	189.461	121.649
OSBPL11	227.232	0.879411	0.420009	0.00675734	0.0494965	227.232	311.316	143.147
GPR183	138.677	1.29599	0.831021	0.00682455	0.0498911	138.677	217.209	60.1448
FBXO32	17.9639	1.55979	2.03538	0.0068622	0.049981	17.9639	31.6448	4.28297

## Sheet: SLC27A6+ vs CCL13+ macrophages
List of differentially expressed genes between SLC27A6+ macrophages (CL1) and CCL13+ macrophages (CL2) generated using DESeq2.
ID	baseMean	log2FoldChange	lfcSE	pvalue	padj	CL1.CL2_BaseMean	CL1_BaseMean	CL2_BaseMean
GPNMB	570.652	3.96154	0.420381	2.68925e-22	1.86607e-18	570.652	1076.01	65.2949
FTH1.1	4466.28	1.77375	0.194791	5.52824e-21	1.91802e-17	4466.28	6954.38	1978.18
GSTP1	118.092	2.05915	0.257458	9.34844e-17	2.16229e-13	118.092	191.873	44.3116
LGALS1	830.376	1.77199	0.229166	6.40858e-16	1.11173e-12	830.376	1293.1	367.652
CTSK	174.946	2.48829	0.324144	1.19334e-15	1.65611e-12	174.946	298.581	51.3112
APOE	4986.71	3.4013	0.457761	5.49883e-15	6.35939e-12	4986.71	9171.72	801.693
BLVRB	164.804	2.54018	0.373741	3.63841e-13	3.6067e-10	164.804	286.074	43.5344
ENSCAFG00000019360	273.897	1.37826	0.205165	1.22461e-12	1.0622e-09	273.897	398.76	149.034
LAMP2	203.321	1.39019	0.208286	1.62451e-12	1.2525e-09	203.321	297.582	109.06
FTL	7300.61	2.36357	0.377455	2.06682e-11	1.43417e-08	7300.61	12370.9	2230.36
CLU	346.721	3.51215	0.595995	1.96639e-10	1.24044e-07	346.721	643.936	49.5056
DNASE2	98.8103	1.698	0.295069	6.98595e-10	4.03963e-07	98.8103	151.809	45.8119
MGST1	51.0694	2.91761	0.533092	2.13932e-09	1.1419e-06	51.0694	92.0801	10.0587
ENSCAFG00000002336	33.2706	2.57166	0.480988	4.3461e-09	2.15411e-06	33.2706	58.434	8.10718
DHDH	44.4345	3.20193	0.597037	6.83567e-09	3.16218e-06	44.4345	81.2165	7.65245
CSTB	1225.4	1.76174	0.338478	1.14464e-08	4.67214e-06	1225.4	1923.84	526.962
FSIP1	10.5129	3.60581	0.699537	1.40448e-08	4.87286e-06	10.5129	19.5505	1.47536
FTH1	45.5432	1.79517	0.348906	1.39047e-08	4.87286e-06	45.5432	72.1666	18.9198
TSPAN4	44.8588	1.82761	0.356316	1.32806e-08	4.87286e-06	44.8588	72.3041	17.4135
TRIM9	10.8998	6.02912	1.22212	2.54369e-08	8.40509e-06	10.8998	21.5107	0.288824
ENSCAFG00000025332	40.0429	1.93162	0.386652	3.87703e-08	1.12095e-05	40.0429	64.7691	15.3167
SLC37A2	99.632	1.82258	0.370301	3.72481e-08	1.12095e-05	99.632	158.548	40.716
CHI3L1	200.668	4.43904	0.916849	5.23722e-08	1.40135e-05	200.668	387.485	13.8512
PPARG	46.8907	1.97321	0.40262	5.25078e-08	1.40135e-05	46.8907	76.8255	16.9559
DRAM2	83.1761	1.17394	0.240383	7.42728e-08	1.90881e-05	83.1761	115.379	50.9735
ASAH1	55.2822	1.42956	0.298332	9.56584e-08	2.3314e-05	55.2822	81.4529	29.1115
LACTB2	64.3656	1.19482	0.250721	1.07494e-07	2.48635e-05	64.3656	91.9429	36.7882
ST6GALNAC2	4.30368	7.78153	2.76297	1.98392e-07	4.30202e-05	4.30368	8.60735	0
LGMN	437.236	1.32341	0.287783	2.29349e-07	4.82258e-05	437.236	638.798	235.674
PTGR1	260.471	2.46683	0.552878	2.79359e-07	5.70139e-05	260.471	452.856	68.0858
GLRX	76.6044	1.22357	0.276828	4.96672e-07	9.84687e-05	76.6044	109.932	43.2765
LRPAP1	95.3242	1.1965	0.270028	7.29685e-07	0.000133244	95.3242	132.919	57.7297
MT2A	64.3175	1.65953	0.389638	1.33788e-06	0.00023209	64.3175	99.0715	29.5635
GGH	161.858	1.24586	0.300494	2.21462e-06	0.000365887	161.858	231.921	91.7952
GRN	118.193	1.39385	0.338354	2.41411e-06	0.00038957	118.193	174.288	62.0972
CD2	34.2997	2.60494	0.649914	2.48804e-06	0.000392375	34.2997	60.153	8.4463
CTSD	13.1317	2.32192	0.582618	2.70124e-06	0.000407476	13.1317	22.0129	4.25055
CYB561A3	5.98121	2.86713	0.742809	5.53414e-06	0.000800029	5.98121	10.6559	1.30657
ACP5	62.3295	2.0601	0.568869	1.67388e-05	0.00219152	62.3295	102.89	21.7692
HVCN1	56.1211	1.22324	0.340479	1.80184e-05	0.00231537	56.1211	81.7956	30.4466
CREG1	47.7256	1.13611	0.312995	1.87124e-05	0.00232935	47.7256	67.0964	28.3548
VEGFB	51.5942	1.30909	0.361689	1.87986e-05	0.00232935	51.5942	74.3028	28.8857
ENSCAFG00000014649	8.54797	3.22833	0.918663	1.92945e-05	0.00234885	8.54797	16.0811	1.01486
SLC44A1	44.688	1.3573	0.379534	2.15602e-05	0.00256123	44.688	65.372	24.004
UGCG	50.3358	1.13781	0.324318	2.17773e-05	0.00256123	50.3358	72.2356	28.4359
ENSCAFG00000001149	14.744	1.77196	0.505304	2.37779e-05	0.00274992	14.744	23.3984	6.08957
RRAGD	19.3811	1.53824	0.452482	2.80758e-05	0.00314223	19.3811	29.4833	9.27882
SYNGR1	11.0073	2.47718	0.740405	3.03398e-05	0.00334172	11.0073	19.3295	2.68502
BCL2A1	241.214	1.43985	0.427017	3.17664e-05	0.00344417	241.214	366.172	116.257
STOM	18.1292	1.55955	0.456536	3.6325e-05	0.00387783	18.1292	27.3272	8.93119
LGALS8	52.088	1.14326	0.337999	4.12915e-05	0.00434124	52.088	74.2147	29.9613
MMP2	12.8462	1.70222	0.517856	5.16564e-05	0.00527123	12.8462	20.614	5.07843
ITM2B	109.568	0.891267	0.26897	6.80029e-05	0.00683873	109.568	143.854	75.282
PEBP1	89.407	0.87919	0.266725	7.20858e-05	0.00714576	89.407	117.801	61.0131
MPP1	88.5157	1.09819	0.342021	7.33293e-05	0.00715057	88.5157	125.372	51.6597
SLC27A6	37.8086	2.13477	0.670183	7.73223e-05	0.00734985	37.8086	63.5244	12.0928
BRI3	104.512	0.987854	0.307452	8.28883e-05	0.00766882	104.512	143.033	65.9916
RNASEK	570.718	0.753379	0.233859	0.000102236	0.00921315	570.718	736.39	405.046
APOC1	451.783	1.80495	0.607578	0.000111699	0.00968849	451.783	734.84	168.726
SLC1A3	6.83464	3.6565	1.2293	0.000110666	0.00968849	6.83464	13.2807	0.388574
NRP2	91.5926	1.33643	0.448197	0.000118654	0.0101647	91.5926	138.495	44.6904
CTSC	394.092	0.807355	0.260002	0.000147331	0.0120274	394.092	513.032	275.152
TREM2	143.697	1.28746	0.430837	0.000152768	0.0121846	143.697	209.723	77.6716
SLC39A14	10.4191	2.47621	0.956465	0.000167267	0.0129654	10.4191	18.9827	1.85555
PIR	26.9548	1.67874	0.628452	0.000192644	0.0143737	26.9548	44.9972	8.91237
SERPINB8	37.4845	1.18893	0.413778	0.000224491	0.0163973	37.4845	53.6974	21.2715
DPP7	37.9534	1.46462	0.526338	0.000267634	0.0187587	37.9534	58.0912	17.8157
FAM167A	4.83101	2.36904	0.859694	0.00027848	0.0193237	4.83101	8.29999	1.36203
LGALS3	522.585	1.06152	0.383939	0.000292594	0.0201021	522.585	736.761	308.409
IL15	9.59097	1.64167	0.608444	0.000337913	0.0229881	9.59097	14.7564	4.42554
BASP1	12.7129	1.44954	0.556949	0.00037952	0.0255679	12.7129	19.0116	6.41409
ENSCAFG00000043577	172.101	0.596715	0.205417	0.000399961	0.026523	172.101	212.248	131.955
TENM3	84.4365	0.91693	0.347969	0.000401342	0.026523	84.4365	118.609	50.2638
ANKRD6	7.23173	2.12982	0.873418	0.000474003	0.0307393	7.23173	12.7718	1.69168
CTSA	116.336	0.885199	0.328907	0.000488205	0.0311191	116.336	154.514	78.1587
PSD2	12.4215	1.42454	0.562922	0.000488829	0.0311191	12.4215	19.4602	5.38288
ARL4C	230.59	0.940773	0.365056	0.000537625	0.032759	230.59	316.822	144.359
CPEB4	34.5318	1.21658	0.503879	0.000533971	0.032759	34.5318	53.2465	15.8172
ENSCAFG00000023594	5.93314	2.12172	0.890701	0.000530926	0.032759	5.93314	10.2413	1.62503
PLD3	15.673	2.00173	0.790376	0.000538194	0.032759	15.673	26.2605	5.08557
ADAM18	4.85003	2.12611	0.923701	0.000617505	0.0357072	4.85003	8.62002	1.08004
JMJD6	21.8243	1.11247	0.449641	0.000741373	0.0408285	21.8243	29.9608	13.6877
BACE2	15.9406	1.34158	0.548464	0.000756388	0.0413274	15.9406	23.4791	8.40219
M6PR	102.679	0.657862	0.248501	0.000765342	0.0414899	102.679	127.915	77.4437
CD63	530.668	0.697687	0.268477	0.00077724	0.0418083	530.668	676.82	384.516
C2	28.3717	1.09615	0.463415	0.00079892	0.0420392	28.3717	41.4703	15.2731
ENSCAFG00000031706	291.339	1.20641	0.515708	0.000799707	0.0420392	291.339	430.224	152.453
PDCD1LG2	29.1943	1.14879	0.473404	0.000826441	0.0427961	29.1943	41.5507	16.8379
PLA2G7	44.9565	1.63772	0.768365	0.000859472	0.0436538	44.9565	73.4885	16.4245
PRNP	26.6448	1.08903	0.457042	0.000861877	0.0436538	26.6448	37.793	15.4965
LRRC25	55.2265	0.953437	0.403189	0.000869608	0.0437261	55.2265	76.9502	33.5028
DPCD	11.4534	1.29598	0.59824	0.00101515	0.0499583	11.4534	17.658	5.2488
NYAP2	14.4253	2.25053	1.12885	0.00101298	0.0499583	14.4253	25.5746	3.27605

## Sheet: C1Q+ AM vs AM
List of differentially expressed genes between C1Q+ alveolar macrophages (CL1) and C1Q- alveolar macrophages (CL2) generated using DESeq2.
ID	baseMean	log2FoldChange	lfcSE	pvalue	padj	CL1.CL2_BaseMean	CL1_BaseMean	CL2_BaseMean
C1QC	355.853	5.34351	0.490232	4.08254e-28	5.6335e-24	355.853	697.016	14.6893
C1QA	609	3.81516	0.500028	1.56256e-15	1.07809e-11	609	1145.25	72.7484
C1QB	724.897	4.86376	1.1668	1.0532e-06	0.00484435	724.897	1415.56	34.2313

## Sheet: FN1+ monocytes vs Monocytes
List of differentially expressed genes between FN1+ monocytes (CL1) and monocytes (CL2) generated using DESeq2.
ID	baseMean	log2FoldChange	lfcSE	pvalue	padj	CL1.CL2_BaseMean	CL1_BaseMean	CL2_BaseMean
APOC1	1106.76	3.22616	0.476034	6.06289e-13	5.15077e-10	1106.76	2016.38	197.145
C1QC	48.3579	4.94514	0.751176	3.05242e-12	2.33388e-09	48.3579	93.9127	2.80319
CTSK	67.945	3.81535	0.65016	2.48856e-10	1.58563e-07	67.945	128.045	7.84546
MRC1	633.784	3.02348	0.520618	2.91887e-10	1.71674e-07	633.784	1141.3	126.266
CD109	35.6494	2.5818	0.50934	1.90572e-08	4.73179e-06	35.6494	61.445	9.85389
CCL5	59.6182	3.58637	0.705422	2.45612e-08	5.69074e-06	59.6182	111.831	7.40509
PACC1	30.8278	2.06009	0.416036	4.65176e-08	9.87981e-06	30.8278	50.1776	11.478
ENSCAFG00000016245	18.1563	3.80292	0.806978	1.61344e-07	2.68182e-05	18.1563	33.6589	2.65378
HLA-DQB2	3776.49	1.45067	0.311859	2.48512e-07	3.85456e-05	3776.49	5642.2	1910.78
YIF1B	71.5699	1.53759	0.338999	3.70743e-07	5.45134e-05	71.5699	108.025	35.1151
CLDN1	46.0644	5.58042	1.21307	3.81715e-07	5.50678e-05	46.0644	90.8937	1.23503
DLA-DQA1	602.531	1.2773	0.279017	4.01317e-07	5.68235e-05	602.531	870.255	334.807
CTSC	459.219	1.46516	0.331325	7.41101e-07	9.76976e-05	459.219	688.432	230.006
DLA-DRA	9667.09	1.33039	0.297131	7.34488e-07	9.76976e-05	9667.09	14097.5	5236.66
CYBRD1	46.4231	2.53104	0.593759	9.04373e-07	0.000113358	46.4231	80.5755	12.2707
CCL17	11.543	7.07782	2.72662	1.75818e-06	0.000192044	11.543	23.0861	0
MMP12	51.7892	5.18244	1.23465	1.74662e-06	0.000192044	51.7892	101.801	1.77703
DRAM2	145.806	1.43628	0.343696	2.11045e-06	0.000224119	145.806	217.324	74.2883
ENSCAFG00000013015	34.3242	1.97478	0.472409	2.2883e-06	0.000239676	34.3242	56.698	11.9505
LAP3	83.1475	1.39715	0.33871	2.93057e-06	0.000291001	83.1475	123.583	42.7118
JPT1	82.1516	1.13356	0.272256	3.06039e-06	0.000293828	82.1516	115.423	48.8798
ME2	31.1971	1.59425	0.388896	3.07432e-06	0.000293828	31.1971	48.2227	14.1714
RGL1	24.6886	2.17322	0.530718	3.03207e-06	0.000293828	24.6886	41.6323	7.74483
LMNA	1098.85	1.86962	0.467479	3.72962e-06	0.000343574	1098.85	1772.23	425.472
LGALS3	2591.59	1.63526	0.410033	4.4607e-06	0.000396588	2591.59	4025.56	1157.62
ACTN1	22.6094	2.00428	0.501151	4.60911e-06	0.000405072	22.6094	37.4749	7.74388
PDK4	171.747	1.72385	0.438232	4.83929e-06	0.000420468	171.747	270.256	73.2371
ATP5MC1	222.579	0.931483	0.226973	5.03874e-06	0.000428069	222.579	296.441	148.716
TGM2	62.8861	2.08187	0.545906	6.53348e-06	0.000531436	62.8861	104.285	21.4872
CAMK1	79.3774	1.69174	0.44149	6.74076e-06	0.000542525	79.3774	123.995	34.7593
RNASEK	1007.16	0.865125	0.216445	9.6959e-06	0.000734009	1007.16	1322.8	691.517
GPX1	1254.28	0.844712	0.213851	1.13568e-05	0.00084305	1254.28	1641.09	867.478
CD63	1273.39	1.19598	0.311013	1.21093e-05	0.000890268	1273.39	1815.4	731.377
NME1	76.6367	1.78096	0.486847	1.28263e-05	0.000933997	76.6367	121.976	31.2973
ATP5IF1	208.669	0.994085	0.258768	1.4409e-05	0.00100156	208.669	283.952	133.386
REX1BD	81.6257	1.13712	0.29955	1.54868e-05	0.0010479	81.6257	115.761	47.49
ENPP2	26.3666	2.38082	0.66235	1.58996e-05	0.00106639	26.3666	45.544	7.18916
IFI30	499.324	1.21295	0.32456	1.66514e-05	0.00109756	499.324	715.695	282.952
DSE	82.6773	1.28008	0.345682	1.85872e-05	0.00119427	82.6773	120.851	44.5033
MATK	63.8734	1.67788	0.469099	1.89127e-05	0.00120506	63.8734	99.7332	28.0135
STOM	98.6767	1.32778	0.367703	2.28868e-05	0.00139994	98.6767	144.991	52.3621
NHP2	83.6698	1.30601	0.36168	2.404e-05	0.00144732	83.6698	122.687	44.6528
ENSCAFG00000045775	81.3728	1.25937	0.347474	2.48657e-05	0.00148534	81.3728	118.249	44.4964
GNAS	802.731	0.864827	0.231349	2.74753e-05	0.00160363	802.731	1056.72	548.738
SERPINB6	53.8573	1.92129	0.560983	2.87237e-05	0.00165129	53.8573	87.6762	20.0383
ENSCAFG00000001149	13.1513	3.09141	0.875609	3.04534e-05	0.00173766	13.1513	24.1439	2.15867
FBP1	169.407	1.86589	0.546465	3.158e-05	0.00177545	169.407	274.908	63.906
LMNB2	153.171	0.91383	0.250347	3.31696e-05	0.00183779	153.171	203.994	102.348
BCL2	49.769	1.6912	0.49549	3.54091e-05	0.00192013	49.769	78.5163	21.0216
SLC39A8	21.5126	2.12916	0.624052	3.73042e-05	0.00196709	21.5126	36.5236	6.50168
NDFIP1	238.031	0.947193	0.263	3.81918e-05	0.0020001	238.031	320.378	155.683
VEGFB	63.5593	1.98118	0.591721	4.24646e-05	0.00213608	63.5593	105.323	21.7957
NQO2	52.4714	1.09086	0.308814	4.32497e-05	0.00216136	52.4714	73.8939	31.049
CTSZ	315.631	0.975851	0.277122	5.02684e-05	0.00241731	315.631	430.081	201.181
CLIC2	15.6946	2.13352	0.634163	5.16583e-05	0.00246862	15.6946	26.8438	4.54538
TCEA1	160.82	0.722071	0.199021	5.78149e-05	0.00271198	160.82	203.935	117.705
RIOK2	42.7942	1.16877	0.341845	5.90058e-05	0.00275097	42.7942	60.9753	24.6132
KCNN3	15.9615	2.84387	0.920434	7.35641e-05	0.00332823	15.9615	28.6577	3.26535
SDF2L1	129.498	1.40081	0.43229	8.01886e-05	0.00351097	129.498	194.792	64.2033
DYNLL1.1	142.657	1.36483	0.41959	8.09239e-05	0.00351559	142.657	213.612	71.702
SPRED1	31.3342	1.77323	0.561732	8.21191e-05	0.00354736	31.3342	50.3764	12.2919
CACNB2	15.2522	2.40388	0.754378	8.45144e-05	0.0035747	15.2522	26.8454	3.65904
DLA-DMA	650.339	1.12472	0.341438	9.21241e-05	0.00382816	650.339	920.416	380.263
C2	18.0245	1.72927	0.540667	9.84771e-05	0.0040265	18.0245	29	7.04896
GLDN	191.92	2.72909	0.925244	0.000104089	0.0042333	191.92	345.796	38.044
PHTF2	62.5805	2.21094	0.731145	0.000105596	0.00427188	62.5805	107.246	17.9148
UROD	50.9997	1.04394	0.317782	0.000108751	0.00437637	50.9997	70.7096	31.2897
THEM4	13.2136	1.76061	0.553266	0.000117473	0.00462991	13.2136	21.5323	4.89501
PHB	28.6338	1.18823	0.371353	0.000132155	0.0051554	28.6338	41.2396	16.028
PHPT1	109.025	1.01519	0.316458	0.000149015	0.00564046	109.025	150.878	67.1719
CLU	427.868	3.00924	1.07167	0.000153523	0.00578246	427.868	790.151	65.5859
COMTD1	40.2764	1.27196	0.409269	0.000156099	0.0058221	40.2764	59.516	21.0367
GNPTAB	52.692	1.15729	0.373439	0.000165406	0.00607412	52.692	75.0428	30.3412
FSD1L	27.8219	1.54045	0.523374	0.000170058	0.0061624	27.8219	42.78	12.8638
SLCO2B1	39.7374	1.98348	0.687766	0.000173369	0.00622337	39.7374	66.1676	13.3072
BRI3	185.869	0.833689	0.257125	0.000175326	0.00624294	185.869	243.715	128.024
ANKRD2	10.5652	2.10278	0.697695	0.000179379	0.00632041	10.5652	17.8567	3.27374
RANGRF	18.2949	1.54996	0.514553	0.000181881	0.00637917	18.2949	28.5301	8.05973
PXDC1	24.0617	1.44554	0.487521	0.000185121	0.00646319	24.0617	36.4239	11.6995
SELENOM	14.2387	2.15233	0.73015	0.000189239	0.00654716	14.2387	24.3926	4.08485
LIMA1	37.9589	2.15342	0.778715	0.000211761	0.00719612	37.9589	64.4885	11.4292
APOE	4573.26	2.85708	1.04294	0.000213673	0.00722895	4573.26	8363.03	783.484
LAMTOR4	482.132	0.811689	0.255695	0.000226825	0.00744337	482.132	629.766	334.498
DNMT1	37.9288	1.36483	0.469129	0.000246837	0.00789671	37.9288	56.9925	18.8651
ENSCAFG00000004595	179.499	2.02629	0.739326	0.000248379	0.00791293	179.499	302.456	56.5429
PEPD	198.997	1.68476	0.605595	0.000276225	0.00865581	198.997	318.705	79.2898
TREM2	69.9951	1.59035	0.574895	0.000289123	0.00902299	69.9951	110.153	29.8377
PDIA3	215.42	0.966389	0.321375	0.000290699	0.00903532	215.42	294.446	136.394
APPL1	90.3397	0.789643	0.253465	0.000307382	0.00943874	90.3397	118.212	62.4675
ALOX5AP	315.798	1.58754	0.575172	0.000310596	0.00949926	315.798	497.865	133.732
SAA1	368.83	2.98997	1.18848	0.000332619	0.0100921	368.83	683.846	53.8145
PSD2	10.7299	2.65304	0.962567	0.000339285	0.0102537	10.7299	19.3816	2.07815
CD84	9.64261	3.33352	1.23287	0.000392569	0.0115041	9.64261	18.1701	1.11506
PRDX1	381.999	1.32675	0.480402	0.000392697	0.0115041	381.999	571.922	192.076
RILPL1	12.2343	2.32692	0.886233	0.000395597	0.0115338	12.2343	21.2363	3.2324
ARHGDIB	80.439	1.32879	0.484102	0.000398796	0.01155	80.439	120.345	40.5331
CALM1	829.117	0.674675	0.217819	0.000408654	0.0117025	829.117	1042.18	616.053
ENSCAFG00000032036	24.7041	1.37708	0.503281	0.000424603	0.012013	24.7041	37.4523	11.956
C1QA	85.64	2.35441	0.945348	0.000431357	0.0120812	85.64	151.07	20.21
DAB2	249.56	2.52215	1.0297	0.000440868	0.0121949	249.56	447.687	51.434
NBEAL1	38.9459	0.977114	0.339218	0.000443392	0.0121949	38.9459	53.2385	24.6533
ENSCAFG00000042554	1838.92	0.633787	0.204084	0.00045838	0.0124725	1838.92	2280.81	1397.02
ENSCAFG00000023111	2596.87	1.16904	0.425192	0.000503413	0.0134732	2596.87	3753.96	1439.78
ENSCAFG00000030164	102.907	1.78222	0.706429	0.000527467	0.0139515	102.907	169.099	36.7155
POLR2K	24.7379	1.0791	0.384995	0.000527922	0.0139515	24.7379	35.1387	14.337
YWHAH	84.4904	1.10515	0.404577	0.000551289	0.0143373	84.4904	120.607	48.3737
DHRS3	32.5695	1.72778	0.708861	0.000601443	0.0153288	32.5695	52.5717	12.5672
SPINT2	30.2094	1.16859	0.436253	0.000610862	0.0154657	30.2094	43.5762	16.8426
CSNK1G1	588.689	0.84391	0.297976	0.000633667	0.0159376	588.689	781.323	396.056
ANXA4	65.0823	1.11789	0.423653	0.000636634	0.0159597	65.0823	92.3767	37.7878
NUDT14	14.8164	2.19599	0.916667	0.000644163	0.0160306	14.8164	25.5536	4.0793
ABCG1	63.6655	1.74313	0.720055	0.000649128	0.0160622	63.6655	103.718	23.6132
ANXA2	1386.43	0.771611	0.270664	0.000655509	0.0161678	1386.43	1804.39	968.468
DYNC1I2	173.418	0.670183	0.226034	0.000661126	0.0162539	173.418	217.813	129.023
TNS3	103.501	0.988406	0.36631	0.00067884	0.0165828	103.501	142.932	64.07
BCAP31	172.757	0.90373	0.327471	0.000689338	0.0166267	172.757	233.747	111.766
DNASE1L1	130.394	1.04568	0.390446	0.000687861	0.0166267	130.394	183.275	77.5126
GLO1	92.5439	1.00211	0.370654	0.00068409	0.0166267	92.5439	128.441	56.6472
CXCL14	69.3952	2.54209	1.11934	0.000698011	0.0166781	69.3952	125.556	13.2339
COLEC12	14.4533	2.78795	1.16308	0.000701084	0.0166993	14.4533	26.7094	2.19718
EDF1	188.604	0.597104	0.198665	0.000711573	0.0168966	188.604	231.303	145.905
AGPAT2	110.634	0.93761	0.345757	0.000722135	0.016937	110.634	150.493	70.7741
SOCS2	13.3586	2.31231	0.990969	0.000736849	0.0171767	13.3586	23.4123	3.3048
CBLB	77.5218	1.07554	0.40762	0.000744652	0.0173058	77.5218	110.406	44.638
TMX4	66.746	0.857445	0.31111	0.000759718	0.0174438	66.746	89.0147	44.4774
FLAD1	31.6954	1.04231	0.38908	0.000778697	0.0178261	31.6954	45.1245	18.2664
SYNGR2	126.304	0.981857	0.371984	0.000836346	0.0188634	126.304	175.39	77.2179
PSMG4	76.2627	0.856597	0.313256	0.000864499	0.019271	76.2627	102.196	50.329
MICOS13	92.0184	0.912652	0.343143	0.00091308	0.0201775	92.0184	124.945	59.0914
PPP1R14B	91.7894	1.00978	0.392208	0.000928838	0.0203493	91.7894	127.912	55.6665
TMEM176A	7.19706	2.65126	1.05216	0.000937555	0.0204252	7.19706	13.312	1.08211
UBL4A	50.1287	0.958244	0.363445	0.00094566	0.0204252	50.1287	69.1571	31.1003
MSR1	287.729	1.4723	0.629325	0.000957206	0.0206163	287.729	449.642	125.815
ENSCAFG00000023205	142.327	1.0086	0.392821	0.000979895	0.0209868	142.327	198.428	86.2268
SRGAP1	21.5695	1.8082	0.81016	0.000991951	0.0211139	21.5695	35.6269	7.51218
UGDH	78.3141	1.01558	0.397988	0.00100652	0.0212592	78.3141	109.584	47.0437
PSMD7	102.73	0.768525	0.281684	0.00102582	0.0215271	102.73	134.199	71.2616
RAI14	6.67321	2.44491	1.00691	0.00108178	0.0222946	6.67321	11.9613	1.38512
RSPRY1	18.4557	1.08078	0.428601	0.00113045	0.0229878	18.4557	26.3524	10.559
SEPTIN11	47.7324	1.72702	0.780624	0.00112788	0.0229878	47.7324	78.4407	17.024
ENSCAFG00000032363	170.625	1.16205	0.481716	0.00117372	0.023482	170.625	248.649	92.6017
PUS1	64.8545	0.828562	0.313112	0.00117745	0.023482	64.8545	86.8065	42.9026
PLEKHO1	126.331	0.815637	0.30906	0.00118726	0.0235639	126.331	166.978	85.6838
MRPS6	67.0818	0.984753	0.393137	0.00121845	0.024073	67.0818	93.8887	40.275
ENSCAFG00000013515	67.9301	0.728598	0.270721	0.00123186	0.0242752	67.9301	87.1588	48.7014
ACP5	35.0205	1.99522	0.945225	0.00123673	0.0243086	35.0205	60.1127	9.92834
CCDC47	47.1027	1.00934	0.417303	0.00129354	0.025039	47.1027	65.1467	29.0587
MACROD2	13.0418	1.44473	0.619019	0.00133057	0.0255617	13.0418	20.6484	5.43513
CPNE6	314.175	2.21892	1.13426	0.00137504	0.026039	314.175	556.004	72.3469
ENSCAFG00000028765	3048.86	1.04217	0.427684	0.00137748	0.026039	3048.86	4311.75	1785.97
MAMDC2	41.0238	1.56252	0.726294	0.00137456	0.026039	41.0238	65.4806	16.567
TMEM106B	9.01791	1.67647	0.741687	0.00140223	0.0262093	9.01791	14.6834	3.35237
ZNRD2	26.1584	1.06841	0.445628	0.00140992	0.0262093	26.1584	37.513	14.8039
CCT6A	117.216	0.699184	0.261067	0.00141737	0.0262403	117.216	149.951	84.4818
COPE	180.855	0.600924	0.216579	0.00143324	0.0263706	180.855	222.954	138.757
GNPDA1	26.7988	1.34219	0.598193	0.00144926	0.0264032	26.7988	41.0933	12.5043
PON2	24.2762	1.8986	0.916146	0.00144815	0.0264032	24.2762	41.1939	7.35858
NEDD8	205.557	0.802526	0.313191	0.00147591	0.0267412	205.557	271.541	139.573
DTWD1	16.8131	1.27771	0.565456	0.00151117	0.027251	16.8131	24.9294	8.69681
NASP	156.543	1.01682	0.426526	0.00152476	0.027367	156.543	220.972	92.1132
PSMD8	138.875	0.589837	0.213911	0.00152232	0.027367	138.875	170.31	107.441
PSMC2	61.889	0.786806	0.304327	0.00154805	0.0276551	61.889	81.9875	41.7904
HVCN1	112.133	0.84372	0.337994	0.00155435	0.0276985	112.133	149.085	75.1806
ITGAV	148.133	1.41793	0.666056	0.00155772	0.0276985	148.133	230.899	65.3664
RASGEF1B	175.81	1.05837	0.452081	0.0015668	0.0277953	175.81	249.77	101.85
ACADM	37.0046	0.804535	0.316278	0.00161922	0.0285267	37.0046	49.085	24.9242
PEBP1	133.61	0.874115	0.357115	0.00170698	0.0298663	133.61	180.705	86.5142
ABCA3	15.1164	1.28403	0.574551	0.00176923	0.0308145	15.1164	22.9566	7.27618
ABHD12	14.9842	1.31899	0.608118	0.00180551	0.0312328	14.9842	22.459	7.50935
HACD2	31.9357	0.857392	0.347659	0.00182445	0.0314893	31.9357	42.9917	20.8798
IDS	40.6684	0.980507	0.423198	0.00186156	0.0319136	40.6684	56.4317	24.9051
ITGA6	37.2174	1.14989	0.525347	0.00185886	0.0319136	37.2174	53.9945	20.4403
ENSCAFG00000008026	38.9446	1.19632	0.548968	0.00187252	0.0320296	38.9446	57.5082	20.3809
ENSCAFG00000000118	123.05	0.657794	0.251763	0.00190345	0.0323418	123.05	154.501	91.5996
ENSCAFG00000013035	14.6363	2.52525	1.37204	0.00192163	0.0325062	14.6363	26.9235	2.34915
CISD3	27.3707	1.40995	0.678372	0.00192828	0.0325466	27.3707	42.6161	12.1252
WDR27	30.7963	1.34137	0.627508	0.00196213	0.0330451	30.7963	47.7984	13.7942
BCAR3	15.9292	1.53343	0.764334	0.0020113	0.0337246	15.9292	25.3442	6.51425
GSTP1	117.543	1.36105	0.662684	0.00201678	0.0337425	117.543	182.157	52.9295
CBX1	12.7883	1.18453	0.527644	0.00204073	0.0339205	12.7883	18.9119	6.66461
PAXX	138.712	0.636662	0.243996	0.00205872	0.0340713	138.712	173.405	104.019
BBIP1	32.8937	1.08381	0.489823	0.00208044	0.034234	32.8937	47.3142	18.4732
CIITA	57.2125	1.23379	0.600346	0.00208987	0.034234	57.2125	85.422	29.0029
CSTB	2562.2	0.653054	0.252111	0.00209093	0.034234	2562.2	3223.46	1900.93
GPR183	94.4317	1.63922	0.872095	0.00210344	0.0343652	94.4317	155.15	33.713
TRMT112	172.584	0.781608	0.320544	0.00211354	0.034417	172.584	226.338	118.83
ENSCAFG00000000071	36.5457	0.973948	0.427785	0.002163	0.0349647	36.5457	51.0232	22.0683
HAGH	31.8056	0.852023	0.359263	0.00224096	0.0357711	31.8056	42.6498	20.9614
DBNDD2	50.3818	1.70668	0.921	0.00229056	0.0363677	50.3818	84.0861	16.6775
ENSCAFG00000042598	665.533	0.594398	0.227926	0.0022926	0.0363677	665.533	820.539	510.527
ENSCAFG00000044300	66.0964	1.19928	0.576149	0.0023157	0.0364187	66.0964	98.6553	33.5375
FN1	2132.47	1.21501	0.588851	0.00230587	0.0364187	2132.47	3198.35	1066.59
TENM3	103.046	1.11108	0.514441	0.00231963	0.0364187	103.046	151.029	55.0629
PDLIM1	7.64425	1.97091	0.990678	0.002338	0.0364867	7.64425	13.2104	2.07815
TOMM6	87.3876	0.884083	0.383973	0.00237622	0.0369436	87.3876	119.141	55.6341
RGS10	315.27	0.834659	0.358352	0.00243502	0.037662	315.27	422.661	207.878
CTSS	1636.21	0.785445	0.324538	0.0024499	0.037766	1636.21	2153.15	1119.28
ENSCAFG00000044483	109.871	0.692918	0.27869	0.00246578	0.0377823	109.871	140.413	79.3294
OR1I1	12.069	3.48149	2.24331	0.00246343	0.0377823	12.069	23.445	0.693032
SLC1A3	9.17625	2.36928	1.29969	0.00250686	0.0383349	9.17625	16.6187	1.73381
PIH1D1	21.9666	1.03898	0.477659	0.00251952	0.0384516	21.9666	31.4226	12.5105
KLHL42	15.5905	1.17882	0.566145	0.00259002	0.0392158	15.5905	22.8586	8.32235
SMC6	124.392	0.720457	0.297725	0.002624	0.0394944	124.392	160.108	88.6768
METTL26	62.5797	0.740894	0.309441	0.00276138	0.0409971	62.5797	81.6939	43.4655
ENSCAFG00000029155	294.007	0.664001	0.269586	0.00278171	0.0411391	294.007	371.887	216.127
GDE1	183.964	1.55118	0.887878	0.00285242	0.0419416	183.964	300.249	67.6781
TES	23.0854	1.01458	0.476521	0.00285156	0.0419416	23.0854	33.0393	13.1316
SCPEP1	197.031	1.24008	0.638252	0.00286286	0.0419495	197.031	298.863	95.1987
CD38	36.3151	1.4559	0.812194	0.00289743	0.0422141	36.3151	57.9836	14.6466
PSMB9	415.175	0.655874	0.266756	0.00289856	0.0422141	415.175	524.535	305.816
LZIC	18.8996	1.02589	0.482234	0.00290835	0.0422762	18.8996	26.8676	10.9315
ARHGAP6	41.6752	1.10839	0.550132	0.00292093	0.0423785	41.6752	61.0304	22.32
ADRB2	47.2014	1.23723	0.635214	0.00292853	0.0424082	47.2014	71.645	22.7578
ZBTB38	20.9054	1.04469	0.489949	0.00297488	0.0429049	20.9054	30.2147	11.5962
TMEM37	137.309	1.7308	1.07775	0.00302173	0.0432166	137.309	232.524	42.0935
THRB	65.2548	1.42433	0.792322	0.00303539	0.043219	65.2548	103.815	26.6949
LGMN	148.297	0.787416	0.345631	0.00309446	0.043738	148.297	196.21	100.385
FMN1	34.5581	0.874164	0.395267	0.00310278	0.043771	34.5581	47.0004	22.1159
TNFSF13B	57.593	0.663369	0.273643	0.00313205	0.0441025	57.593	73.2386	41.9473
PCBD1	65.1441	0.854739	0.387556	0.00317211	0.0445844	65.1441	87.9591	42.3292
CD163	169.068	1.4605	0.842813	0.00319238	0.044705	169.068	271.618	66.5193
PDGFC	14.9788	1.42437	0.84026	0.00321965	0.0449223	14.9788	23.4169	6.54071
CD9	49.0621	1.82953	1.25387	0.00333866	0.0461178	49.0621	84.8811	13.2431
MANBA	57.9426	0.829464	0.374918	0.00336398	0.0462608	57.9426	78.5145	37.3706
ANXA5	510.536	0.900459	0.420258	0.0033872	0.0464965	510.536	702.359	318.713
BZW2	52.1699	0.715714	0.310257	0.00344183	0.0469095	52.1699	67.37	36.9698
CEP89	11.8589	1.38353	0.754379	0.00346962	0.0471203	11.8589	18.8676	4.85028
CAMK2G	7.67356	1.44849	0.755025	0.00351592	0.0475801	7.67356	12.4579	2.88926
CDK4	64.0402	0.747587	0.327219	0.00353938	0.0476445	64.0402	83.9742	44.1063
NAGLU	30.643	0.809941	0.368105	0.00353638	0.0476445	30.643	40.7579	20.5281
TMOD2	146.064	0.595428	0.242356	0.00353509	0.0476445	146.064	181.135	110.993
SLC44A2	15.6038	1.30736	0.711581	0.00356512	0.0478232	15.6038	24.1943	7.01329
ETFB	93.0242	0.754099	0.333788	0.00364726	0.0484991	93.0242	121.995	64.0539
CFAP298-TCP10L	67.0295	0.716344	0.311214	0.00368162	0.048841	67.0295	86.9739	47.0851
PSMA2	98.312	0.670477	0.286251	0.00376711	0.0496609	98.312	125.427	71.1967

## Sheet: CD1C+ monocytes vs Monocytes
List of differentially expressed genes between CD1C+ monocytes (CL1) and monocytes (CL2) generated using DESeq2.
ID	baseMean	log2FoldChange	lfcSE	pvalue	padj	CL1.CL2_BaseMean	CL1_BaseMean	CL2_BaseMean
RGS1	713.958	2.58308	0.288747	2.43455e-20	3.11419e-17	713.958	1231.09	196.83
BCL2	90.1287	3.44773	0.44624	5.16353e-16	2.642e-13	90.1287	165.841	14.4163
PKIB	131.731	2.81227	0.375481	3.31594e-15	1.49705e-12	131.731	231.985	31.4766
MRC1	494.437	3.25778	0.492609	1.77285e-12	5.23332e-10	494.437	902.364	86.5109
AFF3	69.5712	2.9416	0.455136	7.03417e-12	1.6871e-09	69.5712	124.552	14.5902
ENSCAFG00000028765	3715.92	2.24197	0.363034	4.28628e-11	8.02371e-09	3715.92	6209.28	1222.55
TNFRSF11A	50.0031	2.21583	0.367573	8.76355e-11	1.52864e-08	50.0031	82.8812	17.1249
SPRED1	39.5208	2.9477	0.512277	4.65305e-10	7.28819e-08	39.5208	70.6205	8.42113
ENPP2	26.9758	3.17115	0.560583	8.57729e-10	1.24209e-07	26.9758	49.0405	4.91106
PAK1	28.7849	3.11198	0.557133	1.51963e-09	2.08271e-07	28.7849	52.2816	5.28823
DBX2	24.8587	3.25887	0.583896	1.59392e-09	2.11681e-07	24.8587	45.5118	4.20553
RGS10	273.217	1.43717	0.255419	1.59968e-09	2.11681e-07	273.217	403.882	142.553
PLEKHA5	32.3978	1.94034	0.358556	5.33178e-09	6.20021e-07	32.3978	52.3845	12.4111
CACNB2	35.6577	4.43619	0.831214	6.47212e-09	7.41396e-07	35.6577	68.7969	2.5185
GPR183	126.052	3.12302	0.600083	8.42508e-09	9.10739e-07	126.052	228.92	23.1837
NFATC2	68.8699	1.79426	0.339051	9.44764e-09	1.00709e-06	68.8699	108.86	28.8796
ENSCAFG00000013035	21.3727	4.32369	0.818434	1.24916e-08	1.31332e-06	21.3727	41.1437	1.60164
CD109	28.2858	2.80052	0.546708	1.28715e-08	1.33499e-06	28.2858	49.8133	6.7584
SYNGR2	112.298	1.59329	0.307444	1.78345e-08	1.75487e-06	112.298	171.689	52.906
FBP1	103.346	1.80873	0.362489	3.54515e-08	3.31818e-06	103.346	162.773	43.9193
HLA-DQB2	2727.47	1.56373	0.312077	4.62474e-08	4.27649e-06	2727.47	4146.2	1308.74
PXDC1	34.7745	2.78527	0.573728	5.69949e-08	5.028e-06	34.7745	61.5359	8.01296
PLCB4	18.7533	2.93231	0.602078	6.40669e-08	5.52487e-06	18.7533	33.5098	3.99681
TLR7	10.8883	4.49146	0.8943	1.22827e-07	9.6194e-06	10.8883	20.9533	0.823346
PHTF2	47.2217	2.55463	0.541847	1.27152e-07	9.8575e-06	47.2217	82.1825	12.2609
APOC1	369.428	2.00734	0.424282	1.37138e-07	1.05253e-05	369.428	603.483	135.374
ARHGDIB	62.5964	1.70233	0.358201	1.41233e-07	1.0686e-05	62.5964	97.449	27.7438
RGL1	24.4527	2.78001	0.586008	1.42015e-07	1.0686e-05	24.4527	43.5929	5.31246
C1QC	29.4884	4.5597	0.993154	2.01182e-07	1.41658e-05	29.4884	57.0697	1.90718
DLA-DQA1	430.338	1.36152	0.289922	2.52255e-07	1.6983e-05	430.338	631.288	229.389
ZNF608	13.069	3.38682	0.730927	3.60697e-07	2.30696e-05	13.069	24.3496	1.78846
DLA-DRA	6421.59	1.27352	0.27528	3.80176e-07	2.39168e-05	6421.59	9251.43	3591.74
GNAS	559.837	0.927301	0.199923	5.80175e-07	3.47878e-05	559.837	743.422	376.253
SLCO3A1	11.6602	3.61724	0.800637	7.35101e-07	4.24203e-05	11.6602	21.9435	1.37681
ALOX5AP	229.92	1.84868	0.422161	7.95378e-07	4.52187e-05	229.92	368.387	91.4539
CLDN1	19.7548	4.92122	1.09863	8.23182e-07	4.64553e-05	19.7548	38.669	0.840583
ARL4C	141.299	1.84948	0.428245	1.08579e-06	5.67613e-05	141.299	227.029	55.5691
MCOLN2	11.6184	3.79496	0.870507	1.27333e-06	6.55894e-05	11.6184	22.0019	1.23499
LPXN	21.0161	2.61035	0.614314	1.49956e-06	7.47346e-05	21.0161	37.1741	4.85809
MMP12	98.6466	6.56901	1.58318	1.52769e-06	7.56455e-05	98.6466	196.084	1.20956
PACC1	20.6338	1.969	0.469429	1.71738e-06	8.39546e-05	20.6338	33.3976	7.87
DLA-DMA	534.109	1.50024	0.356033	2.0463e-06	9.69466e-05	534.109	807.801	260.417
CTSC	273.042	1.20488	0.282553	2.11839e-06	9.97463e-05	273.042	388.459	157.625
SEMA4A	14.3022	2.1063	0.506043	2.54218e-06	0.000117538	14.3022	24.015	4.58941
TEC	15.0792	2.63627	0.657889	3.40643e-06	0.000150255	15.0792	26.3863	3.77198
TMEM64	28.107	2.42811	0.624246	4.59617e-06	0.000198177	28.107	48.4295	7.78461
PLEKHO1	98.7085	1.13724	0.2779	5.02323e-06	0.000213002	98.7085	138.714	58.7029
PLXND1	18.3261	2.06065	0.530738	5.68664e-06	0.000237201	18.3261	30.047	6.60514
SCTR	8.50135	5.31629	1.49649	5.7603e-06	0.000238975	8.50135	16.8182	0.184489
PPP1R14A	19.4478	2.05127	0.531636	7.35262e-06	0.000297007	19.4478	32.1522	6.74344
SESN3	24.0546	1.82658	0.476334	7.7353e-06	0.00031083	24.0546	38.4519	9.65726
ENSCAFG00000018277	375.624	1.28816	0.32864	8.16598e-06	0.000324735	375.624	545.717	205.53
KCNN2	6.27533	4.87994	1.40487	8.26351e-06	0.000325243	6.27533	12.3662	0.184489
FAM117B	32.296	2.6518	0.70774	9.38584e-06	0.000353406	32.296	57.4647	7.12726
ACTN1	18.9257	2.29501	0.611586	1.08706e-05	0.000401113	18.9257	32.5366	5.31479
MATK	42.8556	1.65862	0.444827	1.17802e-05	0.000428499	42.8556	66.4817	19.2295
HPS3	35.1053	1.42348	0.374887	1.31098e-05	0.000470175	35.1053	52.8057	17.4049
MTURN	37.4873	1.54358	0.411147	1.47876e-05	0.000515884	37.4873	57.994	16.9806
PARP1	29.927	1.6588	0.448765	1.56242e-05	0.000542604	29.927	46.9745	12.8795
DENND1B	83.1875	1.31735	0.352879	1.79251e-05	0.000611444	83.1875	122.271	44.1044
TCF4	77.5583	1.70902	0.469455	1.8025e-05	0.000612132	77.5583	122.723	32.394
OAT	16.8035	1.59204	0.432134	1.87019e-05	0.000626798	16.8035	25.911	7.69597
HOPX	44.5794	1.94739	0.539621	1.92222e-05	0.000638661	44.5794	73.3845	15.7743
CD84	8.4484	3.92219	1.06852	2.22138e-05	0.000719371	8.4484	16.1381	0.758721
TMSB10	3554.56	1.44885	0.39824	2.27299e-05	0.000726883	3554.56	5358.58	1750.55
KLF12	46.3996	1.86058	0.522859	2.37591e-05	0.000750417	46.3996	75.4498	17.3494
KLRG1	8.16834	3.28698	0.894451	2.58858e-05	0.000801102	8.16834	15.3069	1.02974
ARHGAP6	39.677	1.84231	0.525145	2.67174e-05	0.000823518	39.677	64.0857	15.2683
CCDC50	164.663	0.794558	0.209843	3.12991e-05	0.000941008	164.663	211.726	117.601
SDF2L1	76.0671	1.1667	0.322556	3.13874e-05	0.000941008	76.0671	108.111	44.0237
NENF	63.9402	1.10041	0.305414	3.7957e-05	0.00110768	63.9402	89.6017	38.2787
C9H17orf99	4.74278	6.03265	2.66443	3.91062e-05	0.0011326	4.74278	9.48556	0
YIF1B	46.0322	1.35811	0.391545	4.13565e-05	0.00117997	46.0322	68	24.0643
ME2	19.8455	1.4356	0.412122	4.25939e-05	0.00121077	19.8455	29.9817	9.70925
SPINT2	22.8793	1.40756	0.405212	4.43331e-05	0.00125556	22.8793	34.1986	11.5601
PRKAR2B	62.2071	1.43553	0.419315	4.66994e-05	0.00131288	62.2071	93.6781	30.7361
CLIC4	552.16	1.40492	0.410066	4.78899e-05	0.00133656	552.16	828.069	276.252
CCND1	23.9014	1.82381	0.537106	4.96692e-05	0.00137621	23.9014	38.9906	8.81218
DYNLL1.1	90.7102	1.25719	0.362389	5.07797e-05	0.0013969	90.7102	132.368	49.052
UBL4A	36.7398	1.12832	0.320875	5.21264e-05	0.00142374	36.7398	52.17	21.3096
IDS	34.3607	1.44421	0.427488	5.3425e-05	0.00145403	34.3607	51.6703	17.051
ANKRD2	8.86368	2.44966	0.729758	5.42676e-05	0.00147001	8.86368	15.4892	2.23816
KCNK13	8.61989	3.8027	1.14536	5.47532e-05	0.00147001	8.61989	16.3161	0.923641
PUS7	10.7748	1.8431	0.542819	5.47781e-05	0.00147001	10.7748	17.5563	3.99328
CCND2	23.0804	2.03655	0.629101	5.74373e-05	0.00153067	23.0804	38.1765	7.98434
TMX4	53.2359	1.17606	0.341242	5.79214e-05	0.00153823	53.2359	75.9473	30.5245
NUCKS1	119.237	0.812539	0.225383	6.25556e-05	0.00164423	119.237	155.102	83.3707
BCAR3	14.797	2.22375	0.694994	7.0107e-05	0.00181169	14.797	25.106	4.48804
IFI30	347.863	1.21165	0.367397	9.35171e-05	0.0023153	347.863	501.662	194.064
PLXDC2	278.05	1.42843	0.442916	9.50337e-05	0.00233757	278.05	420.704	135.397
CLIC2	9.6849	1.97843	0.61394	9.77203e-05	0.00238096	9.6849	16.2645	3.10531
HPGDS	12.0478	2.32667	0.736511	0.000102692	0.00247072	12.0478	21.0952	3.00035
ADGRA3	20.7098	1.65156	0.520241	0.000103714	0.00248224	20.7098	32.7205	8.69909
NME1	49.815	1.63845	0.524963	0.000103817	0.00248224	49.815	78.1403	21.4896
JPT1	56.5969	1.09959	0.334216	0.000111549	0.0026424	56.5969	79.64	33.5538
C1QA	60.9249	2.53112	0.847362	0.000113214	0.0026736	60.9249	108.08	13.7701
RGS18	97.0916	1.83076	0.595491	0.000114192	0.00267496	97.0916	158.02	36.1634
CCL5	31.0675	2.91807	0.976337	0.000117244	0.00272681	31.0675	57.0322	5.10276
NHP2	51.5497	1.10099	0.336615	0.000121205	0.00280195	51.5497	72.5132	30.5863
ENSCAFG00000008661	13.546	2.1026	0.695843	0.000126537	0.00290771	13.546	22.777	4.31493
ALCAM	703.982	0.984555	0.298643	0.000133088	0.00304004	703.982	961.399	446.565
LMNA	524.761	1.20476	0.379229	0.000140517	0.0032002	524.761	757.363	292.158
FCER1A	28.7062	2.42815	0.819984	0.000145431	0.00326368	28.7062	50.7002	6.71209
PRKCA	62.2788	1.18693	0.374765	0.000148513	0.00331349	62.2788	89.465	35.0927
CAMK1	47.178	1.38494	0.452933	0.000154815	0.00343411	47.178	70.4736	23.8825
PSMG4	55.9201	1.00675	0.311324	0.000166174	0.00363227	55.9201	77.3702	34.47
SLC9A7	18.1502	1.84709	0.609361	0.000174187	0.00376588	18.1502	30.1714	6.12897
MACC1	11.4064	3.10248	1.11662	0.000211395	0.00439691	11.4064	21.1258	1.68702
MACROD2	10.0355	1.73329	0.578421	0.000218518	0.00453277	10.0355	16.3406	3.73039
RXFP1	6.18509	3.00292	0.999904	0.000221058	0.0045731	6.18509	11.3623	1.00783
CTSZ	197.115	0.793529	0.245448	0.000251222	0.00515542	197.115	256.399	137.831
NYAP2	15.775	2.52861	0.914398	0.00026261	0.00528752	15.775	28.2312	3.31875
TMEM163	12.5365	3.01453	1.22088	0.000290071	0.00578259	12.5365	22.8128	2.26018
NPAS1	22.898	1.54975	0.559543	0.000298341	0.00592575	22.898	35.1549	10.641
SLCO2B1	21.609	1.63612	0.585547	0.000298797	0.00592575	21.609	34.1189	9.09913
GNPTAB	35.1365	1.0997	0.368183	0.00029981	0.00593053	35.1365	49.4939	20.7791
JAML	20.1397	1.83767	0.683058	0.000322138	0.00632329	20.1397	32.6526	7.6268
PDLIM4	19.1601	1.69551	0.630056	0.000333137	0.00647297	19.1601	30.2448	8.07531
ADGRG6	18.6371	2.05337	0.766695	0.000340039	0.00654086	18.6371	31.5375	5.73674
TES	18.3758	1.37712	0.482215	0.000346232	0.00664332	18.3758	27.7725	8.97921
BLNK	15.7035	2.31751	0.881454	0.0003567	0.00682712	15.7035	27.4415	3.96552
MYO1E	212.89	1.17465	0.406439	0.0003748	0.0071027	212.89	307.598	118.181
CALHM6	18.9491	1.5187	0.546801	0.000399423	0.00745881	18.9491	29.7459	8.15233
RILPL1	7.06507	2.1139	0.783993	0.000415448	0.0077188	7.06507	11.9069	2.22325
FCRL4	7.58407	3.01544	1.10613	0.000430878	0.00793042	7.58407	14.234	0.934104
ATP5IF1	119.998	0.631749	0.199677	0.000472063	0.00853833	119.998	148.542	91.4539
ENSCAFG00000045775	48.2522	0.953959	0.325612	0.000472806	0.00853833	48.2522	66.0346	30.4698
MYO1B	12.016	1.61692	0.592106	0.000480454	0.00865607	12.016	19.3815	4.65051
DNMT1	27.4146	1.41258	0.523307	0.000481989	0.00866338	27.4146	41.9249	12.9044
NQO2	36.9872	1.09882	0.387658	0.000502118	0.00900409	36.9872	52.7017	21.2727
ENSCAFG00000042390	35.0557	2.13287	0.857271	0.000509202	0.00906757	35.0557	60.3193	9.79203
CD1C	69.4125	2.19248	0.893071	0.000543789	0.00963876	69.4125	120.558	18.2668
TNFRSF13C	10.9885	1.7794	0.688603	0.000553459	0.00978756	10.9885	17.9723	4.00472
FUCA2	28.6611	1.08378	0.385536	0.00056416	0.00995386	28.6611	40.774	16.5483
GPX1	855.17	0.797907	0.26889	0.000575239	0.0101261	855.17	1115.75	594.591
RIOK2	27.8587	1.03068	0.370405	0.000649661	0.0111547	27.8587	38.8577	16.8597
NPC2	603.74	0.659585	0.217421	0.000670047	0.0113827	603.74	754.708	452.772
CCDC88B	28.9564	1.00869	0.363973	0.00068647	0.0115541	28.9564	40.0696	17.8433
SLC41A2	12.9922	1.39375	0.530217	0.000688437	0.0115618	12.9922	20.0181	5.96622
IRF8	20.8011	1.85344	0.764523	0.000697986	0.0116205	20.8011	34.5576	7.04454
AKAP11	8.60378	1.61158	0.621373	0.000720774	0.011948	8.60378	13.8485	3.35909
CBFA2T3	16.8391	1.45225	0.568912	0.000739531	0.01218	16.8391	26.1173	7.56092
DISC1	4.62565	2.50353	0.95787	0.000751413	0.0122966	4.62565	8.30575	0.945542
ENSCAFG00000013015	17.359	1.32901	0.506148	0.000753903	0.0123111	17.359	26.5099	8.20807
PTPN21	10.6206	1.62816	0.664134	0.000783111	0.0127069	10.6206	16.8017	4.43951
VKORC1	19.5567	1.43979	0.587058	0.000805594	0.0130442	19.5567	29.7063	9.40713
DNASE1L1	77.8456	0.826596	0.291812	0.000812656	0.0131032	77.8456	102.601	53.0904
NR4A2	45.4683	1.05577	0.397531	0.000816066	0.0131306	45.4683	63.7831	27.1536
ENSCAFG00000016245	7.27331	2.4564	1.08834	0.000822805	0.0131838	7.27331	12.7189	1.82771
CIITA	43.3528	1.45783	0.600151	0.000834162	0.0133379	43.3528	66.7969	19.9086
AIF1	318.589	0.582734	0.192811	0.000852536	0.0135751	318.589	387.881	249.297
HMGB1	414.018	0.648099	0.218888	0.000870491	0.013747	414.018	515.584	312.452
ENSCAFG00000032392	415.851	0.641841	0.219543	0.000984152	0.0151995	415.851	517.111	314.591
PHPT1	71.1035	0.8923	0.328602	0.00101544	0.0155249	71.1035	96.2048	46.0023
CAMK2G	6.23886	1.83116	0.750297	0.00103519	0.0157832	6.23886	10.5024	1.97528
TRAF5	5.79137	2.44343	1.03443	0.00105471	0.0160296	5.79137	10.4504	1.13236
HEBP2	4.18237	2.63778	1.08704	0.00110914	0.016771	4.18237	7.60601	0.758721
ITGAV	87.8726	1.27185	0.526239	0.00111752	0.0167847	87.8726	130.906	44.839
MACF1	148.851	0.692884	0.24519	0.0011348	0.0169778	148.851	188.014	109.687
TAGAP	56.007	1.12698	0.44959	0.00116514	0.0172302	56.007	81.0174	30.9967
PLCL1	11.9901	2.03044	0.917213	0.00117972	0.0174093	11.9901	20.6121	3.36819
TLR3	6.33371	2.39421	1.03868	0.00121749	0.017731	6.33371	11.4579	1.20956
ZNF618	29.1388	0.923186	0.352308	0.00122867	0.0178599	29.1388	39.6941	18.5836
ENSCAFG00000041788	12.0646	1.7236	0.752272	0.00124464	0.0180578	12.0646	19.872	4.2573
PRPS2	16.8292	1.15811	0.471183	0.00127868	0.0184818	16.8292	24.5073	9.15112
MAP4K1	9.61735	1.43625	0.615377	0.00133301	0.0190874	9.61735	14.8379	4.39679
GLDN	89.9567	1.97543	0.966757	0.0013461	0.0192379	89.9567	153.773	26.1401
UGDH	50.1204	0.908973	0.35067	0.00134853	0.0192379	50.1204	68.0078	32.2331
HMGN3	43.0222	0.853953	0.323813	0.00137602	0.0195573	43.0222	57.619	28.4255
CCL13	44.3689	3.14828	1.82797	0.00138824	0.0196582	44.3689	84.3651	4.37262
DLA-DOA	5.24546	2.59837	1.25442	0.00142805	0.0201476	5.24546	9.29973	1.19119
PID1	256.776	1.72836	0.809996	0.00142723	0.0201476	256.776	423.595	89.9573
WHRN	13.106	1.2844	0.539081	0.00144763	0.0203118	13.106	19.9701	6.2419
TBC1D4	19.9998	1.24476	0.535254	0.00149286	0.0207944	19.9998	29.6905	10.309
TMEM132A	34.5796	1.1182	0.46499	0.00151374	0.0210089	34.5796	49.862	19.2973
ADRB2	31.7647	1.28568	0.557728	0.00155116	0.0213737	31.7647	47.974	15.5553
PPP1R9A	8.2618	2.09396	0.970111	0.00160244	0.0220014	8.2618	14.5737	1.94985
ENSCAFG00000010098	24.1979	1.00611	0.40759	0.00162348	0.0221353	24.1979	34.1296	14.2662
GLO1	57.2617	0.821971	0.31694	0.00163381	0.0221916	57.2617	75.7282	38.7953
PIK3R6	5.36001	2.10457	0.950244	0.00163654	0.0221916	5.36001	9.40783	1.31219
WHAMM	7.52465	1.70767	0.765588	0.00167569	0.0226026	7.52465	12.6232	2.42612
CYBRD1	15.8682	1.22465	0.536665	0.00168412	0.0226765	15.8682	23.329	8.40737
NASP	95.186	0.84479	0.33021	0.00172802	0.0231055	95.186	127.345	63.0265
ACAT1	33.163	0.878174	0.348302	0.00174681	0.0232631	33.163	44.7433	21.5828
IDH1	14.1564	1.34988	0.622601	0.00179248	0.0237194	14.1564	21.4114	6.90136
SEC11C	153.39	0.706079	0.265225	0.00180817	0.0238858	153.39	195.673	111.107
TLN2	6.88289	2.62797	1.28735	0.00183646	0.024218	6.88289	12.7361	1.02974
CENPE	11.5887	2.09019	1.06445	0.00185272	0.0243904	11.5887	20.3361	2.84129
FLT3LG	9.54172	1.37791	0.610425	0.00186612	0.0245248	9.54172	14.9264	4.157
PRDX1	202.749	0.8803	0.355946	0.00191908	0.0249623	202.749	273.967	131.531
TPP2	41.6131	0.782238	0.30298	0.00195191	0.0252204	41.6131	54.8847	28.3414
ZNF511	32.104	0.921363	0.377898	0.00203118	0.0261127	32.104	44.1843	20.0237
TM6SF1	19.3399	1.14064	0.503412	0.00205424	0.0263211	19.3399	28.1428	10.537
KCNN3	7.04365	1.92128	1.00301	0.0020625	0.0263559	7.04365	11.8479	2.23936
YWHAH	52.6353	0.908048	0.373055	0.00206383	0.0263559	52.6353	72.0649	33.2057
CALML6	17.6037	1.12936	0.495892	0.00211804	0.0269139	17.6037	25.5835	9.62392
DHRS3	22.4605	1.60367	0.824393	0.00215001	0.0272749	22.4605	36.3142	8.60682
ENSCAFG00000023111	1521.18	0.877798	0.361717	0.00224098	0.0282423	1521.18	2057.21	985.156
LAMTOR4	307.72	0.654256	0.248897	0.00227225	0.0285426	307.72	385.976	229.464
ENSCAFG00000025406	10.8018	1.2859	0.596697	0.00229006	0.0286618	10.8018	16.2993	5.30433
TMEM37	82.0072	1.66188	0.879875	0.00235157	0.0292992	82.0072	135.313	28.7014
FUCA1	210.481	0.594907	0.223013	0.00244156	0.0300786	210.481	258.841	162.121
MGAT4A	112.132	0.999026	0.441699	0.00249778	0.0307219	112.132	157.413	66.8503
PPP2R3C	20.6165	0.957465	0.41143	0.00253623	0.0311449	20.6165	28.7862	12.4468
MLYCD	29.7103	0.883062	0.372948	0.00264563	0.0320778	29.7103	40.4243	18.9963
CSF1R	150.514	0.999355	0.444471	0.00265087	0.0320906	150.514	212.141	88.8875
HOMER1	104.021	0.980703	0.435717	0.00276073	0.0328683	104.021	145.926	62.1147
SATB1	13.5809	1.83515	1.05139	0.0028262	0.0335256	13.5809	23.2434	3.91841
PSD2	5.03095	1.88429	0.971006	0.00285056	0.0337095	5.03095	8.64475	1.41715
RASSF4	23.8027	0.965254	0.434787	0.00289644	0.0340954	23.8027	32.9077	14.6976
ZNRD2	18.5269	1.0982	0.511822	0.00290451	0.0341381	18.5269	26.8913	10.1625
CTDSPL2	17.5333	0.965001	0.42587	0.00295076	0.0344347	17.5333	24.6954	10.3711
IMMP1L	11.4241	1.24599	0.605193	0.00295075	0.0344347	11.4241	17.2176	5.63064
ARMC1	13.9991	1.04198	0.478695	0.00298406	0.0347009	13.9991	19.9147	8.08338
ACAD9	38.3293	0.879244	0.382897	0.00300054	0.0348399	38.3293	51.9356	24.723
ZBTB18	5.77751	1.80826	1.02682	0.00304655	0.0352142	5.77751	9.5405	2.01453
SAMD12	7.98469	2.47566	1.54889	0.00305985	0.0352924	7.98469	14.739	1.23033
GPBAR1	8.3955	1.52688	0.832147	0.00315517	0.0361431	8.3955	13.364	3.42702
ENSCAFG00000003574	13.4138	1.20666	0.590343	0.00317533	0.0363199	13.4138	20.1339	6.69372
GPRC5D	57.6243	0.730157	0.300303	0.00322153	0.0367935	57.6243	74.6867	40.5618
COMTD1	24.301	0.967628	0.43709	0.00323156	0.0368532	24.301	34.2113	14.3908
ZNHIT6	10.207	1.1893	0.580996	0.00326679	0.0370349	10.207	15.2123	5.2017
MRPS6	39.9411	0.742162	0.307359	0.00329551	0.0372504	39.9411	52.2614	27.6208
FEM1C	38.3982	1.02826	0.48432	0.00332742	0.0374751	38.3982	54.8909	21.9055
SYNJ2	11.8975	1.39484	0.7497	0.00335779	0.037647	11.8975	18.7109	5.08417
NUB1	33.7055	0.953614	0.434568	0.00341981	0.0382053	33.7055	47.3444	20.0666
MRTFB	48.2119	1.18682	0.605334	0.0034767	0.0385602	48.2119	72.0934	24.3303
PNN	41.5926	0.711047	0.29546	0.00353895	0.0391375	41.5926	53.3701	29.815
MLXIP	22.4891	1.17333	0.594642	0.00365413	0.0402374	22.4891	33.6176	11.3605
RASSF9	5.75077	1.68216	0.98471	0.00386954	0.0419864	5.75077	9.52974	1.97181
PYCARD	201.163	0.692749	0.289971	0.00391047	0.0422121	201.163	257.415	144.91
C34H3orf70	12.0186	1.69104	1.13659	0.00394325	0.0424466	12.0186	20.1998	3.83752
SNX29	56.1447	0.932542	0.442407	0.00403064	0.043266	56.1447	77.8761	34.4133
CCDC102A	10.132	1.11132	0.563134	0.00408001	0.0435523	10.132	14.6944	5.56955
TNFSF9	25.5237	0.995457	0.477292	0.00407443	0.0435523	25.5237	36.6354	14.412
TBCB	55.5515	0.724204	0.311287	0.00413128	0.0438555	55.5515	71.972	39.131
BZW2	37.2005	0.782631	0.352418	0.00448517	0.0466682	37.2005	49.0381	25.3629
LIMA1	13.3888	1.05449	0.548531	0.00449352	0.0466682	13.3888	18.9235	7.85396
DIXDC1	6.96094	1.694	1.06739	0.00461916	0.0475581	6.96094	11.8773	2.04457
KLHL42	11.024	1.1636	0.624935	0.00460654	0.0475581	11.024	16.3296	5.71836
GSN	45.6754	1.01744	0.517755	0.00465579	0.0477717	45.6754	65.4347	25.9161
CCR5	21.8076	1.18137	0.65202	0.00467532	0.0478049	21.8076	32.8187	10.7966
AKAP13	344.468	0.604083	0.250311	0.00469605	0.0478648	344.468	426.652	262.285
WDR27	18.9895	1.12013	0.58904	0.00474862	0.0483364	18.9895	28.5117	9.46729
GLT8D2	17.1584	0.964448	0.470801	0.00478795	0.0486722	17.1584	24.371	9.94573
COA8	35.0193	0.747264	0.334299	0.00482744	0.048944	35.0193	45.6399	24.3987
LTA4H	80.5279	0.917923	0.449575	0.00483767	0.0489634	80.5279	111.669	49.3866
SELENOP	48.2816	0.938932	0.461624	0.00486407	0.0489634	48.2816	67.7743	28.789
SERPINB6	23.9102	1.02495	0.537229	0.00484687	0.0489634	23.9102	34.0985	13.722
