# Supplementary material for: A single-cell RNA sequencing atlas of the healthy canine lung: a foundation for comparative studies
Source: Front Immunol. 2025 Mar 6;16:1501603. doi: 10.3389/fimmu.2025.1501603 (PMC11922831; doi:10.3389/fimmu.2025.1501603)
Supplement: Supplementary file 7 [file Table6.xlsx]

## Sheet: Lymphoid cells DEGs
List of differentially expressed genes between each lymphoid cell cluster and all other lymphoid cells generated using FindMarkers() function
p_val	avg_log2FC	pct.1	pct.2	p_val_adj	cluster	gene
1.59405e-84	0.92326	0.669	0.315	1.78295e-80	CD4 T	JAZF1
5.2827e-79	0.755517	0.795	0.394	5.9087e-75	CD4 T	IL7R
6.70315e-79	0.805594	0.9	0.552	7.49747e-75	CD4 T	ENSCAFG00000046009
3.21137e-71	0.747809	0.99	0.752	3.59191e-67	CD4 T	S100A8
7.53123e-71	0.657632	0.754	0.383	8.42368e-67	CD4 T	LGALS3
9.56744e-69	0.751145	0.693	0.37	1.07012e-64	CD4 T	INPP4B
1.32287e-67	0.768172	0.866	0.612	1.47963e-63	CD4 T	SKAP1
2.33763e-62	0.754695	0.907	0.734	2.61464e-58	CD4 T	MYCBP2
1.87607e-53	0.684582	0.96	0.847	2.09838e-49	CD4 T	ARHGAP15
3.4461e-52	0.624636	0.956	0.722	3.85447e-48	CD4 T	ENSCAFG00000006485
1.19469e-47	0.652111	0.795	0.576	1.33626e-43	CD4 T	FNBP1
2.04826e-44	0.619462	0.531	0.274	2.29098e-40	CD4 T	MGAT5
3.08903e-44	0.585264	0.679	0.436	3.45508e-40	CD4 T	CAB39
3.24772e-44	0.631455	0.612	0.362	3.63258e-40	CD4 T	ATXN1
8.37269e-41	0.580563	0.838	0.624	9.36485e-37	CD4 T	MAML2
1.78394e-39	0.53111	0.944	0.777	1.99534e-35	CD4 T	ETS1
3.59242e-39	0.610638	0.485	0.25	4.01812e-35	CD4 T	PHACTR2
2.25876e-38	0.469908	0.314	0.103	2.52642e-34	CD4 T	CD52
5.06126e-38	0.407009	0.329	0.111	5.66102e-34	CD4 T	CD40LG
6.26895e-38	0.561168	0.859	0.632	7.01182e-34	CD4 T	SLC9A9
6.3725e-38	0.605411	0.735	0.477	7.12765e-34	CD4 T	ICOS
8.92795e-38	0.549849	0.789	0.581	9.98591e-34	CD4 T	ANTXR2
9.2921e-38	0.610037	0.743	0.511	1.03932e-33	CD4 T	GNG2
6.07037e-37	0.467295	0.887	0.604	6.78971e-33	CD4 T	S100A5
3.44198e-36	0.508271	0.482	0.238	3.84986e-32	CD4 T	CD28
4.49884e-34	0.533195	0.652	0.424	5.03195e-30	CD4 T	RUNX1
1.3501e-33	0.552997	0.672	0.429	1.51009e-29	CD4 T	RORA
2.1439e-33	0.518063	0.947	0.862	2.39795e-29	CD4 T	SH3BGRL3
4.25364e-33	0.56759	0.703	0.517	4.75769e-29	CD4 T	TBL1XR1
5.45047e-33	0.496823	0.834	0.664	6.09635e-29	CD4 T	ELMO1
4.30251e-32	0.622918	0.412	0.197	4.81236e-28	CD4 T	PLCL1
6.68778e-32	0.50824	0.607	0.406	7.48028e-28	CD4 T	FYB1
5.55308e-31	0.435755	0.99	0.905	6.21112e-27	CD4 T	VIM
1.58562e-30	0.419438	0.83	0.671	1.77351e-26	CD4 T	LRRFIP1
2.06798e-30	0.496591	0.374	0.176	2.31304e-26	CD4 T	THEMIS
7.43999e-30	0.513148	0.624	0.424	8.32163e-26	CD4 T	EXOC6B
2.46109e-29	0.453257	0.395	0.196	2.75273e-25	CD4 T	FGL2
3.45549e-29	0.462081	0.849	0.67	3.86497e-25	CD4 T	DOCK10
4.77882e-29	0.451002	0.659	0.491	5.3451e-25	CD4 T	NCOR1
7.43391e-29	0.459866	0.433	0.235	8.31483e-25	CD4 T	TESPA1
3.06095e-28	0.450169	0.658	0.475	3.42367e-24	CD4 T	ITPR2
1.85609e-27	0.405889	0.542	0.339	2.07604e-23	CD4 T	EMB
3.68256e-27	0.476955	0.858	0.703	4.11895e-23	CD4 T	AKAP13
5.20381e-27	0.434743	0.375	0.196	5.82046e-23	CD4 T	ZNRF1
7.0248e-27	0.438226	0.533	0.343	7.85724e-23	CD4 T	RBPJ
2.59233e-26	0.44173	0.477	0.285	2.89952e-22	CD4 T	ARHGEF3
2.98714e-26	0.462281	0.681	0.498	3.34112e-22	CD4 T	CYTH1
7.57887e-26	0.483077	0.7	0.527	8.47697e-22	CD4 T	DIAPH2
9.67477e-25	0.410773	0.949	0.849	1.08212e-20	CD4 T	MBNL1
4.52836e-24	0.436571	0.798	0.653	5.06497e-20	CD4 T	MACF1
8.24618e-24	0.488176	0.559	0.39	9.22336e-20	CD4 T	STK17A
2.62458e-23	0.473273	0.708	0.569	2.9356e-19	CD4 T	SIK3
4.10985e-23	0.497151	0.513	0.341	4.59687e-19	CD4 T	CNOT6L
1.1582e-22	0.423775	0.609	0.44	1.29544e-18	CD4 T	ANXA2
1.60015e-22	0.31771	0.726	0.534	1.78977e-18	CD4 T	ITGB1
1.65824e-22	0.360957	0.404	0.23	1.85474e-18	CD4 T	ST3GAL6
2.21339e-22	0.352023	0.533	0.354	2.47567e-18	CD4 T	CAMK4
2.37233e-22	0.410975	0.613	0.433	2.65345e-18	CD4 T	LYST
6.96515e-22	0.451528	0.502	0.328	7.79052e-18	CD4 T	CD226
9.95249e-22	0.302563	0.853	0.634	1.11319e-17	CD4 T	CD3E
1.91835e-21	0.328608	0.797	0.634	2.14568e-17	CD4 T	IQGAP1
2.93063e-21	0.382515	0.43	0.26	3.27791e-17	CD4 T	DENND1B
5.00431e-21	0.409457	0.52	0.366	5.59733e-17	CD4 T	DOCK11
5.83443e-21	0.450969	0.467	0.315	6.5258e-17	CD4 T	ARHGAP26
7.64749e-21	0.812459	0.505	0.341	8.55372e-17	CD4 T	STK38L
7.7835e-21	0.317209	0.257	0.117	8.70585e-17	CD4 T	GALNT10
9.93826e-21	0.465854	0.581	0.434	1.11159e-16	CD4 T	ZNF292
1.03905e-20	0.342356	0.539	0.359	1.16218e-16	CD4 T	SLC4A7
1.18308e-20	0.469042	0.662	0.511	1.32328e-16	CD4 T	CD44
1.42658e-20	0.322542	0.65	0.473	1.59563e-16	CD4 T	EML4
2.03827e-20	0.41152	0.509	0.341	2.27981e-16	CD4 T	DENND5A
3.59585e-20	0.385582	0.684	0.541	4.02195e-16	CD4 T	TBC1D5
4.41829e-20	0.353054	0.849	0.735	4.94185e-16	CD4 T	EMP3
5.01603e-20	0.333428	0.636	0.474	5.61043e-16	CD4 T	CD2
6.55648e-20	0.371117	0.588	0.428	7.33342e-16	CD4 T	TNIK
7.25251e-20	0.311686	0.351	0.191	8.11193e-16	CD4 T	ITGA1
2.15895e-19	0.296406	0.991	0.88	2.41478e-15	CD4 T	PTPRC
2.62257e-19	0.382224	0.593	0.434	2.93334e-15	CD4 T	SRGN
3.04059e-19	0.341207	0.76	0.609	3.4009e-15	CD4 T	IKZF1
5.72052e-19	0.359164	0.951	0.866	6.3984e-15	CD4 T	ENSCAFG00000042554
9.59648e-19	0.407255	0.325	0.181	1.07337e-14	CD4 T	MTSS1
1.50347e-18	0.311572	0.351	0.203	1.68163e-14	CD4 T	BCL11B
2.53485e-18	0.372216	0.664	0.517	2.83523e-14	CD4 T	DOCK2
3.02245e-18	0.380709	0.621	0.482	3.38061e-14	CD4 T	UTRN
3.31689e-18	0.310513	0.992	0.966	3.70994e-14	CD4 T	TMSB10
4.41471e-18	0.319722	0.429	0.269	4.93786e-14	CD4 T	ELOVL5
1.08602e-17	0.364867	0.707	0.562	1.21471e-13	CD4 T	PIP4K2A
1.29341e-17	0.280089	0.266	0.134	1.44668e-13	CD4 T	GRAP2
5.63919e-17	0.536147	0.501	0.358	6.30743e-13	CD4 T	TSC22D2
6.18188e-17	0.322047	0.398	0.254	6.91443e-13	CD4 T	LCP2
6.34796e-17	0.30259	0.519	0.373	7.10019e-13	CD4 T	SP110
1.29647e-16	0.296869	0.84	0.743	1.4501e-12	CD4 T	ATP6V0E1
1.31772e-16	0.295792	0.341	0.201	1.47387e-12	CD4 T	CD80
1.99798e-16	0.298452	0.924	0.823	2.23474e-12	CD4 T	LCP1
2.29037e-16	0.339472	0.793	0.68	2.56178e-12	CD4 T	RABGAP1L
3.46733e-16	0.369012	0.594	0.453	3.87821e-12	CD4 T	ANXA1
3.59843e-16	0.476367	0.502	0.361	4.02484e-12	CD4 T	GPR183
6.79001e-16	0.310926	0.714	0.575	7.59463e-12	CD4 T	MAN1A1
7.20049e-16	0.338634	0.522	0.382	8.05375e-12	CD4 T	IQGAP2
1.14641e-15	0.388363	0.576	0.455	1.28226e-11	CD4 T	AKT3
1.65734e-15	0.334582	0.477	0.336	1.85374e-11	CD4 T	RNF19A
1.66794e-15	0.301031	0.328	0.197	1.86559e-11	CD4 T	STT3B
2.45856e-15	0.276074	0.876	0.749	2.7499e-11	CD4 T	LGALS1
5.02008e-15	0.310152	0.423	0.284	5.61496e-11	CD4 T	FAS
9.96563e-15	0.257878	0.502	0.358	1.11466e-10	CD4 T	ST8SIA4
1.38411e-14	0.291592	0.559	0.444	1.54813e-10	CD4 T	TSPO
1.44881e-14	0.297188	0.33	0.2	1.62049e-10	CD4 T	RAPGEF5
1.83506e-14	0.383544	0.714	0.581	2.05252e-10	CD4 T	PICALM
3.364e-14	0.306515	0.472	0.339	3.76263e-10	CD4 T	CAMK1D
3.80229e-14	0.292954	0.342	0.207	4.25286e-10	CD4 T	AHR
5.52231e-14	0.298958	0.428	0.297	6.17671e-10	CD4 T	RESF1
5.88358e-14	0.265113	0.691	0.536	6.58078e-10	CD4 T	FYN
1.3419e-13	0.270775	0.537	0.395	1.50092e-09	CD4 T	RBMS1
1.43086e-13	0.273597	0.894	0.762	1.60042e-09	CD4 T	ENSCAFG00000037735
3.17616e-13	0.459127	0.384	0.255	3.55253e-09	CD4 T	TNF
3.21213e-13	0.357249	0.515	0.411	3.59276e-09	CD4 T	BIRC6
4.63938e-13	0.281174	0.476	0.337	5.18915e-09	CD4 T	ITK
7.79691e-13	0.365343	0.393	0.269	8.72084e-09	CD4 T	CDK6
1.42244e-12	0.312494	0.571	0.447	1.591e-08	CD4 T	ARL5B
1.53736e-12	0.270253	0.444	0.327	1.71954e-08	CD4 T	MED13L
1.92525e-12	0.267719	0.822	0.737	2.1534e-08	CD4 T	KMT2E
3.04599e-12	0.256218	0.302	0.188	3.40694e-08	CD4 T	ETV6
3.29197e-12	0.327126	0.502	0.38	3.68207e-08	CD4 T	CDKN1A
8.09098e-12	0.310613	0.618	0.515	9.04976e-08	CD4 T	ANKRD44
9.00236e-12	0.355543	0.764	0.691	1.00691e-07	CD4 T	CHD2
9.02883e-12	0.297566	0.428	0.317	1.00987e-07	CD4 T	ANO6
9.32561e-12	0.253124	0.756	0.647	1.04307e-07	CD4 T	TNRC6B
1.37572e-11	0.278027	0.937	0.832	1.53874e-07	CD4 T	KLF6
1.46284e-11	0.258942	0.487	0.365	1.63619e-07	CD4 T	CHST11
1.70705e-11	0.343891	0.584	0.467	1.90933e-07	CD4 T	ENSCAFG00000024183
1.95924e-11	0.254331	0.473	0.35	2.19141e-07	CD4 T	ATP11B
2.13362e-11	0.267286	0.369	0.258	2.38646e-07	CD4 T	CCNY
2.30035e-11	0.311909	0.567	0.452	2.57295e-07	CD4 T	FAM107B
2.34271e-11	0.366215	0.425	0.32	2.62032e-07	CD4 T	SUPT3H
3.48292e-11	0.311914	0.584	0.483	3.89565e-07	CD4 T	NR3C1
4.03981e-11	0.330807	0.514	0.39	4.51853e-07	CD4 T	ESYT3
5.28974e-11	0.265752	0.298	0.196	5.91657e-07	CD4 T	MBOAT1
6.00086e-11	0.275716	0.426	0.308	6.71196e-07	CD4 T	PLVAP
7.14613e-11	0.33024	0.351	0.241	7.99295e-07	CD4 T	FAM102B
9.60665e-11	0.289909	0.444	0.331	1.0745e-06	CD4 T	ZCCHC2
1.11509e-10	0.302271	0.572	0.475	1.24722e-06	CD4 T	NCOA2
2.52236e-10	0.348906	0.492	0.39	2.82125e-06	CD4 T	S100PBP
5.39275e-10	0.257056	0.461	0.362	6.03179e-06	CD4 T	HELZ
5.74798e-10	0.286962	0.592	0.502	6.42912e-06	CD4 T	VPS13B
5.87177e-10	0.291737	0.355	0.256	6.56757e-06	CD4 T	CLIC5
6.60703e-10	0.270579	0.378	0.271	7.38996e-06	CD4 T	RUNX2
6.792e-10	0.269999	0.412	0.316	7.59686e-06	CD4 T	ANO10
7.07278e-10	0.331143	0.299	0.204	7.91091e-06	CD4 T	CPEB2
8.26846e-10	0.271173	0.483	0.369	9.24828e-06	CD4 T	TOX
9.61275e-10	0.285229	0.937	0.844	1.07519e-05	CD4 T	ACTG1
1.02424e-09	0.294377	0.761	0.685	1.14562e-05	CD4 T	CELF2
1.12197e-09	0.270763	0.399	0.3	1.25493e-05	CD4 T	ENSCAFG00000047685
1.44402e-09	0.309338	0.564	0.467	1.61514e-05	CD4 T	NAA16
1.44428e-09	0.329932	0.514	0.416	1.61542e-05	CD4 T	SLC38A2
2.22071e-09	0.25527	0.329	0.23	2.48386e-05	CD4 T	ARMC8
2.2829e-09	0.266024	0.326	0.229	2.55342e-05	CD4 T	COTL1
3.20431e-09	0.269723	0.392	0.299	3.58402e-05	CD4 T	HERC3
3.58082e-09	0.312464	0.516	0.433	4.00515e-05	CD4 T	EXOC4
5.96807e-09	0.286474	0.36	0.265	6.67529e-05	CD4 T	PAG1
8.58485e-09	0.271216	0.577	0.493	9.60216e-05	CD4 T	FAM172A
1.49707e-08	0.280598	0.4	0.304	0.000167447	CD4 T	MAP4K4
1.70916e-08	0.300628	0.536	0.441	0.00019117	CD4 T	GLS
2.17388e-08	0.276992	0.658	0.585	0.000243149	CD4 T	ATF7IP
2.44864e-08	0.259399	0.284	0.199	0.00027388	CD4 T	PAPOLG
3.17053e-08	0.264247	0.406	0.314	0.000354624	CD4 T	SH3KBP1
4.55909e-08	0.263453	0.352	0.258	0.000509934	CD4 T	DOCK3
6.36106e-08	0.25396	0.277	0.195	0.000711484	CD4 T	BTBD11
6.62267e-08	0.261057	0.5	0.413	0.000740746	CD4 T	UBE2E2
6.63669e-08	0.269899	0.52	0.442	0.000742313	CD4 T	CAPZA2
8.02167e-08	0.269679	0.436	0.346	0.000897224	CD4 T	NID2
1.01167e-07	0.255025	0.471	0.375	0.00113155	CD4 T	MAPK1
1.30625e-07	0.266557	0.406	0.322	0.00146104	CD4 T	SESN1
1.82247e-07	0.30592	0.368	0.282	0.00203843	CD4 T	FKBP5
2.50657e-07	0.252617	0.447	0.37	0.0028036	CD4 T	EIF4G3
3.38379e-07	0.258762	0.774	0.702	0.00378477	CD4 T	JMJD1C
6.11959e-07	0.280108	0.558	0.472	0.00684476	CD4 T	GADD45B
1.07842e-06	0.269733	0.324	0.238	0.0120621	CD4 T	PDE4D
2.80978e-06	0.251302	0.465	0.386	0.0314274	CD4 T	NFAT5
7.79373e-295	1.52542	0.749	0.026	8.71729e-291	NK T	NCR3
3.27253e-265	1.21509	0.664	0.02	3.66033e-261	NK T	KLRD1
9.39669e-263	2.42224	0.845	0.064	1.05102e-258	NK T	GZMB
5.25037e-252	1.73382	0.786	0.051	5.87254e-248	NK T	KLRB1
9.83095e-208	1.16893	0.542	0.019	1.09959e-203	NK T	GZMA
2.49367e-207	1.52726	0.738	0.066	2.78918e-203	NK T	TXK
2.45693e-196	0.948719	0.494	0.015	2.74807e-192	NK T	ITGAM
2.92173e-146	1.16592	0.668	0.084	3.26796e-142	NK T	KLRK1
1.93012e-140	1.64394	0.683	0.103	2.15884e-136	NK T	RAP1GAP2
5.00237e-135	1.76949	0.852	0.193	5.59515e-131	NK T	IL12RB2
5.9076e-122	1.07458	0.59	0.082	6.60765e-118	NK T	DOCK5
7.42974e-119	0.920555	0.476	0.046	8.31016e-115	NK T	CD38
5.62399e-114	0.641185	0.406	0.03	6.29043e-110	NK T	CLNK
3.48484e-112	0.521019	0.347	0.019	3.89779e-108	NK T	ADGRG1
1.64757e-107	2.49484	0.937	0.353	1.8428e-103	NK T	CCL4
9.29809e-107	1.28206	0.731	0.169	1.03999e-102	NK T	ZEB2
4.13017e-105	0.857571	0.531	0.076	4.6196e-101	NK T	FASLG
7.25752e-104	0.757888	0.351	0.024	8.11754e-100	NK T	FAM184A
3.16024e-98	1.38179	0.609	0.116	3.53472e-94	NK T	PLCB1
2.3493e-96	0.528674	0.273	0.011	2.62769e-92	NK T	ENSCAFG00000028587
1.68643e-88	0.76153	0.502	0.081	1.88627e-84	NK T	KLF3
2.90203e-88	0.675946	0.354	0.033	3.24592e-84	NK T	ACOXL
4.44405e-87	0.768208	0.295	0.02	4.97067e-83	NK T	TRPM3
3.59744e-86	0.70403	0.483	0.075	4.02374e-82	NK T	SRGAP3
2.90603e-80	0.500954	0.31	0.027	3.2504e-76	NK T	CYRIA
1.8834e-78	0.784722	0.432	0.066	2.10658e-74	NK T	TRAT1
3.9528e-78	0.900459	0.598	0.146	4.4212e-74	NK T	SH2D1A
2.78843e-73	0.413768	0.273	0.021	3.11886e-69	NK T	FCER1G
1.93702e-68	0.449935	0.332	0.041	2.16656e-64	NK T	SLAMF7
3.83777e-68	0.549782	0.376	0.055	4.29255e-64	NK T	CD8A
3.23987e-66	0.830463	0.458	0.092	3.6238e-62	NK T	PTPN12
2.07343e-65	1.05514	0.697	0.232	2.31913e-61	NK T	SNTB1
2.72788e-64	0.656256	0.421	0.076	3.05113e-60	NK T	AOAH
5.79808e-63	0.783149	0.587	0.157	6.48515e-59	NK T	ENSCAFG00000000562
9.47893e-63	0.456396	0.269	0.027	1.06022e-58	NK T	PTGDR
2.72213e-62	0.925273	0.576	0.163	3.0447e-58	NK T	TTBK2
2.27498e-60	0.984148	0.646	0.203	2.54457e-56	NK T	SELL
7.08107e-60	1.12776	0.734	0.299	7.92017e-56	NK T	ATP8A1
2.10528e-59	0.708207	0.476	0.106	2.35475e-55	NK T	MCTP2
1.26827e-57	0.625286	0.439	0.097	1.41856e-53	NK T	ENSCAFG00000028940
1.59757e-54	1.0746	0.358	0.065	1.78688e-50	NK T	ENSCAFG00000041010
1.99098e-54	1.10188	0.598	0.203	2.22691e-50	NK T	PTPN22
1.18549e-51	0.519126	0.306	0.05	1.32597e-47	NK T	ANKRD50
3.88909e-50	1.07761	0.351	0.066	4.34995e-46	NK T	CCL3
2.48251e-48	1.10421	0.871	0.521	2.77669e-44	NK T	PRKCH
4.01856e-47	0.377595	0.498	0.127	4.49476e-43	NK T	GZMK
1.83649e-46	1.06139	0.934	0.692	2.05412e-42	NK T	RIPOR2
1.12713e-44	0.555624	0.373	0.084	1.26069e-40	NK T	PIK3AP1
3.01316e-43	0.917373	0.974	0.752	3.37021e-39	NK T	ENSCAFG00000009113
3.85349e-43	0.901411	0.55	0.196	4.31013e-39	NK T	PRKX
2.06315e-41	0.438057	0.362	0.084	2.30764e-37	NK T	PLEK
6.00461e-41	0.585371	0.513	0.165	6.71616e-37	NK T	RRAS2
1.64664e-40	0.845485	0.494	0.167	1.84177e-36	NK T	CASP3
1.55134e-39	0.798088	0.362	0.092	1.73518e-35	NK T	ENSCAFG00000031333
4.38323e-39	0.42419	0.332	0.078	4.90265e-35	NK T	ENSCAFG00000016301
3.58645e-38	0.591437	0.38	0.097	4.01144e-34	NK T	HDAC9
1.20503e-37	0.503883	0.424	0.121	1.34783e-33	NK T	ZBTB16
1.83099e-37	0.531603	0.369	0.099	2.04797e-33	NK T	UBASH3B
2.80717e-37	0.779359	0.517	0.177	3.13982e-33	NK T	CCL5
1.78482e-36	0.71289	0.251	0.047	1.99632e-32	NK T	CRTAM
2.45538e-36	0.694035	0.509	0.189	2.74635e-32	NK T	RASAL2
3.04675e-36	0.506253	0.421	0.133	3.40778e-32	NK T	PCBD1
6.27853e-35	0.592151	1	0.998	7.02254e-31	NK T	CD79A
2.87596e-34	0.436326	0.358	0.1	3.21676e-30	NK T	ABI3
1.79941e-33	0.532934	0.347	0.096	2.01264e-29	NK T	CMA1
2.79549e-33	0.670671	0.967	0.886	3.12676e-29	NK T	SLC25A6
4.14908e-33	1.19106	0.668	0.381	4.64075e-29	NK T	PIK3R1
9.29419e-33	0.523596	0.413	0.135	1.03956e-28	NK T	ENSCAFG00000010224
3.39123e-32	0.581458	0.55	0.23	3.79309e-28	NK T	IL2RB
5.37818e-32	0.70526	0.539	0.225	6.0155e-28	NK T	PDE7A
6.43271e-31	0.836407	0.875	0.613	7.19498e-27	NK T	BCL2A1
7.8055e-31	0.439077	0.38	0.117	8.73046e-27	NK T	CTSW
4.22861e-30	0.757829	0.734	0.425	4.7297e-26	NK T	PARP8
4.54802e-30	0.584855	0.546	0.231	5.08697e-26	NK T	DCUN1D4
6.90369e-30	0.779064	0.838	0.549	7.72177e-26	NK T	CBLB
7.26217e-30	0.387734	0.343	0.101	8.12274e-26	NK T	ENSCAFG00000029830
1.07071e-29	0.74161	0.723	0.429	1.19759e-25	NK T	GIMAP4
3.19769e-29	0.372878	0.321	0.091	3.57661e-25	NK T	YBX3
1.16798e-28	0.612771	0.269	0.068	1.30639e-24	NK T	AUTS2
8.77191e-27	0.499311	0.288	0.08	9.81138e-23	NK T	CHN2
1.31276e-26	0.521103	0.45	0.174	1.46832e-22	NK T	ENSCAFG00000007461
4.37373e-26	0.528519	1	0.926	4.89202e-22	NK T	PTPRC
2.82425e-25	0.911476	0.668	0.376	3.15892e-21	NK T	SCML4
1.21351e-24	1.49799	0.661	0.405	1.35731e-20	NK T	C6H7orf50
1.24686e-24	0.754258	0.908	0.673	1.39461e-20	NK T	STAT4
3.84748e-24	0.315639	0.262	0.073	4.30341e-20	NK T	RRAGD
1.08897e-23	0.278887	0.262	0.073	1.21802e-19	NK T	PSD2
1.53407e-23	0.634052	0.823	0.586	1.71586e-19	NK T	FYN
2.1439e-23	0.47265	0.354	0.131	2.39796e-19	NK T	INPP5F
4.8997e-23	0.332452	0.266	0.077	5.48031e-19	NK T	SETBP1
8.99173e-23	1.22441	0.919	0.816	1.00572e-18	NK T	ENSCAFG00000000641
1.05173e-22	1.0473	0.989	0.973	1.17637e-18	NK T	UBB
1.86263e-22	0.665756	0.443	0.195	2.08335e-18	NK T	IRAG2
2.14978e-22	0.438214	1	0.986	2.40452e-18	NK T	TFPT
2.3324e-22	0.459721	0.568	0.289	2.60879e-18	NK T	BIN2
3.06445e-22	0.732005	0.638	0.358	3.42759e-18	NK T	KCNQ5
7.66173e-22	1.07016	0.904	0.836	8.56965e-18	NK T	HSP90AA1
1.0933e-21	1.22802	0.815	0.674	1.22285e-17	NK T	ENSCAFG00000043646
3.73089e-21	0.546367	0.539	0.275	4.173e-17	NK T	SYNE1
4.25046e-21	1.05856	0.705	0.512	4.75414e-17	NK T	HSPH1
7.15005e-21	0.343175	0.369	0.145	7.99733e-17	NK T	IPO11
1.22348e-20	0.353331	0.31	0.109	1.36846e-16	NK T	SH2D3C
1.49897e-19	0.634441	0.782	0.583	1.6766e-15	NK T	NR4A1
2.19105e-19	0.333754	0.306	0.113	2.45069e-15	NK T	CAT
5.22882e-19	0.375508	0.472	0.231	5.84844e-15	NK T	TESC
5.70141e-19	0.437487	0.565	0.302	6.37703e-15	NK T	RASA3
1.2248e-18	1.28852	0.742	0.6	1.36994e-14	NK T	DNAJB1
1.28288e-18	0.33292	0.284	0.102	1.4349e-14	NK T	USPL1
6.05786e-18	0.36368	0.395	0.176	6.77571e-14	NK T	LBH
8.38532e-18	0.440302	0.498	0.257	9.37898e-14	NK T	ARRDC3
1.06482e-17	0.459335	0.601	0.339	1.191e-13	NK T	PRKCB
1.06559e-17	0.419154	0.255	0.09	1.19186e-13	NK T	NIN
2.12854e-17	0.492585	0.779	0.562	2.38077e-13	NK T	HMGB2
3.33741e-17	0.634125	0.424	0.209	3.73289e-13	NK T	STIP1
4.03008e-17	0.89415	0.923	0.835	4.50764e-13	NK T	HSPA8
4.84799e-17	0.56023	0.69	0.454	5.42248e-13	NK T	SSH2
2.58051e-16	0.491552	0.664	0.439	2.8863e-12	NK T	PLCL2
3.98779e-16	0.390181	0.376	0.173	4.46035e-12	NK T	ENSCAFG00000032470
5.67556e-16	0.848743	0.731	0.56	6.34812e-12	NK T	DNAJA1
7.40348e-16	0.332412	0.443	0.222	8.28079e-12	NK T	TGFB1
1.03822e-15	1.189	0.712	0.552	1.16125e-11	NK T	HSPA4
2.42029e-15	0.443842	0.424	0.217	2.70709e-11	NK T	MEF2A
3.24458e-15	0.310931	0.461	0.23	3.62907e-11	NK T	PIK3R5
5.99548e-15	0.486493	0.458	0.261	6.70595e-11	NK T	UAP1
8.53931e-15	0.461126	0.362	0.176	9.55122e-11	NK T	KLHL15
9.31353e-15	0.286803	0.273	0.107	1.04172e-10	NK T	TSC22D1
1.59825e-14	0.550806	0.517	0.292	1.78764e-10	NK T	IKZF2
2.09494e-14	0.582485	0.845	0.716	2.34319e-10	NK T	COQ10B
2.42382e-14	0.339269	0.303	0.13	2.71104e-10	NK T	IL18R1
3.8792e-14	0.489645	0.273	0.117	4.33889e-10	NK T	HSPA4L
4.23476e-14	0.37797	0.354	0.166	4.73658e-10	NK T	VCL
4.38926e-14	0.329646	0.31	0.136	4.90939e-10	NK T	ABHD17B
7.8892e-14	0.26151	0.258	0.103	8.82407e-10	NK T	BCL2L11
8.09426e-14	0.483602	0.387	0.197	9.05343e-10	NK T	DAAM1
8.18901e-14	0.286814	0.284	0.123	9.15941e-10	NK T	ABHD15
8.5388e-14	0.315816	1	0.996	9.55065e-10	NK T	RPL19
8.69094e-14	0.392671	0.351	0.168	9.72082e-10	NK T	SP4
9.15129e-14	0.313752	0.321	0.148	1.02357e-09	NK T	GIMAP8
2.2666e-13	0.325786	1	0.988	2.53519e-09	NK T	RPS12
2.32826e-13	0.443629	0.627	0.4	2.60416e-09	NK T	CHST11
2.89083e-13	0.429276	0.277	0.123	3.23339e-09	NK T	DNAJB4
3.08902e-13	0.31913	0.45	0.248	3.45507e-09	NK T	FAM53B
3.87564e-13	0.405621	0.598	0.383	4.33491e-09	NK T	ZDHHC20
4.25286e-13	0.538747	0.694	0.5	4.75682e-09	NK T	RALGAPA1
6.81492e-13	0.482853	0.598	0.401	7.62248e-09	NK T	FOSB
1.07289e-12	0.320783	1	0.997	1.20003e-08	NK T	RPS14
1.11497e-12	0.269007	0.266	0.115	1.24709e-08	NK T	ENSCAFG00000019401
1.1903e-12	0.38512	0.48	0.288	1.33136e-08	NK T	MTPN
1.82184e-12	0.368587	0.45	0.257	2.03773e-08	NK T	ADD3
1.96196e-12	0.250524	0.262	0.113	2.19445e-08	NK T	NDRG1
1.99559e-12	0.371026	0.502	0.31	2.23207e-08	NK T	KIF5B
3.9214e-12	0.512201	0.624	0.44	4.38609e-08	NK T	HERPUD1
5.22195e-12	0.414559	0.469	0.269	5.84075e-08	NK T	CD96
9.40027e-12	0.255894	0.251	0.107	1.05142e-07	NK T	CA5B
9.65523e-12	0.384565	0.572	0.367	1.07994e-07	NK T	SATB1
1.0495e-11	0.358389	0.413	0.232	1.17386e-07	NK T	PRKACB
1.25825e-11	0.2864	0.284	0.134	1.40735e-07	NK T	MAP4K5
1.64737e-11	0.317007	0.454	0.27	1.84258e-07	NK T	CMC1
2.28861e-11	0.257488	0.255	0.112	2.55981e-07	NK T	ENSCAFG00000020158
3.67806e-11	0.256176	0.358	0.187	4.11391e-07	NK T	ENSCAFG00000003012
3.69693e-11	0.271323	0.993	0.985	4.13501e-07	NK T	RPL13A
3.73347e-11	0.268984	1	0.996	4.17589e-07	NK T	TPT1
4.84988e-11	0.575274	0.646	0.508	5.4246e-07	NK T	MAPRE2
5.8153e-11	0.318931	1	0.992	6.50441e-07	NK T	RPS26
6.56944e-11	0.342942	0.494	0.305	7.34792e-07	NK T	STK26
6.82004e-11	0.323914	0.476	0.284	7.62821e-07	NK T	PRKCE
6.82527e-11	0.433676	0.779	0.618	7.63407e-07	NK T	RALBP1
8.95584e-11	0.286569	0.314	0.16	1.00171e-06	NK T	ENSCAFG00000044253
9.30257e-11	0.283734	0.996	0.987	1.04049e-06	NK T	ENSCAFG00000019044
1.18495e-10	0.335061	0.299	0.152	1.32537e-06	NK T	ILRUN
1.28456e-10	0.287111	0.779	0.592	1.43678e-06	NK T	ACTR3
2.85208e-10	0.359167	0.395	0.225	3.19005e-06	NK T	IKZF3
2.90222e-10	0.263594	1	0.99	3.24613e-06	NK T	RPL35A
3.3264e-10	0.484561	0.491	0.332	3.72058e-06	NK T	ENSCAFG00000010865
3.82005e-10	0.296551	0.424	0.247	4.27273e-06	NK T	GABARAPL1
3.92896e-10	0.251205	0.443	0.262	4.39454e-06	NK T	MTAP
4.60809e-10	0.34731	0.996	0.975	5.15415e-06	NK T	GALK1
5.17301e-10	0.293714	0.502	0.319	5.78602e-06	NK T	RASSF1
5.34433e-10	0.346155	0.513	0.333	5.97763e-06	NK T	PPP2R2A
5.61015e-10	0.253555	0.328	0.176	6.27495e-06	NK T	PPT1
7.38311e-10	0.441009	0.705	0.552	8.25801e-06	NK T	PPP1R12A
7.68259e-10	0.369663	0.782	0.664	8.59298e-06	NK T	PTPN6
7.82618e-10	0.267951	0.993	0.99	8.75359e-06	NK T	UBA52
9.09985e-10	0.280276	0.579	0.383	1.01782e-05	NK T	BTG1
1.00014e-09	0.284739	0.908	0.833	1.11866e-05	NK T	ENSCAFG00000043730
1.53114e-09	0.290756	0.985	0.973	1.71258e-05	NK T	ENSCAFG00000015122
1.68125e-09	0.252376	0.494	0.31	1.88048e-05	NK T	ACTN4
1.97113e-09	0.333249	0.376	0.22	2.20471e-05	NK T	MED12L
2.14618e-09	0.351457	0.638	0.455	2.4005e-05	NK T	APBB1IP
2.14747e-09	0.270484	0.325	0.172	2.40195e-05	NK T	IL18RAP
2.20153e-09	0.27847	0.993	0.985	2.46241e-05	NK T	RPS5
3.00769e-09	0.266563	0.472	0.296	3.3641e-05	NK T	NSMCE2
3.60614e-09	0.31754	0.435	0.28	4.03347e-05	NK T	ITM2C
4.09816e-09	0.386191	0.72	0.599	4.58379e-05	NK T	ENSCAFG00000000580
4.42069e-09	0.275816	0.945	0.903	4.94454e-05	NK T	RPL34
4.75644e-09	0.449052	0.697	0.57	5.32008e-05	NK T	UBA6
5.03579e-09	0.265969	0.978	0.975	5.63253e-05	NK T	ENSCAFG00000018784
5.58838e-09	0.286731	0.443	0.28	6.25061e-05	NK T	HERC1
6.57221e-09	0.278058	0.793	0.635	7.35102e-05	NK T	RB1
8.417e-09	0.308665	0.561	0.375	9.41441e-05	NK T	PPP3CA
9.40291e-09	0.338449	0.561	0.391	0.000105172	NK T	CRY1
1.13853e-08	0.309854	0.428	0.263	0.000127344	NK T	GLRX
1.18536e-08	0.279561	0.41	0.251	0.000132582	NK T	CHORDC1
1.45253e-08	0.285137	0.321	0.183	0.000162466	NK T	VAMP1
1.61947e-08	0.279827	0.531	0.357	0.000181137	NK T	CAMK2D
1.76514e-08	0.256519	0.362	0.212	0.000197431	NK T	NCK1
2.18515e-08	0.259761	0.288	0.154	0.000244409	NK T	G2E3
3.03539e-08	0.252108	0.365	0.221	0.000339508	NK T	ZNF217
3.40564e-08	0.446819	0.325	0.19	0.000380921	NK T	RGS2
4.49058e-08	0.329262	0.598	0.44	0.000502271	NK T	DIAPH1
5.20966e-08	0.258938	0.967	0.913	0.0005827	NK T	RPL14
6.84909e-08	0.295742	0.395	0.241	0.000766071	NK T	SPIDR
8.6294e-08	0.390181	0.554	0.405	0.000965199	NK T	MKLN1
8.86125e-08	0.45408	0.55	0.416	0.00099113	NK T	ESYT2
9.04665e-08	0.325254	0.742	0.597	0.00101187	NK T	ZFAND3
9.11328e-08	0.26624	0.472	0.321	0.00101932	NK T	TMEM131L
1.13155e-07	0.413942	0.572	0.432	0.00126564	NK T	CACYBP
1.38148e-07	0.316554	0.266	0.147	0.00154519	NK T	CSGALNACT2
1.80842e-07	0.288359	0.303	0.176	0.00202272	NK T	LIN52
2.21417e-07	0.292877	0.624	0.471	0.00247655	NK T	KLF12
2.23974e-07	0.32738	0.649	0.489	0.00250515	NK T	TNIK
2.73907e-07	0.261473	0.701	0.532	0.00306365	NK T	UTRN
2.961e-07	0.621394	0.513	0.388	0.00331187	NK T	PPP1R15A
3.12209e-07	0.293169	0.635	0.48	0.00349206	NK T	HSPA5
3.47852e-07	0.559029	0.815	0.703	0.00389072	NK T	ODC1
3.95466e-07	0.290646	0.376	0.239	0.00442329	NK T	ETNK1
5.48261e-07	0.305449	0.483	0.339	0.0061323	NK T	NCOA1
9.09487e-07	0.300268	0.31	0.186	0.0101726	NK T	CABCOCO1
1.73064e-06	0.280278	0.616	0.471	0.0193572	NK T	PPP2R5C
2.76179e-06	0.331268	0.742	0.62	0.0308906	NK T	PIP4K2A
3.7056e-06	0.360479	0.387	0.271	0.0414471	NK T	ENSCAFG00000046600
1.90148e-161	3.71454	0.867	0.151	2.12681e-157	CD8 T	CCL5
2.05052e-94	1.99392	0.982	0.363	2.29351e-90	CD8 T	CCL4
4.67949e-87	1.89872	0.615	0.125	5.23401e-83	CD8 T	GZMK
3.55462e-56	1.5465	0.394	0.068	3.97584e-52	CD8 T	CCL3
7.28486e-41	0.623778	0.463	0.118	8.14811e-37	CD8 T	KLRK1
2.18707e-38	0.684653	0.44	0.117	2.44624e-34	CD8 T	CTSW
1.83998e-36	1.33766	0.44	0.121	2.05802e-32	CD8 T	GZMB
2.94126e-35	0.681708	0.257	0.043	3.2898e-31	CD8 T	ENSCAFG00000029542
1.23425e-33	0.54765	0.312	0.069	1.3805e-29	CD8 T	CD8A
4.66285e-29	0.859469	0.463	0.18	5.2154e-25	CD8 T	ENSCAFG00000007461
9.38921e-25	0.337561	0.257	0.061	1.05018e-20	CD8 T	HAVCR2
3.19718e-24	0.59482	0.982	0.882	3.57604e-20	CD8 T	CORO1B
5.06211e-24	0.647857	0.289	0.079	5.66197e-20	CD8 T	ENSCAFG00000041010
4.78307e-20	0.606568	1	0.977	5.34986e-16	CD8 T	CRIP1
5.79648e-20	0.697145	0.913	0.705	6.48336e-16	CD8 T	ENSCAFG00000046009
8.18196e-20	0.719613	0.963	0.896	9.15152e-16	CD8 T	ENSCAFG00000023111
4.09184e-19	0.574373	0.491	0.223	4.57673e-15	CD8 T	PTPN22
8.01585e-15	0.50095	0.505	0.27	8.96573e-11	CD8 T	CD96
1.44496e-14	0.31541	0.275	0.101	1.61619e-10	CD8 T	YBX3
1.84334e-13	0.417911	0.963	0.804	2.06177e-09	CD8 T	HLA-DQB2
1.33567e-12	0.336931	1	0.999	1.49394e-08	CD8 T	B2M
4.66535e-12	0.483181	0.945	0.826	5.21819e-08	CD8 T	ENSCAFG00000006485
5.05523e-12	0.278248	0.257	0.102	5.65428e-08	CD8 T	CCR5
6.64034e-12	0.374907	0.931	0.884	7.42722e-08	CD8 T	EZR
2.72255e-11	0.438666	0.986	0.943	3.04517e-07	CD8 T	VIM
3.71125e-11	0.469694	0.917	0.763	4.15104e-07	CD8 T	ENSCAFG00000009113
4.01423e-11	0.362813	0.505	0.302	4.48992e-07	CD8 T	ITGB7
4.02691e-11	0.39621	0.95	0.899	4.5041e-07	CD8 T	SH3BGRL3
4.41213e-11	0.564853	0.936	0.88	4.93497e-07	CD8 T	DLA88
5.16266e-11	0.433323	0.725	0.535	5.77443e-07	CD8 T	GAPDH
9.40796e-11	0.271269	0.303	0.14	1.05228e-06	CD8 T	ENSCAFG00000025332
1.66324e-10	0.630276	0.862	0.732	1.86034e-06	CD8 T	S100A5
4.78943e-10	0.346953	0.894	0.764	5.35698e-06	CD8 T	CLIC1
5.21148e-10	0.349036	0.954	0.888	5.82904e-06	CD8 T	DLA-DRA
1.92564e-09	0.373822	0.968	0.882	2.15383e-05	CD8 T	ACTG1
2.64513e-09	0.487782	0.702	0.5	2.95858e-05	CD8 T	TUBA1B
3.14763e-09	0.337507	0.963	0.883	3.52062e-05	CD8 T	PFN1
3.82446e-09	0.65661	0.583	0.401	4.27766e-05	CD8 T	TRPS1
9.54643e-09	0.410482	0.922	0.88	0.000106777	CD8 T	KLF6
1.08886e-08	0.307057	1	0.995	0.000121789	CD8 T	RPS11
1.55511e-08	0.332475	0.56	0.372	0.000173939	CD8 T	ENSCAFG00000024817
2.95867e-08	0.386482	0.688	0.568	0.000330927	CD8 T	ENSCAFG00000015798
5.25121e-08	0.278419	0.729	0.537	0.000587348	CD8 T	CD2
9.52721e-08	0.299242	0.839	0.729	0.00106562	CD8 T	TAP1
1.1393e-07	0.269617	1	0.994	0.00127431	CD8 T	RPL28
2.69999e-07	0.302543	0.894	0.726	0.00301993	CD8 T	CD3E
3.24872e-07	0.319823	0.674	0.511	0.00363369	CD8 T	CAPG
4.32389e-07	0.253151	0.968	0.96	0.00483627	CD8 T	RPL3
7.75307e-07	0.279102	0.725	0.592	0.00867181	CD8 T	ARPC1B
8.16522e-07	0.288265	0.931	0.875	0.00913279	CD8 T	CFL1
9.52579e-07	0.28207	0.849	0.732	0.0106546	CD8 T	CD3D
1.35204e-06	0.287449	0.693	0.578	0.0151226	CD8 T	S100A11
2.0071e-06	0.284109	0.404	0.257	0.0224494	CD8 T	ITGA1
2.583e-06	0.276452	0.578	0.424	0.0288908	CD8 T	CD69
3.24357e-06	0.286054	0.835	0.712	0.0362794	CD8 T	ARPC3
3.29742e-06	0.251095	0.651	0.504	0.0368817	CD8 T	ENSCAFG00000045013
3.44367e-06	0.311239	0.995	0.977	0.0385175	CD8 T	TMSB10
1.45934e-88	1.68191	0.808	0.208	1.63227e-84	CD4 T reg	CTLA4
1.00546e-86	0.947088	0.369	0.031	1.12461e-82	CD4 T reg	DBX2
1.60191e-73	1.22046	0.404	0.052	1.79174e-69	CD4 T reg	TNFRSF4
5.53197e-56	1.44965	0.517	0.125	6.1875e-52	CD4 T reg	TNFRSF18
2.15975e-42	0.451524	0.32	0.055	2.41568e-38	CD4 T reg	ZDHHC14
2.4609e-42	1.19842	0.975	0.722	2.75252e-38	CD4 T reg	S100A5
5.97619e-38	0.923329	0.759	0.341	6.68437e-34	CD4 T reg	MAF
2.89233e-37	0.855321	0.714	0.281	3.23507e-33	CD4 T reg	IKZF2
5.21943e-37	0.403038	0.3	0.055	5.83794e-33	CD4 T reg	FLVCR2
4.30902e-36	0.855393	1	0.857	4.81964e-32	CD4 T reg	S100A8
1.04091e-35	0.764935	1	0.941	1.16425e-31	CD4 T reg	FTH1.1
1.61728e-32	0.581318	1	0.999	1.80893e-28	CD4 T reg	B2M
6.04803e-32	0.812352	0.872	0.566	6.76472e-28	CD4 T reg	RDX
4.47422e-29	0.745356	0.946	0.724	5.00441e-25	CD4 T reg	CD3D
1.12039e-28	0.892537	0.887	0.605	1.25316e-24	CD4 T reg	ITGB1
3.63456e-27	0.762871	0.773	0.394	4.06525e-23	CD4 T reg	TOX
4.24111e-27	0.654005	0.498	0.191	4.74368e-23	CD4 T reg	HNRNPLL
1.09473e-25	0.639922	0.493	0.19	1.22445e-21	CD4 T reg	JDP2
1.72345e-24	0.673003	0.65	0.326	1.92768e-20	CD4 T reg	FAS
2.63781e-24	0.577746	0.975	0.72	2.95039e-20	CD4 T reg	CD3E
7.35648e-23	1.0727	0.813	0.543	8.22822e-19	CD4 T reg	LGALS3
1.85746e-22	0.659448	0.66	0.331	2.07756e-18	CD4 T reg	CD28
5.11125e-22	0.75581	0.872	0.58	5.71693e-18	CD4 T reg	ICOS
1.24037e-21	0.494916	1	0.998	1.38736e-17	CD4 T reg	DLA-64
3.40892e-21	0.680456	0.995	0.943	3.81287e-17	CD4 T reg	VIM
2.60842e-20	0.896001	0.857	0.622	2.91752e-16	CD4 T reg	BCL2A1
6.42576e-18	0.541874	0.498	0.239	7.18721e-14	CD4 T reg	PRDM1
8.53314e-18	0.502381	0.985	0.901	9.54431e-14	CD4 T reg	ENSCAFG00000042554
1.36446e-17	0.398168	0.291	0.097	1.52615e-13	CD4 T reg	TOX2
7.2918e-17	0.582334	0.729	0.459	8.15587e-13	CD4 T reg	SLA
1.00924e-16	0.672357	0.966	0.896	1.12883e-12	CD4 T reg	ENSCAFG00000023111
1.95374e-16	0.490443	0.975	0.882	2.18526e-12	CD4 T reg	PFN1
2.13896e-16	0.499326	0.695	0.44	2.39243e-12	CD4 T reg	OPTN
6.34992e-16	0.487534	0.468	0.235	7.10238e-12	CD4 T reg	HIKESHI
6.80961e-16	0.791933	0.936	0.83	7.61655e-12	CD4 T reg	ENSCAFG00000014478
1.09739e-15	0.443909	1	0.993	1.22743e-11	CD4 T reg	PTMA
1.23752e-15	0.396466	0.369	0.156	1.38417e-11	CD4 T reg	EED
2.47916e-15	0.569722	0.675	0.41	2.77294e-11	CD4 T reg	ARL4C
3.04685e-15	0.515008	0.67	0.393	3.4079e-11	CD4 T reg	ARID5B
9.77307e-15	0.634699	0.803	0.602	1.09312e-10	CD4 T reg	RGS1
1.46145e-14	0.435011	0.315	0.121	1.63463e-10	CD4 T reg	IL2RA
2.30642e-14	0.4976	0.719	0.526	2.57973e-10	CD4 T reg	PSMB1
4.61065e-14	0.513047	0.906	0.803	5.15702e-10	CD4 T reg	LGALS1
6.10626e-14	0.504566	0.764	0.535	6.82985e-10	CD4 T reg	CD2
1.16328e-13	0.434088	0.985	0.823	1.30113e-09	CD4 T reg	ENSCAFG00000006485
3.52408e-13	0.367479	0.271	0.104	3.94168e-09	CD4 T reg	RCAN2
4.03853e-13	0.464309	0.921	0.809	4.51709e-09	CD4 T reg	HLA-DQB2
4.31825e-13	0.391544	0.611	0.374	4.82996e-09	CD4 T reg	ENSCAFG00000018497
6.92824e-13	0.402479	0.931	0.817	7.74924e-09	CD4 T reg	ENSCAFG00000037735
7.49212e-13	0.4337	0.764	0.533	8.37994e-09	CD4 T reg	GAPDH
1.65749e-12	0.336935	0.251	0.093	1.85391e-08	CD4 T reg	ENSCAFG00000017264
1.76067e-12	0.363826	0.468	0.247	1.96931e-08	CD4 T reg	IL2RB
2.89272e-12	0.32894	0.532	0.303	3.23551e-08	CD4 T reg	CD7
6.59589e-12	0.402506	0.921	0.796	7.3775e-08	CD4 T reg	GPX1
6.64809e-12	0.378296	0.872	0.715	7.43589e-08	CD4 T reg	SUMO2
8.0105e-12	0.392075	0.586	0.346	8.95975e-08	CD4 T reg	PLVAP
1.19739e-11	0.38585	0.793	0.587	1.33928e-07	CD4 T reg	ARPC1B
2.10732e-11	0.339843	0.596	0.37	2.35703e-07	CD4 T reg	ENSCAFG00000024817
2.36698e-11	0.503071	0.512	0.312	2.64747e-07	CD4 T reg	MDM2
5.04202e-11	0.408305	0.635	0.427	5.6395e-07	CD4 T reg	MAN2A1
5.40526e-11	0.397478	0.768	0.58	6.04578e-07	CD4 T reg	CD63
6.93993e-11	0.431209	0.621	0.43	7.76232e-07	CD4 T reg	PEBP1
6.95542e-11	0.334706	0.892	0.765	7.77964e-07	CD4 T reg	CLIC1
9.05063e-11	0.370785	0.808	0.663	1.01231e-06	CD4 T reg	ENSCAFG00000046637
9.33107e-11	0.361202	0.527	0.337	1.04368e-06	CD4 T reg	VAMP8
9.45747e-11	0.714717	0.611	0.432	1.05782e-06	CD4 T reg	SAT1
1.30873e-10	0.425502	0.611	0.413	1.46381e-06	CD4 T reg	CSTB
1.4277e-10	0.439764	0.34	0.168	1.59689e-06	CD4 T reg	DAPP1
1.84574e-10	0.377556	0.882	0.783	2.06446e-06	CD4 T reg	EMP3
2.54413e-10	0.278992	0.424	0.227	2.84561e-06	CD4 T reg	GYPC
2.86547e-10	0.348509	0.527	0.319	3.20503e-06	CD4 T reg	CTSC
2.92681e-10	0.337187	0.931	0.865	3.27363e-06	CD4 T reg	ENSCAFG00000042598
3.5624e-10	0.312716	0.404	0.219	3.98454e-06	CD4 T reg	ETFB
3.61939e-10	0.329951	0.581	0.367	4.04829e-06	CD4 T reg	GGTA1
3.90894e-10	0.436177	0.571	0.378	4.37215e-06	CD4 T reg	LMNA
4.24895e-10	0.315756	0.502	0.299	4.75245e-06	CD4 T reg	ST3GAL6
4.63289e-10	0.350054	0.887	0.756	5.18188e-06	CD4 T reg	CLTA
4.75371e-10	0.334393	0.734	0.537	5.31702e-06	CD4 T reg	ENSCAFG00000006913
5.01193e-10	0.379452	0.975	0.929	5.60585e-06	CD4 T reg	CALM1
5.57755e-10	0.258297	0.433	0.237	6.23849e-06	CD4 T reg	CHMP2A
6.95598e-10	0.350483	0.695	0.518	7.78026e-06	CD4 T reg	ATP5IF1
8.28693e-10	0.302767	0.901	0.781	9.26893e-06	CD4 T reg	ATP6V0E1
8.32482e-10	0.36546	0.931	0.853	9.31131e-06	CD4 T reg	ENSCAFG00000032392
8.56548e-10	0.345577	0.704	0.507	9.58049e-06	CD4 T reg	ANXA2
9.65898e-10	0.296958	0.586	0.345	1.08036e-05	CD4 T reg	PHACTR2
1.27457e-09	0.436131	0.749	0.597	1.42561e-05	CD4 T reg	STK17B
1.34376e-09	0.26923	1	0.996	1.503e-05	CD4 T reg	TPT1
1.3745e-09	0.430368	0.32	0.159	1.53737e-05	CD4 T reg	OCIAD2
1.37706e-09	0.314799	0.99	0.896	1.54025e-05	CD4 T reg	SH3BGRL3
1.76566e-09	0.35295	0.635	0.438	1.97489e-05	CD4 T reg	LAMTOR4
1.85452e-09	0.305948	0.823	0.619	2.07428e-05	CD4 T reg	RALBP1
2.64179e-09	0.566115	0.517	0.35	2.95485e-05	CD4 T reg	MED15
4.26497e-09	0.329594	0.99	0.978	4.77037e-05	CD4 T reg	CRIP1
4.84754e-09	0.305836	0.576	0.379	5.42198e-05	CD4 T reg	ENO1
5.52247e-09	0.375146	0.798	0.687	6.17688e-05	CD4 T reg	ENSCAFG00000043577
8.41909e-09	0.339761	0.857	0.711	9.41675e-05	CD4 T reg	ARPC3
8.78714e-09	0.326228	0.571	0.39	9.82841e-05	CD4 T reg	PSMB2
1.22862e-08	0.365919	0.956	0.884	0.000137421	CD4 T reg	ACTG1
1.40375e-08	0.330476	0.936	0.874	0.00015701	CD4 T reg	CFL1
1.42372e-08	0.315044	0.409	0.229	0.000159243	CD4 T reg	IKZF3
2.70869e-08	0.28322	0.931	0.82	0.000302967	CD4 T reg	ENSCAFG00000031458
3.18069e-08	0.322385	0.67	0.5	0.00035576	CD4 T reg	LSP1
3.39749e-08	0.454484	0.951	0.879	0.00038001	CD4 T reg	DLA88
3.48321e-08	0.366778	0.685	0.496	0.000389597	CD4 T reg	SRGN
3.68548e-08	0.336644	0.399	0.244	0.000412221	CD4 T reg	CISD3
3.81004e-08	0.31512	0.852	0.747	0.000426153	CD4 T reg	PFDN5
3.90999e-08	0.271334	0.31	0.163	0.000437333	CD4 T reg	TLE3
6.52026e-08	0.308034	0.773	0.613	0.000729291	CD4 T reg	CHCHD2
9.32276e-08	0.314883	0.966	0.925	0.00104275	CD4 T reg	ACTB
9.63116e-08	0.371719	0.665	0.494	0.00107725	CD4 T reg	FAM107B
1.01206e-07	0.305373	0.734	0.589	0.00113199	CD4 T reg	SELENOW
1.64962e-07	0.29684	0.621	0.445	0.0018451	CD4 T reg	TXNDC17
1.65734e-07	0.29947	0.478	0.306	0.00185373	CD4 T reg	SPATS2L
1.85331e-07	0.275207	0.35	0.202	0.00207292	CD4 T reg	ENSCAFG00000044300
1.96382e-07	0.381892	0.502	0.337	0.00219654	CD4 T reg	CLINT1
2.4865e-07	0.320286	0.695	0.511	0.00278115	CD4 T reg	CAPG
2.49416e-07	0.25131	0.527	0.344	0.00278972	CD4 T reg	CD3G
2.97113e-07	0.287298	0.32	0.175	0.00332321	CD4 T reg	SSBP2
3.36747e-07	0.591049	0.399	0.257	0.00376651	CD4 T reg	ADIRF
3.77107e-07	0.697127	0.424	0.268	0.00421794	CD4 T reg	GLRX
3.96719e-07	0.258901	0.69	0.518	0.0044373	CD4 T reg	CIRBP
4.12254e-07	0.315661	0.379	0.231	0.00461107	CD4 T reg	ENSCAFG00000017655
5.28385e-07	0.265306	0.429	0.26	0.00590999	CD4 T reg	AHR
5.69845e-07	0.281817	0.305	0.171	0.00637372	CD4 T reg	SEC14L1
5.78071e-07	0.436574	0.562	0.411	0.00646573	CD4 T reg	NFKBIA
8.45376e-07	0.277983	0.502	0.337	0.00945553	CD4 T reg	SAMSN1
9.65883e-07	0.261139	0.562	0.398	0.0108034	CD4 T reg	VPS28
1.17205e-06	0.426175	0.99	0.976	0.0131093	CD4 T reg	GALK1
1.37892e-06	0.2622	0.754	0.612	0.0154232	CD4 T reg	GABARAP
1.64774e-06	0.282366	0.857	0.78	0.01843	CD4 T reg	PSMB9
1.69548e-06	0.278361	0.611	0.433	0.0189639	CD4 T reg	ARAP2
1.89558e-06	0.277171	0.384	0.241	0.021202	CD4 T reg	ZCRB1
2.64869e-06	0.30889	0.69	0.571	0.0296256	CD4 T reg	CCNI
2.82897e-06	0.279389	0.502	0.352	0.0316421	CD4 T reg	APRT
2.99459e-06	0.26895	0.527	0.381	0.0334945	CD4 T reg	ATP5F1C
3.08196e-06	0.276276	0.562	0.407	0.0344717	CD4 T reg	DBI
3.41751e-06	0.31673	0.788	0.679	0.0382249	CD4 T reg	ANKRD12
3.48638e-06	0.309965	0.512	0.378	0.0389951	CD4 T reg	BZW1
3.89906e-06	0.298908	0.778	0.675	0.043611	CD4 T reg	PAK2
0	5.31633	0.955	0.022	0	Plasma cells	JCHAIN
0	2.3719	0.841	0.002	0	Plasma cells	MZB1
0	1.53832	0.83	0.016	0	Plasma cells	POU2AF1
0	1.20528	0.619	0	0	Plasma cells	TNFRSF17
2.02037e-293	1.46097	0.67	0.01	2.25978e-289	Plasma cells	DERL3
2.65662e-269	1.57805	0.699	0.019	2.97143e-265	Plasma cells	TXNDC5
3.73422e-243	2.287	0.892	0.07	4.17672e-239	Plasma cells	FKBP11
1.01665e-226	3.61299	0.455	0.001	1.13712e-222	Plasma cells	ENSCAFG00000014139
1.05107e-192	2.22666	0.756	0.06	1.17563e-188	Plasma cells	RARRES2
2.29437e-183	0.89011	0.54	0.02	2.56626e-179	Plasma cells	SELENOM
7.36488e-180	1.17482	0.727	0.05	8.23762e-176	Plasma cells	MEF2C
9.24351e-179	2.136	0.432	0.008	1.03389e-174	Plasma cells	ENSCAFG00000028509
1.85891e-177	0.701103	0.415	0.006	2.07919e-173	Plasma cells	TNFRSF13B
7.2513e-173	0.781329	0.449	0.01	8.11058e-169	Plasma cells	RBM47
1.84722e-169	0.745985	0.42	0.008	2.06611e-165	Plasma cells	OSBPL10
7.30955e-164	0.821295	0.466	0.015	8.17573e-160	Plasma cells	TBC1D8
5.96886e-151	6.11957	0.381	0.008	6.67617e-147	Plasma cells	ENSCAFG00000047066
2.19965e-139	1.04194	0.438	0.018	2.46031e-135	Plasma cells	CTNNA3
6.17588e-139	8.22433	0.756	0.112	6.90773e-135	Plasma cells	ENSCAFG00000031806
9.78666e-134	0.712127	0.523	0.035	1.09464e-129	Plasma cells	MPZL1
1.1038e-125	0.627553	0.375	0.013	1.2346e-121	Plasma cells	RASGRP3
3.73956e-121	0.652078	0.426	0.023	4.1827e-117	Plasma cells	GOLM1
1.40036e-118	1.16385	0.705	0.098	1.5663e-114	Plasma cells	LMAN1
9.65602e-116	8.22991	0.841	0.207	1.08003e-111	Plasma cells	ENSCAFG00000030258
1.43796e-112	0.65097	0.494	0.039	1.60836e-108	Plasma cells	CTSZ
3.24079e-111	0.537407	0.312	0.009	3.62483e-107	Plasma cells	DYNC1I1
2.6318e-110	1.10394	0.511	0.047	2.94367e-106	Plasma cells	NBEA
3.88473e-110	1.29498	0.778	0.144	4.34508e-106	Plasma cells	PDIA4
2.48072e-106	2.32082	0.989	0.567	2.77469e-102	Plasma cells	SEC11C
2.06033e-105	0.601406	0.392	0.023	2.30447e-101	Plasma cells	BLNK
3.17646e-105	0.788147	0.568	0.061	3.55287e-101	Plasma cells	TCF4
4.00482e-100	0.386042	0.284	0.009	4.47939e-96	Plasma cells	AK1
7.62962e-100	0.608638	0.426	0.032	8.53373e-96	Plasma cells	SPATS2
2.12688e-99	1.1452	0.267	0.007	2.37892e-95	Plasma cells	RRAD
6.19436e-96	0.421012	0.278	0.009	6.92839e-92	Plasma cells	ENTPD1
3.42132e-92	0.585942	0.381	0.027	3.82675e-88	Plasma cells	METTL27
5.16457e-92	0.766154	0.557	0.074	5.77657e-88	Plasma cells	ARFGAP3
1.26e-89	0.50324	0.307	0.015	1.40931e-85	Plasma cells	WDR27
5.47299e-88	1.56299	0.858	0.279	6.12154e-84	Plasma cells	FKBP2
4.12916e-86	1.68705	0.852	0.29	4.61846e-82	Plasma cells	PRDX4
4.72062e-84	1.59503	0.96	0.497	5.28001e-80	Plasma cells	SSR3
8.98711e-84	0.981825	0.807	0.201	1.00521e-79	Plasma cells	CHCHD10
1.47621e-83	0.442327	0.256	0.01	1.65115e-79	Plasma cells	ENSCAFG00000000697
1.17149e-79	0.857049	0.477	0.062	1.31031e-75	Plasma cells	CRELD2
1.28226e-79	0.494053	0.335	0.024	1.4342e-75	Plasma cells	TNS3
1.85034e-79	7.74343	0.42	0.049	2.0696e-75	Plasma cells	ENSCAFG00000032358
2.37409e-79	0.949901	0.688	0.145	2.65542e-75	Plasma cells	SEL1L
1.85817e-77	0.6809	0.426	0.047	2.07836e-73	Plasma cells	TPD52
3.87559e-75	1.45801	0.966	0.495	4.33485e-71	Plasma cells	CYBA
1.27077e-70	0.689958	0.477	0.069	1.42136e-66	Plasma cells	DSE
1.35204e-68	1.85529	0.972	0.725	1.51226e-64	Plasma cells	HSP90B1
4.1534e-66	0.488752	0.347	0.036	4.64557e-62	Plasma cells	XBP1
2.5419e-65	0.417342	0.29	0.023	2.84311e-61	Plasma cells	WIPI1
3.06599e-65	1.40459	0.966	0.689	3.42931e-61	Plasma cells	SSR4
1.99395e-64	1.1917	0.875	0.362	2.23024e-60	Plasma cells	TTC28
6.77159e-64	0.469064	0.318	0.03	7.57402e-60	Plasma cells	SPINK2
7.2809e-64	0.993127	0.42	0.062	8.14369e-60	Plasma cells	NUPR1
6.26378e-63	1.40505	0.994	0.859	7.00603e-59	Plasma cells	MT-CYB
1.04258e-61	0.397573	0.267	0.02	1.16612e-57	Plasma cells	GAS7
1.2574e-59	1.05721	0.864	0.327	1.4064e-55	Plasma cells	SPCS3
2.14515e-57	0.862711	0.665	0.179	2.39935e-53	Plasma cells	RRBP1
8.22006e-57	0.535633	0.335	0.038	9.19414e-53	Plasma cells	MYO1E
1.44147e-54	0.566724	0.415	0.064	1.61228e-50	Plasma cells	RALGPS2
2.64948e-53	0.875647	0.392	0.063	2.96344e-49	Plasma cells	CLIC4
8.71975e-53	0.821462	0.557	0.132	9.75304e-49	Plasma cells	DGKI
2.24036e-51	1.1141	0.773	0.311	2.50585e-47	Plasma cells	MANF
5.49694e-50	1.16877	0.938	0.713	6.14833e-46	Plasma cells	RABAC1
3.47078e-49	1.04325	0.932	0.516	3.88207e-45	Plasma cells	SEC61B
1.96946e-48	0.756047	0.517	0.121	2.20284e-44	Plasma cells	FNDC3B
4.39868e-48	0.49508	0.443	0.086	4.91992e-44	Plasma cells	DDRGK1
2.37578e-46	0.846056	0.784	0.329	2.65731e-42	Plasma cells	SPCS2
4.94071e-46	1.00462	0.898	0.489	5.52619e-42	Plasma cells	ENSCAFG00000049827
1.77457e-45	0.365348	0.284	0.036	1.98486e-41	Plasma cells	PDIA5
2.33774e-45	0.579718	0.5	0.12	2.61477e-41	Plasma cells	ENSCAFG00000043522
4.60087e-45	0.421589	0.341	0.054	5.14607e-41	Plasma cells	DNAJB9
1.46132e-44	0.695136	0.58	0.17	1.63449e-40	Plasma cells	ERLEC1
6.2247e-44	0.565571	0.466	0.105	6.96232e-40	Plasma cells	SEC61A1
6.79527e-44	0.417126	0.267	0.032	7.60051e-40	Plasma cells	GAB1
2.59121e-43	0.943382	0.903	0.519	2.89827e-39	Plasma cells	SSR2
2.56441e-42	1.08723	0.977	0.764	2.8683e-38	Plasma cells	CSNK1G1
3.45869e-42	0.625706	0.42	0.092	3.86855e-38	Plasma cells	LDHB
4.00483e-41	0.989536	0.932	0.583	4.4794e-37	Plasma cells	MT-ND2
1.14062e-40	0.541434	0.312	0.051	1.27578e-36	Plasma cells	APP
1.72132e-40	0.952635	1	0.982	1.92529e-36	Plasma cells	MT-ND4
2.21677e-40	0.317344	0.256	0.032	2.47946e-36	Plasma cells	GRK3
1.26772e-39	0.758845	0.653	0.247	1.41795e-35	Plasma cells	ENSCAFG00000000118
2.0804e-39	1.05343	0.966	0.781	2.32693e-35	Plasma cells	MT-ND1
4.12559e-39	0.336273	0.267	0.037	4.61448e-35	Plasma cells	PLEKHO1
1.34962e-38	1.06339	0.818	0.42	1.50955e-34	Plasma cells	SDF2L1
4.89161e-38	0.449508	0.392	0.085	5.47126e-34	Plasma cells	OSTC
1.9313e-37	0.91599	1	1	2.16016e-33	Plasma cells	MT-CO3
2.16465e-37	0.573879	0.58	0.18	2.42116e-33	Plasma cells	CTSS
9.86955e-37	0.613454	0.619	0.21	1.10391e-32	Plasma cells	DERL1
5.61543e-34	0.956813	0.67	0.264	6.28086e-30	Plasma cells	MGLL
1.06526e-33	0.506523	0.517	0.151	1.19149e-29	Plasma cells	IRF4
1.45802e-33	0.428175	0.398	0.096	1.63079e-29	Plasma cells	TMEM208
6.87486e-33	0.424725	0.432	0.113	7.68953e-29	Plasma cells	HDLBP
7.69698e-33	0.598283	0.545	0.182	8.60908e-29	Plasma cells	RPN2
4.4393e-32	0.828178	0.511	0.175	4.96536e-28	Plasma cells	ENSCAFG00000017824
8.29348e-32	0.705645	0.625	0.237	9.27626e-28	Plasma cells	TXNDC11
1.58077e-31	0.677141	0.716	0.314	1.76809e-27	Plasma cells	DNAJC3
2.78652e-31	0.350312	0.307	0.062	3.11672e-27	Plasma cells	ADA2
1.92559e-30	0.741585	0.903	0.598	2.15377e-26	Plasma cells	KRTCAP2
2.83331e-30	0.416842	0.438	0.124	3.16906e-26	Plasma cells	ZNF706
9.89553e-30	0.581274	0.585	0.214	1.10682e-25	Plasma cells	ZBTB38
1.0658e-28	0.494708	0.506	0.169	1.1921e-24	Plasma cells	CALM3
2.2284e-28	0.469949	0.375	0.101	2.49247e-24	Plasma cells	PDIA6
3.66517e-28	0.440265	0.301	0.067	4.09949e-24	Plasma cells	CKAP4
2.08548e-27	0.59014	0.585	0.233	2.33261e-23	Plasma cells	DDOST
3.49893e-27	0.690076	0.699	0.336	3.91355e-23	Plasma cells	SUB1
4.67262e-27	0.653218	0.642	0.287	5.22633e-23	Plasma cells	ATP5MC1
1.11558e-26	0.685789	1	1	1.24778e-22	Plasma cells	MT-ATP6
2.08603e-26	0.346283	0.273	0.056	2.33323e-22	Plasma cells	LDLRAD4
4.90924e-26	0.352089	0.352	0.093	5.49098e-22	Plasma cells	GNG10
5.63833e-26	0.57035	0.682	0.316	6.30648e-22	Plasma cells	ENSCAFG00000048610
3.94052e-25	0.334	0.335	0.088	4.40747e-21	Plasma cells	MLEC
4.85906e-25	0.406035	0.403	0.125	5.43485e-21	Plasma cells	ERGIC3
8.70745e-25	0.270771	0.256	0.053	9.73929e-21	Plasma cells	HYOU1
4.73764e-24	1.1674	0.688	0.408	5.29905e-20	Plasma cells	PDCD4
1.58758e-23	0.341531	0.267	0.062	1.7757e-19	Plasma cells	PLEKHA8
3.44896e-23	0.747043	0.761	0.445	3.85766e-19	Plasma cells	MT-ND3
3.49797e-23	0.449158	0.398	0.129	3.91248e-19	Plasma cells	SMIM4
4.7217e-23	0.677879	1	1	5.28122e-19	Plasma cells	MT-CO2
1.13917e-22	0.29664	0.256	0.057	1.27417e-18	Plasma cells	PLCG2
1.29127e-22	0.284131	0.25	0.056	1.44428e-18	Plasma cells	MYDGF
2.39329e-22	0.649905	0.699	0.37	2.6769e-18	Plasma cells	NME1
2.65275e-22	0.37308	0.449	0.157	2.9671e-18	Plasma cells	COMMD3
4.94715e-22	0.452562	0.307	0.084	5.53338e-18	Plasma cells	CCDC88A
7.08094e-22	0.83832	0.892	0.63	7.92003e-18	Plasma cells	MTDH
2.40774e-21	0.603265	0.864	0.575	2.69305e-17	Plasma cells	CD63
3.02335e-21	0.657741	0.551	0.238	3.38161e-17	Plasma cells	PRDM1
9.65599e-21	0.441374	0.568	0.245	1.08002e-16	Plasma cells	CYSTM1
1.07862e-20	0.384175	0.455	0.169	1.20643e-16	Plasma cells	TPST2
1.19048e-19	0.323715	0.29	0.081	1.33156e-15	Plasma cells	PIK3CG
3.97328e-19	0.437615	0.432	0.17	4.44411e-15	Plasma cells	LMAN2
4.86563e-19	0.72021	0.83	0.633	5.4422e-15	Plasma cells	ENSCAFG00000028765
6.36227e-19	0.580903	0.744	0.438	7.1162e-15	Plasma cells	TXNDC17
1.88433e-18	0.424359	0.5	0.203	2.10762e-14	Plasma cells	RASAL2
3.74834e-18	0.50271	0.659	0.374	4.19252e-14	Plasma cells	SELENOF
4.38676e-18	0.355935	0.358	0.125	4.90659e-14	Plasma cells	MESD
8.01708e-18	0.384175	0.381	0.141	8.9671e-14	Plasma cells	RPN1
2.67357e-17	0.895793	0.71	0.484	2.99039e-13	Plasma cells	SERPINB1
4.50223e-17	0.287646	0.284	0.087	5.03574e-13	Plasma cells	STT3A
3.26648e-16	0.378279	0.489	0.222	3.65356e-12	Plasma cells	REEP6
4.57661e-16	0.499575	0.784	0.519	5.11894e-12	Plasma cells	ENSCAFG00000011134
5.24735e-16	0.435381	0.608	0.317	5.86917e-12	Plasma cells	CANX
1.18895e-15	0.30962	0.273	0.085	1.32984e-11	Plasma cells	PRKCA
1.4061e-15	0.343222	0.341	0.128	1.57272e-11	Plasma cells	DNAJB11
3.17404e-15	0.421865	0.375	0.144	3.55016e-11	Plasma cells	FHIT
4.95682e-15	0.446382	0.767	0.494	5.5442e-11	Plasma cells	NDUFB2
5.03569e-15	0.34657	0.46	0.208	5.63242e-11	Plasma cells	TSTD1
6.76945e-15	0.440446	0.534	0.273	7.57163e-11	Plasma cells	CALR
9.49706e-15	0.271716	0.335	0.125	1.06225e-10	Plasma cells	CNPY3
1.24919e-14	0.31749	0.352	0.137	1.39722e-10	Plasma cells	PPA1
1.38786e-14	0.500439	0.75	0.518	1.55232e-10	Plasma cells	NUCB2
1.64314e-14	0.345633	0.438	0.196	1.83785e-10	Plasma cells	SSR1
2.59889e-14	0.376889	0.54	0.279	2.90686e-10	Plasma cells	TRAM1
3.61912e-14	0.327285	0.403	0.165	4.04799e-10	Plasma cells	SEC14L1
6.79112e-14	0.321499	0.364	0.152	7.59586e-10	Plasma cells	ENSCAFG00000000842
1.00966e-13	0.57598	0.636	0.38	1.12931e-09	Plasma cells	MAN1A2
1.11197e-13	0.305126	0.358	0.144	1.24374e-09	Plasma cells	KIF13B
4.91616e-13	0.414188	0.574	0.328	5.49872e-09	Plasma cells	PDIA3
6.11183e-13	0.475794	1	0.998	6.83609e-09	Plasma cells	MT-CO1
6.84461e-13	0.512624	0.403	0.181	7.65569e-09	Plasma cells	DENND5B
1.44911e-12	0.424754	0.642	0.369	1.62083e-08	Plasma cells	MT-ND5
4.56434e-12	0.268698	0.33	0.136	5.10521e-08	Plasma cells	C5H16orf74
6.54059e-12	0.343335	0.506	0.271	7.31564e-08	Plasma cells	SRPRA
9.21903e-12	0.2931	0.29	0.116	1.03115e-07	Plasma cells	RAP2C
1.48673e-11	0.269876	0.307	0.125	1.66291e-07	Plasma cells	FAM71F1
2.48413e-11	0.291785	0.33	0.144	2.7785e-07	Plasma cells	ENSCAFG00000041860
3.46025e-11	0.367058	0.506	0.286	3.87028e-07	Plasma cells	PSENEN
4.57636e-11	0.306905	0.267	0.103	5.11866e-07	Plasma cells	GALNT2
8.54022e-11	0.430293	0.676	0.443	9.55224e-07	Plasma cells	HERPUD1
1.95899e-10	0.332095	0.25	0.098	2.19113e-06	Plasma cells	GADD45A
3.39917e-10	0.25646	0.29	0.124	3.80198e-06	Plasma cells	DYNLL1.1
4.15759e-10	0.400008	0.466	0.247	4.65027e-06	Plasma cells	GLCCI1
6.30484e-10	0.505625	0.449	0.26	7.05197e-06	Plasma cells	TIMP1
8.42719e-10	0.333575	0.676	0.453	9.42581e-06	Plasma cells	NEK9
1.03161e-09	0.267411	0.438	0.224	1.15386e-05	Plasma cells	ADK
1.69544e-09	0.322621	0.375	0.19	1.89635e-05	Plasma cells	CD164
1.83011e-09	0.542128	0.449	0.258	2.04698e-05	Plasma cells	EIF2AK3
1.9523e-09	0.328004	0.818	0.61	2.18364e-05	Plasma cells	ELOB
2.73382e-09	0.315572	0.5	0.294	3.05777e-05	Plasma cells	HM13
3.97358e-09	0.422751	0.358	0.176	4.44445e-05	Plasma cells	UST
4.14914e-09	0.269214	0.347	0.17	4.64081e-05	Plasma cells	LAMP2
4.80371e-09	0.254354	0.511	0.295	5.37295e-05	Plasma cells	NDUFB7
6.17663e-09	0.356074	1	0.995	6.90856e-05	Plasma cells	RPS8
1.17392e-08	0.258366	0.358	0.179	0.000131303	Plasma cells	EPRS1
1.23878e-08	0.526352	0.716	0.561	0.000138558	Plasma cells	TMBIM6
2.7813e-08	0.300111	0.364	0.187	0.000311089	Plasma cells	TMCC1
7.50118e-08	0.257471	0.335	0.175	0.000839007	Plasma cells	TMED3
2.62623e-07	0.318553	0.892	0.798	0.00293744	Plasma cells	GNAS
3.10529e-07	0.289628	0.358	0.196	0.00347326	Plasma cells	SPTBN1
3.63246e-07	0.302015	0.483	0.291	0.00406291	Plasma cells	DOCK3
2.50961e-06	0.369915	0.705	0.577	0.02807	Plasma cells	SEC61G
3.61262e-06	0.268182	0.602	0.432	0.0404071	Plasma cells	MAN2A1
1.54482e-119	1.36199	0.604	0.056	1.72788e-115	CD4 T naive	CCR7
1.78574e-95	1.62984	0.675	0.102	1.99735e-91	CD4 T naive	LEF1
2.17697e-66	1.0679	0.539	0.09	2.43494e-62	CD4 T naive	CTPS1
7.10327e-64	0.740796	0.37	0.04	7.94501e-60	CD4 T naive	RGS10
7.18169e-62	0.470092	0.253	0.016	8.03272e-58	CD4 T naive	KIAA1549
4.9269e-59	1.09158	1	0.991	5.51074e-55	CD4 T naive	RPL13
8.79083e-55	1.36504	0.727	0.22	9.83254e-51	CD4 T naive	SELL
1.01845e-54	1.01544	1	0.992	1.13913e-50	CD4 T naive	RPS7
3.31405e-54	1.06795	1	0.998	3.70676e-50	CD4 T naive	CD79A
5.57853e-53	0.966529	0.994	0.988	6.23959e-49	CD4 T naive	RPS13
6.57125e-50	1.00211	0.994	0.991	7.34995e-46	CD4 T naive	RPS15A
9.19207e-50	0.998127	0.994	0.988	1.02813e-45	CD4 T naive	RPS4X
1.12301e-49	0.864319	1	0.997	1.25608e-45	CD4 T naive	RPL19
3.73053e-49	0.867924	0.994	0.997	4.1726e-45	CD4 T naive	RPL8
4.07735e-49	0.97858	1	0.997	4.56051e-45	CD4 T naive	RPS14
7.85786e-49	0.920098	0.994	0.989	8.78902e-45	CD4 T naive	RPL9
1.71385e-48	0.494837	0.253	0.023	1.91694e-44	CD4 T naive	IGF1R
3.44539e-48	0.887902	0.994	0.994	3.85366e-44	CD4 T naive	RPS23
7.51727e-48	0.802126	0.442	0.081	8.40807e-44	CD4 T naive	TLE1
1.41356e-47	0.957608	0.994	0.984	1.58106e-43	CD4 T naive	RPL12
5.63924e-47	0.917538	0.994	0.996	6.30749e-43	CD4 T naive	RPS24
7.22199e-47	0.85016	0.994	0.993	8.07779e-43	CD4 T naive	RPL32
1.75234e-46	0.952112	0.994	0.988	1.96e-42	CD4 T naive	ENSCAFG00000019044
4.71764e-46	1.23004	0.623	0.178	5.27668e-42	CD4 T naive	USP12
1.88698e-45	0.99014	0.994	0.979	2.11059e-41	CD4 T naive	RPSA
1.00238e-44	0.984257	0.994	0.981	1.12116e-40	CD4 T naive	ENSCAFG00000046992
1.4524e-44	0.87305	0.994	0.994	1.62451e-40	CD4 T naive	RPL11
4.34934e-44	0.879636	1	0.989	4.86473e-40	CD4 T naive	RPL21
9.08652e-44	0.807353	0.994	0.99	1.01633e-39	CD4 T naive	UBA52
1.13517e-43	0.845211	0.994	0.991	1.26969e-39	CD4 T naive	RPL35A
1.77388e-43	0.920382	0.994	0.985	1.98408e-39	CD4 T naive	RPL13A
2.08367e-43	0.841764	0.994	0.992	2.33058e-39	CD4 T naive	RPS17
6.88678e-43	0.860665	0.994	0.997	7.70287e-39	CD4 T naive	ENSCAFG00000009523
1.67263e-42	0.912684	0.994	0.988	1.87084e-38	CD4 T naive	RPS6
2.05044e-41	0.886335	0.383	0.072	2.29341e-37	CD4 T naive	FAM241A
2.05306e-41	0.763941	1	0.993	2.29635e-37	CD4 T naive	FAU
6.54918e-41	0.896155	0.994	0.944	7.32526e-37	CD4 T naive	RPL22
3.07729e-40	0.883032	0.994	0.987	3.44195e-36	CD4 T naive	RPL23
4.23684e-40	0.867348	0.994	0.985	4.73891e-36	CD4 T naive	RPS3A
4.96753e-40	0.800183	0.994	0.985	5.55619e-36	CD4 T naive	RPS5
1.1056e-39	0.563113	0.422	0.086	1.23662e-35	CD4 T naive	TRIM22
5.27019e-39	0.786728	0.994	0.989	5.89471e-35	CD4 T naive	RPS12
1.05698e-38	0.765359	1	0.981	1.18223e-34	CD4 T naive	DYRK1B
1.251e-38	0.827974	0.994	0.987	1.39925e-34	CD4 T naive	RPL18
1.97184e-38	1.30173	0.792	0.363	2.2055e-34	CD4 T naive	SATB1
7.63889e-38	0.831104	0.994	0.961	8.5441e-34	CD4 T naive	RPS3
8.72697e-38	0.775469	1	0.978	9.76112e-34	CD4 T naive	RPL10A
1.53834e-37	0.745646	0.994	0.992	1.72064e-33	CD4 T naive	RPS18
2.6665e-37	0.715199	0.435	0.098	2.98249e-33	CD4 T naive	TLE4
4.01684e-37	0.793716	1	0.987	4.49284e-33	CD4 T naive	RPS27A
4.65813e-37	0.836652	0.994	0.957	5.21012e-33	CD4 T naive	NACA
4.75802e-37	0.818203	0.994	0.974	5.32184e-33	CD4 T naive	RPS10
9.17404e-35	0.713004	0.994	0.988	1.02612e-30	CD4 T naive	ENSCAFG00000031952
2.62628e-34	0.738786	0.994	0.986	2.93749e-30	CD4 T naive	RPS28
4.25968e-34	0.458325	0.266	0.039	4.76445e-30	CD4 T naive	CSTA
3.61575e-33	0.690538	1	0.977	4.04422e-29	CD4 T naive	RPL35
5.62937e-33	1.25206	0.844	0.425	6.29645e-29	CD4 T naive	BACH2
8.15067e-33	0.656701	0.994	0.994	9.11653e-29	CD4 T naive	RPL24
1.1757e-32	0.645109	0.994	0.991	1.31502e-28	CD4 T naive	RPS25
1.23602e-32	0.770723	1	0.973	1.38249e-28	CD4 T naive	ENSCAFG00000018784
1.23621e-32	1.12772	0.812	0.382	1.3827e-28	CD4 T naive	SCML4
1.53136e-32	0.69253	0.994	0.989	1.71283e-28	CD4 T naive	ENSCAFG00000029884
5.72911e-32	0.783086	1	0.965	6.40801e-28	CD4 T naive	RPL5
6.01941e-32	0.861961	0.974	0.779	6.73271e-28	CD4 T naive	ENSCAFG00000008873
6.76178e-32	0.676229	0.994	0.974	7.56305e-28	CD4 T naive	RPL27
6.42313e-31	1.04073	0.792	0.387	7.18427e-27	CD4 T naive	PIK3R1
3.109e-30	0.724366	0.994	0.995	3.47742e-26	CD4 T naive	RPS11
3.17722e-30	0.875146	0.896	0.538	3.55372e-26	CD4 T naive	LTB
4.30429e-30	0.775081	0.968	0.766	4.81435e-26	CD4 T naive	ENSCAFG00000044682
9.88563e-30	0.842788	0.734	0.32	1.10571e-25	CD4 T naive	TMEM156
9.60503e-29	0.502967	0.312	0.064	1.07432e-24	CD4 T naive	OPRM1
1.40015e-28	0.663235	0.994	0.973	1.56606e-24	CD4 T naive	ENSCAFG00000015122
1.79896e-28	0.692624	0.571	0.203	2.01213e-24	CD4 T naive	TAB2
2.23903e-28	0.42079	0.344	0.077	2.50436e-24	CD4 T naive	STRADA
2.67176e-28	0.579367	0.994	0.994	2.98836e-24	CD4 T naive	RPL28
3.21368e-28	0.718333	0.987	0.915	3.5945e-24	CD4 T naive	RPL14
6.63278e-28	0.802325	0.539	0.182	7.41877e-24	CD4 T naive	ENSCAFG00000000562
1.21728e-27	0.536607	0.292	0.059	1.36153e-23	CD4 T naive	TSPAN5
3.65827e-27	0.748937	0.981	0.94	4.09177e-23	CD4 T naive	RPL7
2.16398e-25	0.614067	0.994	0.99	2.42041e-21	CD4 T naive	ENSCAFG00000045333
3.51788e-25	0.733697	0.916	0.7	3.93475e-21	CD4 T naive	ENSCAFG00000015834
5.48048e-25	0.532652	0.351	0.09	6.12991e-21	CD4 T naive	PDK1
8.43654e-25	0.670627	0.994	0.973	9.43627e-21	CD4 T naive	MYO7A
4.45665e-24	0.557196	0.994	0.991	4.98476e-20	CD4 T naive	RPL7A
4.64946e-24	0.651168	0.974	0.883	5.20042e-20	CD4 T naive	RPLP0
6.01633e-24	0.375416	0.305	0.071	6.72926e-20	CD4 T naive	TCF7
6.76774e-24	0.564475	0.994	0.902	7.56971e-20	CD4 T naive	RPL34
1.74182e-23	0.742996	0.955	0.715	1.94822e-19	CD4 T naive	COQ10B
1.81669e-23	0.535202	0.994	0.997	2.03197e-19	CD4 T naive	ENSCAFG00000042212
2.46298e-23	0.581103	1	0.987	2.75484e-19	CD4 T naive	TFPT
2.66213e-23	0.44766	0.312	0.074	2.9776e-19	CD4 T naive	RALGPS2
4.27875e-23	0.558045	0.994	0.977	4.78578e-19	CD4 T naive	ENSCAFG00000049043
1.58269e-22	0.742233	0.786	0.476	1.77024e-18	CD4 T naive	UBE2B
1.73123e-22	0.801669	0.455	0.156	1.93639e-18	CD4 T naive	LCLAT1
3.95732e-22	0.52033	0.994	0.989	4.42626e-18	CD4 T naive	RPS27
4.01049e-22	0.658703	0.987	0.921	4.48573e-18	CD4 T naive	ENSCAFG00000017688
4.61228e-22	0.697193	0.786	0.397	5.15884e-18	CD4 T naive	STK38L
6.27769e-22	0.548708	0.994	0.975	7.0216e-18	CD4 T naive	ENSCAFG00000043173
2.78984e-21	0.635251	0.63	0.297	3.12044e-17	CD4 T naive	PLAC8
5.48119e-21	0.364338	0.357	0.103	6.13071e-17	CD4 T naive	IL6ST
4.67828e-20	0.657525	0.974	0.922	5.23266e-16	CD4 T naive	EEF1B2
1.11099e-19	0.74769	0.929	0.736	1.24264e-15	CD4 T naive	ENSCAFG00000016065
1.29915e-19	0.58004	0.955	0.834	1.4531e-15	CD4 T naive	ENSCAFG00000043730
6.27382e-19	0.479344	1	0.996	7.01727e-15	CD4 T naive	TPT1
7.09812e-19	0.536906	0.948	0.781	7.93925e-15	CD4 T naive	RPS21
8.04485e-19	0.478613	0.442	0.163	8.99817e-15	CD4 T naive	RCAN3
6.72741e-18	0.519964	0.994	0.984	7.5246e-14	CD4 T naive	RPL15
9.6538e-18	0.407043	0.519	0.221	1.07978e-13	CD4 T naive	ENSCAFG00000015445
1.21806e-17	0.851204	0.545	0.255	1.3624e-13	CD4 T naive	JARID2
1.33815e-17	0.561122	0.792	0.494	1.49672e-13	CD4 T naive	NOP53
1.39509e-17	0.909847	0.74	0.462	1.5604e-13	CD4 T naive	SSH2
1.49116e-17	0.441125	1	0.983	1.66786e-13	CD4 T naive	ENSCAFG00000006102
1.55062e-17	0.367137	0.364	0.119	1.73436e-13	CD4 T naive	TIAM1
2.0816e-17	0.506915	0.636	0.31	2.32827e-13	CD4 T naive	RASA3
5.0064e-17	0.519095	0.994	0.945	5.59965e-13	CD4 T naive	ENSCAFG00000013905
5.21499e-17	0.555168	0.994	0.906	5.83296e-13	CD4 T naive	ENSCAFG00000043193
5.36828e-17	0.336491	0.409	0.149	6.00442e-13	CD4 T naive	ENSCAFG00000030635
5.51618e-17	0.33671	0.429	0.16	6.16984e-13	CD4 T naive	STMN1
9.78138e-17	0.686317	0.558	0.263	1.09405e-12	CD4 T naive	CLASP2
1.10526e-16	0.612279	0.883	0.664	1.23623e-12	CD4 T naive	ENSCAFG00000002215
1.28924e-16	0.536739	0.87	0.647	1.44201e-12	CD4 T naive	NPM1
1.9976e-16	0.524572	0.981	0.925	2.23432e-12	CD4 T naive	EEF1A1
3.09487e-16	0.494705	0.987	0.936	3.46161e-12	CD4 T naive	RPS15
3.41533e-16	0.638908	0.864	0.573	3.82005e-12	CD4 T naive	IL7R
9.34773e-16	0.299934	0.279	0.081	1.04554e-11	CD4 T naive	CD38
1.37595e-15	0.605839	0.578	0.287	1.539e-11	CD4 T naive	PRKCE
1.92742e-15	1.21846	0.494	0.246	2.15582e-11	CD4 T naive	BRWD3
2.47196e-15	0.502217	0.325	0.11	2.76488e-11	CD4 T naive	DNAJA4
2.81748e-15	0.369388	0.331	0.113	3.15136e-11	CD4 T naive	GALNT17
3.22445e-15	0.298469	0.325	0.109	3.60655e-11	CD4 T naive	ALAS1
3.23937e-15	0.508151	0.76	0.524	3.62324e-11	CD4 T naive	EIF4B
1.15111e-14	0.298768	0.279	0.088	1.28752e-10	CD4 T naive	S1PR1
1.17821e-14	0.378857	0.422	0.172	1.31783e-10	CD4 T naive	YEATS2
1.18334e-14	0.462175	0.942	0.83	1.32357e-10	CD4 T naive	ENSCAFG00000048619
1.835e-14	0.699672	0.604	0.333	2.05245e-10	CD4 T naive	CREM
3.19493e-14	0.488285	0.766	0.468	3.57353e-10	CD4 T naive	PPP2R5C
3.20595e-14	0.421598	0.591	0.297	3.58586e-10	CD4 T naive	AFF3
8.86594e-14	0.405745	0.253	0.079	9.91655e-10	CD4 T naive	SNX9
1.07578e-13	0.394791	0.396	0.163	1.20327e-09	CD4 T naive	REEP3
1.12983e-13	0.455618	0.584	0.315	1.26372e-09	CD4 T naive	EIF1B
1.22284e-13	0.5126	0.864	0.636	1.36774e-09	CD4 T naive	RPL27A
1.41183e-13	0.371463	0.519	0.257	1.57913e-09	CD4 T naive	ENSCAFG00000030323
1.59699e-13	0.444083	0.429	0.188	1.78624e-09	CD4 T naive	CASP3
1.71898e-13	0.437634	0.403	0.171	1.92268e-09	CD4 T naive	MALT1
1.9493e-13	0.697316	0.558	0.286	2.18029e-09	CD4 T naive	PLCL1
3.02098e-13	0.443757	0.682	0.404	3.37896e-09	CD4 T naive	EPB41
3.32073e-13	0.362303	0.442	0.192	3.71423e-09	CD4 T naive	SPTBN1
3.32993e-13	0.365729	0.474	0.222	3.72452e-09	CD4 T naive	ENSCAFG00000035509
4.15757e-13	0.418377	0.76	0.515	4.65024e-09	CD4 T naive	ENSCAFG00000042176
8.14629e-13	0.610627	0.805	0.561	9.11163e-09	CD4 T naive	ELF1
1.17449e-12	0.369128	0.481	0.227	1.31366e-08	CD4 T naive	YTHDF2
1.47826e-12	0.429657	0.662	0.367	1.65343e-08	CD4 T naive	NR4A3
1.81546e-12	0.546928	0.695	0.425	2.03059e-08	CD4 T naive	CAMK4
1.84154e-12	0.360183	0.461	0.218	2.05976e-08	CD4 T naive	ZC3HAV1
3.56732e-12	0.317285	0.312	0.119	3.99005e-08	CD4 T naive	TRPC4AP
4.04176e-12	0.520742	0.649	0.398	4.52071e-08	CD4 T naive	SLTM
4.1667e-12	0.408957	0.948	0.715	4.66046e-08	CD4 T naive	PM20D2
4.76817e-12	0.371813	0.558	0.304	5.33319e-08	CD4 T naive	ENSCAFG00000005978
6.94073e-12	0.800274	0.734	0.506	7.76321e-08	CD4 T naive	PTBP3
7.31693e-12	0.727454	0.883	0.687	8.18399e-08	CD4 T naive	STAT4
9.46356e-12	0.366968	0.565	0.287	1.0585e-07	CD4 T naive	DOCK3
9.98218e-12	0.580336	0.422	0.205	1.11651e-07	CD4 T naive	CD40LG
1.5196e-11	0.422561	0.929	0.768	1.69967e-07	CD4 T naive	SNRPD2
1.61726e-11	0.347632	0.364	0.159	1.80891e-07	CD4 T naive	CD2AP
1.88609e-11	0.766157	0.578	0.342	2.1096e-07	CD4 T naive	PDE3B
2.62469e-11	0.361921	0.539	0.292	2.93572e-07	CD4 T naive	ENSCAFG00000044478
2.8682e-11	0.307304	0.409	0.187	3.20808e-07	CD4 T naive	LLPH
3.37804e-11	0.259242	0.286	0.107	3.77834e-07	CD4 T naive	RASGRP2
3.95967e-11	0.366759	0.448	0.223	4.42889e-07	CD4 T naive	ZNF217
5.08318e-11	0.375332	0.636	0.385	5.68554e-07	CD4 T naive	RPL26
6.82745e-11	0.439496	0.532	0.299	7.63651e-07	CD4 T naive	FOXP1
8.83056e-11	0.350792	0.987	0.959	9.87698e-07	CD4 T naive	RPL3
1.99207e-10	0.257589	0.279	0.109	2.22813e-06	CD4 T naive	UBE2F
2.01478e-10	0.307721	0.442	0.221	2.25354e-06	CD4 T naive	ENSCAFG00000008935
5.52682e-10	0.473798	0.506	0.281	6.18174e-06	CD4 T naive	DIP2B
7.7923e-10	0.336675	0.448	0.231	8.71569e-06	CD4 T naive	BTAF1
7.81104e-10	0.374536	0.468	0.246	8.73664e-06	CD4 T naive	CCND2
8.96338e-10	0.496959	0.578	0.376	1.00255e-05	CD4 T naive	NSD3
1.0134e-09	0.32143	0.552	0.31	1.13349e-05	CD4 T naive	CALCOCO2
1.10161e-09	0.288537	0.292	0.119	1.23215e-05	CD4 T naive	ATP10A
1.1242e-09	0.467881	0.675	0.441	1.25742e-05	CD4 T naive	BCL2
1.29153e-09	0.447652	0.727	0.502	1.44458e-05	CD4 T naive	SMCHD1
1.68203e-09	0.358657	0.994	0.995	1.88135e-05	CD4 T naive	RPS8
2.68306e-09	0.438303	0.792	0.591	3.001e-05	CD4 T naive	ICOS
2.71758e-09	0.350798	0.539	0.308	3.03962e-05	CD4 T naive	ENSCAFG00000025115
4.25475e-09	0.491653	0.955	0.892	4.75894e-05	CD4 T naive	HSP90AB1
4.43872e-09	0.354944	0.896	0.746	4.96471e-05	CD4 T naive	PFDN5
4.49731e-09	0.416386	0.39	0.193	5.03024e-05	CD4 T naive	RGS2
5.16109e-09	0.337713	0.669	0.414	5.77268e-05	CD4 T naive	GPR183
5.91811e-09	0.512918	0.532	0.326	6.61941e-05	CD4 T naive	TGFBR2
9.08215e-09	0.271116	0.494	0.273	0.000101584	CD4 T naive	UTP3
1.02509e-08	0.286176	0.461	0.252	0.000114657	CD4 T naive	CEBPZ
1.26114e-08	0.319332	0.714	0.489	0.000141059	CD4 T naive	EIF3G
1.42677e-08	0.334368	0.922	0.799	0.000159584	CD4 T naive	EEF1D
1.77094e-08	0.302271	0.552	0.331	0.000198079	CD4 T naive	CCT2
2.04512e-08	0.381271	0.981	0.947	0.000228747	CD4 T naive	JUND
2.59947e-08	0.252112	0.383	0.191	0.000290751	CD4 T naive	TXNDC12
4.27231e-08	0.277738	0.5	0.296	0.000477857	CD4 T naive	NT5C
5.01471e-08	0.257149	0.584	0.351	0.000560895	CD4 T naive	PHACTR2
5.64375e-08	0.311573	0.961	0.891	0.000631253	CD4 T naive	RPL36AL
6.01714e-08	0.262468	0.623	0.392	0.000673017	CD4 T naive	SNRPD1
8.86186e-08	0.33379	0.929	0.864	0.000991199	CD4 T naive	EIF3K
9.83483e-08	0.734474	0.604	0.436	0.00110003	CD4 T naive	SAT1
1.09579e-07	0.256799	0.468	0.264	0.00122564	CD4 T naive	ENSCAFG00000030873
1.21926e-07	0.251207	0.481	0.279	0.00136375	CD4 T naive	TERF2IP
1.35064e-07	0.451584	0.552	0.369	0.00151069	CD4 T naive	STAT3
1.49843e-07	0.501567	0.435	0.245	0.001676	CD4 T naive	CTLA4
1.74468e-07	0.336127	0.669	0.479	0.00195143	CD4 T naive	ENSCAFG00000031588
1.75129e-07	0.269303	0.487	0.289	0.00195882	CD4 T naive	ORC4
1.77666e-07	0.261389	0.39	0.21	0.00198719	CD4 T naive	RFC1
1.86968e-07	0.282472	0.455	0.266	0.00209123	CD4 T naive	ADD3
2.70881e-07	0.373282	0.325	0.167	0.0030298	CD4 T naive	IRF4
3.44641e-07	0.448452	0.448	0.274	0.00385481	CD4 T naive	CEP120
3.84403e-07	0.319908	0.571	0.373	0.00429954	CD4 T naive	SMARCA5
3.97609e-07	0.333174	0.857	0.719	0.00444726	CD4 T naive	SNRPG
4.87172e-07	0.264271	0.617	0.412	0.00544902	CD4 T naive	INTS4
5.79709e-07	0.31643	0.682	0.507	0.00648404	CD4 T naive	EIF3H
6.3142e-07	0.310164	0.5	0.309	0.00706244	CD4 T naive	TUT4
6.44815e-07	0.276417	0.773	0.566	0.00721225	CD4 T naive	DNAJA1
6.54173e-07	0.325522	0.539	0.352	0.00731692	CD4 T naive	CRLF3
6.98301e-07	0.299341	0.253	0.118	0.0078105	CD4 T naive	PTPRB
7.34474e-07	0.279752	0.682	0.477	0.00821509	CD4 T naive	NAP1L1
7.86002e-07	0.343544	0.844	0.679	0.00879143	CD4 T naive	ENSCAFG00000043646
8.43899e-07	0.298203	0.721	0.544	0.00943901	CD4 T naive	EIF3F
8.62274e-07	0.270468	0.571	0.375	0.00964453	CD4 T naive	ENSCAFG00000014648
8.63655e-07	0.258134	0.552	0.354	0.00965998	CD4 T naive	PPP2R1A
9.28455e-07	0.317333	0.903	0.772	0.0103848	CD4 T naive	RACK1
1.07149e-06	0.276975	0.455	0.262	0.0119847	CD4 T naive	TNRC6C
1.10184e-06	0.341323	0.558	0.355	0.0123241	CD4 T naive	PRKCB
1.42371e-06	0.251604	0.935	0.823	0.0159242	CD4 T naive	BTF3
1.79356e-06	0.390907	0.429	0.269	0.020061	CD4 T naive	CYLD
1.89621e-06	0.261096	0.39	0.223	0.0212091	CD4 T naive	HECTD1
2.1495e-06	0.257149	0.357	0.201	0.0240422	CD4 T naive	NCOA7
2.55501e-06	0.255805	0.987	0.994	0.0285778	CD4 T naive	RPS26
2.77514e-06	0.274468	0.481	0.292	0.0310399	CD4 T naive	ZFAND5
3.2145e-06	0.263778	0.727	0.524	0.0359542	CD4 T naive	PABPC1
3.35293e-06	0.258745	0.396	0.234	0.0375026	CD4 T naive	ENSCAFG00000042261
3.35964e-06	0.404519	0.305	0.168	0.0375775	CD4 T naive	STAU2
3.89601e-06	0.310083	0.636	0.459	0.0435769	CD4 T naive	BBX
0	2.84725	0.962	0.018	0	B lymphocytes	ARHGAP24
5.55049e-247	1.44517	0.731	0.018	6.20822e-243	B lymphocytes	BANK1
8.93536e-235	1.56057	0.731	0.021	9.9942e-231	B lymphocytes	WDFY4
9.27791e-225	0.911836	0.462	0.002	1.03773e-220	B lymphocytes	EBF1
2.25222e-209	1.54236	0.731	0.027	2.51911e-205	B lymphocytes	TNFRSF13C
2.29054e-191	1.03875	0.529	0.01	2.56197e-187	B lymphocytes	BCL11A
1.33101e-189	2.06299	0.913	0.062	1.48873e-185	B lymphocytes	MEF2C
2.80292e-166	1.91203	0.673	0.032	3.13506e-162	B lymphocytes	MYO1E
8.56459e-164	0.660661	0.452	0.008	9.5795e-160	B lymphocytes	DLA-DOA
1.12015e-156	0.921658	0.462	0.011	1.25289e-152	B lymphocytes	MARCHF1
6.73497e-155	0.996405	0.577	0.023	7.53306e-151	B lymphocytes	SWAP70
6.42739e-148	0.592355	0.308	0.001	7.18903e-144	B lymphocytes	PAX5
3.55367e-146	0.672344	0.404	0.008	3.97478e-142	B lymphocytes	IRF8
5.13823e-143	0.63394	0.337	0.003	5.74711e-139	B lymphocytes	PLEKHG1
1.67384e-139	1.03713	0.558	0.025	1.8722e-135	B lymphocytes	GRK3
4.76116e-129	0.913451	0.548	0.027	5.32536e-125	B lymphocytes	HVCN1
3.65664e-128	0.551478	0.308	0.003	4.08995e-124	B lymphocytes	FCRLA
2.59372e-122	1.34314	0.567	0.034	2.90108e-118	B lymphocytes	CD83
8.82226e-119	0.84568	0.548	0.031	9.8677e-115	B lymphocytes	PLEKHO1
2.92591e-110	1.24729	0.519	0.031	3.27263e-106	B lymphocytes	TMEM37
5.78408e-107	1.33623	0.596	0.047	6.46949e-103	B lymphocytes	RNF144A
4.20116e-105	0.817298	0.538	0.035	4.69899e-101	B lymphocytes	SYK
3.05838e-90	0.870345	0.567	0.05	3.42079e-86	B lymphocytes	LYN
1.55088e-88	1.20611	0.625	0.065	1.73466e-84	B lymphocytes	RALGPS2
6.73957e-79	1.63263	0.615	0.074	7.53821e-75	B lymphocytes	TCF4
1.177e-77	0.854387	0.433	0.032	1.31647e-73	B lymphocytes	BLNK
1.00519e-76	0.759601	0.49	0.043	1.1243e-72	B lymphocytes	BTLA
5.08569e-74	0.655474	0.394	0.027	5.68834e-70	B lymphocytes	BAG2
6.03523e-72	1.16429	0.654	0.092	6.7504e-68	B lymphocytes	PIK3AP1
1.91087e-71	0.43356	0.269	0.011	2.13731e-67	B lymphocytes	MS4A1
5.94757e-71	0.421558	0.279	0.012	6.65235e-67	B lymphocytes	BTK
1.55739e-69	0.52453	0.298	0.015	1.74194e-65	B lymphocytes	STAP1
7.54172e-69	1.46411	0.51	0.057	8.43541e-65	B lymphocytes	LYZ
1.31369e-67	1.95847	0.942	0.287	1.46937e-63	B lymphocytes	AFF3
2.52301e-67	0.391133	0.26	0.011	2.82199e-63	B lymphocytes	TBC1D9
1.24563e-61	0.728124	0.49	0.055	1.39324e-57	B lymphocytes	TPD52
3.44889e-59	1.12093	0.529	0.071	3.85758e-55	B lymphocytes	CCR7
9.96408e-58	0.841874	0.529	0.072	1.11448e-53	B lymphocytes	SKAP2
1.80204e-54	0.632814	0.385	0.039	2.01558e-50	B lymphocytes	SLC15A4
5.44589e-54	0.688632	0.317	0.025	6.09123e-50	B lymphocytes	CABLES1
5.90686e-54	1.00308	0.51	0.072	6.60683e-50	B lymphocytes	AUTS2
4.42397e-53	1.78787	0.942	0.441	4.94821e-49	B lymphocytes	CD74
9.77232e-53	0.360473	0.269	0.017	1.09303e-48	B lymphocytes	SPI1
1.12226e-51	0.539996	0.337	0.03	1.25525e-47	B lymphocytes	DNASE2
4.82833e-49	0.540191	0.356	0.036	5.40049e-45	B lymphocytes	GSAP
2.97385e-46	0.784357	0.433	0.06	3.32625e-42	B lymphocytes	TEC
4.48247e-46	0.675461	0.423	0.056	5.01365e-42	B lymphocytes	PLCG2
1.30698e-45	0.499703	0.356	0.04	1.46185e-41	B lymphocytes	POU2F2
8.52333e-43	1.17149	0.644	0.152	9.53334e-39	B lymphocytes	ADAM9
8.24182e-38	0.389792	0.25	0.023	9.21848e-34	B lymphocytes	NRIP1
1.42525e-36	1.71934	0.971	0.704	1.59414e-32	B lymphocytes	ODC1
1.05605e-35	0.855038	0.423	0.075	1.18119e-31	B lymphocytes	PDE8A
1.30635e-35	0.846825	0.625	0.169	1.46115e-31	B lymphocytes	SMAP2
1.94367e-35	1.2388	0.808	0.313	2.17399e-31	B lymphocytes	VAV3
8.16937e-35	0.638971	0.365	0.057	9.13745e-31	B lymphocytes	CIITA
1.33271e-34	0.753656	0.471	0.095	1.49063e-30	B lymphocytes	SLC9A7
3.35178e-33	0.657977	0.365	0.058	3.74897e-29	B lymphocytes	LDLRAD4
9.71674e-33	1.46977	0.971	0.89	1.08682e-28	B lymphocytes	DLA-DRA
2.09717e-32	1.01766	0.683	0.227	2.34568e-28	B lymphocytes	TMEM131
4.57843e-32	1.13039	0.644	0.184	5.12098e-28	B lymphocytes	RRAS2
1.59002e-31	0.666008	0.288	0.038	1.77844e-27	B lymphocytes	GAB1
1.80917e-31	0.459738	0.298	0.041	2.02356e-27	B lymphocytes	GOLM1
2.39748e-31	0.594221	0.356	0.059	2.68158e-27	B lymphocytes	CTSZ
4.14175e-31	1.11022	0.644	0.215	4.63255e-27	B lymphocytes	CCDC50
1.50511e-30	1.0536	0.731	0.266	1.68347e-26	B lymphocytes	SP140
7.84655e-30	0.369409	0.25	0.03	8.77637e-26	B lymphocytes	HHEX
4.67597e-29	1.1369	0.75	0.296	5.23007e-25	B lymphocytes	TBC1D1
1.8666e-28	0.552557	0.327	0.055	2.0878e-24	B lymphocytes	VGLL4
2.41976e-28	0.576349	0.49	0.119	2.70651e-24	B lymphocytes	SH3BP5
1.10425e-26	0.769982	0.587	0.18	1.2351e-22	B lymphocytes	DENND5B
1.62235e-26	0.996677	0.548	0.171	1.81459e-22	B lymphocytes	STX7
1.11241e-24	0.762389	0.712	0.274	1.24423e-20	B lymphocytes	UGDH
4.56544e-24	0.883693	0.731	0.317	5.10644e-20	B lymphocytes	ARHGAP45
7.16282e-23	0.641128	0.51	0.149	8.01161e-19	B lymphocytes	DOCK9
7.60153e-23	0.888063	0.606	0.228	8.50231e-19	B lymphocytes	SNX2
1.55011e-22	0.505177	0.317	0.064	1.7338e-18	B lymphocytes	BAZ2B
1.81738e-22	0.943769	0.49	0.146	2.03274e-18	B lymphocytes	FHIT
2.26043e-22	0.889644	0.433	0.115	2.52829e-18	B lymphocytes	HDAC9
2.53196e-22	0.356731	0.279	0.049	2.832e-18	B lymphocytes	NEDD4L
8.55896e-22	0.693514	0.625	0.236	9.57319e-18	B lymphocytes	DLA-DQA1
1.51207e-21	0.784675	0.49	0.158	1.69125e-17	B lymphocytes	CHD7
2.30217e-21	0.905239	0.692	0.306	2.57498e-17	B lymphocytes	ENSCAFG00000025115
3.70249e-21	1.22046	0.827	0.434	4.14123e-17	B lymphocytes	BACH2
4.29733e-21	0.557151	0.269	0.05	4.80656e-17	B lymphocytes	RCC1L
2.08005e-19	0.563913	0.413	0.12	2.32653e-15	B lymphocytes	PXK
5.68625e-19	0.929025	0.712	0.353	6.36007e-15	B lymphocytes	PRKCB
8.13152e-19	0.266305	0.269	0.054	9.0951e-15	B lymphocytes	FAHD1
8.30374e-19	0.901602	0.644	0.299	9.28773e-15	B lymphocytes	FOXP1
1.08345e-18	0.546042	0.394	0.111	1.21184e-14	B lymphocytes	ARHGAP17
1.25871e-18	0.636484	0.577	0.209	1.40786e-14	B lymphocytes	RASAL2
1.57786e-18	0.395256	0.308	0.07	1.76483e-14	B lymphocytes	MANBA
2.12844e-18	0.690615	0.606	0.238	2.38066e-14	B lymphocytes	MAP3K1
5.91567e-18	0.501061	0.385	0.108	6.61668e-14	B lymphocytes	SNX29
5.97341e-18	0.411875	0.26	0.053	6.68126e-14	B lymphocytes	HSD17B12
6.37288e-18	0.6637	0.644	0.281	7.12807e-14	B lymphocytes	ZNF326
1.38573e-17	0.596893	0.625	0.235	1.54994e-13	B lymphocytes	SELL
3.02321e-17	0.410465	0.288	0.064	3.38147e-13	B lymphocytes	POU2AF1
3.03193e-17	0.332379	0.308	0.074	3.39121e-13	B lymphocytes	STRBP
3.95562e-17	0.469108	0.327	0.086	4.42436e-13	B lymphocytes	BCL10
4.48468e-17	0.532216	0.452	0.148	5.01611e-13	B lymphocytes	PLEKHA2
4.86614e-17	0.413754	0.308	0.076	5.44277e-13	B lymphocytes	MBD4
5.39166e-17	0.808433	0.683	0.352	6.03057e-13	B lymphocytes	UVRAG
8.72151e-17	0.794266	0.962	0.864	9.75501e-13	B lymphocytes	MT-CYB
9.4061e-17	0.462169	0.298	0.075	1.05207e-12	B lymphocytes	BLOC1S6
1.89339e-16	0.443403	0.385	0.114	2.11776e-12	B lymphocytes	TMX4
2.64261e-16	0.970764	0.625	0.324	2.95576e-12	B lymphocytes	CTSC
3.78379e-16	0.426126	0.279	0.068	4.23217e-12	B lymphocytes	FAM189A1
6.15902e-16	0.568879	1	1	6.88887e-12	B lymphocytes	MT-ATP6
7.13367e-16	0.59844	0.298	0.077	7.97901e-12	B lymphocytes	CLIC4
7.98967e-16	0.581568	0.51	0.194	8.93644e-12	B lymphocytes	SPTBN1
8.52722e-16	0.454545	0.337	0.096	9.53769e-12	B lymphocytes	FCMR
1.11754e-15	0.850845	0.442	0.163	1.24996e-11	B lymphocytes	IFI30
1.76314e-15	0.62482	0.548	0.237	1.97208e-11	B lymphocytes	DLA-DMA
2.62042e-15	0.701121	0.942	0.813	2.93094e-11	B lymphocytes	HLA-DQB2
4.2092e-15	0.76588	0.99	0.995	4.70799e-11	B lymphocytes	RPS23
4.273e-15	0.512648	0.423	0.144	4.77935e-11	B lymphocytes	INPP5F
9.30311e-15	0.688163	0.683	0.322	1.04055e-10	B lymphocytes	TMEM131L
9.31932e-15	0.333034	0.298	0.079	1.04237e-10	B lymphocytes	SPG11
1.02682e-14	0.561031	1	1	1.1485e-10	B lymphocytes	MT-CO3
1.25021e-14	0.382202	0.346	0.103	1.39837e-10	B lymphocytes	RNF145
2.9061e-14	0.923237	0.837	0.621	3.25047e-10	B lymphocytes	REL
3.14441e-14	0.30575	0.25	0.059	3.51702e-10	B lymphocytes	NR3C2
3.83378e-14	0.481074	0.375	0.123	4.28809e-10	B lymphocytes	SNX18
3.94523e-14	0.315681	0.25	0.06	4.41274e-10	B lymphocytes	SLC44A1
4.00925e-14	0.646348	0.99	0.993	4.48435e-10	B lymphocytes	RPL32
4.41547e-14	0.349061	0.317	0.092	4.93871e-10	B lymphocytes	SRP9
5.38135e-14	0.850381	0.74	0.443	6.01904e-10	B lymphocytes	BCL2
5.68742e-14	0.689495	0.567	0.259	6.36137e-10	B lymphocytes	EIF2AK3
5.74422e-14	0.479875	0.385	0.131	6.42491e-10	B lymphocytes	ARPC5L
1.20363e-13	0.560951	0.567	0.262	1.34626e-09	B lymphocytes	ITCH
2.46248e-13	0.542158	0.529	0.231	2.75428e-09	B lymphocytes	ENSCAFG00000008336
2.62079e-13	0.88058	0.673	0.379	2.93135e-09	B lymphocytes	FCHSD2
3.17505e-13	0.397573	0.298	0.086	3.5513e-09	B lymphocytes	EPSTI1
3.45702e-13	0.506307	0.279	0.079	3.86667e-09	B lymphocytes	SPIRE1
4.09286e-13	0.447577	0.433	0.165	4.57787e-09	B lymphocytes	STMN1
4.98757e-13	0.457443	0.404	0.149	5.5786e-09	B lymphocytes	EBAG9
1.26252e-12	0.303258	0.269	0.074	1.41213e-08	B lymphocytes	BIN1
3.44103e-12	0.627616	0.644	0.342	3.8488e-08	B lymphocytes	ZCCHC7
7.93847e-12	0.503196	0.423	0.172	8.87918e-08	B lymphocytes	KMT5B
9.6725e-12	0.470737	0.356	0.131	1.08187e-07	B lymphocytes	ENSCAFG00000050027
1.15475e-11	0.367871	0.365	0.132	1.29158e-07	B lymphocytes	PARP4
1.66829e-11	0.304508	0.269	0.078	1.86598e-07	B lymphocytes	TET3
2.17365e-11	0.663647	0.606	0.344	2.43123e-07	B lymphocytes	RAB21
4.07312e-11	0.568499	0.99	0.989	4.55578e-07	B lymphocytes	ENSCAFG00000029884
5.61654e-11	0.366665	0.279	0.086	6.2821e-07	B lymphocytes	CACNB2
6.43961e-11	0.340243	0.298	0.099	7.20271e-07	B lymphocytes	ZC3H14
7.21546e-11	0.399102	0.337	0.123	8.07049e-07	B lymphocytes	ARL14EP
1.67885e-10	0.508712	0.442	0.196	1.8778e-06	B lymphocytes	P4HA1
1.73309e-10	0.347248	0.288	0.096	1.93846e-06	B lymphocytes	RNF13
1.74144e-10	0.672069	0.519	0.266	1.9478e-06	B lymphocytes	ENSCAFG00000030873
1.9668e-10	0.514834	0.529	0.271	2.19986e-06	B lymphocytes	HIF1A
2.29949e-10	0.473999	0.673	0.4	2.57198e-06	B lymphocytes	MYO5A
2.95633e-10	0.431816	0.49	0.228	3.30666e-06	B lymphocytes	ADK
9.3886e-10	0.440138	0.49	0.239	1.05011e-05	B lymphocytes	OSBPL8
9.43745e-10	0.561835	0.663	0.388	1.05558e-05	B lymphocytes	ARID1B
1.32784e-09	0.559886	0.971	0.986	1.48519e-05	B lymphocytes	RPS3A
1.52369e-09	0.416144	0.471	0.221	1.70425e-05	B lymphocytes	ARFIP1
1.68403e-09	0.433825	0.346	0.139	1.88359e-05	B lymphocytes	WDR7
1.73634e-09	0.734564	0.75	0.552	1.9421e-05	B lymphocytes	LTB
2.39036e-09	0.48141	0.981	0.994	2.67361e-05	B lymphocytes	FAU
2.56086e-09	0.382795	0.423	0.192	2.86432e-05	B lymphocytes	ATE1
2.93563e-09	0.504228	0.99	0.989	3.2835e-05	B lymphocytes	RPS4X
3.3298e-09	0.484791	0.99	0.988	3.72438e-05	B lymphocytes	TFPT
3.36434e-09	0.516027	0.673	0.42	3.76301e-05	B lymphocytes	GRB2
3.65543e-09	0.49871	0.952	0.967	4.0886e-05	B lymphocytes	RPL5
4.36226e-09	0.464931	1	0.995	4.87919e-05	B lymphocytes	RPS8
4.75752e-09	0.354207	0.365	0.152	5.32128e-05	B lymphocytes	RREB1
4.77928e-09	0.401474	0.375	0.168	5.34562e-05	B lymphocytes	ENSCAFG00000008119
4.95839e-09	0.366491	0.317	0.122	5.54596e-05	B lymphocytes	AP3M2
5.48386e-09	0.579784	0.548	0.284	6.1337e-05	B lymphocytes	DIP2B
5.78774e-09	0.417902	0.567	0.312	6.47359e-05	B lymphocytes	KRT10
6.27091e-09	0.436138	0.99	0.992	7.01401e-05	B lymphocytes	RPS7
6.66831e-09	0.462459	0.49	0.253	7.45851e-05	B lymphocytes	BMP2K
7.32143e-09	0.30121	0.327	0.127	8.18902e-05	B lymphocytes	XPO4
7.87519e-09	0.481054	0.51	0.277	8.8084e-05	B lymphocytes	UTP3
9.60164e-09	0.361461	1	1	0.000107394	B lymphocytes	MT-CO2
1.42198e-08	0.490781	0.663	0.425	0.000159048	B lymphocytes	FNIP1
1.4595e-08	0.479324	0.942	0.96	0.000163245	B lymphocytes	NACA
1.58768e-08	0.502406	0.981	0.982	0.000177582	B lymphocytes	ENSCAFG00000046992
1.72645e-08	0.475994	0.99	0.997	0.000193104	B lymphocytes	RPS14
1.85403e-08	0.351045	0.308	0.121	0.000207374	B lymphocytes	SLC7A5
1.9854e-08	0.465229	0.49	0.249	0.000222067	B lymphocytes	CSNK1G3
2.09062e-08	0.340682	0.375	0.161	0.000233836	B lymphocytes	COG6
2.10378e-08	0.370898	0.327	0.137	0.000235307	B lymphocytes	NOTCH2
2.16543e-08	0.514875	0.606	0.369	0.000242203	B lymphocytes	LRBA
2.30111e-08	0.484653	0.365	0.163	0.00025738	B lymphocytes	CD2AP
2.86165e-08	0.322586	0.308	0.125	0.000320075	B lymphocytes	ENSCAFG00000011856
3.61185e-08	0.269682	0.26	0.092	0.000403986	B lymphocytes	CCDC88A
3.82878e-08	0.982713	0.404	0.2	0.000428249	B lymphocytes	CTSS
4.47038e-08	0.309117	0.346	0.147	0.000500012	B lymphocytes	C15H16orf87
5.95891e-08	0.464539	0.962	0.99	0.000666504	B lymphocytes	RPS12
6.43212e-08	0.288841	0.279	0.11	0.000719433	B lymphocytes	LGMN
6.52435e-08	0.307667	0.25	0.092	0.000729748	B lymphocytes	SESN3
7.36957e-08	0.414078	0.404	0.203	0.000824287	B lymphocytes	NKTR
7.40418e-08	0.531453	0.981	0.989	0.000828157	B lymphocytes	ENSCAFG00000019044
7.45841e-08	0.30313	0.25	0.092	0.000834223	B lymphocytes	USP6NL
9.48657e-08	0.331463	0.423	0.207	0.00106107	B lymphocytes	CCDC186
1.29707e-07	0.364789	0.413	0.206	0.00145078	B lymphocytes	EFR3A
1.46019e-07	0.404553	0.971	0.983	0.00163322	B lymphocytes	DYRK1B
1.74068e-07	0.286348	0.279	0.111	0.00194695	B lymphocytes	C1orf54
1.93068e-07	0.369768	0.577	0.352	0.00215947	B lymphocytes	SUB1
2.71577e-07	0.4175	0.481	0.276	0.00303759	B lymphocytes	RUFY3
3.01349e-07	0.381412	0.962	0.989	0.00337059	B lymphocytes	RPS27A
3.02448e-07	0.289916	0.269	0.108	0.00338288	B lymphocytes	FKBP15
3.12253e-07	0.41299	1	0.989	0.00349255	B lymphocytes	RPS27
3.48115e-07	0.383435	0.308	0.139	0.00389367	B lymphocytes	VPS41
3.61903e-07	0.469728	0.981	0.991	0.00404789	B lymphocytes	RPS15A
3.74066e-07	0.528854	0.529	0.313	0.00418392	B lymphocytes	FBXO11
3.99031e-07	0.396901	0.952	0.943	0.00446317	B lymphocytes	RPL7
4.55036e-07	0.363205	0.577	0.341	0.00508958	B lymphocytes	MAP4K4
5.83217e-07	0.424407	0.423	0.22	0.00652328	B lymphocytes	ENSCAFG00000007112
6.37519e-07	0.436782	0.365	0.184	0.00713065	B lymphocytes	FOXN2
6.63765e-07	0.359212	0.298	0.133	0.00742421	B lymphocytes	CNPY3
7.03721e-07	0.406153	1	0.995	0.00787112	B lymphocytes	RPS24
7.27855e-07	0.34485	0.51	0.301	0.00814105	B lymphocytes	ENSCAFG00000010572
7.7641e-07	0.341065	0.413	0.214	0.00868414	B lymphocytes	ATP10D
9.49358e-07	0.596572	0.654	0.451	0.0106186	B lymphocytes	HERPUD1
1.06923e-06	0.310333	0.317	0.141	0.0119593	B lymphocytes	BICRAL
1.108e-06	0.305378	0.298	0.133	0.0123929	B lymphocytes	NFATC1
1.37101e-06	0.321082	0.317	0.149	0.0153348	B lymphocytes	ATP6AP2
1.62193e-06	0.398752	0.433	0.238	0.0181413	B lymphocytes	RNF38
1.80919e-06	0.372407	0.394	0.208	0.0202358	B lymphocytes	ACP5
1.91987e-06	0.252102	0.279	0.121	0.0214738	B lymphocytes	SPOP
2.32476e-06	0.515428	0.558	0.374	0.0260024	B lymphocytes	OXCT1
2.33329e-06	0.27971	0.702	0.457	0.0260978	B lymphocytes	MT-ND3
2.35386e-06	0.359713	0.952	0.963	0.0263279	B lymphocytes	RPS3
2.49922e-06	0.271278	0.394	0.202	0.0279538	B lymphocytes	SMARCC1
2.84283e-06	0.403762	0.298	0.139	0.031797	B lymphocytes	ERO1B
3.12667e-06	0.279171	0.327	0.156	0.0349718	B lymphocytes	LPIN2
3.35904e-06	0.307466	0.298	0.144	0.0375709	B lymphocytes	C5H16orf74
3.3906e-06	0.279765	0.288	0.133	0.0379238	B lymphocytes	IP6K1
3.80701e-06	0.267165	0.365	0.184	0.0425814	B lymphocytes	ENSCAFG00000015648
3.82716e-06	0.296435	0.269	0.119	0.0428068	B lymphocytes	HPS3
3.8695e-06	0.333151	0.404	0.217	0.0432803	B lymphocytes	DTNBP1
3.96198e-06	0.290842	0.298	0.139	0.0443147	B lymphocytes	SACM1L
1.76773e-223	2.28888	0.893	0.024	1.9772e-219	Th17-like T	IL23R
1.62135e-216	1.07854	0.571	0.005	1.81348e-212	Th17-like T	BLK
3.44909e-207	1.16589	0.625	0.009	3.8578e-203	Th17-like T	ENSCAFG00000030206
2.39487e-162	3.47732	0.929	0.046	2.67866e-158	Th17-like T	IL1R1
5.06532e-145	1.2168	0.768	0.031	5.66556e-141	Th17-like T	ENSCAFG00000011098
1.31432e-143	0.38247	0.268	0	1.47006e-139	Th17-like T	NCCRP1
1.28449e-126	0.690921	0.393	0.006	1.43671e-122	Th17-like T	CPNE8
3.27521e-104	0.958106	0.482	0.016	3.66333e-100	Th17-like T	SYNDIG1
2.5763e-101	0.412538	0.321	0.005	2.88159e-97	Th17-like T	RHEX
1.67905e-83	0.984599	0.589	0.035	1.87802e-79	Th17-like T	ADAM12
2.41511e-80	0.33703	0.25	0.004	2.7013e-76	Th17-like T	TMEM45A
9.65101e-74	1.22899	0.536	0.034	1.07947e-69	Th17-like T	IL1R2
8.07122e-67	0.656573	0.464	0.026	9.02766e-63	Th17-like T	ENSCAFG00000001854
2.82341e-63	1.79153	0.268	0.007	3.15798e-59	Th17-like T	IL17F
4.8035e-61	0.411945	0.25	0.007	5.37272e-57	Th17-like T	DNM3
3.92317e-58	2.30223	0.321	0.014	4.38806e-54	Th17-like T	IL17A
2.5624e-47	1.37196	0.804	0.139	2.86604e-43	Th17-like T	ZBTB16
6.98728e-46	0.496536	0.321	0.019	7.81527e-42	Th17-like T	ENSCAFG00000048792
4.69657e-44	1.7803	0.714	0.115	5.25311e-40	Th17-like T	HDAC9
1.31485e-42	0.883837	0.696	0.106	1.47066e-38	Th17-like T	DSTN
1.21575e-41	0.475096	0.25	0.012	1.35981e-37	Th17-like T	PLK2
3.56446e-40	0.688374	0.482	0.052	3.98685e-36	Th17-like T	CCR6
3.72843e-40	0.866313	0.518	0.061	4.17025e-36	Th17-like T	MSRB3
6.49247e-39	1.03878	0.5	0.06	7.26183e-35	Th17-like T	ANKRD6
2.43569e-32	1.13516	0.589	0.103	2.72432e-28	Th17-like T	PLEK
7.2357e-31	1.26892	0.732	0.157	8.09313e-27	Th17-like T	PLCB1
4.89714e-30	0.524756	0.429	0.053	5.47745e-26	Th17-like T	PPM1H
1.8036e-28	1.56267	0.929	0.363	2.01733e-24	Th17-like T	MAF
8.04468e-28	0.641918	0.554	0.096	8.99798e-24	Th17-like T	DNAH8
1.20483e-27	0.411876	0.304	0.03	1.34761e-23	Th17-like T	TJP2
1.61782e-27	1.04266	0.625	0.12	1.80953e-23	Th17-like T	KLRB1
4.06491e-27	0.488143	0.393	0.051	4.5466e-23	Th17-like T	IRAK3
1.73712e-26	0.715362	0.464	0.075	1.94297e-22	Th17-like T	FURIN
1.59842e-25	0.402868	0.268	0.025	1.78783e-21	Th17-like T	REM1
1.40176e-23	0.380366	0.321	0.039	1.56787e-19	Th17-like T	FES
1.55564e-23	0.747389	0.375	0.055	1.73998e-19	Th17-like T	IL4I1
1.78191e-23	1.15552	0.714	0.195	1.99306e-19	Th17-like T	CD52
2.06907e-23	0.864347	0.429	0.072	2.31426e-19	Th17-like T	SGK1
5.79522e-23	0.689905	0.411	0.067	6.48195e-19	Th17-like T	EGR1
1.41897e-22	0.570278	0.286	0.033	1.58712e-18	Th17-like T	NHSL1
1.49335e-19	0.885283	0.571	0.145	1.67031e-15	Th17-like T	RAPGEF2
2.09516e-19	0.277841	0.25	0.029	2.34344e-15	Th17-like T	FHL2
9.85095e-19	0.482567	0.286	0.04	1.10183e-14	Th17-like T	PALM2AKAP2
1.20055e-18	1.23194	0.929	0.476	1.34282e-14	Th17-like T	INPP5D
1.85609e-18	0.759221	0.679	0.207	2.07603e-14	Th17-like T	DAAM1
1.72426e-17	0.442421	0.393	0.075	1.92859e-13	Th17-like T	CDO1
6.07169e-17	0.58788	0.554	0.146	6.79119e-13	Th17-like T	KCTD12
1.8857e-16	0.850028	0.5	0.128	2.10916e-12	Th17-like T	IL2RA
2.51296e-16	1.62668	0.839	0.434	2.81075e-12	Th17-like T	NFKB1
4.17955e-16	0.705048	0.339	0.063	4.67483e-12	Th17-like T	CADM1
6.19458e-16	0.517977	0.446	0.104	6.92864e-12	Th17-like T	TMEM64
7.14307e-16	0.576287	0.411	0.092	7.98952e-12	Th17-like T	CCDC88A
7.20925e-16	1.20747	0.679	0.271	8.06355e-12	Th17-like T	PDE4D
1.46459e-15	0.466962	0.339	0.065	1.63814e-11	Th17-like T	MINDY3
1.61252e-15	0.384379	0.25	0.037	1.8036e-11	Th17-like T	CACNA1D
3.45053e-15	0.489839	0.286	0.05	3.85942e-11	Th17-like T	SNX30
4.97132e-15	0.366124	0.286	0.048	5.56042e-11	Th17-like T	ITGAE
1.2526e-14	1.17218	0.964	0.583	1.40103e-10	Th17-like T	IL7R
3.45545e-14	1.19493	0.786	0.415	3.86492e-10	Th17-like T	NFKBIA
5.61349e-14	0.648795	0.732	0.281	6.27869e-10	Th17-like T	HMGN3
6.86231e-14	1.27788	0.857	0.542	7.67549e-10	Th17-like T	RORA
8.68693e-14	0.314271	0.268	0.046	9.71633e-10	Th17-like T	SURF4
1.39689e-13	0.943063	0.786	0.347	1.56242e-09	Th17-like T	PDE3B
1.97769e-13	0.786917	0.679	0.264	2.21205e-09	Th17-like T	NFKBIB
2.98277e-13	0.744646	0.464	0.138	3.33623e-09	Th17-like T	NOTCH2
3.49153e-13	1.62527	0.911	0.647	3.90528e-09	Th17-like T	CXCR4
5.26564e-13	0.44257	0.393	0.097	5.88962e-09	Th17-like T	ATP1B1
5.57351e-13	0.884877	0.821	0.42	6.23397e-09	Th17-like T	BAZ1A
9.26463e-13	0.529936	0.429	0.118	1.03625e-08	Th17-like T	KDM6B
1.91193e-12	0.692107	0.661	0.276	2.1385e-08	Th17-like T	MCL1
2.63749e-12	1.07618	0.875	0.528	2.95003e-08	Th17-like T	RUNX1
6.60627e-12	0.445629	0.268	0.054	7.38912e-08	Th17-like T	DIP2A
6.84355e-12	0.691106	0.661	0.276	7.65452e-08	Th17-like T	NFKBID
9.37433e-12	0.849476	0.804	0.46	1.04852e-07	Th17-like T	PTPN1
1.0008e-11	0.67191	0.5	0.163	1.1194e-07	Th17-like T	USP37
1.05204e-11	0.425143	0.304	0.066	1.1767e-07	Th17-like T	CLNK
1.1462e-11	0.319374	0.304	0.065	1.28203e-07	Th17-like T	RNF144A
1.64054e-11	0.423085	0.357	0.091	1.83494e-07	Th17-like T	PLAGL1
1.88731e-11	0.799851	0.786	0.415	2.11096e-07	Th17-like T	DENND5A
3.04223e-11	0.262593	0.393	0.103	3.40274e-07	Th17-like T	RARRES2
4.19104e-11	0.411747	0.464	0.141	4.68768e-07	Th17-like T	STX11
7.12965e-11	0.974782	0.643	0.275	7.97452e-07	Th17-like T	SNTB1
8.83397e-11	0.640734	0.446	0.141	9.88079e-07	Th17-like T	ACSL4
1.20186e-10	0.741163	0.946	0.738	1.34428e-06	Th17-like T	CD3D
1.25023e-10	0.715131	0.571	0.241	1.39838e-06	Th17-like T	RAB11FIP1
1.2728e-10	0.363651	0.304	0.072	1.42363e-06	Th17-like T	LONRF3
2.20084e-10	0.288875	0.268	0.059	2.46164e-06	Th17-like T	ENSCAFG00000045258
4.71126e-10	0.599165	0.625	0.245	5.26955e-06	Th17-like T	SPRYD7
5.5599e-10	0.378637	0.446	0.144	6.21875e-06	Th17-like T	ENSCAFG00000011110
5.60907e-10	0.749394	0.946	0.71	6.27374e-06	Th17-like T	ODC1
6.60414e-10	0.47143	0.643	0.27	7.38673e-06	Th17-like T	RNASEH2B
8.09567e-10	0.402425	0.375	0.108	9.05501e-06	Th17-like T	NR1D2
8.82128e-10	0.543757	0.5	0.182	9.86661e-06	Th17-like T	MCU
9.83377e-10	0.678194	0.714	0.343	1.09991e-05	Th17-like T	CLINT1
1.18979e-09	0.47794	0.411	0.128	1.33078e-05	Th17-like T	PLEKHA5
1.45955e-09	0.617087	0.446	0.155	1.63251e-05	Th17-like T	SCFD2
1.48243e-09	0.384018	0.321	0.087	1.65809e-05	Th17-like T	AURKB
1.92861e-09	0.716852	0.679	0.343	2.15715e-05	Th17-like T	SAMSN1
3.29617e-09	0.931056	0.857	0.599	3.68676e-05	Th17-like T	NR4A1
4.90312e-09	0.546748	0.679	0.327	5.48414e-05	Th17-like T	SORL1
7.76021e-09	0.345287	0.286	0.076	8.67979e-05	Th17-like T	PIM1
9.32685e-09	0.69176	0.429	0.153	0.000104321	Th17-like T	PLEKHM3
1.05765e-08	0.78093	0.661	0.309	0.000118298	Th17-like T	IKZF2
1.20283e-08	0.401374	0.357	0.112	0.000134536	Th17-like T	LGMN
1.2809e-08	0.543634	0.446	0.17	0.000143269	Th17-like T	MAPK6
1.29435e-08	1.12831	0.821	0.501	0.000144773	Th17-like T	ARL5B
1.43326e-08	0.78392	0.518	0.227	0.00016031	Th17-like T	ZFP36
1.55822e-08	0.31617	0.304	0.084	0.000174287	Th17-like T	BCAT1
1.68174e-08	1.12095	0.982	0.842	0.000188102	Th17-like T	HSPA8
1.92218e-08	0.446754	0.661	0.309	0.000214996	Th17-like T	IRAK2
2.03895e-08	0.484174	0.661	0.303	0.000228056	Th17-like T	ETFA
2.28235e-08	0.621219	0.661	0.326	0.000255281	Th17-like T	GTDC1
2.44146e-08	1.05576	0.911	0.635	0.000273077	Th17-like T	BCL2A1
2.66393e-08	0.569491	0.589	0.267	0.000297961	Th17-like T	UGCG
2.79053e-08	0.443287	0.607	0.269	0.000312121	Th17-like T	CHD4
2.85252e-08	0.314729	0.321	0.097	0.000319054	Th17-like T	STX10
2.92324e-08	0.62717	0.911	0.732	0.000326964	Th17-like T	MARK3
3.11951e-08	0.5069	0.911	0.557	0.000348917	Th17-like T	LGALS3
3.25425e-08	0.415297	0.339	0.107	0.000363988	Th17-like T	CTC1
3.63506e-08	0.688791	0.732	0.404	0.000406582	Th17-like T	FOSL2
3.84617e-08	0.345682	0.411	0.144	0.000430194	Th17-like T	ATF6
4.51716e-08	0.342116	0.393	0.136	0.000505244	Th17-like T	ELOA
4.79257e-08	0.327746	0.286	0.082	0.000536049	Th17-like T	TNIP1
4.83992e-08	0.553903	0.75	0.379	0.000541345	Th17-like T	ZCCHC2
5.12555e-08	0.549004	0.768	0.381	0.000573293	Th17-like T	NID2
6.7008e-08	0.304911	0.393	0.134	0.000749484	Th17-like T	ABHD15
7.07271e-08	0.644397	0.732	0.391	0.000791083	Th17-like T	TIPARP
8.72494e-08	0.374816	0.375	0.132	0.000975885	Th17-like T	SETD5
9.4106e-08	0.503998	0.339	0.115	0.00105258	Th17-like T	NFE2L2
1.00075e-07	0.641023	0.536	0.251	0.00111934	Th17-like T	DENND4A
1.03449e-07	0.546145	0.893	0.647	0.00115708	Th17-like T	RB1
1.08131e-07	0.276761	0.286	0.082	0.00120945	Th17-like T	ENSCAFG00000004595
1.14645e-07	0.306116	0.268	0.074	0.00128231	Th17-like T	HAVCR2
1.15576e-07	0.654227	0.5	0.216	0.00129272	Th17-like T	SMAD3
1.22135e-07	0.381235	0.375	0.128	0.00136608	Th17-like T	INTS6L
1.26957e-07	0.2819	0.286	0.083	0.00142001	Th17-like T	OAS1
1.3582e-07	0.484507	0.643	0.332	0.00151914	Th17-like T	CCNL1
1.56043e-07	0.560875	0.982	0.738	0.00174534	Th17-like T	SLC9A9
1.74804e-07	0.29093	0.321	0.101	0.00195519	Th17-like T	CASS4
1.76484e-07	0.832679	0.732	0.421	0.00197397	Th17-like T	TSC22D2
1.79687e-07	0.37745	0.268	0.079	0.00200979	Th17-like T	CNOT9
1.97042e-07	0.59977	0.732	0.465	0.00220392	Th17-like T	RPL22L1
2.22664e-07	0.359876	0.446	0.175	0.0024905	Th17-like T	RIDA
2.4423e-07	0.465746	0.5	0.216	0.00273171	Th17-like T	MYSM1
2.44911e-07	0.380542	0.464	0.19	0.00273933	Th17-like T	PGRMC1
2.68235e-07	0.418681	0.375	0.134	0.00300021	Th17-like T	BRAF
2.79018e-07	0.547233	0.679	0.351	0.00312082	Th17-like T	RNF130
2.99014e-07	0.318344	0.393	0.144	0.00334447	Th17-like T	USP11
3.19552e-07	0.312837	0.286	0.087	0.00357419	Th17-like T	SKAP2
3.45442e-07	0.386783	0.464	0.191	0.00386377	Th17-like T	SEC24B
3.89329e-07	0.493708	0.411	0.167	0.00435464	Th17-like T	DYNC1LI1
4.43996e-07	0.529029	0.607	0.326	0.00496609	Th17-like T	DLG1
4.73828e-07	0.269966	0.321	0.104	0.00529977	Th17-like T	FNIP2
5.12969e-07	0.72636	0.661	0.385	0.00573756	Th17-like T	PRKAG2
7.25071e-07	0.481533	0.714	0.426	0.00810992	Th17-like T	OSTF1
7.72906e-07	0.322864	0.339	0.12	0.00864496	Th17-like T	EIF4E
8.12099e-07	0.788323	0.786	0.523	0.00908332	Th17-like T	TRA2A
8.79908e-07	0.499488	1	0.981	0.00984177	Th17-like T	EIF1
8.901e-07	0.587212	0.429	0.179	0.00995577	Th17-like T	NSUN6
8.96196e-07	0.543837	0.643	0.357	0.010024	Th17-like T	CYTIP
9.01529e-07	0.368163	0.464	0.196	0.0100836	Th17-like T	RALA
9.20355e-07	0.446279	0.464	0.213	0.0102942	Th17-like T	ZGPAT
9.69977e-07	0.54843	0.875	0.695	0.0108492	Th17-like T	EIF4A1
9.99371e-07	0.280831	0.286	0.09	0.011178	Th17-like T	DUSP16
1.00685e-06	0.625044	1	0.947	0.0112616	Th17-like T	JUND
1.01432e-06	0.360637	0.321	0.113	0.0113452	Th17-like T	C1orf54
1.07854e-06	0.339101	0.625	0.311	0.0120634	Th17-like T	SUPT4H1
1.42251e-06	0.565791	0.571	0.293	0.0159107	Th17-like T	DYRK3
1.4527e-06	0.368779	0.411	0.174	0.0162485	Th17-like T	MVB12A
2.11874e-06	0.70329	0.786	0.494	0.0236981	Th17-like T	AHI1
2.15103e-06	0.567569	0.482	0.242	0.0240593	Th17-like T	PTP4A1
2.22125e-06	0.341294	0.411	0.17	0.0248447	Th17-like T	IGFLR1
2.42257e-06	0.500744	0.696	0.423	0.0270964	Th17-like T	KDM4C
2.63974e-06	0.421663	0.5	0.237	0.0295255	Th17-like T	ATOX1
2.69896e-06	0.381995	0.304	0.107	0.0301879	Th17-like T	AGPAT5
2.72544e-06	0.380491	0.768	0.413	0.0304841	Th17-like T	EPB41
2.73157e-06	0.437558	0.536	0.255	0.0305526	Th17-like T	STT3B
2.76997e-06	0.287828	0.321	0.115	0.0309821	Th17-like T	SNX29
2.81358e-06	0.438413	0.929	0.67	0.0314699	Th17-like T	RBM39
2.82327e-06	0.997679	0.821	0.614	0.0315782	Th17-like T	RGS1
2.84348e-06	0.446914	0.411	0.176	0.0318043	Th17-like T	RELB
3.05107e-06	0.252419	0.25	0.078	0.0341262	Th17-like T	ENSCAFG00000041427
3.08094e-06	0.318727	0.25	0.081	0.0344603	Th17-like T	SLC41A1
3.59121e-06	0.376629	0.286	0.101	0.0401676	Th17-like T	HIVEP2
3.65464e-06	0.390525	0.536	0.257	0.0408771	Th17-like T	RAPGEF5
3.84164e-06	0.548744	0.821	0.535	0.0429688	Th17-like T	GPBP1
3.87731e-06	0.401899	0.446	0.205	0.0433677	Th17-like T	BIRC2
4.11103e-06	0.291734	0.429	0.181	0.0459819	Th17-like T	ABCE1
3.76296e-160	1.35013	0.49	0.006	4.20887e-156	gamma-delta T	PTGES
2.01178e-156	1.52343	0.592	0.012	2.25017e-152	gamma-delta T	PDE7B
5.61307e-122	1.40396	0.612	0.02	6.27822e-118	gamma-delta T	PDE11A
9.11611e-109	1.63864	0.714	0.036	1.01964e-104	gamma-delta T	IL17RB
1.92581e-105	2.15442	0.898	0.064	2.15402e-101	gamma-delta T	CRLF2
7.49809e-103	0.899386	0.551	0.02	8.38661e-99	gamma-delta T	IL1RL1
1.58737e-78	0.815199	0.327	0.008	1.77547e-74	gamma-delta T	ITGB3
3.94516e-61	1.38601	0.633	0.054	4.41266e-57	gamma-delta T	ABCC4
1.91572e-55	1.16137	0.735	0.081	2.14273e-51	gamma-delta T	SLC4A4
1.07321e-51	1.72842	0.714	0.092	1.20038e-47	gamma-delta T	MUL1
1.4668e-51	1.3223	0.694	0.08	1.64061e-47	gamma-delta T	PPARG
5.82532e-46	1.07534	0.265	0.011	6.51562e-42	gamma-delta T	PTGS2
2.15157e-42	0.442131	0.327	0.019	2.40654e-38	gamma-delta T	ARHGEF28
4.83517e-42	0.750486	0.286	0.014	5.40813e-38	gamma-delta T	NAALADL2
6.11329e-39	0.415523	0.347	0.024	6.83772e-35	gamma-delta T	MYO1B
1.71007e-37	2.06645	0.898	0.241	1.91271e-33	gamma-delta T	RPS6KA2
2.76407e-34	1.47331	0.837	0.212	3.09162e-30	gamma-delta T	GATA3
2.05654e-32	1.57464	0.776	0.169	2.30024e-28	gamma-delta T	MAML3
1.63815e-31	1.47672	0.571	0.084	1.83227e-27	gamma-delta T	CACNB2
7.42591e-31	0.382263	0.327	0.027	8.30588e-27	gamma-delta T	HLF
9.11365e-31	0.65398	0.408	0.044	1.01936e-26	gamma-delta T	C9H17orf64
6.93505e-30	0.993428	0.429	0.051	7.75685e-26	gamma-delta T	CD274
1.43598e-29	0.690425	0.408	0.047	1.60614e-25	gamma-delta T	IL18BP
1.99401e-27	1.9305	0.939	0.421	2.2303e-23	gamma-delta T	ARL4C
2.09132e-25	0.904012	0.612	0.116	2.33914e-21	gamma-delta T	PTPRB
2.09298e-24	1.16074	0.755	0.197	2.341e-20	gamma-delta T	BHLHE40
8.6584e-24	0.533566	0.327	0.037	9.68442e-20	gamma-delta T	MVB12B
1.46442e-23	0.557071	0.388	0.051	1.63796e-19	gamma-delta T	BIRC3
1.48442e-23	0.627351	0.408	0.058	1.66032e-19	gamma-delta T	TRAF3IP2
1.79113e-23	0.454031	0.388	0.051	2.00338e-19	gamma-delta T	CALML4
7.86456e-23	1.67807	0.469	0.075	8.79652e-19	gamma-delta T	ENSCAFG00000034918
1.44122e-22	1.13613	0.347	0.043	1.61201e-18	gamma-delta T	CSF2
5.78646e-22	1.2315	0.837	0.257	6.47215e-18	gamma-delta T	ADIRF
9.13072e-22	0.678246	0.286	0.031	1.02127e-17	gamma-delta T	PRLR
1.4637e-21	0.394773	0.306	0.035	1.63715e-17	gamma-delta T	ADARB1
1.69735e-21	0.564284	0.429	0.067	1.89849e-17	gamma-delta T	OSBPL6
1.98489e-21	1.68702	0.939	0.413	2.2201e-17	gamma-delta T	NFKBIA
2.25925e-21	0.524468	0.306	0.036	2.52697e-17	gamma-delta T	DMD
1.3036e-20	1.05873	0.571	0.128	1.45807e-16	gamma-delta T	IL2RA
2.09332e-19	0.402232	0.265	0.03	2.34138e-15	gamma-delta T	GPR132
3.10617e-19	1.34715	0.959	0.584	3.47425e-15	gamma-delta T	SYTL3
3.37852e-19	0.554871	0.531	0.111	3.77888e-15	gamma-delta T	DSTN
3.8577e-19	1.10779	0.857	0.341	4.31483e-15	gamma-delta T	CLINT1
4.26522e-19	1.58713	0.694	0.224	4.77064e-15	gamma-delta T	ZFP36
7.68576e-19	0.774115	0.51	0.11	8.59652e-15	gamma-delta T	C1orf54
8.18578e-19	1.10003	0.898	0.381	9.1558e-15	gamma-delta T	PRKAG2
1.02083e-18	1.54158	0.816	0.292	1.14179e-14	gamma-delta T	PLCL1
6.72465e-18	2.02946	0.837	0.435	7.52153e-14	gamma-delta T	NFKB1
7.09979e-18	1.81562	0.878	0.451	7.94112e-14	gamma-delta T	REV3L
1.0474e-17	0.576343	0.327	0.047	1.17152e-13	gamma-delta T	GNAQ
1.13328e-17	0.730391	0.469	0.099	1.26757e-13	gamma-delta T	CASS4
1.6107e-17	1.3556	0.551	0.146	1.80157e-13	gamma-delta T	RAPGEF2
2.0056e-16	1.22337	0.796	0.309	2.24327e-12	gamma-delta T	TNFAIP3
2.86727e-16	1.06212	0.776	0.272	3.20704e-12	gamma-delta T	ZBTB20
8.37535e-16	0.420125	0.347	0.06	9.36782e-12	gamma-delta T	FAM102A
1.1759e-15	1.66691	0.878	0.442	1.31524e-11	gamma-delta T	BACH2
1.83779e-15	1.15592	0.898	0.414	2.05557e-11	gamma-delta T	DENND5A
3.35603e-15	0.410275	0.469	0.102	3.75372e-11	gamma-delta T	RARRES2
5.33087e-15	0.365318	0.327	0.056	5.96257e-11	gamma-delta T	SERPINB6
5.99803e-15	0.301393	0.265	0.038	6.7088e-11	gamma-delta T	NADK2
8.90915e-15	1.80393	0.918	0.612	9.96489e-11	gamma-delta T	RGS1
2.02684e-14	0.413605	0.408	0.087	2.26702e-10	gamma-delta T	SNTB2
4.30403e-14	1.05595	0.714	0.265	4.81406e-10	gamma-delta T	AHR
5.77381e-14	1.21504	0.898	0.5	6.45801e-10	gamma-delta T	ARL5B
7.9195e-14	1.13074	0.857	0.467	8.85797e-10	gamma-delta T	FNDC3A
8.43504e-14	0.322402	0.265	0.041	9.43459e-10	gamma-delta T	FES
3.93341e-13	0.932597	0.816	0.396	4.39952e-09	gamma-delta T	BTG1
4.30464e-13	0.932911	0.837	0.407	4.81474e-09	gamma-delta T	ARID5B
4.68514e-13	0.468852	0.429	0.1	5.24033e-09	gamma-delta T	DNAH8
7.35275e-13	1.05518	0.98	0.623	8.22405e-09	gamma-delta T	REL
7.96989e-13	1.38262	0.878	0.599	8.91432e-09	gamma-delta T	NR4A1
1.8873e-12	1.33669	0.796	0.461	2.11095e-08	gamma-delta T	PLIN2
4.06838e-12	0.821862	0.735	0.327	4.55049e-08	gamma-delta T	SORL1
9.26624e-12	1.39973	0.939	0.647	1.03643e-07	gamma-delta T	CXCR4
1.01341e-11	0.392138	0.286	0.055	1.1335e-07	gamma-delta T	RCC1L
1.03182e-11	0.770869	0.694	0.285	1.15409e-07	gamma-delta T	FGL2
1.53115e-11	0.48333	0.327	0.072	1.7126e-07	gamma-delta T	LONRF3
2.12511e-11	0.500444	0.51	0.15	2.37693e-07	gamma-delta T	TNFRSF18
2.42925e-11	0.399152	0.469	0.127	2.71711e-07	gamma-delta T	TIAM1
2.76336e-11	0.782485	0.816	0.403	3.09081e-07	gamma-delta T	FOSL2
7.34009e-11	1.05663	0.735	0.38	8.20989e-07	gamma-delta T	ZCCHC2
8.92623e-11	0.645338	0.367	0.094	9.98398e-07	gamma-delta T	RCN2
1.48734e-10	0.387707	0.286	0.06	1.66359e-06	gamma-delta T	RCAN1
2.44674e-10	0.471595	0.286	0.061	2.73668e-06	gamma-delta T	LIMCH1
2.51692e-10	0.380537	0.286	0.061	2.81518e-06	gamma-delta T	COX11
3.06637e-10	0.657961	0.592	0.222	3.42973e-06	gamma-delta T	ENSCAFG00000007112
4.2457e-10	0.729218	0.837	0.432	4.74882e-06	gamma-delta T	CDKN1A
6.14152e-10	0.572109	0.531	0.188	6.86929e-06	gamma-delta T	RAP1A
6.85839e-10	0.74363	0.755	0.448	7.67111e-06	gamma-delta T	LAMTOR4
7.81976e-10	0.333099	0.347	0.085	8.74641e-06	gamma-delta T	AUTS2
8.18904e-10	0.91371	0.796	0.387	9.15944e-06	gamma-delta T	DDIT4
9.39712e-10	1.04924	0.592	0.233	1.05107e-05	gamma-delta T	PAPOLG
1.09224e-09	0.794149	0.735	0.356	1.22167e-05	gamma-delta T	CYTIP
1.49393e-09	1.28909	0.918	0.606	1.67096e-05	gamma-delta T	ARIH1
1.88337e-09	0.56957	0.531	0.189	2.10655e-05	gamma-delta T	PTGER4
2.07622e-09	0.61637	0.98	0.997	2.32226e-05	gamma-delta T	ENSCAFG00000042212
3.60761e-09	0.351947	0.388	0.112	4.03511e-05	gamma-delta T	ENSCAFG00000014028
4.03445e-09	1.00589	0.653	0.297	4.51254e-05	gamma-delta T	GNA13
4.82623e-09	0.416846	0.265	0.059	5.39814e-05	gamma-delta T	PTPRM
5.59895e-09	0.639718	1	0.984	6.26242e-05	gamma-delta T	RPL15
6.04941e-09	0.397339	0.388	0.115	6.76626e-05	gamma-delta T	NFE2L2
8.01252e-09	0.574699	0.51	0.185	8.962e-05	gamma-delta T	CEP135
8.43155e-09	0.355446	0.306	0.078	9.43069e-05	gamma-delta T	LPAR6
8.86208e-09	0.615309	0.98	0.991	9.91224e-05	gamma-delta T	ENSCAFG00000045333
9.29824e-09	0.55003	0.592	0.247	0.000104001	gamma-delta T	MCUB
9.49395e-09	0.383213	0.347	0.097	0.00010619	gamma-delta T	ANKRD13A
1.0322e-08	0.365227	0.429	0.136	0.000115452	gamma-delta T	SCYL2
1.08342e-08	0.462284	0.327	0.09	0.000121181	gamma-delta T	MICAL2
1.26687e-08	0.919189	0.612	0.262	0.0001417	gamma-delta T	APC
1.71288e-08	0.595906	0.98	0.988	0.000191586	gamma-delta T	RPL18
2.24233e-08	0.322303	0.347	0.099	0.000250805	gamma-delta T	KLRG1
2.61461e-08	0.537149	0.449	0.16	0.000292444	gamma-delta T	ZNF622
2.66487e-08	0.654131	0.816	0.431	0.000298065	gamma-delta T	EMB
3.12616e-08	0.476027	0.449	0.159	0.000349661	gamma-delta T	TOMM70
3.27498e-08	0.441763	0.367	0.112	0.000366306	gamma-delta T	GOLIM4
3.58132e-08	0.484753	1	0.993	0.00040057	gamma-delta T	RPS26
4.1029e-08	0.728866	0.551	0.229	0.000458909	gamma-delta T	H2AC18
5.28626e-08	0.951596	0.796	0.458	0.000591269	gamma-delta T	RBMS1
6.30371e-08	1.08649	0.735	0.443	0.00070507	gamma-delta T	CCNH
6.49379e-08	0.349027	0.612	0.241	0.00072633	gamma-delta T	RAB11FIP1
6.58817e-08	0.835311	0.959	0.924	0.000736887	gamma-delta T	ENSCAFG00000017688
6.89823e-08	0.827857	0.755	0.445	0.000771567	gamma-delta T	ESYT3
7.05552e-08	0.733191	0.673	0.325	0.00078916	gamma-delta T	TESPA1
7.42573e-08	0.845164	1	0.948	0.000830568	gamma-delta T	JUND
9.20333e-08	0.793779	0.714	0.393	0.00102939	gamma-delta T	TIPARP
1.01259e-07	0.676719	0.592	0.286	0.00113258	gamma-delta T	RERE
1.11346e-07	0.276879	0.265	0.068	0.0012454	gamma-delta T	LYN
1.42807e-07	0.420571	0.347	0.107	0.00159729	gamma-delta T	SVIL
1.48237e-07	0.667283	0.571	0.278	0.00165803	gamma-delta T	NFKBID
1.64433e-07	0.574538	0.959	0.686	0.00183918	gamma-delta T	ABRACL
1.65429e-07	0.74759	0.755	0.481	0.00185032	gamma-delta T	INPP5D
2.24178e-07	0.93697	0.714	0.424	0.00250743	gamma-delta T	BAZ1A
2.40507e-07	0.316258	0.286	0.08	0.00269007	gamma-delta T	CARNMT1
2.49893e-07	0.411889	0.265	0.072	0.00279506	gamma-delta T	C2CD6
2.56281e-07	0.500637	0.408	0.142	0.00286651	gamma-delta T	CHSY1
2.69387e-07	0.945843	0.755	0.483	0.00301309	gamma-delta T	JAK2
2.94089e-07	0.315856	0.265	0.072	0.00328939	gamma-delta T	RIN3
3.82784e-07	0.560857	0.918	0.585	0.00428144	gamma-delta T	IL7R
3.97664e-07	0.49005	0.755	0.413	0.00444787	gamma-delta T	NDEL1
4.20452e-07	0.540216	0.98	0.992	0.00470275	gamma-delta T	RPL13
4.27634e-07	0.507521	0.98	0.993	0.00478309	gamma-delta T	RPL32
4.83791e-07	0.43293	0.347	0.115	0.0054112	gamma-delta T	PDE4A
5.04259e-07	0.54295	0.98	0.986	0.00564014	gamma-delta T	RPS3A
5.2582e-07	0.555604	0.98	0.989	0.0058813	gamma-delta T	RPS4X
5.56336e-07	0.408786	0.347	0.113	0.00622262	gamma-delta T	CDR2
5.63855e-07	0.560101	0.98	0.982	0.00630672	gamma-delta T	ENSCAFG00000046992
6.47487e-07	0.691704	0.694	0.417	0.00724214	gamma-delta T	FOSB
7.2625e-07	0.642713	1	0.927	0.00812311	gamma-delta T	EEF1A1
7.90611e-07	0.350683	0.388	0.139	0.00884298	gamma-delta T	PER1
8.96462e-07	0.507195	0.592	0.285	0.0100269	gamma-delta T	HMGN3
9.63001e-07	0.604217	0.653	0.343	0.0107712	gamma-delta T	ENSCAFG00000047685
1.02739e-06	0.307629	0.265	0.077	0.0114914	gamma-delta T	ACOT7
1.15287e-06	0.343062	0.347	0.118	0.0128949	gamma-delta T	CAMKK2
1.16157e-06	0.345147	0.327	0.108	0.0129922	gamma-delta T	CTC1
1.29334e-06	0.482727	1	0.995	0.014466	gamma-delta T	RPS24
1.34152e-06	0.376546	0.408	0.158	0.0150049	gamma-delta T	FMR1
1.48922e-06	0.637146	0.633	0.355	0.016657	gamma-delta T	OXR1
1.60775e-06	0.346663	0.347	0.12	0.0179826	gamma-delta T	KDM6B
1.72982e-06	0.651764	0.776	0.541	0.019348	gamma-delta T	SEC61B
2.19668e-06	0.592869	0.98	0.808	0.0245699	gamma-delta T	LGALS1
2.30799e-06	0.503316	0.98	0.979	0.0258149	gamma-delta T	RPL10A
2.47792e-06	0.465225	0.98	0.991	0.0277155	gamma-delta T	RPS15A
2.50507e-06	0.791718	0.755	0.503	0.0280192	gamma-delta T	SUCO
2.75068e-06	0.460624	1	0.989	0.0307663	gamma-delta T	ENSCAFG00000029884
3.03213e-06	0.297428	0.347	0.118	0.0339144	gamma-delta T	DNAJA4
3.12778e-06	0.455426	0.551	0.268	0.0349842	gamma-delta T	ENSCAFG00000030323
3.15431e-06	0.334811	0.429	0.172	0.0352809	gamma-delta T	ENSCAFG00000044253
3.30282e-06	0.524669	0.49	0.218	0.0369421	gamma-delta T	PPP4R3A
3.38274e-06	0.261114	0.347	0.12	0.0378359	gamma-delta T	GOLGA7
3.62411e-06	0.555672	0.694	0.405	0.0405356	gamma-delta T	ATP11B
3.7678e-06	0.466217	0.98	0.988	0.0421429	gamma-delta T	RPS27A
3.83278e-06	0.571977	0.98	0.959	0.0428696	gamma-delta T	NACA
3.89439e-06	0.457247	0.531	0.255	0.0435588	gamma-delta T	CCND2
4.23068e-06	0.456873	0.98	0.988	0.0473202	gamma-delta T	RPL23
4.42701e-06	0.441138	0.98	0.988	0.0495161	gamma-delta T	RPS13
7.64477e-177	0.884258	0.481	0.002	8.55067e-173	NK	SNCG
3.55257e-94	0.592672	0.37	0.004	3.97355e-90	NK	F2RL3
1.44445e-82	2.89423	0.926	0.052	1.61561e-78	NK	ENSCAFG00000029542
5.60609e-75	0.793228	0.296	0.004	6.27041e-71	NK	SH3YL1
7.12115e-50	1.01778	0.593	0.034	7.96501e-46	NK	ENSCAFG00000028587
1.80905e-47	0.639874	0.37	0.013	2.02342e-43	NK	KIT
1.7413e-35	1.6832	0.926	0.123	1.94764e-31	NK	KLRB1
1.91429e-35	0.919144	0.556	0.043	2.14114e-31	NK	FCER1G
4.44169e-32	1.09868	0.593	0.056	4.96803e-28	NK	PPM1H
9.55247e-30	0.580189	0.444	0.032	1.06844e-25	NK	MAP3K8
1.11877e-29	1.54534	0.889	0.14	1.25135e-25	NK	KLRK1
3.97856e-28	1.57363	0.852	0.138	4.45002e-24	NK	CTSW
1.72081e-27	1.32734	0.593	0.063	1.92472e-23	NK	CRTAM
9.28836e-27	1.14565	0.741	0.099	1.0389e-22	NK	NCR3
4.22729e-22	0.311497	0.259	0.015	4.72822e-18	NK	ODF3B
3.81273e-21	1.07842	0.778	0.142	4.26454e-17	NK	IL18R1
3.82033e-21	2.24729	0.926	0.261	4.27304e-17	NK	ADIRF
5.6961e-21	0.858031	0.37	0.033	6.37109e-17	NK	MOV10L1
2.43477e-20	0.539389	0.444	0.047	2.72329e-16	NK	C9H17orf64
1.28744e-19	1.48988	0.778	0.15	1.44001e-15	NK	TNFRSF18
6.78179e-19	0.968826	0.704	0.127	7.58543e-15	NK	SNX18
1.37209e-17	0.499632	0.37	0.039	1.53468e-13	NK	MVB12B
2.16456e-17	0.859069	0.481	0.067	2.42106e-13	NK	CLNK
2.49561e-16	0.86211	0.593	0.106	2.79134e-12	NK	SVIL
3.94493e-16	0.591701	0.481	0.071	4.4124e-12	NK	RIN3
9.42442e-16	1.75793	1	0.48	1.05412e-11	NK	INPP5D
9.86518e-16	0.461536	0.259	0.022	1.10342e-11	NK	ATP11A
2.94312e-15	0.663939	0.333	0.037	3.29188e-11	NK	CDK14
3.98327e-15	0.527863	0.37	0.044	4.45529e-11	NK	ENSCAFG00000011098
6.08816e-15	0.445761	0.37	0.045	6.80961e-11	NK	PTPRN2
8.3246e-15	0.722061	0.556	0.1	9.31106e-11	NK	ZMIZ1
3.81848e-14	0.868272	0.815	0.211	4.27097e-10	NK	DAAM1
5.78765e-14	0.798155	0.704	0.165	6.47348e-10	NK	FDFT1
9.80571e-14	0.680079	0.444	0.07	1.09677e-09	NK	BAZ2B
1.17677e-13	1.26186	0.889	0.284	1.31622e-09	NK	CD96
1.36014e-13	0.505175	0.37	0.05	1.52131e-09	NK	PTGDR
1.57432e-13	1.59443	0.815	0.259	1.76088e-09	NK	IL12RB2
2.698e-13	0.939733	0.63	0.135	3.01771e-09	NK	TXK
3.67693e-13	0.764886	0.407	0.062	4.11264e-09	NK	ABCC4
3.68018e-13	1.11436	0.815	0.247	4.11629e-09	NK	RPS6KA2
9.54791e-13	0.91415	0.593	0.123	1.06793e-08	NK	HDAC9
2.31541e-12	0.625214	0.407	0.067	2.58979e-08	NK	MFSD6
4.01831e-12	0.513958	0.481	0.09	4.49448e-08	NK	PSD2
4.93467e-12	0.410055	0.444	0.076	5.51943e-08	NK	STARD3NL
5.13688e-12	0.846626	0.704	0.197	5.7456e-08	NK	RALA
5.46804e-12	0.568435	0.407	0.068	6.11601e-08	NK	PLCG2
2.3301e-11	0.998562	0.815	0.294	2.60622e-07	NK	DYRK3
3.50743e-11	1.10266	0.778	0.259	3.92306e-07	NK	IL2RB
4.24591e-11	0.303613	0.259	0.03	4.74905e-07	NK	SLC16A7
6.28306e-11	0.917101	0.815	0.268	7.0276e-07	NK	AHR
1.14246e-10	0.556463	0.333	0.05	1.27785e-06	NK	PI3
1.53196e-10	0.277603	0.259	0.032	1.7135e-06	NK	GPR132
3.33811e-10	1.28853	1	0.587	3.73368e-06	NK	SYTL3
4.22471e-10	0.500771	0.333	0.055	4.72534e-06	NK	BIRC3
5.29985e-10	1.55869	1	0.614	5.92788e-06	NK	RGS1
8.69673e-10	2.04286	0.296	0.046	9.7273e-06	NK	CSF2
1.06545e-09	0.275334	0.259	0.035	1.1917e-05	NK	CRYBG2
1.13509e-09	0.612578	0.333	0.056	1.2696e-05	NK	CASP4
1.28692e-09	0.555241	0.519	0.125	1.43942e-05	NK	AMZ2
1.29032e-09	0.558297	0.481	0.114	1.44323e-05	NK	RELL1
1.4664e-09	0.345941	0.259	0.036	1.64016e-05	NK	RAB31
1.47237e-09	0.404794	0.481	0.105	1.64685e-05	NK	RARRES2
1.54336e-09	1.36562	0.963	0.639	1.72625e-05	NK	MAN1A1
1.59666e-09	0.868379	0.704	0.229	1.78587e-05	NK	ZFP36
9.46653e-09	0.418892	0.259	0.039	0.000105883	NK	HIP1
9.47906e-09	0.893767	0.63	0.204	0.000106023	NK	BHLHE40
1.39902e-08	0.763995	0.815	0.383	0.00015648	NK	DOCK8
1.57318e-08	0.504202	0.519	0.135	0.000175961	NK	SQLE
1.58715e-08	1.00801	0.852	0.351	0.000177523	NK	PDE3B
2.08129e-08	0.986704	0.852	0.432	0.000232792	NK	RBPJ
2.24957e-08	1.24484	0.889	0.556	0.000251615	NK	EML4
2.28981e-08	1.21592	0.815	0.419	0.000256115	NK	NFKBIA
2.591e-08	0.42376	0.556	0.152	0.000289803	NK	SLC6A6
3.12265e-08	0.683698	0.704	0.255	0.000349268	NK	CCND2
3.75982e-08	0.771727	0.63	0.217	0.000420536	NK	IRAG2
3.784e-08	0.622176	0.63	0.203	0.00042324	NK	CYP51A1
6.43016e-08	0.385114	0.296	0.054	0.000719214	NK	SYK
8.65263e-08	0.893484	0.667	0.28	0.000967796	NK	NFKBID
8.78901e-08	0.418332	0.259	0.044	0.000983051	NK	USP13
9.39025e-08	1.09705	0.667	0.269	0.0010503	NK	TIMP1
9.58414e-08	1.17985	0.556	0.186	0.00107199	NK	XYLT1
1.03285e-07	1.6067	0.852	0.438	0.00115524	NK	NFKB1
1.42441e-07	0.600099	0.519	0.153	0.0015932	NK	MSMO1.1
1.61087e-07	0.911558	0.667	0.272	0.00180176	NK	PRDX6
1.69512e-07	0.478412	0.333	0.072	0.00189599	NK	SIPA1L1
1.82034e-07	0.253394	0.259	0.044	0.00203605	NK	TNS3
2.2797e-07	0.457356	0.593	0.177	0.00254984	NK	MAML3
2.60209e-07	0.281323	0.296	0.057	0.00291043	NK	NVL
2.62441e-07	0.524996	0.556	0.173	0.0029354	NK	CAPN2
2.75929e-07	1.07697	0.926	0.627	0.00308626	NK	REL
2.98593e-07	0.412824	0.444	0.119	0.00333976	NK	FBXO21
3.85371e-07	0.337532	0.259	0.047	0.00431038	NK	ZNF683
3.85847e-07	0.405296	0.407	0.101	0.0043157	NK	MUL1
5.1246e-07	1.00623	0.63	0.253	0.00573186	NK	DENND4A
5.32522e-07	0.704484	0.519	0.162	0.00595626	NK	GCH1
6.81425e-07	0.857465	0.963	0.581	0.00762174	NK	CD44
9.30254e-07	1.10712	0.444	0.133	0.0104049	NK	IL2RA
1.04245e-06	0.455835	0.296	0.064	0.0116598	NK	RCOR1
1.12057e-06	0.486198	0.37	0.094	0.0125336	NK	SPRED2
1.55801e-06	1.16728	0.889	0.556	0.0174264	NK	LTB
1.89848e-06	0.457474	0.296	0.067	0.0212345	NK	CASP12
1.95032e-06	0.437798	0.333	0.079	0.0218143	NK	EPAS1
1.9762e-06	0.802906	0.852	0.419	0.0221038	NK	DENND5A
2.26659e-06	0.273052	0.259	0.052	0.0253519	NK	IL18BP
2.62603e-06	0.485019	0.407	0.117	0.0293722	NK	NFE2L2
2.72067e-06	0.386911	0.296	0.067	0.0304307	NK	APP
2.88957e-06	0.405508	0.259	0.054	0.0323198	NK	SGPL1
2.89538e-06	0.760603	0.704	0.3	0.0323849	NK	GNA13
2.90512e-06	0.391189	0.333	0.083	0.0324938	NK	MAP2K3
3.14469e-06	0.899905	0.741	0.39	0.0351733	NK	LMNA
3.29819e-06	0.275253	0.296	0.067	0.0368903	NK	ENSCAFG00000005346
3.41063e-06	0.373069	0.407	0.113	0.0381479	NK	ATP2B4
3.47795e-06	0.271953	0.259	0.053	0.0389009	NK	TGFBR3
3.5706e-06	0.570101	0.481	0.164	0.0399371	NK	HTT
3.614e-06	0.46253	0.37	0.1	0.0404226	NK	GRAMD1B
