# Supplementary material for: A single-cell RNA sequencing atlas of the healthy canine lung: a foundation for comparative studies
Source: Front Immunol. 2025 Mar 6;16:1501603. doi: 10.3389/fimmu.2025.1501603 (PMC11922831; doi:10.3389/fimmu.2025.1501603)
Supplement: Supplementary file 8 [file Table7.xlsx]

## Sheet: Epithelial cells DEGs
List of differentially expressed genes between each epithelial cell cluster and all other epithelial cells generated using FindMarkers() function
p_val	avg_log2FC	pct.1	pct.2	p_val_adj	cluster	gene
1.05225e-119	3.0535	0.907	0.574	1.37024e-115	Alveolar type 2	SFTPC
2.76123e-116	2.77298	0.887	0.435	3.59567e-112	Alveolar type 2	ENSCAFG00000015754
4.4763e-109	2.47668	0.86	0.378	5.82904e-105	Alveolar type 2	NAPSA
1.57837e-108	2.72718	0.85	0.34	2.05535e-104	Alveolar type 2	C5
8.24137e-105	2.29516	0.858	0.383	1.07319e-100	Alveolar type 2	LRRK2
5.67679e-104	2.60571	0.819	0.347	7.39232e-100	Alveolar type 2	SLC34A2
2.15321e-93	2.39149	0.836	0.387	2.8039e-89	Alveolar type 2	ACOXL
1.14332e-92	2.03089	0.821	0.387	1.48883e-88	Alveolar type 2	FADS1
5.13508e-92	1.94043	0.898	0.565	6.6869e-88	Alveolar type 2	MAN1A1
1.27123e-91	1.81679	0.827	0.421	1.65539e-87	Alveolar type 2	SFTPB
2.97611e-89	1.8322	0.82	0.365	3.8755e-85	Alveolar type 2	CTSH
8.02608e-89	1.43742	0.758	0.261	1.04516e-84	Alveolar type 2	ENSCAFG00000047343
8.23111e-85	1.6562	0.892	0.441	1.07186e-80	Alveolar type 2	GNG11
1.24179e-83	1.51259	0.836	0.381	1.61706e-79	Alveolar type 2	CTSC
6.08997e-81	2.07028	0.896	0.804	7.93036e-77	Alveolar type 2	NPC2
1.12545e-79	1.3397	0.76	0.297	1.46557e-75	Alveolar type 2	ENSCAFG00000046360
1.10215e-77	1.23081	0.825	0.39	1.43522e-73	Alveolar type 2	CD74
2.44142e-76	1.64553	0.793	0.376	3.17922e-72	Alveolar type 2	HLA-DQB2
1.99783e-74	1.38405	0.859	0.599	2.60158e-70	Alveolar type 2	SFTPD
2.14733e-74	1.16888	0.767	0.313	2.79626e-70	Alveolar type 2	DRAM1
6.54474e-74	1.64445	0.755	0.333	8.52256e-70	Alveolar type 2	FILIP1
1.53334e-73	1.7931	0.843	0.613	1.99672e-69	Alveolar type 2	FKBP11
3.39199e-72	1.18547	0.726	0.284	4.41704e-68	Alveolar type 2	TMEM116
1.78838e-69	1.31415	0.768	0.358	2.32883e-65	Alveolar type 2	CDO1
3.06987e-69	1.41022	0.834	0.5	3.99759e-65	Alveolar type 2	SECISBP2L
3.35063e-69	1.57557	0.706	0.284	4.36319e-65	Alveolar type 2	BMP1
3.29727e-67	1.37885	0.686	0.25	4.29371e-63	Alveolar type 2	ROS1
3.92704e-67	1.33785	0.746	0.378	5.11379e-63	Alveolar type 2	CDS1
1.6677e-66	2.11496	0.901	0.757	2.17168e-62	Alveolar type 2	PDE4D
8.21956e-66	1.73802	0.864	0.644	1.07035e-61	Alveolar type 2	ENSCAFG00000031706
4.88888e-65	1.63772	0.785	0.502	6.3663e-61	Alveolar type 2	OAT
4.9936e-65	1.26892	0.858	0.502	6.50267e-61	Alveolar type 2	DLA-DRA
6.53863e-64	0.97105	0.873	0.428	8.5146e-60	Alveolar type 2	AQP1
7.24701e-63	1.29567	0.775	0.345	9.43705e-59	Alveolar type 2	PLA2G1B
3.8912e-61	1.11581	0.725	0.34	5.06712e-57	Alveolar type 2	ZDHHC3
3.51044e-60	1.05713	0.699	0.282	4.57129e-56	Alveolar type 2	MME
1.03778e-59	1.05146	0.72	0.311	1.35139e-55	Alveolar type 2	SLC39A8
7.414e-58	0.985544	0.694	0.32	9.6545e-54	Alveolar type 2	ACSL5
2.51555e-56	1.16628	0.632	0.223	3.27574e-52	Alveolar type 2	PRKCQ
2.60905e-56	1.13484	0.778	0.444	3.39751e-52	Alveolar type 2	CXCL17
3.50868e-56	1.15085	0.841	0.622	4.569e-52	Alveolar type 2	SCP2
1.02051e-54	1.63055	0.675	0.315	1.32891e-50	Alveolar type 2	DLG2
2.28521e-54	1.13586	0.86	0.723	2.9758e-50	Alveolar type 2	DBI
3.23455e-54	1.20858	0.79	0.428	4.21204e-50	Alveolar type 2	ZNF385B
1.1957e-53	1.17608	0.81	0.491	1.55704e-49	Alveolar type 2	SLC22A23
3.28141e-53	1.0115	0.828	0.529	4.27305e-49	Alveolar type 2	CMTM8
5.01813e-53	0.932772	0.841	0.547	6.53461e-49	Alveolar type 2	ARHGAP29
5.842e-53	0.861961	0.677	0.275	7.60746e-49	Alveolar type 2	EMB
3.51929e-52	1.18471	0.639	0.255	4.58282e-48	Alveolar type 2	PJVK
4.00271e-51	1.06498	0.565	0.176	5.21232e-47	Alveolar type 2	HHIP
6.01733e-51	1.02648	0.743	0.408	7.83577e-47	Alveolar type 2	SFTA2
9.10614e-51	0.936801	0.819	0.529	1.1858e-46	Alveolar type 2	CFI
3.51126e-50	1.03178	0.56	0.185	4.57236e-46	Alveolar type 2	MATN4
1.35738e-49	1.28328	0.643	0.282	1.76758e-45	Alveolar type 2	ARHGAP24
3.56554e-49	1.03648	0.57	0.2	4.64304e-45	Alveolar type 2	TMEM213
5.27363e-49	0.835291	0.525	0.144	6.86733e-45	Alveolar type 2	LGI3
5.88216e-49	0.906852	0.758	0.374	7.65975e-45	Alveolar type 2	ENSCAFG00000023855
1.24667e-48	0.855051	0.645	0.25	1.62342e-44	Alveolar type 2	FZD2
1.33606e-47	1.2297	0.562	0.2	1.73982e-43	Alveolar type 2	ELAPOR2
1.88797e-47	1.07988	0.604	0.259	2.45852e-43	Alveolar type 2	MFSD2A
1.95938e-47	0.846377	0.772	0.495	2.5515e-43	Alveolar type 2	M6PR
1.25716e-46	1.00915	0.678	0.331	1.63707e-42	Alveolar type 2	STMN1
1.26957e-46	0.926833	0.816	0.606	1.65323e-42	Alveolar type 2	SNRPB
1.76303e-46	1.18189	0.76	0.43	2.29582e-42	Alveolar type 2	CACNB2
2.08558e-46	0.908193	0.716	0.376	2.71584e-42	Alveolar type 2	ENSCAFG00000017824
3.7619e-46	0.967629	0.737	0.448	4.89875e-42	Alveolar type 2	CDC42EP5
2.38475e-45	1.0365	0.644	0.311	3.10542e-41	Alveolar type 2	C4BPA
2.76225e-45	0.814729	0.688	0.36	3.59701e-41	Alveolar type 2	ASAH1
6.49378e-45	1.1473	0.611	0.275	8.4562e-41	Alveolar type 2	ACSL4
1.28539e-44	0.936738	0.695	0.401	1.67383e-40	Alveolar type 2	ST3GAL1
2.81921e-44	1.19038	0.792	0.579	3.67117e-40	Alveolar type 2	RAPGEF5
7.51609e-44	0.721637	0.467	0.099	9.78745e-40	Alveolar type 2	CCDC198
9.39897e-44	0.90496	0.904	0.617	1.22393e-39	Alveolar type 2	VIM
9.62874e-44	0.932566	0.739	0.392	1.25385e-39	Alveolar type 2	DLC1
1.63264e-43	0.784791	0.615	0.261	2.12602e-39	Alveolar type 2	ABCA3
1.7579e-43	0.967413	0.754	0.509	2.28914e-39	Alveolar type 2	PON3
2.7263e-43	0.778661	0.637	0.304	3.55018e-39	Alveolar type 2	FCGRT
9.06618e-43	1.04411	0.824	0.673	1.1806e-38	Alveolar type 2	MPC2
1.17561e-42	1.23601	0.654	0.351	1.53087e-38	Alveolar type 2	MCCC1
1.48973e-42	1.30346	0.642	0.331	1.93993e-38	Alveolar type 2	SNX25
6.66364e-42	0.883757	0.581	0.227	8.67739e-38	Alveolar type 2	ANPEP
2.05248e-41	1.37549	0.563	0.239	2.67273e-37	Alveolar type 2	ETV5
4.44168e-41	0.619007	0.454	0.106	5.78396e-37	Alveolar type 2	LPCAT1
6.36038e-41	1.35333	0.831	0.649	8.28249e-37	Alveolar type 2	BTBD9
1.13081e-40	0.957394	0.491	0.151	1.47254e-36	Alveolar type 2	ATP13A4
1.00373e-39	1.07357	0.842	0.685	1.30706e-35	Alveolar type 2	ENSCAFG00000009692
1.00831e-39	0.795287	0.727	0.439	1.31302e-35	Alveolar type 2	GNPTAB
2.61857e-39	0.902313	0.696	0.405	3.40991e-35	Alveolar type 2	IRX5
2.81828e-39	0.80324	0.867	0.671	3.66997e-35	Alveolar type 2	HSD17B13
4.92079e-39	0.728514	0.73	0.414	6.40785e-35	Alveolar type 2	ADGRF5
6.76933e-39	0.442754	0.844	0.471	8.81502e-35	Alveolar type 2	CLDN18
8.83544e-39	0.703191	0.618	0.275	1.15055e-34	Alveolar type 2	PDPN
1.16919e-38	0.641125	0.418	0.083	1.52252e-34	Alveolar type 2	TMEM243
1.24458e-38	0.737067	0.408	0.072	1.6207e-34	Alveolar type 2	SLC6A3
1.41863e-38	0.665333	0.662	0.324	1.84734e-34	Alveolar type 2	CALM3
1.61652e-38	0.564699	0.911	0.687	2.10504e-34	Alveolar type 2	ASPH
6.00106e-38	0.735864	0.697	0.358	7.81458e-34	Alveolar type 2	TGM2
7.09086e-38	0.749599	0.725	0.459	9.23371e-34	Alveolar type 2	TMEM30A
9.2695e-38	0.782914	0.396	0.072	1.20707e-33	Alveolar type 2	HEPH
1.79121e-37	0.7431	0.539	0.214	2.33251e-33	Alveolar type 2	SEPTIN4
2.12943e-37	0.969755	0.734	0.495	2.77295e-33	Alveolar type 2	GTF2H5
2.66689e-37	0.813229	0.655	0.331	3.47283e-33	Alveolar type 2	GPM6A
3.23031e-37	1.05333	0.822	0.664	4.20651e-33	Alveolar type 2	ADAM9
4.29223e-37	0.685007	0.747	0.444	5.58934e-33	Alveolar type 2	PPP2R5A
1.33013e-36	1.04481	0.878	0.795	1.73209e-32	Alveolar type 2	CSTB
1.46734e-36	0.922558	0.705	0.381	1.91077e-32	Alveolar type 2	LDLRAD4
1.68752e-36	0.700559	0.89	0.739	2.19749e-32	Alveolar type 2	ENSCAFG00000037735
3.02876e-36	0.683888	0.535	0.203	3.94405e-32	Alveolar type 2	SORL1
1.08575e-35	0.748132	0.781	0.561	1.41386e-31	Alveolar type 2	ATOX1
1.78912e-35	0.983151	0.526	0.189	2.3298e-31	Alveolar type 2	DIAPH3
2.88903e-35	0.885158	0.767	0.561	3.7621e-31	Alveolar type 2	HERC2
8.60581e-35	0.682753	0.788	0.595	1.12065e-30	Alveolar type 2	LACTB2
1.25965e-34	0.617491	0.619	0.315	1.64031e-30	Alveolar type 2	NECTIN2
1.31289e-34	0.660635	0.785	0.552	1.70965e-30	Alveolar type 2	ENSCAFG00000042572
7.94935e-34	0.750181	0.594	0.282	1.03516e-29	Alveolar type 2	MET
8.04051e-34	0.658166	0.656	0.354	1.04703e-29	Alveolar type 2	CGNL1
8.27711e-34	0.705379	0.889	0.829	1.07785e-29	Alveolar type 2	SSR2
1.4261e-33	1.31111	0.507	0.216	1.85707e-29	Alveolar type 2	CCL26
2.14568e-33	0.681603	0.854	0.545	2.7941e-29	Alveolar type 2	CLIC3
2.25669e-33	0.654797	0.636	0.34	2.93866e-29	Alveolar type 2	TMEM229A
2.67496e-33	0.760823	0.785	0.556	3.48333e-29	Alveolar type 2	ENSCAFG00000041232
5.45373e-33	0.838214	0.501	0.187	7.10185e-29	Alveolar type 2	MCTP1
9.64743e-33	0.553117	0.366	0.065	1.25629e-28	Alveolar type 2	FAM118B
1.11922e-32	0.77852	0.566	0.255	1.45744e-28	Alveolar type 2	DPY19L3
1.18115e-32	0.834143	0.798	0.601	1.53809e-28	Alveolar type 2	MAN1A2
1.28229e-32	0.649782	0.762	0.489	1.6698e-28	Alveolar type 2	MCFD2
1.41293e-32	0.55672	0.368	0.072	1.83992e-28	Alveolar type 2	MCCD1
1.53094e-32	0.933864	0.565	0.273	1.99358e-28	Alveolar type 2	GALNT13
1.63273e-32	0.737447	0.955	0.905	2.12614e-28	Alveolar type 2	FTL
6.18672e-32	1.20252	0.797	0.588	8.05634e-28	Alveolar type 2	FOXP2
1.37174e-31	0.635884	0.932	0.872	1.78627e-27	Alveolar type 2	CD63
1.95156e-31	0.618652	0.606	0.302	2.54132e-27	Alveolar type 2	LDHB
2.42242e-31	0.829807	0.697	0.489	3.15448e-27	Alveolar type 2	PLBD1
2.94113e-31	0.659372	0.647	0.354	3.82994e-27	Alveolar type 2	RASSF8
6.36043e-31	0.908659	0.396	0.11	8.28256e-27	Alveolar type 2	PPM1E
1.36579e-30	0.57861	0.623	0.322	1.77853e-26	Alveolar type 2	JPT1
1.76103e-30	0.772312	0.694	0.446	2.29321e-26	Alveolar type 2	ST7
2.66201e-30	0.667089	0.416	0.122	3.46647e-26	Alveolar type 2	SYTL2
5.28966e-30	0.721941	0.843	0.77	6.8882e-26	Alveolar type 2	ENSCAFG00000019472
5.3708e-30	0.765155	0.409	0.115	6.99386e-26	Alveolar type 2	DISC1
6.81089e-30	0.497352	0.846	0.525	8.86914e-26	Alveolar type 2	CADM1
7.73874e-30	0.743856	0.346	0.065	1.00774e-25	Alveolar type 2	CCR1
9.30131e-30	0.565686	0.525	0.234	1.21122e-25	Alveolar type 2	SH3GLB2
2.71256e-29	0.539169	0.507	0.203	3.5323e-25	Alveolar type 2	F11
2.75819e-29	0.577393	0.428	0.144	3.59172e-25	Alveolar type 2	DLA-DQA1
5.50084e-29	0.603192	0.718	0.489	7.16319e-25	Alveolar type 2	ATG3
6.0681e-29	0.63535	0.557	0.275	7.90189e-25	Alveolar type 2	DCBLD1
1.53018e-28	0.444666	0.266	0.02	1.99261e-24	Alveolar type 2	PDZD4
4.94763e-28	0.64835	0.771	0.568	6.44281e-24	Alveolar type 2	IL6ST
1.9365e-27	1.01996	0.889	0.923	2.52171e-23	Alveolar type 2	WFDC2
1.94939e-27	0.691073	0.604	0.36	2.5385e-23	Alveolar type 2	DAB2IP
3.05409e-27	0.65514	0.468	0.194	3.97703e-23	Alveolar type 2	HIP1
3.50162e-27	0.403512	0.681	0.351	4.55982e-23	Alveolar type 2	ENSCAFG00000013413
6.13338e-27	0.574642	0.533	0.259	7.98688e-23	Alveolar type 2	ACLY
6.83781e-27	1.06094	0.371	0.106	8.9042e-23	Alveolar type 2	TRHR
7.51386e-27	0.572733	0.626	0.376	9.78455e-23	Alveolar type 2	GGCX
9.86571e-27	0.8059	0.613	0.365	1.28471e-22	Alveolar type 2	PPP1R14C
1.15394e-26	0.915668	0.653	0.412	1.50266e-22	Alveolar type 2	STARD13
1.16752e-26	0.580592	0.491	0.203	1.52034e-22	Alveolar type 2	GSAP
2.03707e-26	0.660837	0.669	0.417	2.65268e-22	Alveolar type 2	PREPL
2.23028e-26	0.559784	0.505	0.223	2.90427e-22	Alveolar type 2	DIPK1A
3.1395e-26	0.558928	0.341	0.083	4.08826e-22	Alveolar type 2	MEF2C
3.32365e-26	0.753991	0.344	0.092	4.32806e-22	Alveolar type 2	KCNN2
3.83512e-26	1.40781	0.41	0.169	4.99409e-22	Alveolar type 2	SCRG1
4.1891e-26	0.547173	0.519	0.23	5.45505e-22	Alveolar type 2	MAPRE2
4.70138e-26	0.504706	0.5	0.223	6.12214e-22	Alveolar type 2	MSN
5.91303e-26	0.497786	0.456	0.18	7.69995e-22	Alveolar type 2	CCDC68
6.81044e-26	0.537291	0.771	0.586	8.86855e-22	Alveolar type 2	MRPL14
7.27466e-26	0.433286	0.799	0.601	9.47306e-22	Alveolar type 2	C9H17orf58
8.0552e-26	0.809943	0.733	0.523	1.04895e-21	Alveolar type 2	ATP8A1
9.9391e-26	0.470893	0.347	0.09	1.29427e-21	Alveolar type 2	ENSCAFG00000003221
1.23644e-25	0.538876	0.699	0.482	1.61009e-21	Alveolar type 2	COX17
1.43104e-25	0.47102	0.369	0.11	1.8635e-21	Alveolar type 2	RBM28
2.28753e-25	0.400021	0.872	0.685	2.97882e-21	Alveolar type 2	MGST3
2.5962e-25	0.552796	0.26	0.032	3.38077e-21	Alveolar type 2	PPP2R2B
3.97049e-25	0.505931	0.943	0.91	5.17037e-21	Alveolar type 2	NUPR1
4.5125e-25	0.38453	0.978	0.89	5.87618e-21	Alveolar type 2	DLA-64
6.4151e-25	0.567056	0.626	0.405	8.35374e-21	Alveolar type 2	ANP32E
8.94241e-25	0.480153	0.465	0.191	1.16448e-20	Alveolar type 2	RPP40
1.03401e-24	0.457219	0.318	0.072	1.34649e-20	Alveolar type 2	ENSCAFG00000004942
1.33414e-24	0.802005	0.92	0.833	1.73732e-20	Alveolar type 2	DPYD
1.46768e-24	0.46	0.423	0.164	1.91122e-20	Alveolar type 2	PGS1
1.88805e-24	0.758868	0.604	0.372	2.45862e-20	Alveolar type 2	TMEM135
2.7513e-24	0.516614	0.676	0.437	3.58274e-20	Alveolar type 2	EBPL
2.79038e-24	0.833717	0.672	0.486	3.63363e-20	Alveolar type 2	LRCH1
3.32698e-24	0.797792	0.643	0.432	4.33239e-20	Alveolar type 2	DOCK9
3.51297e-24	0.527306	0.559	0.313	4.57459e-20	Alveolar type 2	DRAM2
8.33741e-24	1.08753	0.745	0.579	1.0857e-19	Alveolar type 2	ERBB4
9.91186e-24	0.541342	0.468	0.203	1.29072e-19	Alveolar type 2	FRMD4B
1.10217e-23	0.535719	0.909	0.887	1.43525e-19	Alveolar type 2	CYBA
2.47256e-23	0.74864	0.669	0.457	3.21977e-19	Alveolar type 2	PPP1R9A
2.97615e-23	0.438352	0.379	0.131	3.87555e-19	Alveolar type 2	SEPTIN6
3.03007e-23	0.555231	0.6	0.372	3.94575e-19	Alveolar type 2	LGMN
3.33594e-23	0.548255	0.514	0.245	4.34406e-19	Alveolar type 2	MVB12B
4.28406e-23	0.397412	0.389	0.126	5.57871e-19	Alveolar type 2	RASSF2
5.43718e-23	0.662276	0.282	0.056	7.08029e-19	Alveolar type 2	SYNPO2
6.70278e-23	0.995174	0.349	0.124	8.72837e-19	Alveolar type 2	LGR5
8.39776e-23	0.786202	0.623	0.41	1.09356e-18	Alveolar type 2	ABL1
1.39481e-22	0.392253	0.834	0.61	1.81632e-18	Alveolar type 2	DLA88
1.74829e-22	2.03867	0.418	0.196	2.27662e-18	Alveolar type 2	CCL7
1.78309e-22	0.472989	0.604	0.342	2.32194e-18	Alveolar type 2	COBL
2.28472e-22	0.613189	0.681	0.428	2.97516e-18	Alveolar type 2	MAGI2
2.67052e-22	0.513991	0.463	0.218	3.47755e-18	Alveolar type 2	IRX3
2.7332e-22	0.403571	0.558	0.266	3.55918e-18	Alveolar type 2	SCD5
3.01867e-22	0.481805	0.811	0.662	3.93091e-18	Alveolar type 2	NDUFV2
4.03231e-22	0.575255	0.59	0.378	5.25088e-18	Alveolar type 2	RNF145
4.24411e-22	0.491498	0.361	0.115	5.52668e-18	Alveolar type 2	ITGA1
4.93007e-22	1.44215	0.393	0.178	6.41994e-18	Alveolar type 2	LCN15
6.70878e-22	0.512666	0.405	0.167	8.73617e-18	Alveolar type 2	MAPK13
8.11424e-22	0.431558	0.391	0.14	1.05664e-17	Alveolar type 2	DMTF1
1.13787e-21	0.474963	0.4	0.158	1.48173e-17	Alveolar type 2	TMEM140
1.19097e-21	0.415653	0.413	0.158	1.55088e-17	Alveolar type 2	SMS
1.53107e-21	0.47526	0.454	0.209	1.99376e-17	Alveolar type 2	DLA-DMA
1.77424e-21	0.527747	0.929	0.901	2.31041e-17	Alveolar type 2	KRT18
1.82593e-21	0.409264	0.426	0.167	2.37773e-17	Alveolar type 2	GRAMD2A
2.46171e-21	0.451106	0.805	0.64	3.20564e-17	Alveolar type 2	SH3BGRL3
2.50335e-21	0.489817	0.537	0.288	3.25986e-17	Alveolar type 2	MBIP
2.95294e-21	0.373724	0.288	0.07	3.84532e-17	Alveolar type 2	TMTC4
5.77011e-21	0.593916	0.592	0.349	7.51383e-17	Alveolar type 2	CRADD
6.8326e-21	0.574454	0.519	0.286	8.89742e-17	Alveolar type 2	FSD1L
1.32427e-20	0.443866	0.33	0.099	1.72447e-16	Alveolar type 2	MITF
1.9557e-20	0.468382	0.358	0.122	2.54671e-16	Alveolar type 2	PCDH17
2.33612e-20	0.511613	0.306	0.092	3.04209e-16	Alveolar type 2	CD36
2.47267e-20	0.509892	0.799	0.626	3.21991e-16	Alveolar type 2	MGAT4A
2.79126e-20	0.374265	0.289	0.072	3.63478e-16	Alveolar type 2	PHKA2
3.21062e-20	0.516352	0.416	0.189	4.18087e-16	Alveolar type 2	CDC42EP3
5.97261e-20	0.636871	0.451	0.227	7.77753e-16	Alveolar type 2	THSD4
6.20059e-20	0.459772	0.545	0.302	8.07441e-16	Alveolar type 2	ACSS1
7.50247e-20	0.580469	0.561	0.327	9.76972e-16	Alveolar type 2	DESI2
8.73841e-20	0.463669	0.806	0.676	1.13792e-15	Alveolar type 2	NUDT9
9.15443e-20	0.557161	0.481	0.252	1.19209e-15	Alveolar type 2	CCDC141
1.35066e-19	0.566327	0.365	0.137	1.75882e-15	Alveolar type 2	CACNA1C
1.39987e-19	0.456593	0.45	0.221	1.82291e-15	Alveolar type 2	SDC4
3.108e-19	0.403345	0.785	0.545	4.04724e-15	Alveolar type 2	BCAM
3.53494e-19	0.489259	0.324	0.101	4.6032e-15	Alveolar type 2	TINAG
4.9341e-19	0.509321	0.659	0.491	6.42518e-15	Alveolar type 2	GNG10
5.88271e-19	0.598932	0.868	0.815	7.66046e-15	Alveolar type 2	DCXR
6.84291e-19	0.388769	0.428	0.2	8.91084e-15	Alveolar type 2	CA13
7.21263e-19	0.467461	0.602	0.358	9.39229e-15	Alveolar type 2	NPNT
7.35783e-19	0.400767	0.465	0.232	9.58137e-15	Alveolar type 2	EXOSC7
7.60771e-19	0.53076	0.445	0.214	9.90676e-15	Alveolar type 2	ATP11A
8.18582e-19	0.736943	0.583	0.387	1.06596e-14	Alveolar type 2	TMEM245
8.39031e-19	0.400111	0.785	0.626	1.09259e-14	Alveolar type 2	NDUFB4
8.41343e-19	0.420449	0.737	0.568	1.0956e-14	Alveolar type 2	CCDC186
1.11067e-18	0.48121	0.262	0.065	1.44632e-14	Alveolar type 2	TMEM163
1.30057e-18	0.378883	0.292	0.083	1.6936e-14	Alveolar type 2	CD38
1.41682e-18	0.633866	0.583	0.374	1.84499e-14	Alveolar type 2	HDAC9
1.66944e-18	0.494373	0.528	0.295	2.17395e-14	Alveolar type 2	XDH
1.72766e-18	0.351716	0.72	0.475	2.24975e-14	Alveolar type 2	IGFBP6
2.49247e-18	0.419125	0.598	0.378	3.2457e-14	Alveolar type 2	HEXB
3.26531e-18	0.480903	0.742	0.606	4.25209e-14	Alveolar type 2	ENSCAFG00000042747
3.71968e-18	0.42862	0.715	0.538	4.84377e-14	Alveolar type 2	SLC25A5
3.80236e-18	0.437954	0.447	0.218	4.95144e-14	Alveolar type 2	AP2A2
4.8484e-18	0.411809	0.615	0.417	6.31359e-14	Alveolar type 2	LMAN1
6.07357e-18	0.385972	0.609	0.374	7.909e-14	Alveolar type 2	TUSC3
6.39655e-18	1.23779	0.569	0.385	8.32959e-14	Alveolar type 2	ENSCAFG00000042696
1.16965e-17	0.428141	0.843	0.734	1.52312e-13	Alveolar type 2	ATP6V0E1
1.21258e-17	0.266458	0.873	0.671	1.57902e-13	Alveolar type 2	HSPB8
1.22601e-17	0.389685	0.309	0.106	1.59651e-13	Alveolar type 2	ST6GAL1
1.46973e-17	0.430379	0.819	0.723	1.91388e-13	Alveolar type 2	SELENOF
1.73421e-17	0.449865	0.463	0.241	2.25829e-13	Alveolar type 2	ANAPC4
1.73962e-17	0.300592	0.262	0.068	2.26533e-13	Alveolar type 2	DHCR24
2.09083e-17	0.377002	0.488	0.264	2.72268e-13	Alveolar type 2	ASPSCR1
2.09941e-17	0.377623	0.431	0.207	2.73385e-13	Alveolar type 2	APH1A
2.51401e-17	0.615408	0.611	0.396	3.27375e-13	Alveolar type 2	APBB2
2.94333e-17	0.463096	0.414	0.176	3.8328e-13	Alveolar type 2	FMN2
4.08729e-17	0.559535	0.565	0.36	5.32247e-13	Alveolar type 2	FNIP2
4.67505e-17	0.285921	0.488	0.248	6.08785e-13	Alveolar type 2	CA4
5.46853e-17	0.380705	0.672	0.468	7.12112e-13	Alveolar type 2	INSIG2
6.46508e-17	0.382091	0.6	0.392	8.41883e-13	Alveolar type 2	GLO1
6.49412e-17	0.510526	0.802	0.633	8.45664e-13	Alveolar type 2	DST
7.58986e-17	0.314317	0.317	0.108	9.88351e-13	Alveolar type 2	OLFML1
1.11846e-16	1.10733	0.375	0.191	1.45646e-12	Alveolar type 2	NLGN1
1.80634e-16	0.432918	0.973	0.966	2.35222e-12	Alveolar type 2	ENSCAFG00000013905
2.5567e-16	0.36082	0.848	0.721	3.32934e-12	Alveolar type 2	PEBP1
2.88103e-16	0.358953	0.409	0.187	3.75167e-12	Alveolar type 2	ETS1
3.04123e-16	0.410993	0.472	0.25	3.96029e-12	Alveolar type 2	TMEM63B
3.26331e-16	0.622161	0.764	0.649	4.24948e-12	Alveolar type 2	FNDC3A
4.56539e-16	0.403592	0.423	0.223	5.94505e-12	Alveolar type 2	SAP30
4.88684e-16	0.272219	0.906	0.755	6.36364e-12	Alveolar type 2	GSTO1
9.52575e-16	0.403499	0.375	0.171	1.24044e-11	Alveolar type 2	ZNRF3
1.21813e-15	0.368084	0.674	0.482	1.58625e-11	Alveolar type 2	RILPL2
1.43681e-15	0.363058	0.711	0.529	1.87101e-11	Alveolar type 2	ENSCAFG00000024271
1.7899e-15	0.358228	0.887	0.806	2.33081e-11	Alveolar type 2	OAZ1
2.67691e-15	0.455471	0.509	0.284	3.48588e-11	Alveolar type 2	RASGRF2
2.83547e-15	0.312341	0.255	0.079	3.69235e-11	Alveolar type 2	TRPV6
2.85863e-15	0.350682	0.447	0.248	3.72251e-11	Alveolar type 2	CIB2
3.25436e-15	0.439995	0.78	0.646	4.23783e-11	Alveolar type 2	SMG1
3.73825e-15	0.470139	0.501	0.304	4.86795e-11	Alveolar type 2	OSBPL6
3.82848e-15	0.372953	0.338	0.144	4.98544e-11	Alveolar type 2	CYP1B1
4.44092e-15	0.474141	0.607	0.444	5.78297e-11	Alveolar type 2	ETF1
5.52193e-15	0.296838	0.347	0.149	7.19066e-11	Alveolar type 2	DBNDD2
5.82037e-15	0.777741	0.507	0.342	7.57928e-11	Alveolar type 2	XPR1
7.12215e-15	0.346883	0.456	0.252	9.27447e-11	Alveolar type 2	PNPO
7.54205e-15	0.310198	0.252	0.077	9.82126e-11	Alveolar type 2	TBXAS1
7.77231e-15	0.380587	0.3	0.117	1.01211e-10	Alveolar type 2	ENSCAFG00000031682
8.12896e-15	0.425215	0.578	0.378	1.05855e-10	Alveolar type 2	HIPK2
8.37711e-15	0.583445	0.639	0.48	1.09087e-10	Alveolar type 2	ZNF609
1.09989e-14	0.385796	0.405	0.212	1.43227e-10	Alveolar type 2	IKBKB
1.20975e-14	0.442086	0.443	0.243	1.57533e-10	Alveolar type 2	ARHGAP31
1.42816e-14	0.31895	0.474	0.268	1.85975e-10	Alveolar type 2	PPP1CC
1.4493e-14	0.290993	0.274	0.095	1.88728e-10	Alveolar type 2	ANTXR2
1.5071e-14	0.429006	0.454	0.252	1.96254e-10	Alveolar type 2	RGS22
1.5305e-14	0.482926	0.512	0.331	1.99302e-10	Alveolar type 2	SLC24A3
1.76671e-14	0.314588	0.84	0.766	2.30061e-10	Alveolar type 2	ENSCAFG00000000370
1.90408e-14	0.501859	0.839	0.743	2.47949e-10	Alveolar type 2	CD44
2.29773e-14	0.568766	0.64	0.484	2.99211e-10	Alveolar type 2	RANBP17
2.31101e-14	0.498726	0.654	0.471	3.0094e-10	Alveolar type 2	ARHGEF26
3.28623e-14	0.417403	0.43	0.243	4.27933e-10	Alveolar type 2	PLEKHH1
3.41317e-14	0.347417	0.905	0.885	4.44464e-10	Alveolar type 2	CSNK1G1
4.46458e-14	0.399184	0.586	0.39	5.81378e-10	Alveolar type 2	PACSIN2
4.70011e-14	0.492852	0.509	0.333	6.12049e-10	Alveolar type 2	PIP5K1B
5.18721e-14	0.408723	0.297	0.122	6.75479e-10	Alveolar type 2	CLEC16A
5.74861e-14	0.407602	0.864	0.797	7.48584e-10	Alveolar type 2	GPX1
6.28165e-14	0.402756	0.674	0.518	8.17997e-10	Alveolar type 2	SQOR
6.52032e-14	0.37884	0.539	0.345	8.49075e-10	Alveolar type 2	ARL5A
6.55538e-14	0.343123	0.659	0.493	8.53641e-10	Alveolar type 2	NENF
7.44825e-14	0.356267	0.489	0.295	9.69912e-10	Alveolar type 2	BMP7
8.02489e-14	0.285173	0.303	0.122	1.045e-09	Alveolar type 2	STK10
8.0384e-14	0.29849	0.843	0.739	1.04676e-09	Alveolar type 2	VAMP8
8.14113e-14	0.361049	0.423	0.232	1.06014e-09	Alveolar type 2	ACVR1B
9.60392e-14	0.383286	0.566	0.381	1.25062e-09	Alveolar type 2	ARG2
1.17645e-13	0.428946	0.665	0.543	1.53197e-09	Alveolar type 2	DNAJC3
1.1834e-13	0.275807	0.299	0.124	1.54103e-09	Alveolar type 2	MRPL18
1.5848e-13	0.47195	0.376	0.185	2.06372e-09	Alveolar type 2	SHROOM4
1.93867e-13	0.364663	0.44	0.25	2.52453e-09	Alveolar type 2	PAPSS1
2.08414e-13	0.363036	0.869	0.89	2.71396e-09	Alveolar type 2	TSTD1
3.02586e-13	0.638061	0.635	0.5	3.94028e-09	Alveolar type 2	MAML3
3.19911e-13	0.388424	0.473	0.288	4.16588e-09	Alveolar type 2	KLHL2
5.35003e-13	0.283594	0.379	0.191	6.9668e-09	Alveolar type 2	DUSP12
6.73127e-13	0.462033	0.628	0.466	8.76546e-09	Alveolar type 2	DOCK5
7.13246e-13	0.360597	0.423	0.243	9.28789e-09	Alveolar type 2	ZDHHC9
8.22402e-13	0.280124	0.254	0.095	1.07093e-08	Alveolar type 2	FSTL1
8.42258e-13	0.424514	0.449	0.266	1.09679e-08	Alveolar type 2	LRP6
9.23628e-13	0.278041	0.406	0.209	1.20275e-08	Alveolar type 2	AP1M1
9.52795e-13	0.311608	0.294	0.126	1.24073e-08	Alveolar type 2	DGKD
1.00043e-12	0.304761	0.279	0.11	1.30277e-08	Alveolar type 2	FGD6
1.07196e-12	0.278441	0.335	0.158	1.39591e-08	Alveolar type 2	HDAC3
1.17718e-12	0.560791	0.574	0.414	1.53292e-08	Alveolar type 2	THRB
1.19006e-12	0.518131	0.759	0.651	1.5497e-08	Alveolar type 2	DIAPH2
1.40608e-12	0.412211	0.991	0.993	1.831e-08	Alveolar type 2	MT-CO1
1.50138e-12	0.741009	0.521	0.345	1.9551e-08	Alveolar type 2	IL1R1
1.54273e-12	0.328351	0.91	0.847	2.00895e-08	Alveolar type 2	DDX5
1.59334e-12	0.347651	0.531	0.36	2.07485e-08	Alveolar type 2	ENO3
2.52054e-12	0.305023	0.339	0.164	3.28224e-08	Alveolar type 2	RALGAPB
2.56702e-12	0.321511	0.43	0.252	3.34278e-08	Alveolar type 2	HYI
3.68216e-12	0.363804	0.328	0.153	4.79491e-08	Alveolar type 2	PLK2
4.38244e-12	0.297131	0.481	0.293	5.70681e-08	Alveolar type 2	CLSTN1
4.87415e-12	0.271631	0.348	0.171	6.34711e-08	Alveolar type 2	RAB27A
5.35276e-12	0.369961	0.655	0.516	6.97036e-08	Alveolar type 2	ANAPC11
6.46968e-12	0.303883	0.581	0.419	8.42482e-08	Alveolar type 2	WBP2
8.39784e-12	0.298605	0.437	0.257	1.09357e-07	Alveolar type 2	PDE6D
8.52978e-12	0.677605	0.323	0.176	1.11075e-07	Alveolar type 2	POLG2
8.93707e-12	0.38856	0.657	0.5	1.16379e-07	Alveolar type 2	SMC4
9.40622e-12	0.308141	0.439	0.264	1.22488e-07	Alveolar type 2	MND1
1.05654e-11	0.370021	0.551	0.394	1.37583e-07	Alveolar type 2	CYCS
1.19737e-11	0.288362	0.416	0.234	1.55922e-07	Alveolar type 2	UBE2A
1.37236e-11	0.275415	0.353	0.173	1.78708e-07	Alveolar type 2	ITGA9
1.51349e-11	0.518743	0.527	0.374	1.97086e-07	Alveolar type 2	PDE3B
1.66235e-11	0.310455	0.427	0.245	2.16472e-07	Alveolar type 2	H6PD
1.6748e-11	0.353103	0.869	0.847	2.18092e-07	Alveolar type 2	SSR4
1.67977e-11	0.473856	0.692	0.532	2.18739e-07	Alveolar type 2	ITGB6
1.69821e-11	0.272172	0.47	0.286	2.21141e-07	Alveolar type 2	ATP6V0B
1.85629e-11	0.423908	0.707	0.608	2.41725e-07	Alveolar type 2	ALAS1
1.89323e-11	0.345741	0.281	0.124	2.46536e-07	Alveolar type 2	CPEB2
2.02188e-11	0.334513	0.393	0.23	2.63289e-07	Alveolar type 2	USP1
2.38116e-11	0.376222	0.922	0.923	3.10075e-07	Alveolar type 2	ENSCAFG00000043173
2.58524e-11	0.27104	0.356	0.191	3.3665e-07	Alveolar type 2	IDH3A
2.6345e-11	0.348271	0.929	0.926	3.43064e-07	Alveolar type 2	MYO7A
2.81334e-11	0.34764	0.686	0.541	3.66353e-07	Alveolar type 2	SLC25A4
2.8302e-11	0.349661	0.843	0.748	3.68549e-07	Alveolar type 2	JAK1
3.18967e-11	0.290653	0.833	0.741	4.15359e-07	Alveolar type 2	ENSCAFG00000011134
3.71852e-11	0.253324	0.662	0.491	4.84225e-07	Alveolar type 2	YPEL3
3.72965e-11	0.311608	0.724	0.581	4.85675e-07	Alveolar type 2	EIF2S2
4.08786e-11	0.324793	0.549	0.399	5.32321e-07	Alveolar type 2	ENSCAFG00000023205
4.54111e-11	0.321127	0.372	0.203	5.91344e-07	Alveolar type 2	FREM2
4.91469e-11	0.603767	0.585	0.446	6.39991e-07	Alveolar type 2	SLC2A13
5.40184e-11	0.360395	0.56	0.392	7.03428e-07	Alveolar type 2	ATP11B
5.67684e-11	0.252614	0.406	0.23	7.39238e-07	Alveolar type 2	VEGFB
6.78173e-11	0.313722	0.504	0.331	8.83117e-07	Alveolar type 2	ITGAV
7.39184e-11	0.293266	0.582	0.421	9.62565e-07	Alveolar type 2	SMIM12
8.51975e-11	0.320706	0.883	0.836	1.10944e-06	Alveolar type 2	NME2
1.15562e-10	0.323473	0.997	0.991	1.50485e-06	Alveolar type 2	TPT1
1.30895e-10	0.306969	0.403	0.236	1.70452e-06	Alveolar type 2	MAP3K20
1.73882e-10	0.378089	0.629	0.514	2.26429e-06	Alveolar type 2	SLC44A1
1.84584e-10	0.285558	0.893	0.849	2.40365e-06	Alveolar type 2	ENSCAFG00000043577
1.84608e-10	0.358914	0.4	0.239	2.40397e-06	Alveolar type 2	RASA2
1.8519e-10	0.264843	0.303	0.151	2.41154e-06	Alveolar type 2	C1GALT1
1.8838e-10	0.274327	0.54	0.372	2.45308e-06	Alveolar type 2	ABCA1
2.20261e-10	0.427802	0.838	0.786	2.86824e-06	Alveolar type 2	FAT1
2.30567e-10	0.297267	0.54	0.374	3.00244e-06	Alveolar type 2	LRRFIP2
2.47736e-10	0.290786	0.496	0.338	3.22602e-06	Alveolar type 2	PGM1
2.5125e-10	0.366088	0.635	0.507	3.27178e-06	Alveolar type 2	THOC2
2.56351e-10	0.269768	0.747	0.624	3.3382e-06	Alveolar type 2	ENSCAFG00000019360
2.60363e-10	0.265981	0.751	0.601	3.39045e-06	Alveolar type 2	LAMP2
2.7425e-10	0.260888	0.299	0.142	3.57128e-06	Alveolar type 2	MREG
3.06574e-10	0.263372	0.264	0.122	3.99221e-06	Alveolar type 2	AGPAT4
3.15879e-10	0.396725	0.298	0.151	4.11338e-06	Alveolar type 2	HMGB3
3.16968e-10	0.421934	0.536	0.394	4.12755e-06	Alveolar type 2	ACACA
4.25448e-10	0.26597	0.339	0.182	5.54019e-06	Alveolar type 2	ENSCAFG00000031852
4.6935e-10	0.292819	0.293	0.149	6.11187e-06	Alveolar type 2	SCN9A
4.81086e-10	0.303196	0.419	0.266	6.2647e-06	Alveolar type 2	DNAJC6
6.01348e-10	0.367621	0.565	0.412	7.83075e-06	Alveolar type 2	VGLL4
6.15125e-10	0.391576	0.327	0.185	8.01016e-06	Alveolar type 2	GDA
7.05443e-10	0.276159	0.438	0.286	9.18628e-06	Alveolar type 2	NIPSNAP3A
7.10707e-10	0.332873	0.619	0.459	9.25482e-06	Alveolar type 2	PLS1
7.60775e-10	0.253756	0.783	0.662	9.90682e-06	Alveolar type 2	PSMB4
7.67514e-10	0.264839	0.43	0.268	9.99457e-06	Alveolar type 2	CDADC1
7.85196e-10	0.256265	0.277	0.133	1.02248e-05	Alveolar type 2	BMP3
8.29648e-10	0.419372	0.623	0.493	1.08037e-05	Alveolar type 2	UBAC2
9.27864e-10	0.276504	0.721	0.606	1.20826e-05	Alveolar type 2	PSME1
1.00239e-09	0.333	0.314	0.167	1.30531e-05	Alveolar type 2	LCLAT1
1.06294e-09	0.283852	0.47	0.309	1.38416e-05	Alveolar type 2	OSBPL11
1.08488e-09	0.316751	0.519	0.374	1.41273e-05	Alveolar type 2	BRD7
1.11986e-09	0.268858	0.314	0.164	1.45828e-05	Alveolar type 2	KALRN
1.17457e-09	0.284879	0.641	0.509	1.52952e-05	Alveolar type 2	ENSCAFG00000003760
1.23767e-09	0.422123	0.598	0.493	1.6117e-05	Alveolar type 2	ACADM
1.35187e-09	0.42632	0.481	0.336	1.7604e-05	Alveolar type 2	LHFPL6
1.37051e-09	0.265804	0.512	0.34	1.78468e-05	Alveolar type 2	CMC1
1.39408e-09	0.281315	0.753	0.658	1.81537e-05	Alveolar type 2	UQCR10
1.43201e-09	0.250945	0.405	0.248	1.86476e-05	Alveolar type 2	RAB4B
1.59724e-09	0.267742	0.349	0.198	2.07993e-05	Alveolar type 2	ANKRD44
1.97434e-09	0.397108	0.639	0.511	2.57099e-05	Alveolar type 2	FGD4
2.21422e-09	0.257116	0.43	0.27	2.88336e-05	Alveolar type 2	GUK1
2.36358e-09	0.681195	0.742	0.709	3.07785e-05	Alveolar type 2	CADPS2
2.68868e-09	0.290747	0.493	0.327	3.5012e-05	Alveolar type 2	GPAM
4.36355e-09	0.259575	0.642	0.5	5.68221e-05	Alveolar type 2	PLEK2
5.23229e-09	0.367819	0.639	0.514	6.81348e-05	Alveolar type 2	MYO9A
9.3728e-09	0.284951	0.609	0.493	0.000122053	Alveolar type 2	STARD10
9.97122e-09	0.251889	0.971	0.975	0.000129845	Alveolar type 2	ENSCAFG00000018784
1.02496e-08	0.288679	0.811	0.755	0.00013347	Alveolar type 2	USP21
1.04925e-08	0.282511	0.374	0.225	0.000136633	Alveolar type 2	FNBP1
1.07288e-08	0.25137	0.36	0.212	0.000139711	Alveolar type 2	MAPK14
1.09156e-08	0.412296	0.735	0.642	0.000142143	Alveolar type 2	PATJ
1.4851e-08	0.282936	0.57	0.441	0.00019339	Alveolar type 2	ENSCAFG00000007675
1.49615e-08	0.315179	0.574	0.459	0.000194828	Alveolar type 2	TMEM41B
1.53683e-08	0.250079	0.702	0.595	0.000200126	Alveolar type 2	SPCS2
1.61828e-08	0.265987	0.713	0.608	0.000210733	Alveolar type 2	MDH1
1.66993e-08	0.328182	0.511	0.365	0.000217458	Alveolar type 2	ST7L
1.87345e-08	0.370015	0.71	0.581	0.00024396	Alveolar type 2	ZBTB20
3.3851e-08	0.254256	0.806	0.7	0.000440808	Alveolar type 2	ENSCAFG00000018497
3.46038e-08	0.330247	0.335	0.2	0.00045061	Alveolar type 2	MAP3K13
3.53974e-08	0.279568	0.816	0.75	0.000460946	Alveolar type 2	BBLN
3.73861e-08	0.272421	0.59	0.468	0.000486841	Alveolar type 2	AMDHD1
3.98e-08	0.348552	0.611	0.493	0.000518276	Alveolar type 2	CCND1
4.16668e-08	0.265249	0.622	0.5	0.000542585	Alveolar type 2	TAF10
4.63837e-08	0.294601	0.41	0.27	0.000604008	Alveolar type 2	DCAF6
4.7007e-08	0.628198	0.686	0.624	0.000612125	Alveolar type 2	AUTS2
5.08613e-08	0.410865	0.768	0.734	0.000662316	Alveolar type 2	LPP
5.82777e-08	0.372719	0.525	0.39	0.000758892	Alveolar type 2	PTPN12
5.88489e-08	0.307738	0.625	0.52	0.00076633	Alveolar type 2	WASL
6.43759e-08	0.322192	0.528	0.412	0.000838303	Alveolar type 2	TRAM1
6.59212e-08	0.25753	0.837	0.788	0.000858425	Alveolar type 2	MTDH
6.75483e-08	0.265385	0.571	0.453	0.000879615	Alveolar type 2	ENSCAFG00000041860
7.01421e-08	0.376231	0.491	0.363	0.00091339	Alveolar type 2	MTUS2
7.11871e-08	0.350247	0.477	0.345	0.000926999	Alveolar type 2	TLCD4
7.42466e-08	0.512292	0.622	0.516	0.000966839	Alveolar type 2	TEX14
1.15261e-07	0.326571	0.691	0.608	0.00150093	Alveolar type 2	WWC1
1.3723e-07	0.351074	0.389	0.277	0.00178701	Alveolar type 2	MSRB1
1.80548e-07	0.266761	0.696	0.608	0.00235109	Alveolar type 2	ACTR3
1.90384e-07	0.256348	0.774	0.707	0.00247918	Alveolar type 2	FUCA1
2.08962e-07	0.262607	0.604	0.498	0.00272111	Alveolar type 2	BRI3
2.24991e-07	0.261653	0.727	0.631	0.00292984	Alveolar type 2	ATP5F1E
2.28815e-07	0.334131	0.574	0.441	0.00297963	Alveolar type 2	SNTB1
2.50411e-07	0.263369	0.343	0.218	0.00326085	Alveolar type 2	ITSN2
2.87329e-07	0.377679	0.732	0.678	0.0037416	Alveolar type 2	NCOA2
3.63646e-07	0.354213	0.484	0.372	0.0047354	Alveolar type 2	TARBP1
4.06345e-07	0.452757	0.764	0.689	0.00529143	Alveolar type 2	CAMK2D
5.5581e-07	0.28795	0.618	0.502	0.00723775	Alveolar type 2	NPC1
6.00178e-07	0.400202	0.491	0.378	0.00781552	Alveolar type 2	RALGAPA2
6.44205e-07	0.26199	0.622	0.525	0.00838883	Alveolar type 2	BUD23
7.71816e-07	0.284286	0.356	0.23	0.0100506	Alveolar type 2	ASAP2
7.7686e-07	0.278087	0.635	0.541	0.0101163	Alveolar type 2	MANF
8.16571e-07	0.281584	0.49	0.354	0.0106334	Alveolar type 2	ENSCAFG00000012839
8.29116e-07	0.26532	0.433	0.3	0.0107967	Alveolar type 2	LDLR
9.48516e-07	0.286496	0.855	0.788	0.0123516	Alveolar type 2	EIF4A2
9.91868e-07	0.363918	0.507	0.399	0.0129161	Alveolar type 2	SMG6
1.49598e-06	0.274602	0.517	0.401	0.0194807	Alveolar type 2	CA8
1.49966e-06	0.251686	0.565	0.444	0.0195285	Alveolar type 2	RUFY3
1.92411e-06	0.251288	0.311	0.194	0.0250557	Alveolar type 2	UBP1
1.93417e-06	0.312119	0.314	0.194	0.0251868	Alveolar type 2	PDK4
2.59087e-06	0.256886	0.536	0.428	0.0337382	Alveolar type 2	SRSF5
2.92978e-06	0.315908	0.414	0.295	0.0381516	Alveolar type 2	ZNF608
1.60064e-114	1.5524	0.529	0.046	2.08435e-110	Secretory	ITPRID1
2.1271e-104	2.46692	0.773	0.166	2.76991e-100	Secretory	ENSCAFG00000045599	RETNLB
3.19994e-89	1.88409	0.42	0.035	4.16697e-85	Secretory	KCNIP4
1.88748e-88	3.95688	0.95	0.684	2.45787e-84	Secretory	SCGB1A1
1.54696e-76	1.15422	0.353	0.029	2.01445e-72	Secretory	AQP5
2.71167e-76	2.54926	0.525	0.09	3.53113e-72	Secretory	GPX2
1.25026e-68	0.840082	0.399	0.048	1.62809e-64	Secretory	CHL1
7.30752e-65	0.952257	0.563	0.121	9.51585e-61	Secretory	ENSCAFG00000006485
8.74298e-65	1.05336	0.58	0.13	1.13851e-60	Secretory	CLEC10A
2.94941e-64	0.779524	0.328	0.031	3.84073e-60	Secretory	NAV3
2.56066e-58	0.944437	0.395	0.059	3.3345e-54	Secretory	CYP2F1
2.4673e-54	0.66839	0.42	0.076	3.21292e-50	Secretory	OCIAD2
4.5856e-51	1.03295	0.605	0.193	5.97137e-47	Secretory	LPCAT2
5.73763e-46	0.513682	0.269	0.031	7.47154e-42	Secretory	PCSK6
7.5795e-45	0.499705	0.349	0.057	9.87003e-41	Secretory	SIX1
6.10526e-44	0.690186	0.294	0.044	7.95028e-40	Secretory	SERPINA1
1.32197e-42	0.465076	0.256	0.031	1.72146e-38	Secretory	GRAMD1B
2.8419e-42	0.613749	0.298	0.046	3.70073e-38	Secretory	PNMT
4.39029e-42	1.70112	0.559	0.185	5.71703e-38	Secretory	AGR2
4.74288e-42	0.838452	0.555	0.175	6.17617e-38	Secretory	FRY
2.08904e-41	0.963695	0.303	0.051	2.72035e-37	Secretory	DEPP1
3.75487e-40	0.690577	0.311	0.052	4.88959e-36	Secretory	ZNF804B
2.22226e-36	1.0176	0.479	0.147	2.89383e-32	Secretory	PDE3A
2.26332e-36	0.432951	0.252	0.038	2.9473e-32	Secretory	SCNN1G
1.0872e-34	0.847932	0.492	0.166	1.41576e-30	Secretory	PLCB4
1.46092e-34	1.03688	0.672	0.311	1.90241e-30	Secretory	IQGAP2
1.12727e-33	1.15347	0.542	0.211	1.46794e-29	Secretory	ELL2
1.19739e-33	0.596193	0.366	0.092	1.55924e-29	Secretory	TESC
8.1159e-32	0.408788	0.252	0.044	1.05685e-27	Secretory	STK39
2.41319e-31	0.917798	0.479	0.169	3.14246e-27	Secretory	NEBL
3.08654e-31	0.367761	0.286	0.057	4.01929e-27	Secretory	ENSCAFG00000000519
7.35146e-31	0.704018	0.319	0.074	9.57307e-27	Secretory	NEK10
7.50711e-31	1.23005	0.328	0.082	9.77576e-27	Secretory	CYP2A13
2.21246e-30	0.634783	0.424	0.131	2.88107e-26	Secretory	ABLIM1
9.7367e-30	0.859776	0.42	0.134	1.26791e-25	Secretory	GMDS
2.28579e-29	0.26028	0.391	0.104	2.97656e-25	Secretory	ENSCAFG00000001854
6.46602e-28	0.986491	0.807	0.551	8.42006e-24	Secretory	ARHGAP45
7.2694e-27	0.790368	0.387	0.125	9.46622e-23	Secretory	ENSCAFG00000019812
2.15603e-25	0.679821	0.454	0.174	2.80759e-21	Secretory	TNFRSF19
7.58235e-25	0.631196	0.479	0.195	9.87374e-21	Secretory	SCNN1B
2.93964e-24	0.409467	0.307	0.082	3.828e-20	Secretory	RARB
6.52596e-24	0.544777	0.412	0.15	8.4981e-20	Secretory	ELAPOR1
1.41016e-23	0.408781	0.294	0.081	1.83631e-19	Secretory	C11H9orf72
1.47391e-23	0.691194	0.403	0.147	1.91932e-19	Secretory	PALLD
2.29539e-23	2.02362	0.983	0.909	2.98906e-19	Secretory	ENSCAFG00000003331
3.21674e-22	0.417967	0.277	0.078	4.18883e-18	Secretory	ARHGEF37
4.71804e-22	0.488866	0.37	0.132	6.14384e-18	Secretory	SCG5
7.97008e-22	0.693777	0.487	0.219	1.03786e-17	Secretory	NOL10
1.46164e-20	0.428384	0.298	0.092	1.90334e-16	Secretory	AHR
2.69736e-20	0.594125	0.5	0.228	3.51251e-16	Secretory	TSC22D1
6.04692e-19	0.466008	0.277	0.087	7.8743e-15	Secretory	RALYL
8.78561e-19	0.399496	0.261	0.077	1.14406e-14	Secretory	REL
1.15794e-18	0.865251	0.34	0.128	1.50787e-14	Secretory	SLC4A7
3.12723e-18	1.05109	0.668	0.42	4.07228e-14	Secretory	CFTR
7.68288e-18	0.865423	0.5	0.256	1.00046e-13	Secretory	PIGR
1.60709e-17	0.305852	0.277	0.089	2.09275e-13	Secretory	COL13A1
9.80539e-17	0.386417	0.29	0.102	1.27686e-12	Secretory	GALNT12
1.01723e-16	0.705028	0.529	0.291	1.32463e-12	Secretory	ARHGEF38
3.38836e-16	0.365541	0.353	0.142	4.41232e-12	Secretory	RASSF9
3.82498e-16	0.562831	0.353	0.148	4.98089e-12	Secretory	TMEM117
5.03984e-16	0.427637	0.303	0.112	6.56288e-12	Secretory	NIBAN1
1.89302e-15	0.501337	0.429	0.194	2.46509e-11	Secretory	GLIS3
2.30147e-15	0.465126	0.319	0.129	2.99698e-11	Secretory	FXYD1
8.24489e-15	1.08328	0.727	0.519	1.07365e-10	Secretory	FMO2
1.03316e-14	0.628424	0.5	0.299	1.34539e-10	Secretory	SLC16A11
2.08722e-14	0.490115	0.349	0.147	2.71798e-10	Secretory	PDGFC
4.68394e-14	0.767228	0.609	0.378	6.09942e-10	Secretory	NAALADL2
5.59121e-14	0.439149	0.382	0.181	7.28088e-10	Secretory	BCL2
1.491e-13	0.331509	0.286	0.113	1.94158e-09	Secretory	LY6E
2.90218e-13	0.426034	0.256	0.1	3.77922e-09	Secretory	SLC2A9
5.18354e-13	0.382984	0.252	0.095	6.75001e-09	Secretory	ENSCAFG00000004331
5.43843e-13	0.533629	0.454	0.247	7.08192e-09	Secretory	FAM3D
8.48643e-13	0.460814	0.282	0.114	1.1051e-08	Secretory	TRPS1
3.36483e-12	0.718626	0.66	0.463	4.38168e-08	Secretory	AFF3
3.53645e-12	0.596124	0.454	0.255	4.60517e-08	Secretory	FER1L6
1.20965e-11	0.506089	0.584	0.374	1.5752e-07	Secretory	ELF3
1.61605e-11	0.672934	0.613	0.407	2.10442e-07	Secretory	PTPRK
1.70082e-11	0.432504	0.303	0.136	2.2148e-07	Secretory	PPM1L
5.55028e-11	0.293542	0.303	0.137	7.22758e-07	Secretory	FDFT1
6.90525e-11	0.333391	0.34	0.166	8.99202e-07	Secretory	FAM104A
8.72955e-11	0.540181	0.441	0.261	1.13676e-06	Secretory	SLC11A2
1.06467e-10	0.331988	0.437	0.249	1.38642e-06	Secretory	CROT
1.20243e-10	0.446911	0.345	0.178	1.5658e-06	Secretory	SHANK2
3.28539e-10	0.27472	0.294	0.137	4.27823e-06	Secretory	NDRG1
3.95515e-10	0.505389	0.324	0.166	5.15039e-06	Secretory	EPAS1
4.79563e-10	0.473385	0.584	0.395	6.24487e-06	Secretory	GOLM1
7.08609e-10	0.279772	0.269	0.122	9.22751e-06	Secretory	RELL1
8.08559e-10	0.527774	0.735	0.574	1.0529e-05	Secretory	INSIG1
9.85119e-10	0.330004	0.416	0.222	1.28282e-05	Secretory	DMD
4.23052e-09	0.361856	0.441	0.261	5.50899e-05	Secretory	MCTP2
6.44884e-09	0.337095	0.366	0.204	8.39768e-05	Secretory	ENSCAFG00000025332
1.15034e-08	0.698698	0.559	0.404	0.000149798	Secretory	AGAP1
1.18065e-08	0.281662	0.315	0.161	0.000153744	Secretory	GK5
2.68239e-08	0.440101	0.395	0.243	0.0003493	Secretory	MAP3K5
4.51434e-08	0.827154	0.718	0.691	0.000587857	Secretory	ALDH1A1
4.5373e-08	0.389552	0.429	0.263	0.000590847	Secretory	SLCO3A1
6.41642e-08	0.431997	0.408	0.257	0.000835546	Secretory	KDR
7.49255e-08	0.389003	0.336	0.195	0.00097568	Secretory	C2CD2
1.64034e-07	0.276786	0.315	0.17	0.00213606	Secretory	SYNE2
1.99459e-07	0.273184	0.366	0.217	0.00259735	Secretory	EHBP1
3.60362e-07	0.424049	0.261	0.141	0.00469264	Secretory	SLCO4C1
8.60902e-07	0.263318	0.332	0.194	0.0112107	Secretory	INSR
1.035e-06	0.350432	0.315	0.189	0.0134777	Secretory	FLNB
1.09184e-06	0.31462	0.597	0.447	0.0142179	Secretory	ST3GAL6
1.19589e-06	0.509956	0.79	0.699	0.0155728	Secretory	RUNX1
2.08498e-06	0.591476	0.252	0.14	0.0271507	Secretory	ATF3
2.19329e-06	0.310657	0.294	0.17	0.0285611	Secretory	CLIC5
3.22892e-06	0.699808	0.861	0.818	0.0420471	Secretory	S100P
1.17369e-298	2.51424	0.857	0.007	1.52838e-294	Basal	TP63
1.28901e-183	1.9081	0.791	0.03	1.67855e-179	Basal	IL33
1.61634e-164	1.73278	0.659	0.02	2.10479e-160	Basal	CNTNAP5
5.39048e-162	2.12128	0.857	0.052	7.01948e-158	Basal	RNASE4
1.14035e-159	1.14855	0.56	0.011	1.48497e-155	Basal	UST
7.67692e-158	1.02702	0.516	0.008	9.99689e-154	Basal	GABRE
2.74937e-156	1.96289	0.802	0.043	3.58023e-152	Basal	CLDN1
8.61223e-151	1.67762	0.714	0.032	1.12148e-146	Basal	SEMA5A
9.76627e-145	1.81179	0.824	0.053	1.27176e-140	Basal	COL21A1
2.65908e-136	1.28999	0.604	0.022	3.46266e-132	Basal	SLC27A6
2.23792e-132	1.6224	0.769	0.048	2.91423e-128	Basal	EYA2
1.87981e-130	1.64103	0.813	0.061	2.44789e-126	Basal	CACNA2D1
5.39714e-128	3.33019	0.934	0.1	7.02815e-124	Basal	ENSCAFG00000001854
1.59223e-127	2.05395	0.857	0.075	2.0734e-123	Basal	FRAS1
2.61954e-126	0.750124	0.407	0.006	3.41116e-122	Basal	ASS1
3.07566e-119	0.666746	0.418	0.008	4.00513e-115	Basal	ESR2
5.64628e-113	0.616644	0.341	0.003	7.35259e-109	Basal	ENSCAFG00000028530
9.25833e-111	1.87139	0.879	0.101	1.20562e-106	Basal	LTBP4
4.31473e-108	0.765579	0.407	0.01	5.61864e-104	Basal	EYA4
4.69029e-106	0.781825	0.429	0.012	6.10769e-102	Basal	BCL11A
9.1428e-104	1.59232	0.758	0.068	1.19058e-99	Basal	CYP2F1
7.93301e-103	1.05416	0.505	0.023	1.03304e-98	Basal	LGI1
4.80616e-102	1.45596	0.67	0.053	6.25858e-98	Basal	ABCC5
4.82555e-99	1.06942	0.527	0.027	6.28383e-95	Basal	KLHL29
8.04957e-99	0.946268	0.407	0.012	1.04821e-94	Basal	RCAN2
3.63322e-98	0.522397	0.286	0.002	4.73119e-94	Basal	ENSCAFG00000028993
4.37379e-98	0.383792	0.286	0.002	5.69555e-94	Basal	COL7A1
8.9225e-98	3.2906	0.912	0.146	1.16189e-93	Basal	GPC5
2.44093e-97	1.59933	0.681	0.057	3.17858e-93	Basal	NRG1
1.44254e-96	1.12848	0.626	0.047	1.87848e-92	Basal	RGS12
5.36508e-95	1.66752	0.67	0.058	6.98641e-91	Basal	TMTC2
1.96117e-92	1.03982	0.626	0.05	2.55383e-88	Basal	JAG2
2.6331e-91	1.34514	0.626	0.052	3.42883e-87	Basal	SNED1
1.3394e-90	0.608381	0.407	0.015	1.74417e-86	Basal	TNNI2
2.95661e-89	1.10383	0.582	0.042	3.8501e-85	Basal	ENSCAFG00000025260
2.71358e-88	0.733802	0.473	0.025	3.53363e-84	Basal	VEGFC
7.46019e-88	1.00142	0.418	0.017	9.71466e-84	Basal	GPC6
4.70682e-86	0.480928	0.308	0.006	6.12922e-82	Basal	VDR
1.05586e-84	0.484141	0.297	0.006	1.37494e-80	Basal	PTPRS
2.65808e-84	0.439947	0.275	0.004	3.46135e-80	Basal	ENSCAFG00000044317
2.50841e-83	0.52934	0.286	0.005	3.26645e-79	Basal	COL17A1
1.12278e-82	0.703436	0.33	0.009	1.46209e-78	Basal	IGFBP2
1.71505e-82	1.21782	0.407	0.018	2.23334e-78	Basal	UNC5D
1.23734e-81	1.19907	0.505	0.034	1.61126e-77	Basal	ADGRL3
3.08312e-81	1.10274	0.67	0.07	4.01484e-77	Basal	PRKCH
8.3852e-81	0.683813	0.286	0.006	1.09192e-76	Basal	KRT75
4.88508e-76	0.634598	0.352	0.013	6.36135e-72	Basal	OXT
4.374e-75	0.878592	0.429	0.025	5.69583e-71	Basal	MMP28
9.0006e-75	0.516289	0.308	0.009	1.17206e-70	Basal	UPK1B
1.5653e-74	0.836709	0.505	0.038	2.03833e-70	Basal	SYT8
1.41888e-73	0.62427	0.297	0.008	1.84767e-69	Basal	SNCA
2.14493e-73	0.579156	0.396	0.021	2.79313e-69	Basal	MPZL2
6.38295e-72	0.530605	0.308	0.01	8.31188e-68	Basal	TFAP2C
4.60373e-71	0.951772	0.593	0.061	5.99498e-67	Basal	KCTD1
9.99441e-71	1.24468	0.571	0.057	1.30147e-66	Basal	EYA1
1.04732e-70	0.791122	0.473	0.036	1.36382e-66	Basal	PDLIM4
3.11852e-70	0.378155	0.264	0.006	4.06094e-66	Basal	DLK2
3.22337e-70	1.57157	0.857	0.152	4.19747e-66	Basal	CLEC10A
4.0692e-70	1.82984	0.868	0.155	5.29891e-66	Basal	PDE3A
9.23004e-69	1.68103	0.846	0.166	1.20194e-64	Basal	PDLIM5
2.94449e-68	0.756275	0.429	0.029	3.83431e-64	Basal	AR
1.31975e-67	0.852642	0.484	0.04	1.71858e-63	Basal	PDE7A
3.54414e-67	1.55865	0.758	0.124	4.61518e-63	Basal	SLC4A7
4.15015e-67	0.53545	0.352	0.017	5.40433e-63	Basal	SLC43A1
5.05095e-66	0.67601	0.319	0.013	6.57735e-62	Basal	PKIA
5.66081e-66	2.17446	0.901	0.213	7.3715e-62	Basal	ARHGAP26
1.0092e-65	1.94699	0.89	0.202	1.31418e-61	Basal	EHBP1
1.82591e-65	0.483356	0.308	0.012	2.3777e-61	Basal	STON2
1.86394e-64	1.10444	0.659	0.092	2.42722e-60	Basal	ITGB5
1.13656e-62	0.780655	0.462	0.038	1.48003e-58	Basal	HYAL1
1.44607e-62	0.518665	0.352	0.02	1.88307e-58	Basal	MICAL3
1.23855e-61	2.02449	0.945	0.246	1.61284e-57	Basal	CDH13
2.51823e-61	1.06131	0.582	0.072	3.27924e-57	Basal	PLXDC2
3.63162e-61	0.47461	0.308	0.014	4.72909e-57	Basal	TFAP2A
1.40822e-60	0.555356	0.374	0.024	1.83379e-56	Basal	ADGRF1
3.22154e-60	0.509972	0.352	0.021	4.19509e-56	Basal	VSIG8
4.15423e-60	0.967839	0.67	0.089	5.40964e-56	Basal	UNC5C
4.12527e-59	0.402069	0.297	0.013	5.37192e-55	Basal	ITGB4
5.61969e-59	1.66425	0.802	0.165	7.31795e-55	Basal	ENSCAFG00000019809
9.4892e-59	0.843017	0.319	0.017	1.23568e-54	Basal	IL20
1.89367e-58	0.786545	0.473	0.045	2.46593e-54	Basal	ENSCAFG00000044133
2.24674e-57	0.473817	0.308	0.016	2.9257e-53	Basal	ENSCAFG00000018136
7.07756e-57	1.57496	0.769	0.159	9.2164e-53	Basal	SYNE2
1.64692e-56	0.438711	0.275	0.012	2.14462e-52	Basal	DPYSL3
2.14112e-56	1.88468	0.857	0.192	2.78816e-52	Basal	GLIS3
2.71753e-56	1.26547	0.714	0.123	3.53877e-52	Basal	SKAP2
3.51666e-56	0.52502	0.286	0.013	4.57939e-52	Basal	SERPINB5
1.25213e-55	0.854454	0.527	0.064	1.63052e-51	Basal	TBC1D9
1.4268e-55	0.561301	0.396	0.031	1.85798e-51	Basal	ZNF532
2.58684e-54	0.936665	0.44	0.042	3.36858e-50	Basal	NKAIN2
3.87529e-54	1.0586	0.593	0.086	5.0464e-50	Basal	RARB
1.14163e-53	0.606605	0.374	0.029	1.48663e-49	Basal	SLC22A15
2.099e-53	0.942031	0.538	0.068	2.73332e-49	Basal	RHOBTB1
2.31383e-53	0.431181	0.341	0.023	3.01307e-49	Basal	PAX9
2.59416e-53	1.18804	0.582	0.087	3.37812e-49	Basal	MUL1
5.14043e-53	0.994417	0.484	0.057	6.69387e-49	Basal	CCND2
7.83932e-53	1.57167	0.857	0.232	1.02084e-48	Basal	CDK6
1.96122e-52	0.398884	0.275	0.013	2.5539e-48	Basal	PTGDR
4.58977e-52	1.2924	0.549	0.075	5.9768e-48	Basal	ENSCAFG00000014195
2.13145e-51	1.58736	0.714	0.152	2.77558e-47	Basal	MRTFA
3.69619e-51	1.05092	0.549	0.076	4.81317e-47	Basal	ROBO1
6.71279e-51	0.66655	0.407	0.039	8.74139e-47	Basal	LAMB1
4.44168e-50	1.28992	0.703	0.141	5.78395e-46	Basal	ABLIM1
5.26415e-50	0.368689	0.264	0.013	6.85498e-46	Basal	ENSCAFG00000016149
4.17906e-49	1.76846	0.659	0.128	5.44197e-45	Basal	ATF3
1.79537e-48	1.95652	0.967	0.415	2.33794e-44	Basal	ABI3BP
3.36557e-48	1.13595	0.516	0.073	4.38265e-44	Basal	SIX1
1.7673e-47	0.414643	0.253	0.013	2.30138e-43	Basal	FAT2
1.79384e-47	0.922666	0.56	0.089	2.33594e-43	Basal	SERGEF
6.83788e-47	0.721082	0.549	0.081	8.90429e-43	Basal	MARCKS
1.13694e-46	1.44742	0.758	0.197	1.48052e-42	Basal	ENSCAFG00000025332
1.84742e-46	1.25624	0.527	0.078	2.40571e-42	Basal	CCN1
3.18192e-46	0.903714	0.505	0.071	4.1435e-42	Basal	CD109
3.83224e-46	1.01209	0.604	0.11	4.99035e-42	Basal	ETS2
2.80969e-45	0.437495	0.286	0.019	3.65878e-41	Basal	MCF2L2
1.12884e-44	1.97714	0.945	0.408	1.46997e-40	Basal	PTPRK
3.29854e-44	0.810022	0.484	0.067	4.29536e-40	Basal	AKT3
5.66747e-44	1.00687	0.67	0.143	7.38017e-40	Basal	RASSF9
6.31603e-44	1.24312	0.714	0.167	8.22473e-40	Basal	NXN
5.01151e-43	0.489572	0.363	0.035	6.52598e-39	Basal	MISP
1.0447e-42	1.46268	0.637	0.133	1.3604e-38	Basal	ENSCAFG00000019812
1.46983e-42	0.871148	0.538	0.086	1.91402e-38	Basal	PITPNC1
3.87465e-42	1.73755	0.879	0.294	5.04557e-38	Basal	NCKAP5
4.94595e-42	1.44349	0.747	0.214	6.44062e-38	Basal	GOLIM4
6.61641e-42	0.577788	0.319	0.028	8.61588e-38	Basal	FAM184B
3.05311e-41	1.27042	0.67	0.163	3.97576e-37	Basal	FAM104A
5.3167e-40	2.51051	0.857	0.348	6.92341e-36	Basal	ENSCAFG00000009113
5.66235e-40	1.1845	0.67	0.16	7.37352e-36	Basal	CXCL16
1.12375e-39	1.82608	1	0.669	1.46334e-35	Basal	FXYD3
1.25338e-39	0.789393	0.495	0.08	1.63215e-35	Basal	DGKH
2.73963e-39	1.23421	0.451	0.066	3.56754e-35	Basal	ZNF804B
1.61425e-38	1.16436	0.462	0.072	2.10208e-34	Basal	LAMA4
2.99948e-38	0.273722	0.714	0.15	3.90592e-34	Basal	ENSCAFG00000006485
3.01575e-38	0.633181	0.385	0.048	3.92711e-34	Basal	CENPV
4.1247e-38	0.932039	0.527	0.097	5.37119e-34	Basal	AHR
4.84718e-38	0.444798	0.297	0.026	6.31199e-34	Basal	PTGES
1.25135e-37	0.794183	0.538	0.096	1.62951e-33	Basal	SRGAP3
1.73187e-37	0.774809	0.484	0.078	2.25524e-33	Basal	SDK1
1.87664e-37	1.05728	0.604	0.122	2.44375e-33	Basal	GPX2
2.08074e-37	0.922503	0.571	0.116	2.70954e-33	Basal	CMSS1
2.16504e-37	0.808805	0.484	0.081	2.81932e-33	Basal	REL
7.57199e-37	1.28067	0.791	0.258	9.86024e-33	Basal	MCTP2
7.8175e-37	0.912283	0.571	0.112	1.01799e-32	Basal	NTN4
1.0078e-36	1.0291	0.571	0.127	1.31236e-32	Basal	ENSCAFG00000030875
2.82869e-36	0.627283	0.286	0.026	3.68352e-32	Basal	FHOD3
7.39955e-36	1.49795	0.879	0.349	9.63569e-32	Basal	SLC12A2
4.54311e-35	0.73527	0.44	0.068	5.91603e-31	Basal	DOCK3
6.16382e-35	0.543995	0.33	0.038	8.02653e-31	Basal	MARK1
1.16132e-34	0.770595	0.571	0.123	1.51227e-30	Basal	AMOTL1
1.22442e-34	0.741375	0.516	0.099	1.59444e-30	Basal	NCOA7
3.72884e-34	0.71618	0.451	0.076	4.8557e-30	Basal	FILIP1L
5.1916e-34	1.17424	0.703	0.209	6.7605e-30	Basal	PTPN14
6.85598e-34	0.682175	0.363	0.049	8.92786e-30	Basal	BACH2
1.69861e-33	1.22439	0.736	0.256	2.21193e-29	Basal	EGFR
1.74339e-33	0.965596	0.747	0.22	2.27025e-29	Basal	LPCAT2
1.88723e-33	0.940298	0.527	0.109	2.45755e-29	Basal	GHR
5.82447e-33	0.901396	0.659	0.187	7.58462e-29	Basal	CRYAB
6.96374e-33	2.34911	1	0.938	9.06818e-29	Basal	KRT14
7.46798e-33	0.727712	0.429	0.071	9.72481e-29	Basal	SH3BGRL2
8.93398e-33	0.937355	0.593	0.143	1.16338e-28	Basal	SGK1
1.23039e-32	0.543495	0.374	0.053	1.60221e-28	Basal	ADH4
1.35178e-32	1.28868	0.615	0.164	1.76029e-28	Basal	EPAS1
3.10991e-32	1.00006	0.659	0.197	4.04973e-28	Basal	VPS36
4.89962e-32	0.508663	0.33	0.042	6.38028e-28	Basal	EDARADD
5.37258e-32	0.442798	0.286	0.03	6.99617e-28	Basal	ATP10B
7.65252e-32	0.579409	0.473	0.089	9.96511e-28	Basal	PCGF6
9.892e-32	1.26697	0.582	0.145	1.28814e-27	Basal	EMP1
2.01747e-31	0.486531	0.286	0.031	2.62715e-27	Basal	SSPN
5.34132e-31	0.555652	0.418	0.068	6.95546e-27	Basal	FMNL2
6.28482e-31	0.369618	0.253	0.024	8.1841e-27	Basal	MEIOB
8.20613e-31	1.51988	0.89	0.456	1.0686e-26	Basal	LMO4
1.11854e-30	1.10254	0.747	0.257	1.45656e-26	Basal	SETBP1
1.44365e-30	1.43707	0.945	0.534	1.87992e-26	Basal	KLF5
3.5484e-30	0.448194	0.297	0.035	4.62073e-26	Basal	CELSR1
5.4373e-30	1.23358	0.582	0.151	7.08045e-26	Basal	PDGFC
5.61024e-30	0.9262	0.604	0.149	7.30566e-26	Basal	GMDS
1.37156e-29	0.483445	0.319	0.042	1.78604e-25	Basal	ZNF217
1.9865e-29	0.719638	0.396	0.066	2.58682e-25	Basal	TMTC1
6.52727e-29	0.667664	0.484	0.102	8.49981e-25	Basal	RASSF6
9.47239e-29	0.824062	0.56	0.137	1.2335e-24	Basal	PPM1L
1.11444e-28	1.54831	0.912	0.533	1.45123e-24	Basal	IGFBP7
2.40555e-28	1.26783	0.582	0.159	3.1325e-24	Basal	PALLD
4.73363e-28	1.05432	0.714	0.239	6.16413e-24	Basal	MAP3K5
5.143e-28	0.904682	0.604	0.172	6.69721e-24	Basal	EVA1C
7.5811e-28	1.56472	0.945	0.67	9.87211e-24	Basal	TXNDC17
1.1331e-27	0.582063	0.341	0.052	1.47552e-23	Basal	ENSCAFG00000017457
2.40858e-27	1.1878	0.813	0.386	3.13645e-23	Basal	PIK3R1
2.63324e-27	0.610657	0.451	0.087	3.429e-23	Basal	NEK10
3.64902e-27	0.823509	0.418	0.082	4.75176e-23	Basal	HMCN1
4.87032e-27	0.4212	0.297	0.04	6.34213e-23	Basal	ENSCAFG00000002078
1.06605e-26	0.421689	0.264	0.031	1.3882e-22	Basal	NCAM1
1.7527e-26	0.363346	0.253	0.029	2.28237e-22	Basal	BOC
3.74898e-26	1.04949	0.747	0.302	4.88192e-22	Basal	NFE2L2
4.05415e-26	0.903749	0.495	0.117	5.27932e-22	Basal	TRPS1
6.72462e-26	0.595589	0.396	0.075	8.7568e-22	Basal	CNTLN
7.00935e-26	0.525015	0.297	0.042	9.12757e-22	Basal	FBXL7
8.74252e-26	0.438599	0.275	0.036	1.13845e-21	Basal	NTN1
8.94869e-26	0.452304	0.33	0.052	1.1653e-21	Basal	SCNN1G
1.21004e-25	0.546718	0.352	0.06	1.57572e-21	Basal	MCC
1.66025e-25	0.853111	0.505	0.129	2.16197e-21	Basal	ASAP1
1.95366e-25	0.376002	0.253	0.031	2.54406e-21	Basal	LHX6
4.66997e-25	0.878646	0.681	0.23	6.08124e-21	Basal	PKP4
5.45431e-25	1.34521	0.901	0.543	7.1026e-21	Basal	RABGAP1L
5.5926e-25	1.78459	0.67	0.267	7.28268e-21	Basal	MT2A
6.81565e-25	0.948465	0.67	0.232	8.87534e-21	Basal	ELL2
8.93041e-25	0.462342	0.275	0.038	1.16292e-20	Basal	IGFBP4
9.20346e-25	0.366639	0.253	0.031	1.19847e-20	Basal	FAR2
1.08553e-24	0.753395	0.626	0.202	1.41358e-20	Basal	CMIP
1.11468e-24	0.991174	0.626	0.2	1.45154e-20	Basal	ITGB8
1.15663e-24	1.33989	0.934	0.592	1.50616e-20	Basal	NFIB
1.37978e-24	0.489489	0.352	0.062	1.79675e-20	Basal	USP31
1.76701e-24	0.366026	0.286	0.041	2.301e-20	Basal	TMPRSS4
1.8754e-24	0.625601	0.484	0.117	2.44215e-20	Basal	LY6E
2.27326e-24	1.09656	0.846	0.378	2.96024e-20	Basal	SSBP2
2.53073e-24	0.998428	0.824	0.341	3.29552e-20	Basal	CACHD1
2.92994e-24	0.845036	0.495	0.126	3.81537e-20	Basal	LIMA1
4.44172e-24	0.6524	0.462	0.11	5.784e-20	Basal	CTNNAL1
5.25285e-24	1.03094	0.736	0.321	6.84026e-20	Basal	GTF2F2
6.50712e-24	0.512474	0.374	0.072	8.47357e-20	Basal	TBC1D1
1.12839e-23	1.16954	1	0.981	1.46939e-19	Basal	ENSCAFG00000019044
1.17659e-23	0.537455	0.308	0.051	1.53215e-19	Basal	TUBB6
2.25976e-23	0.693538	0.505	0.141	2.94266e-19	Basal	NECTIN1
3.0171e-23	0.94733	0.571	0.161	3.92887e-19	Basal	SEMA3E
3.96195e-23	0.679734	0.495	0.128	5.15925e-19	Basal	TGFB2
4.0522e-23	0.68131	0.56	0.155	5.27678e-19	Basal	L3MBTL4
4.15874e-23	1.26202	0.56	0.178	5.41551e-19	Basal	IRF1
4.36274e-23	0.628033	0.473	0.121	5.68116e-19	Basal	RARG
4.51168e-23	0.832493	0.637	0.211	5.8751e-19	Basal	SCNN1B
5.31012e-23	1.28765	1	0.985	6.91484e-19	Basal	CD79A
7.64999e-23	1.72732	0.802	0.421	9.96181e-19	Basal	FOS
9.92196e-23	0.591313	0.505	0.136	1.29204e-18	Basal	MICU3
1.13178e-22	0.436154	0.374	0.074	1.4738e-18	Basal	EVA1B
1.76076e-22	0.763852	0.549	0.171	2.29286e-18	Basal	NINJ1
2.02754e-22	0.563907	0.385	0.084	2.64027e-18	Basal	PPFIBP1
2.61561e-22	0.599843	0.407	0.092	3.40605e-18	Basal	LAMC1
5.36515e-22	0.416057	0.264	0.039	6.9865e-18	Basal	PDE5A
6.84365e-22	0.589786	0.341	0.066	8.9118e-18	Basal	PIR
7.80618e-22	0.575925	0.275	0.043	1.01652e-17	Basal	KIF26B
8.7562e-22	1.10308	1	0.946	1.14023e-17	Basal	RPL7
1.30965e-21	0.611044	0.429	0.108	1.70543e-17	Basal	JUNB
1.48502e-21	0.964075	0.857	0.437	1.93379e-17	Basal	PSD3
1.53162e-21	1.07082	1	0.98	1.99448e-17	Basal	RPS7
1.8349e-21	0.904682	0.703	0.285	2.38941e-17	Basal	PHLPP1
1.88806e-21	1.12077	1	0.927	2.45863e-17	Basal	RPL3
1.9625e-21	0.973462	0.78	0.36	2.55556e-17	Basal	MRTFB
2.10651e-21	1.12739	1	0.979	2.74309e-17	Basal	RPS12
2.42537e-21	1.28728	0.956	0.698	3.15832e-17	Basal	RUNX1
2.5508e-21	0.54696	0.297	0.053	3.32165e-17	Basal	SLC25A44
2.58686e-21	0.498318	0.319	0.058	3.36861e-17	Basal	STK39
2.94485e-21	0.839908	0.714	0.305	3.83478e-17	Basal	LRIG3
3.0255e-21	1.01099	1	0.981	3.93981e-17	Basal	RPS18
3.59528e-21	1.1798	1	0.923	4.68177e-17	Basal	HSP90AB1
4.15893e-21	0.784092	0.593	0.201	5.41576e-17	Basal	KANSL1L
4.661e-21	0.799726	0.571	0.188	6.06955e-17	Basal	BCL2
5.10836e-21	0.553933	0.352	0.072	6.6521e-17	Basal	ENSCAFG00000031808
5.40727e-21	1.02728	0.407	0.104	7.04134e-17	Basal	FOSB
5.46951e-21	0.438546	0.286	0.048	7.1224e-17	Basal	PMEPA1
5.61058e-21	0.708143	0.505	0.153	7.30609e-17	Basal	FERMT1
5.62067e-21	1.17763	0.89	0.525	7.31923e-17	Basal	CAB39
5.88381e-21	0.989013	1	0.979	7.66189e-17	Basal	RPS27A
6.19971e-21	1.14093	0.934	0.525	8.07326e-17	Basal	FMO2
7.0513e-21	1.02804	1	0.973	9.1822e-17	Basal	RPS23
7.20606e-21	0.978997	0.725	0.324	9.38373e-17	Basal	OSBPL3
7.61304e-21	1.00236	0.967	0.605	9.9137e-17	Basal	PLEKHA5
7.72731e-21	1.16845	1	0.952	1.00625e-16	Basal	ENSCAFG00000046992
8.66612e-21	0.520024	0.374	0.085	1.1285e-16	Basal	IRF6
1.18529e-20	1.03478	1	0.97	1.54349e-16	Basal	TFPT
1.52159e-20	0.577846	0.286	0.05	1.98142e-16	Basal	PCSK6
1.59019e-20	1.64486	0.978	0.697	2.07074e-16	Basal	LGALS3
1.61858e-20	0.829789	0.703	0.278	2.10772e-16	Basal	PTBP2
1.6654e-20	1.10346	1	0.817	2.16868e-16	Basal	RBMS3
1.84391e-20	0.907104	0.549	0.186	2.40114e-16	Basal	CAMSAP2
1.92457e-20	0.423984	0.286	0.05	2.50618e-16	Basal	SLC25A25
2.44391e-20	1.13632	1	0.963	3.18245e-16	Basal	RPS5
2.86632e-20	0.534381	0.462	0.126	3.73252e-16	Basal	IL1RAP
7.52492e-20	0.656353	0.429	0.108	9.79895e-16	Basal	NHS
7.60065e-20	0.747208	0.615	0.233	9.89757e-16	Basal	SPRED2
7.82797e-20	0.904148	0.769	0.376	1.01936e-15	Basal	ENSCAFG00000014799
9.18082e-20	1.11469	0.78	0.424	1.19553e-15	Basal	MDFIC
9.33887e-20	0.410273	0.308	0.059	1.21611e-15	Basal	CRYL1
1.55002e-19	0.915928	1	0.983	2.01844e-15	Basal	RPL21
1.56774e-19	1.00055	1	0.98	2.04151e-15	Basal	RPS6
1.90423e-19	0.747165	0.396	0.098	2.47969e-15	Basal	ENSCAFG00000029025
1.99677e-19	0.958686	0.56	0.205	2.6002e-15	Basal	COX7A1
2.22511e-19	0.859975	0.824	0.445	2.89754e-15	Basal	RBFOX2
2.31441e-19	1.06445	1	0.975	3.01383e-15	Basal	RPL12
2.3997e-19	0.450051	0.33	0.07	3.12489e-15	Basal	RANGRF
2.70182e-19	0.381915	0.308	0.058	3.51831e-15	Basal	ATP6V1C2
2.89642e-19	0.464689	0.33	0.07	3.77172e-15	Basal	BDH1
3.02463e-19	0.696511	0.429	0.114	3.93868e-15	Basal	SUGCT
3.55118e-19	0.774726	0.527	0.186	4.62435e-15	Basal	SERINC2
3.9196e-19	0.558546	0.582	0.182	5.10411e-15	Basal	SAMD12
4.00522e-19	0.947928	0.725	0.396	5.21559e-15	Basal	NHP2
4.05522e-19	0.393748	0.308	0.061	5.28071e-15	Basal	EFNB1
4.23982e-19	0.939045	0.934	0.568	5.52109e-15	Basal	RASAL2
4.64498e-19	0.958105	1	0.993	6.0487e-15	Basal	RPS14
4.87733e-19	0.960753	0.681	0.291	6.35125e-15	Basal	ENSCAFG00000003386
8.46848e-19	1.16898	0.802	0.521	1.10277e-14	Basal	TPM1
8.74563e-19	0.595443	0.451	0.129	1.13886e-14	Basal	SH2D4A
1.03249e-18	1.73676	0.835	0.611	1.34451e-14	Basal	ENSCAFG00000025063
1.36251e-18	0.410273	0.286	0.054	1.77426e-14	Basal	CLIP4
1.55739e-18	0.79883	0.659	0.277	2.02804e-14	Basal	MBNL2
1.77982e-18	1.05183	0.615	0.262	2.31768e-14	Basal	MT1E
1.95546e-18	0.665369	0.462	0.137	2.54641e-14	Basal	FXYD1
2.25786e-18	0.969381	0.758	0.387	2.94019e-14	Basal	EXT1
2.29258e-18	0.446984	0.396	0.101	2.9854e-14	Basal	PRCP
2.43637e-18	0.808424	0.648	0.258	3.17265e-14	Basal	UBE2E2
2.65988e-18	0.764263	0.714	0.327	3.4637e-14	Basal	SPATS2L
2.74077e-18	0.938246	0.989	0.712	3.56903e-14	Basal	PARD3
2.77096e-18	0.430888	0.253	0.044	3.60834e-14	Basal	MYC
3.29961e-18	0.760917	0.692	0.31	4.29676e-14	Basal	KLF3
4.34022e-18	0.984888	1	0.974	5.65184e-14	Basal	RPS3A
5.04156e-18	0.873865	0.901	0.689	6.56512e-14	Basal	SNRPD1
5.80006e-18	1.01948	0.846	0.502	7.55284e-14	Basal	TCF4
6.43636e-18	0.464689	0.297	0.061	8.38143e-14	Basal	CPNE8
7.29486e-18	0.889349	0.857	0.452	9.49937e-14	Basal	STAG1
7.91943e-18	0.306044	0.253	0.044	1.03127e-13	Basal	BAG3
9.46765e-18	0.915514	0.857	0.47	1.23288e-13	Basal	RORA
1.01805e-17	0.639472	0.692	0.301	1.32571e-13	Basal	RAB13
1.03657e-17	1.11809	1	0.909	1.34983e-13	Basal	ENSCAFG00000017688
1.1217e-17	0.549315	0.473	0.145	1.46067e-13	Basal	KIF21A
1.23679e-17	0.567118	0.429	0.126	1.61055e-13	Basal	PRICKLE3
1.2721e-17	0.839748	1	0.982	1.65653e-13	Basal	RPL13
1.30365e-17	0.366188	0.264	0.049	1.69761e-13	Basal	GRHL1
1.51153e-17	0.623973	0.462	0.141	1.96831e-13	Basal	NDRG1
1.60985e-17	0.508673	0.341	0.081	2.09634e-13	Basal	PLPP3
1.64341e-17	0.590742	0.516	0.167	2.14004e-13	Basal	CDIN1
1.91785e-17	0.880525	1	0.989	2.49742e-13	Basal	RPL19
2.02273e-17	0.39727	0.297	0.062	2.634e-13	Basal	SLC6A6
2.15616e-17	0.629242	0.429	0.122	2.80775e-13	Basal	NIBAN1
2.56086e-17	0.878965	1	0.979	3.33476e-13	Basal	ENSCAFG00000009523
2.94874e-17	0.303073	0.253	0.045	3.83985e-13	Basal	USP28
3.13382e-17	0.548798	0.33	0.077	4.08087e-13	Basal	ZBTB44
3.21741e-17	1.09147	0.824	0.471	4.18972e-13	Basal	AFF3
3.49845e-17	0.357569	0.264	0.05	4.55569e-13	Basal	FRMD6
3.5728e-17	0.48575	0.308	0.069	4.6525e-13	Basal	KLF11
3.71665e-17	0.801395	0.615	0.251	4.83983e-13	Basal	MAP3K1
3.89603e-17	0.911214	0.451	0.15	5.0734e-13	Basal	ENOX1
4.63079e-17	0.824031	0.681	0.303	6.03021e-13	Basal	PTBP3
4.71795e-17	0.797121	0.714	0.38	6.14371e-13	Basal	PERP
6.26842e-17	0.899023	1	0.986	8.16273e-13	Basal	RPL32
7.02853e-17	0.829756	0.604	0.247	9.15255e-13	Basal	PRKCA
7.28965e-17	0.56807	0.527	0.178	9.49258e-13	Basal	YEATS2
9.94651e-17	0.810123	0.659	0.312	1.29523e-12	Basal	RBBP7
1.10826e-16	0.515912	0.352	0.09	1.44317e-12	Basal	RAP1GDS1
1.21785e-16	0.694545	0.648	0.292	1.58589e-12	Basal	NFKB1
1.31149e-16	0.570371	0.473	0.153	1.70783e-12	Basal	PDCD4
1.36813e-16	0.753873	0.571	0.224	1.78158e-12	Basal	UBE3D
1.46614e-16	0.623941	0.418	0.125	1.9092e-12	Basal	LMCD1
1.86185e-16	0.739526	0.604	0.241	2.42449e-12	Basal	ZFP90
2.08497e-16	0.502421	0.33	0.08	2.71505e-12	Basal	ACSS3
2.11439e-16	0.860522	0.802	0.471	2.75335e-12	Basal	PBX1
2.29997e-16	0.975213	0.802	0.456	2.99502e-12	Basal	ARHGAP10
2.56161e-16	0.51075	0.484	0.161	3.33572e-12	Basal	LUZP1
2.91505e-16	0.570371	0.484	0.162	3.79598e-12	Basal	TTC19
2.94485e-16	0.439718	0.385	0.106	3.83479e-12	Basal	AVEN
2.96633e-16	0.403739	0.253	0.049	3.86275e-12	Basal	FRMD4A
3.26198e-16	0.66213	0.626	0.281	4.24775e-12	Basal	ENSCAFG00000024514
3.81097e-16	0.471004	0.418	0.123	4.96265e-12	Basal	DLG5
4.30512e-16	0.682214	0.495	0.158	5.60613e-12	Basal	TMEM117
4.46271e-16	0.839215	1	0.979	5.81134e-12	Basal	RPL9
4.61294e-16	0.652186	0.462	0.154	6.00697e-12	Basal	TCF7L1
5.07137e-16	0.840347	0.89	0.485	6.60394e-12	Basal	CCSER1
6.38167e-16	0.863929	1	0.973	8.31021e-12	Basal	RPL18
6.49928e-16	0.807398	0.934	0.618	8.46336e-12	Basal	FGFR2
6.60887e-16	0.369426	0.341	0.085	8.60606e-12	Basal	TTC7B
8.46046e-16	0.556605	0.418	0.129	1.10172e-11	Basal	TTLL12
8.68563e-16	0.766396	0.56	0.22	1.13104e-11	Basal	IKZF2
8.72176e-16	0.814929	1	0.98	1.13575e-11	Basal	RPL8
9.09493e-16	0.769774	0.989	0.865	1.18434e-11	Basal	RPS21
9.50006e-16	0.464561	0.363	0.099	1.2371e-11	Basal	ENSCAFG00000013154
1.00137e-15	1.00414	0.703	0.357	1.30398e-11	Basal	SLC38A2
1.03828e-15	0.78101	0.769	0.373	1.35205e-11	Basal	ENSCAFG00000003299
1.07594e-15	0.812908	1	0.974	1.40108e-11	Basal	ENSCAFG00000029884
1.17901e-15	0.52182	0.516	0.182	1.5353e-11	Basal	WDR43
1.18911e-15	0.752733	0.659	0.315	1.54846e-11	Basal	STOM
1.21714e-15	0.842757	0.945	0.711	1.58496e-11	Basal	CAST
1.30366e-15	0.804183	0.923	0.668	1.69763e-11	Basal	TNRC6B
1.43581e-15	0.561922	0.33	0.085	1.86971e-11	Basal	CRYBG1
1.48478e-15	0.622282	0.286	0.063	1.93347e-11	Basal	NOL4
1.52017e-15	0.625402	0.582	0.237	1.97956e-11	Basal	TBC1D8
1.57085e-15	1.01657	0.945	0.785	2.04556e-11	Basal	NCL
1.69419e-15	0.386966	0.297	0.07	2.20617e-11	Basal	SLC16A5
1.81251e-15	0.490987	0.253	0.051	2.36025e-11	Basal	THBS1
2.00413e-15	0.585008	0.407	0.127	2.60978e-11	Basal	STK17A
2.14388e-15	0.361044	0.264	0.054	2.79177e-11	Basal	TRIQK
2.17484e-15	0.821141	1	0.976	2.83208e-11	Basal	RPL24
2.19601e-15	0.719009	0.615	0.285	2.85965e-11	Basal	LIMK2
2.31787e-15	0.789998	1	0.976	3.01833e-11	Basal	RPL35A
2.64023e-15	0.646011	0.495	0.177	3.4381e-11	Basal	SIPA1L1
2.72259e-15	0.419382	0.297	0.07	3.54535e-11	Basal	PC
3.13396e-15	0.729959	0.549	0.211	4.08105e-11	Basal	SCFD2
3.33168e-15	0.903962	0.747	0.514	4.33851e-11	Basal	IMPDH2
3.54974e-15	0.640837	0.44	0.147	4.62247e-11	Basal	ETNK1
3.56736e-15	0.888587	0.989	0.873	4.64541e-11	Basal	ENSCAFG00000015834
3.61323e-15	0.870377	0.736	0.459	4.70515e-11	Basal	CTNNB1
3.71138e-15	0.374242	0.286	0.064	4.83296e-11	Basal	CHST11
4.14531e-15	0.637625	0.505	0.179	5.39803e-11	Basal	RNF13
4.32732e-15	0.818695	0.78	0.405	5.63504e-11	Basal	CAPG
4.5825e-15	0.91862	0.824	0.51	5.96733e-11	Basal	CD2AP
4.60596e-15	0.676112	0.604	0.245	5.99788e-11	Basal	TSC22D1
5.00177e-15	0.666356	0.626	0.285	6.5133e-11	Basal	USP24
5.94313e-15	0.774908	0.945	0.752	7.73914e-11	Basal	PRRC2C
5.95983e-15	0.616053	0.473	0.168	7.76089e-11	Basal	RUNX2
6.12728e-15	0.899755	0.604	0.271	7.97895e-11	Basal	FMN1
6.27783e-15	0.669999	1	0.95	8.17499e-11	Basal	DYRK1B
6.51449e-15	0.461088	0.33	0.084	8.48317e-11	Basal	BASP1
1.08082e-14	0.703584	0.648	0.308	1.40744e-10	Basal	ALPL
1.19237e-14	0.713421	0.769	0.438	1.55271e-10	Basal	ENSCAFG00000030323
1.22353e-14	0.389977	0.275	0.063	1.59328e-10	Basal	ENSCAFG00000025524
1.27656e-14	0.700019	1	0.974	1.66234e-10	Basal	RPS25
1.32258e-14	0.345573	0.319	0.081	1.72226e-10	Basal	TSC2
1.79991e-14	0.974246	0.956	0.679	2.34384e-10	Basal	PCDH7
2.01917e-14	0.611693	0.538	0.225	2.62936e-10	Basal	KYAT1
2.10892e-14	0.86052	0.725	0.387	2.74623e-10	Basal	NFAT5
2.23599e-14	0.727016	0.626	0.296	2.91171e-10	Basal	SRSF3
2.25869e-14	0.68832	0.813	0.483	2.94126e-10	Basal	ENSCAFG00000005978
2.26021e-14	0.917717	0.923	0.84	2.94324e-10	Basal	GSTP1
2.42984e-14	0.521596	0.451	0.152	3.16413e-10	Basal	SH3RF3
2.43609e-14	0.689877	0.692	0.344	3.17227e-10	Basal	NEO1
2.82743e-14	0.404362	0.407	0.124	3.68189e-10	Basal	ZC2HC1A
2.91093e-14	0.754138	0.989	0.901	3.79061e-10	Basal	RPS15
3.02183e-14	0.680759	0.505	0.199	3.93503e-10	Basal	BAIAP2
3.5401e-14	0.449408	0.352	0.101	4.60992e-10	Basal	PTGFRN
3.76851e-14	0.93525	1	0.939	4.90735e-10	Basal	RPS27
3.79429e-14	0.56667	0.473	0.178	4.94093e-10	Basal	AJUBA
3.83551e-14	0.772339	1	0.97	4.9946e-10	Basal	RPS13
4.79595e-14	0.952631	0.78	0.522	6.24529e-10	Basal	RBMS1
5.10972e-14	0.670341	0.67	0.341	6.65387e-10	Basal	SLK
5.25252e-14	0.880967	0.967	0.873	6.83984e-10	Basal	EEF1D
5.96502e-14	1.07029	0.901	0.635	7.76765e-10	Basal	MCU
6.59817e-14	0.609476	0.418	0.138	8.59214e-10	Basal	NIPAL2
7.18659e-14	0.409066	0.396	0.124	9.35838e-10	Basal	SYDE2
9.53242e-14	0.473111	0.308	0.081	1.24131e-09	Basal	XPC
9.56847e-14	0.710152	1	0.98	1.24601e-09	Basal	RPL7A
9.83711e-14	0.860146	0.813	0.476	1.28099e-09	Basal	SOX5
1.08214e-13	0.521953	0.341	0.1	1.40916e-09	Basal	SKIL
1.12059e-13	0.596329	0.56	0.244	1.45923e-09	Basal	KIF2A
1.12367e-13	0.748947	0.725	0.403	1.46325e-09	Basal	DNTTIP2
1.17614e-13	0.601055	0.648	0.327	1.53157e-09	Basal	ENSCAFG00000035509
1.57342e-13	0.503468	0.462	0.173	2.04891e-09	Basal	GPRC5C
1.88876e-13	0.572851	0.516	0.203	2.45955e-09	Basal	BMP2K
1.95043e-13	0.627157	0.736	0.408	2.53984e-09	Basal	AGAP1
2.03709e-13	0.576245	0.462	0.167	2.6527e-09	Basal	ARL4C
2.54253e-13	0.598164	0.549	0.244	3.31088e-09	Basal	IVNS1ABP
2.80333e-13	0.736424	1	0.971	3.6505e-09	Basal	UBA52
2.87134e-13	0.839873	0.769	0.486	3.73905e-09	Basal	FAM107B
2.93781e-13	0.478115	0.527	0.197	3.82561e-09	Basal	SOX6
3.00275e-13	0.783043	0.956	0.878	3.91019e-09	Basal	EIF3K
3.06053e-13	0.882705	0.802	0.598	3.98542e-09	Basal	YBX3
3.12637e-13	0.873691	0.824	0.539	4.07116e-09	Basal	MAML2
3.13196e-13	0.946256	0.516	0.215	4.07843e-09	Basal	ID1
3.13821e-13	0.58476	0.462	0.175	4.08658e-09	Basal	ENSCAFG00000036621
3.73195e-13	0.752358	1	0.977	4.85974e-09	Basal	RPS4X
4.39251e-13	0.645531	0.736	0.425	5.71993e-09	Basal	ENSCAFG00000028659
4.70946e-13	0.561666	0.495	0.196	6.13266e-09	Basal	TASOR2
4.75201e-13	0.665438	0.681	0.357	6.18807e-09	Basal	TFDP2
4.89175e-13	0.446651	0.363	0.113	6.37004e-09	Basal	LMNB1
4.99366e-13	0.545607	0.505	0.198	6.50275e-09	Basal	SMAD3
5.17434e-13	0.651287	0.681	0.346	6.73803e-09	Basal	STOX2
6.02846e-13	0.776825	0.736	0.417	7.85026e-09	Basal	VAV3
6.30957e-13	0.744011	1	0.946	8.21632e-09	Basal	RPL5
6.49925e-13	0.788495	1	0.961	8.46332e-09	Basal	RPSA
7.36665e-13	0.360152	0.286	0.075	9.59285e-09	Basal	MTHFD1L
7.4984e-13	0.581031	0.495	0.201	9.76442e-09	Basal	GEMIN6
8.48331e-13	0.628559	0.648	0.34	1.1047e-08	Basal	JUP
8.77528e-13	0.714048	0.527	0.232	1.14272e-08	Basal	PPP4R1
9.09834e-13	0.650887	1	0.976	1.18479e-08	Basal	RPL28
1.01888e-12	0.731016	0.681	0.348	1.32678e-08	Basal	MIPOL1
1.2029e-12	0.445486	0.516	0.211	1.56642e-08	Basal	MOB2
1.24317e-12	0.91325	0.473	0.193	1.61886e-08	Basal	STK38L
1.26174e-12	0.630133	1	0.988	1.64304e-08	Basal	RPS8
1.32582e-12	0.689925	1	0.993	1.72648e-08	Basal	PTMA
1.34224e-12	0.33202	0.341	0.096	1.74786e-08	Basal	ITPRID1
1.52418e-12	0.60533	1	0.988	1.98478e-08	Basal	RPS11
1.61142e-12	0.455231	0.385	0.127	2.09839e-08	Basal	CASK
1.75051e-12	0.439969	0.385	0.126	2.27951e-08	Basal	STIM2
1.85533e-12	0.770338	0.604	0.338	2.41601e-08	Basal	COL4A5
1.96234e-12	0.787455	0.747	0.459	2.55536e-08	Basal	ARID5B
1.96965e-12	0.313843	0.286	0.075	2.56488e-08	Basal	SLCO2A1
2.05354e-12	0.564246	0.516	0.23	2.67412e-08	Basal	PITPNB
2.08374e-12	0.375894	0.253	0.062	2.71344e-08	Basal	MEIS2
2.17647e-12	0.49413	0.374	0.127	2.8342e-08	Basal	P2RX2
2.22942e-12	0.760127	0.912	0.668	2.90316e-08	Basal	CAT
2.26074e-12	0.924566	0.626	0.339	2.94393e-08	Basal	TPM4
2.31699e-12	0.515582	0.582	0.254	3.01718e-08	Basal	URI1
2.42417e-12	0.681182	0.978	0.874	3.15676e-08	Basal	HSP90AA1
2.81587e-12	0.842628	0.802	0.522	3.66683e-08	Basal	IGF1R
2.88047e-12	0.673692	0.538	0.277	3.75095e-08	Basal	APRT
2.96988e-12	0.569038	0.571	0.258	3.86738e-08	Basal	CROT
3.12641e-12	0.647564	0.989	0.92	4.07121e-08	Basal	RPL22
3.19489e-12	0.735139	1	0.975	4.16039e-08	Basal	RPL10A
3.34406e-12	0.328209	0.319	0.091	4.35464e-08	Basal	ADD3
3.41234e-12	0.754769	0.736	0.445	4.44355e-08	Basal	TUT4
3.51564e-12	0.750505	0.989	0.909	4.57806e-08	Basal	EEF1B2
3.6518e-12	0.636982	0.374	0.126	4.75537e-08	Basal	EDA
3.66975e-12	0.679328	0.989	0.902	4.77875e-08	Basal	RPL34
3.7624e-12	0.711999	0.758	0.451	4.8994e-08	Basal	ST3GAL6
5.05044e-12	0.644325	0.978	0.905	6.57669e-08	Basal	HMGB1
5.20498e-12	0.791795	0.747	0.468	6.77793e-08	Basal	TRA2A
5.85546e-12	0.669679	0.67	0.341	7.62498e-08	Basal	IQGAP2
6.87263e-12	0.349366	0.363	0.117	8.94954e-08	Basal	SEMA4B
6.87697e-12	0.708143	0.967	0.834	8.95519e-08	Basal	COQ10B
7.11961e-12	0.557753	0.516	0.234	9.27116e-08	Basal	PPFIBP2
7.8616e-12	0.547357	0.692	0.381	1.02374e-07	Basal	YAP1
8.12511e-12	0.74666	1	0.925	1.05805e-07	Basal	RPS3
8.9982e-12	0.492591	0.385	0.135	1.17175e-07	Basal	ACVR2A
9.38455e-12	0.668945	0.626	0.337	1.22206e-07	Basal	ABI1
9.72203e-12	0.896828	0.956	0.752	1.266e-07	Basal	DST
9.98411e-12	0.793232	0.692	0.396	1.30013e-07	Basal	MOB3B
1.04893e-11	0.635783	1	0.971	1.36591e-07	Basal	RPL23
1.13133e-11	0.690917	1	0.923	1.47321e-07	Basal	ENSCAFG00000008336
1.14614e-11	0.977038	0.308	0.096	1.4925e-07	Basal	CREB5
1.2623e-11	0.701618	0.626	0.323	1.64376e-07	Basal	KANK1
1.56632e-11	0.337106	0.33	0.102	2.03967e-07	Basal	SLC25A29
1.59899e-11	0.629971	1	0.978	2.08221e-07	Basal	RPL13A
1.62843e-11	0.37811	0.363	0.119	2.12054e-07	Basal	ADGRL2
1.62975e-11	0.623813	1	0.978	2.12226e-07	Basal	RPS26
1.64052e-11	0.420674	0.44	0.161	2.13628e-07	Basal	ANOS1
1.68242e-11	0.389679	0.33	0.101	2.19085e-07	Basal	CDK14
1.72744e-11	0.416499	0.33	0.105	2.24948e-07	Basal	TENT4A
1.73245e-11	0.643041	0.769	0.452	2.256e-07	Basal	ACBD6
1.84871e-11	0.348247	0.484	0.185	2.40739e-07	Basal	PCNX4
1.91775e-11	0.701213	0.978	0.844	2.49729e-07	Basal	NPM1
1.92265e-11	0.71238	0.89	0.769	2.50367e-07	Basal	EIF3G
1.93893e-11	0.696542	1	0.951	2.52488e-07	Basal	ENSCAFG00000006102
1.95817e-11	0.663213	0.692	0.396	2.54993e-07	Basal	MNAT1
1.98507e-11	0.352621	0.341	0.108	2.58496e-07	Basal	ENSCAFG00000030979
2.07489e-11	0.587578	1	0.938	2.70192e-07	Basal	ENSCAFG00000015122
2.0885e-11	0.570173	0.813	0.492	2.71965e-07	Basal	PTPRG
2.09218e-11	0.623804	0.769	0.557	2.72443e-07	Basal	NDUFB10
2.33775e-11	0.463339	0.352	0.122	3.04422e-07	Basal	ADGRE5
2.36922e-11	0.905801	0.648	0.374	3.0852e-07	Basal	BAIAP2L1
2.49934e-11	0.820645	0.857	0.695	3.25465e-07	Basal	ATF4
2.52097e-11	1.05703	0.956	0.863	3.28281e-07	Basal	ENSCAFG00000000641
3.11719e-11	0.475287	0.473	0.202	4.0592e-07	Basal	ENSCAFG00000005006
3.14873e-11	0.484368	0.374	0.14	4.10028e-07	Basal	WDR75
3.19807e-11	0.390528	0.319	0.101	4.16453e-07	Basal	FANCL
3.24407e-11	0.623879	0.868	0.653	4.22443e-07	Basal	AIG1
3.53771e-11	0.451573	0.363	0.127	4.60681e-07	Basal	LONRF1
3.56532e-11	0.598276	0.549	0.24	4.64276e-07	Basal	MACROD2
3.62322e-11	0.453146	0.418	0.16	4.71816e-07	Basal	PDGFA
3.66515e-11	0.611472	0.56	0.284	4.77276e-07	Basal	VSIG10
3.86618e-11	1.1877	0.615	0.379	5.03454e-07	Basal	BTG2
3.92403e-11	0.644289	0.802	0.601	5.10987e-07	Basal	EIF3M
4.1414e-11	0.672381	0.978	0.878	5.39293e-07	Basal	ENSCAFG00000043730
4.2629e-11	0.503437	0.484	0.203	5.55114e-07	Basal	CCSER2
4.9109e-11	0.547791	0.473	0.21	6.39497e-07	Basal	HMGA1
5.5114e-11	0.704316	0.692	0.418	7.17695e-07	Basal	ZBTB38
5.5676e-11	0.500719	0.538	0.253	7.25013e-07	Basal	DMAC1
5.83207e-11	0.441235	0.44	0.174	7.59452e-07	Basal	BRAF
6.18047e-11	0.696569	0.725	0.491	8.04821e-07	Basal	TKT
7.2333e-11	0.635574	0.725	0.43	9.4192e-07	Basal	PUM1
7.23923e-11	0.689546	0.934	0.795	9.42693e-07	Basal	RPL27A
7.29616e-11	0.389067	0.33	0.11	9.50106e-07	Basal	GGT6
7.8947e-11	0.55614	0.637	0.363	1.02805e-06	Basal	POLR2H
8.34659e-11	0.693192	0.703	0.405	1.08689e-06	Basal	MICU2
8.61643e-11	0.523824	0.549	0.269	1.12203e-06	Basal	PSIP1
8.95752e-11	0.515686	0.407	0.156	1.16645e-06	Basal	KLF4
8.99811e-11	0.457442	0.462	0.193	1.17173e-06	Basal	UTP18
9.20137e-11	0.684474	0.978	0.911	1.1982e-06	Basal	SLC25A6
9.83521e-11	0.786112	0.978	0.844	1.28074e-06	Basal	ENSCAFG00000008873
1.02191e-10	0.468136	0.451	0.188	1.33073e-06	Basal	ATIC
1.09608e-10	0.629437	0.835	0.623	1.42731e-06	Basal	HNRNPA3
1.14561e-10	0.411677	0.341	0.116	1.49181e-06	Basal	MARCHF8
1.19875e-10	0.645715	0.846	0.622	1.56101e-06	Basal	KIAA1217
1.23986e-10	0.415637	0.363	0.127	1.61455e-06	Basal	MPP6
1.40406e-10	0.867001	0.813	0.626	1.82837e-06	Basal	CTNNA1
1.69154e-10	0.691482	0.912	0.771	2.20273e-06	Basal	ENSCAFG00000002215
2.02442e-10	0.56575	0.725	0.462	2.6362e-06	Basal	ETFA
2.04516e-10	0.459566	0.44	0.18	2.66321e-06	Basal	XPO6
2.06497e-10	0.599589	0.648	0.365	2.689e-06	Basal	GULP1
2.11435e-10	0.704003	0.791	0.571	2.7533e-06	Basal	GLUL
2.20359e-10	0.571976	1	0.967	2.86952e-06	Basal	EEF1A1
2.23073e-10	0.330055	0.308	0.096	2.90486e-06	Basal	PPARG
2.33938e-10	0.491617	0.516	0.239	3.04634e-06	Basal	KIF13A
2.45053e-10	0.650592	0.879	0.701	3.19108e-06	Basal	ENSCAFG00000006821
2.81764e-10	0.301126	0.297	0.093	3.66914e-06	Basal	FEZ2
2.96607e-10	0.645382	0.835	0.614	3.86242e-06	Basal	LSM6
3.00429e-10	0.477622	0.56	0.274	3.91219e-06	Basal	SYNGR1
3.09716e-10	0.98325	0.659	0.4	4.03313e-06	Basal	MYO1E
3.16033e-10	0.791127	0.736	0.492	4.11538e-06	Basal	PICALM
3.27015e-10	0.471908	0.495	0.219	4.25839e-06	Basal	NOP58
3.27931e-10	0.727123	0.945	0.882	4.27032e-06	Basal	RACK1
3.69762e-10	0.437922	0.56	0.262	4.81504e-06	Basal	ZZZ3
3.71112e-10	0.487899	0.758	0.432	4.83261e-06	Basal	WDFY3
3.91246e-10	0.287855	0.253	0.072	5.0948e-06	Basal	TRPV4
4.1575e-10	0.316757	0.264	0.078	5.41389e-06	Basal	KLHL42
4.17734e-10	0.320923	0.396	0.143	5.43973e-06	Basal	PLA2G7
4.35342e-10	0.326635	0.516	0.226	5.66902e-06	Basal	CAV2
4.39419e-10	0.718701	0.78	0.567	5.72211e-06	Basal	PLIN2
4.9241e-10	0.423999	0.396	0.158	6.41216e-06	Basal	TES
5.23018e-10	0.627645	0.637	0.381	6.81074e-06	Basal	MYOF
5.92129e-10	0.65236	0.67	0.411	7.7107e-06	Basal	SBF2
6.36444e-10	0.576724	0.484	0.226	8.28777e-06	Basal	TCEA3
6.65048e-10	0.748074	0.67	0.429	8.66026e-06	Basal	QKI
7.34358e-10	0.346625	0.264	0.08	9.56281e-06	Basal	PRNP
7.40395e-10	0.300337	0.275	0.083	9.64143e-06	Basal	FGGY
7.9345e-10	0.526835	0.473	0.208	1.03323e-05	Basal	SSH2
8.3999e-10	0.316916	0.264	0.079	1.09384e-05	Basal	FANCC
8.75186e-10	0.705213	0.484	0.231	1.13967e-05	Basal	LBH
8.95575e-10	0.385502	0.319	0.11	1.16622e-05	Basal	EOGT
9.49895e-10	0.337541	0.374	0.141	1.23695e-05	Basal	ANKFY1
9.94131e-10	0.502454	0.769	0.524	1.29456e-05	Basal	CCT6A
1.01972e-09	0.255907	0.319	0.104	1.32788e-05	Basal	SPAG16
1.07601e-09	1.33378	0.725	0.526	1.40118e-05	Basal	ICAM1
1.09642e-09	0.437373	0.451	0.196	1.42776e-05	Basal	ENSCAFG00000044300
1.13339e-09	0.394804	0.418	0.173	1.47591e-05	Basal	MAGED2
1.24629e-09	0.586305	0.868	0.735	1.62292e-05	Basal	SERBP1
1.30168e-09	0.487261	1	0.979	1.69505e-05	Basal	RPS17
1.35103e-09	0.424148	0.363	0.136	1.75931e-05	Basal	IGF2BP2
1.35828e-09	0.530711	1	0.993	1.76876e-05	Basal	ENSCAFG00000042212
1.3963e-09	0.699483	0.648	0.411	1.81826e-05	Basal	MICU1
1.45332e-09	0.353143	0.352	0.129	1.89252e-05	Basal	TMEM131L
1.50313e-09	0.623005	0.571	0.298	1.95738e-05	Basal	NET1
1.52279e-09	0.435731	0.484	0.219	1.98297e-05	Basal	SLC25A12
1.53205e-09	0.470814	0.385	0.16	1.99504e-05	Basal	MPHOSPH10
1.55563e-09	0.34211	0.308	0.105	2.02574e-05	Basal	QSER1
1.63375e-09	0.523427	0.89	0.624	2.12747e-05	Basal	VPS13D
1.70478e-09	0.352868	0.33	0.119	2.21996e-05	Basal	BTBD3
1.71793e-09	0.6758	0.67	0.445	2.23709e-05	Basal	FNDC3B
1.73647e-09	0.500895	0.505	0.243	2.26124e-05	Basal	ENSCAFG00000009857
1.83382e-09	0.534344	0.945	0.868	2.388e-05	Basal	COX4I1
1.96991e-09	0.358694	0.319	0.113	2.56522e-05	Basal	AP1AR
2.21569e-09	0.387515	0.429	0.185	2.88528e-05	Basal	TGS1
2.33111e-09	0.281423	0.286	0.092	3.03557e-05	Basal	FGFR3
2.62219e-09	0.553495	0.637	0.348	3.41461e-05	Basal	N4BP2
2.81507e-09	0.593159	0.648	0.409	3.66578e-05	Basal	PPP1R14B
2.91103e-09	0.34964	0.385	0.15	3.79074e-05	Basal	IFT57
2.9635e-09	0.333103	0.297	0.102	3.85907e-05	Basal	CDK2AP1.1
2.96772e-09	0.308212	0.374	0.144	3.86456e-05	Basal	DKC1
3.3087e-09	0.294462	0.297	0.1	4.30859e-05	Basal	RARRES2
3.376e-09	0.423798	0.286	0.096	4.39623e-05	Basal	ENSCAFG00000013086
3.38512e-09	0.384184	0.363	0.14	4.40811e-05	Basal	DGCR2
3.41413e-09	0.336795	0.33	0.121	4.44589e-05	Basal	ENSCAFG00000010596
3.45007e-09	0.360283	0.319	0.113	4.49268e-05	Basal	CRYBG3
3.6743e-09	0.786273	0.692	0.533	4.78468e-05	Basal	PABPC1
3.74749e-09	0.377247	0.33	0.119	4.87999e-05	Basal	ENSCAFG00000005758
3.84196e-09	0.492675	0.516	0.263	5.003e-05	Basal	ZMYM4
3.8523e-09	0.442044	0.637	0.347	5.01646e-05	Basal	ENSCAFG00000047685
3.96364e-09	0.273604	0.297	0.099	5.16146e-05	Basal	NFXL1
4.06236e-09	0.585276	1	0.948	5.29001e-05	Basal	RPS10
4.11496e-09	0.47929	0.582	0.307	5.35851e-05	Basal	RBBP8
4.41586e-09	0.511674	0.89	0.687	5.75033e-05	Basal	ENSCAFG00000043646
4.45819e-09	0.544644	0.659	0.442	5.80546e-05	Basal	CCT5
4.60977e-09	0.520661	0.593	0.303	6.00284e-05	Basal	ZFPM2
4.95907e-09	0.539689	0.615	0.357	6.4577e-05	Basal	MEF2A
5.03302e-09	0.5355	1	0.978	6.554e-05	Basal	ENSCAFG00000031952
5.46852e-09	0.527801	0.516	0.267	7.1211e-05	Basal	ADAM10
5.63881e-09	0.454723	0.462	0.221	7.34286e-05	Basal	DDX21
5.71894e-09	0.407984	0.319	0.119	7.4472e-05	Basal	EXOSC5
5.82229e-09	0.415096	0.407	0.175	7.58179e-05	Basal	CDC37L1
6.06909e-09	0.606538	0.89	0.752	7.90317e-05	Basal	ENSCAFG00000004260
6.85096e-09	0.402453	0.308	0.112	8.92131e-05	Basal	NUP93
7.12387e-09	0.512886	0.626	0.35	9.2767e-05	Basal	FRYL
7.64567e-09	0.662905	0.571	0.316	9.95619e-05	Basal	IFRD1
7.78338e-09	0.500306	0.549	0.295	0.000101355	Basal	DTNBP1
8.06487e-09	0.384898	0.297	0.102	0.000105021	Basal	RALYL
8.28393e-09	0.427953	0.549	0.283	0.000107873	Basal	YTHDC1
8.30052e-09	0.464811	0.473	0.226	0.000108089	Basal	ARAP2
8.51099e-09	0.419108	0.308	0.118	0.00011083	Basal	LAMB3
8.744e-09	0.487614	0.429	0.198	0.000113864	Basal	NCOA3
8.82648e-09	0.352547	0.418	0.181	0.000114938	Basal	ENSCAFG00000025406
8.84003e-09	0.614074	0.747	0.504	0.000115115	Basal	WWOX
8.89918e-09	0.581826	0.703	0.503	0.000115885	Basal	GNG12
9.1317e-09	0.3559	0.341	0.135	0.000118913	Basal	MBP
9.24249e-09	0.333363	0.352	0.135	0.000120356	Basal	NUDT2
1.00092e-08	0.492318	0.484	0.232	0.000130339	Basal	GLS
1.02875e-08	0.48575	0.505	0.249	0.000133964	Basal	CSNK1G3
1.04253e-08	0.561382	0.527	0.27	0.000135759	Basal	TMEM65
1.08724e-08	0.55589	0.736	0.469	0.00014158	Basal	HSD17B2
1.20415e-08	0.439253	0.505	0.24	0.000156804	Basal	GNA14
1.26812e-08	0.59807	0.703	0.476	0.000165135	Basal	AOPEP
1.28064e-08	0.426399	0.659	0.373	0.000166765	Basal	SLC16A7
1.28135e-08	0.254052	0.297	0.102	0.000166857	Basal	LRP4
1.29001e-08	0.453383	0.363	0.143	0.000167986	Basal	HSPH1
1.31369e-08	0.61262	0.747	0.584	0.000171069	Basal	NAP1L1
1.33204e-08	0.335388	0.33	0.125	0.000173459	Basal	CAMKK2
1.45074e-08	0.644632	0.725	0.471	0.000188915	Basal	CDKAL1
1.63461e-08	0.501312	0.736	0.474	0.000212859	Basal	DOCK1
1.71313e-08	0.301814	0.363	0.143	0.000223083	Basal	ZYG11B
1.8183e-08	0.394252	0.253	0.081	0.000236779	Basal	CCNC
1.84163e-08	0.302365	0.308	0.113	0.000239817	Basal	MRPS2
1.98721e-08	0.393632	0.429	0.193	0.000258775	Basal	REPS2
2.02808e-08	0.414242	0.418	0.192	0.000264096	Basal	TWF2
2.05198e-08	0.572896	0.912	0.706	0.000267208	Basal	TCF12
2.05804e-08	0.403063	0.538	0.279	0.000267998	Basal	SGMS1
2.10502e-08	0.339959	0.319	0.12	0.000274116	Basal	FOXA1
2.11224e-08	0.471845	0.527	0.273	0.000275056	Basal	DSG2
2.13948e-08	0.549233	0.67	0.422	0.000278603	Basal	BZW2
2.14612e-08	0.884103	0.484	0.242	0.000279468	Basal	F3
2.18411e-08	0.564949	1	0.96	0.000284414	Basal	RPL35
2.18746e-08	0.591774	0.648	0.418	0.000284851	Basal	TMEM131
2.28739e-08	0.335715	0.308	0.114	0.000297864	Basal	EVL
2.34409e-08	0.699305	0.923	0.809	0.000305248	Basal	ENSCAFG00000044682
2.3692e-08	0.639299	0.758	0.543	0.000308517	Basal	PPP3CA
2.53575e-08	0.467342	0.527	0.286	0.000330205	Basal	PWP1
2.81841e-08	0.610472	0.934	0.795	0.000367013	Basal	MBNL1
2.82602e-08	0.383409	0.319	0.123	0.000368004	Basal	GPATCH4
2.83869e-08	0.475637	0.78	0.552	0.000369655	Basal	CCDC91
2.85386e-08	0.350421	0.374	0.156	0.000371629	Basal	MIB2
2.8651e-08	0.655867	1	0.908	0.000373094	Basal	RPLP0
2.95193e-08	0.435632	0.582	0.314	0.0003844	Basal	THADA
3.00993e-08	0.592666	0.495	0.248	0.000391954	Basal	PRIM2
3.0939e-08	0.491184	0.505	0.283	0.000402888	Basal	SLC20A1
3.11262e-08	0.328891	0.253	0.085	0.000405325	Basal	GPR153
3.1639e-08	0.557469	0.912	0.85	0.000412003	Basal	CNBP
3.25046e-08	0.540792	0.505	0.276	0.000423275	Basal	GPCPD1
3.29713e-08	0.439179	0.473	0.23	0.000429352	Basal	PIBF1
3.30576e-08	0.374159	0.319	0.123	0.000430475	Basal	RPS6KA5
3.30616e-08	0.410772	0.473	0.235	0.000430528	Basal	ALDH3A2
3.38452e-08	0.42206	0.462	0.217	0.000440732	Basal	NDFIP2
3.40806e-08	0.630918	0.56	0.31	0.000443798	Basal	SLC25A21
3.47708e-08	0.635888	0.923	0.79	0.000452785	Basal	APP
3.50202e-08	0.570724	0.945	0.758	0.000456034	Basal	RERE
3.61206e-08	0.458981	0.363	0.147	0.000470362	Basal	RND3
3.61466e-08	0.427606	0.429	0.197	0.000470701	Basal	TBC1D4
3.74071e-08	0.503211	1	0.977	0.000487115	Basal	FAU
3.7943e-08	0.471557	0.802	0.526	0.000494094	Basal	ITPR2
3.82261e-08	0.386215	0.407	0.188	0.000497781	Basal	FZD6
3.84884e-08	0.539903	0.791	0.667	0.000501196	Basal	KMT2E
4.16962e-08	0.514872	0.451	0.227	0.000542968	Basal	ENSCAFG00000010899
4.17924e-08	0.343882	0.451	0.207	0.000544221	Basal	UBE2G1
4.22053e-08	0.312282	0.451	0.203	0.000549597	Basal	TUFM
4.28333e-08	0.298123	0.286	0.103	0.000557775	Basal	GUF1
4.49375e-08	0.442722	0.374	0.168	0.000585177	Basal	MNDA
4.66083e-08	0.437139	0.484	0.24	0.000606933	Basal	NR6A1
4.68779e-08	0.371345	0.418	0.192	0.000610444	Basal	POC1B
4.75684e-08	0.364922	0.33	0.133	0.000619435	Basal	MEMO1
5.01287e-08	0.368132	0.44	0.207	0.000652776	Basal	TMEM205
5.0738e-08	0.567575	0.703	0.455	0.00066071	Basal	SUPT3H
5.0985e-08	0.532639	0.67	0.415	0.000663927	Basal	STK3
5.47943e-08	0.498978	0.527	0.291	0.000713532	Basal	FAM177A1
5.98168e-08	0.516844	0.813	0.567	0.000778934	Basal	WLS
6.20981e-08	0.563276	0.989	0.952	0.000808641	Basal	GALK1
6.44374e-08	0.334619	0.275	0.1	0.000839104	Basal	C11H9orf72
6.45703e-08	0.393767	0.516	0.267	0.000840835	Basal	SMAD4
6.46876e-08	0.304945	0.319	0.124	0.000842362	Basal	LYAR
6.52977e-08	0.401446	0.341	0.142	0.000850307	Basal	GADD45A
6.67114e-08	0.471622	0.67	0.42	0.000868716	Basal	BPTF
6.93114e-08	0.411643	0.363	0.164	0.000902572	Basal	HRAS
7.00443e-08	0.590847	0.659	0.475	0.000912117	Basal	KRT10
7.00858e-08	0.523718	0.681	0.43	0.000912658	Basal	ENSCAFG00000044478
7.02696e-08	0.69933	0.736	0.568	0.00091505	Basal	VMP1
7.23126e-08	0.392684	0.407	0.192	0.000941655	Basal	BRIP1
7.34878e-08	0.282495	0.308	0.117	0.000956958	Basal	POLA1
7.8607e-08	0.593482	0.681	0.441	0.00102362	Basal	SPRED1
8.09705e-08	0.54644	0.484	0.265	0.0010544	Basal	PCNX1
8.12731e-08	0.571406	0.956	0.869	0.00105834	Basal	BTF3
8.16625e-08	0.493895	0.582	0.346	0.00106341	Basal	RASA1
8.68531e-08	0.411074	0.44	0.213	0.001131	Basal	CLASP2
8.88487e-08	0.475949	0.725	0.512	0.00115699	Basal	ATXN10
9.02007e-08	0.523418	0.824	0.571	0.00117459	Basal	ARHGAP45
9.67208e-08	0.477602	0.659	0.431	0.0012595	Basal	SRSF7
9.95037e-08	0.447991	0.352	0.146	0.00129574	Basal	SLCO4C1
1.04012e-07	0.427794	0.538	0.29	0.00135444	Basal	SEPTIN10
1.05028e-07	0.460856	0.78	0.554	0.00136768	Basal	SMYD3
1.07547e-07	0.433549	0.912	0.686	0.00140047	Basal	PTPN13
1.13671e-07	0.444735	0.429	0.21	0.00148022	Basal	SP100
1.24509e-07	0.566292	0.67	0.475	0.00162136	Basal	SERPINH1
1.24885e-07	0.386215	0.33	0.131	0.00162625	Basal	ENOX2
1.25826e-07	0.404896	0.516	0.276	0.00163851	Basal	TIA1
1.28409e-07	0.289162	0.396	0.173	0.00167214	Basal	CAND1
1.31878e-07	0.578091	0.681	0.479	0.00171732	Basal	P4HA2
1.33599e-07	0.433223	0.549	0.307	0.00173972	Basal	PTK2
1.38299e-07	0.585587	0.857	0.693	0.00180093	Basal	JMJD1C
1.40157e-07	0.540882	0.714	0.484	0.00182512	Basal	VPS13C
1.42277e-07	0.437922	0.516	0.295	0.00185273	Basal	BACH1
1.44342e-07	0.433868	0.835	0.603	0.00187962	Basal	CSNK1A1
1.44907e-07	0.730435	0.593	0.393	0.00188698	Basal	CCNL1
1.4574e-07	0.590642	0.725	0.548	0.00189783	Basal	EIF2S3
1.4836e-07	0.494699	0.813	0.586	0.00193194	Basal	FBXL17
1.50733e-07	0.294549	0.253	0.089	0.00196284	Basal	EZH2
1.5101e-07	0.634412	0.802	0.663	0.00196645	Basal	EIF4EBP3
1.55938e-07	0.553216	0.912	0.741	0.00203063	Basal	NOP53
1.56007e-07	0.297371	0.286	0.109	0.00203153	Basal	ELP1
1.57655e-07	0.378421	0.462	0.232	0.00205298	Basal	RSRP1
1.58168e-07	0.286132	0.297	0.114	0.00205967	Basal	RALGPS1
1.58809e-07	0.446941	0.538	0.304	0.00206801	Basal	CREBBP
1.65052e-07	0.4585	0.747	0.488	0.00214931	Basal	ATF1
1.72305e-07	0.28196	0.352	0.147	0.00224375	Basal	HHAT
1.72819e-07	0.591675	0.791	0.664	0.00225045	Basal	HNRNPD
1.80581e-07	0.285192	0.275	0.101	0.00235153	Basal	BRCC3
1.98712e-07	0.44174	0.67	0.394	0.00258762	Basal	NAALADL2
2.01093e-07	0.587376	0.802	0.678	0.00261864	Basal	NFIC
2.01309e-07	0.444519	0.516	0.285	0.00262144	Basal	ENSCAFG00000015445
2.0224e-07	0.455232	1	0.936	0.00263357	Basal	NACA
2.14145e-07	0.460853	0.593	0.331	0.00278859	Basal	RAD51B
2.18097e-07	0.395492	0.462	0.235	0.00284006	Basal	GNL3L
2.26831e-07	0.461503	0.495	0.283	0.00295379	Basal	BAZ1A
2.28259e-07	0.369217	0.538	0.297	0.00297238	Basal	GBE1
2.28719e-07	0.558875	0.505	0.287	0.00297837	Basal	FTO
2.40273e-07	0.310284	0.319	0.128	0.00312883	Basal	MYLIP
2.40309e-07	0.375946	0.33	0.144	0.00312931	Basal	BARD1
2.43792e-07	0.554572	0.495	0.283	0.00317465	Basal	MLLT3
2.46356e-07	0.372269	0.418	0.203	0.00320805	Basal	KPNA4
2.50276e-07	0.508781	0.659	0.458	0.0032591	Basal	FBL
2.52671e-07	0.890445	0.923	0.864	0.00329028	Basal	ANXA1
2.55499e-07	0.425335	0.857	0.673	0.0033271	Basal	RBM39
2.58399e-07	0.438657	0.802	0.582	0.00336487	Basal	BBX
2.6484e-07	0.488385	0.78	0.612	0.00344874	Basal	NDUFB9
2.65529e-07	0.585945	0.714	0.531	0.00345772	Basal	ENSCAFG00000041016
2.69703e-07	0.570867	0.747	0.554	0.00351207	Basal	TRA2B
2.69998e-07	0.358371	0.264	0.101	0.00351592	Basal	TGFB1
2.71668e-07	0.420459	0.44	0.22	0.00353766	Basal	ITGA6
2.71898e-07	0.780468	0.615	0.416	0.00354066	Basal	DNAJB1
2.73051e-07	0.378395	0.538	0.296	0.00355567	Basal	EXPH5
2.88319e-07	0.449143	0.582	0.348	0.00375448	Basal	HNRNPAB
2.89887e-07	0.65833	0.418	0.215	0.00377491	Basal	EGR1
2.92339e-07	0.341533	0.363	0.16	0.00380683	Basal	INTS9
3.03621e-07	0.283501	0.352	0.152	0.00395376	Basal	NUP58
3.10482e-07	0.373752	0.352	0.148	0.00404309	Basal	PPP2R3A
3.13425e-07	0.426911	0.385	0.179	0.00408142	Basal	MTFMT
3.20195e-07	0.579195	0.516	0.296	0.00416957	Basal	BMPR2
3.22001e-07	0.344477	0.308	0.127	0.0041931	Basal	ZNHIT6
3.2737e-07	0.419499	0.396	0.189	0.00426302	Basal	TCERG1
3.32307e-07	0.514313	0.846	0.645	0.0043273	Basal	OGT
3.45816e-07	0.434572	0.516	0.301	0.00450322	Basal	DHX9
3.52646e-07	0.565772	0.714	0.512	0.00459216	Basal	ZNF644
3.55786e-07	0.429004	0.341	0.152	0.00463305	Basal	CCDC112
3.7097e-07	0.314938	0.286	0.112	0.00483078	Basal	POLD2
3.7359e-07	0.274763	0.319	0.132	0.00486488	Basal	ENSCAFG00000018717
3.81284e-07	0.551598	0.813	0.694	0.00496508	Basal	EIF3E
3.85581e-07	0.333896	0.385	0.179	0.00502104	Basal	POLR1F
4.00549e-07	0.367616	0.407	0.196	0.00521595	Basal	LMBR1
4.08404e-07	0.46823	0.352	0.163	0.00531824	Basal	ARL13B
4.17801e-07	0.421404	0.462	0.242	0.00544061	Basal	TMX4
4.23719e-07	0.4399	0.934	0.916	0.00551767	Basal	TMSB10
4.32611e-07	0.347834	0.275	0.105	0.00563347	Basal	EPHA4
4.54123e-07	0.429146	0.549	0.317	0.00591359	Basal	SCAPER
4.5832e-07	0.332851	0.363	0.165	0.00596824	Basal	PABPC4
4.63195e-07	0.392801	0.473	0.253	0.00603173	Basal	DNM2
4.7278e-07	0.40634	0.824	0.706	0.00615654	Basal	OGA
4.79631e-07	0.614624	0.637	0.392	0.00624575	Basal	PRKN
4.88734e-07	0.557168	0.868	0.641	0.0063643	Basal	GPHN
4.92719e-07	0.438255	0.495	0.283	0.00641618	Basal	KIAA0232
5.14587e-07	0.431468	0.692	0.487	0.00670095	Basal	HMGN3
5.29158e-07	0.360452	0.429	0.217	0.0068907	Basal	PITHD1
5.35595e-07	0.398498	0.527	0.308	0.00697452	Basal	CLK1
5.366e-07	0.948313	0.571	0.385	0.00698761	Basal	ERRFI1
5.39896e-07	0.526564	0.736	0.563	0.00703053	Basal	RPL4
5.49861e-07	0.267072	0.308	0.124	0.00716029	Basal	ENSCAFG00000046940
5.62865e-07	0.496949	0.571	0.351	0.00732963	Basal	NT5C
5.82959e-07	0.313356	0.396	0.187	0.0075913	Basal	RBMX
5.90188e-07	0.351895	0.385	0.178	0.00768543	Basal	BMPR1A
6.05615e-07	0.328102	0.319	0.139	0.00788632	Basal	CUX2
6.05839e-07	0.517001	0.593	0.367	0.00788923	Basal	SPIDR
6.2176e-07	0.399659	0.714	0.475	0.00809656	Basal	KMT2C
6.28813e-07	0.347578	0.352	0.16	0.00818841	Basal	RUNDC3B
6.34609e-07	0.298622	0.319	0.134	0.00826388	Basal	SLC38A1
6.51895e-07	0.34032	0.275	0.11	0.00848898	Basal	SS18
6.75416e-07	0.475723	0.791	0.533	0.00879527	Basal	ZCCHC7
6.87974e-07	0.483559	0.473	0.263	0.00895879	Basal	FAM3D
7.01238e-07	0.287437	0.286	0.112	0.00913153	Basal	REPS1
7.33713e-07	0.446073	0.549	0.321	0.00955441	Basal	ZNF638
7.4382e-07	0.486048	0.989	0.898	0.00968602	Basal	RPL14
7.85133e-07	0.492172	0.549	0.348	0.010224	Basal	TIMM9.1
8.09545e-07	0.324338	0.407	0.201	0.0105419	Basal	EXOSC10
8.3176e-07	0.61908	0.516	0.303	0.0108312	Basal	SPPL3
8.67894e-07	0.301788	0.253	0.095	0.0113017	Basal	L3MBTL3
8.68284e-07	0.508934	0.648	0.461	0.0113068	Basal	DHX36
8.93683e-07	0.478217	0.527	0.317	0.0116375	Basal	AKAP7
9.04607e-07	0.28461	0.275	0.108	0.0117798	Basal	CCDC149
9.12109e-07	0.415421	0.429	0.22	0.0118775	Basal	ATL2
9.31985e-07	0.295994	0.253	0.097	0.0121363	Basal	GSK3A
9.68282e-07	0.351895	0.363	0.172	0.012609	Basal	SLC2A1
9.6883e-07	0.349253	0.429	0.216	0.0126161	Basal	IPO5
9.74883e-07	0.328946	0.308	0.131	0.0126949	Basal	NDUFAF2
9.95063e-07	0.438161	0.418	0.219	0.0129577	Basal	SEC24B
9.97862e-07	0.41363	0.462	0.248	0.0129942	Basal	NAA35
1.04749e-06	0.483903	0.648	0.471	0.0136404	Basal	EIF3D
1.06753e-06	0.288917	0.297	0.122	0.0139013	Basal	ZNF169
1.0823e-06	0.457686	0.736	0.534	0.0140937	Basal	TEAD1
1.09808e-06	0.253265	0.308	0.129	0.0142992	Basal	HAGHL
1.11849e-06	0.401088	0.495	0.277	0.014565	Basal	ESF1
1.12649e-06	0.373127	0.275	0.112	0.0146691	Basal	OCIAD2
1.13952e-06	0.421974	0.495	0.263	0.0148388	Basal	PDS5B
1.18078e-06	0.418808	0.56	0.328	0.0153761	Basal	CTBP2
1.18831e-06	0.359082	0.396	0.194	0.0154742	Basal	KIAA2026
1.19765e-06	0.296175	0.407	0.195	0.0155958	Basal	FLNB
1.27883e-06	0.386856	0.407	0.202	0.0166529	Basal	CYP4F22
1.30803e-06	0.334085	0.582	0.349	0.0170332	Basal	FERMT2
1.32279e-06	0.301264	0.341	0.153	0.0172253	Basal	AIFM2
1.37364e-06	0.441204	0.747	0.548	0.0178875	Basal	CSDE1
1.37643e-06	0.324844	0.308	0.13	0.0179238	Basal	CCDC88A
1.38004e-06	0.429828	0.341	0.155	0.0179709	Basal	LURAP1L
1.44821e-06	0.87748	0.593	0.397	0.0188586	Basal	TMC6
1.4757e-06	0.404032	0.802	0.627	0.0192165	Basal	PNISR
1.51955e-06	0.363162	0.363	0.172	0.0197875	Basal	FHDC1
1.61977e-06	0.839522	0.912	0.904	0.0210927	Basal	EZR
1.66484e-06	0.455785	0.978	0.851	0.0216795	Basal	SNRPD2
1.71956e-06	0.374014	0.462	0.252	0.022392	Basal	PAFAH1B3
1.74133e-06	0.839092	0.912	0.919	0.0226756	Basal	JUND
1.78588e-06	0.321434	0.308	0.132	0.0232558	Basal	RELL1
1.81169e-06	0.369563	0.648	0.418	0.0235919	Basal	ENSCAFG00000020361
1.85833e-06	0.32512	0.275	0.115	0.0241992	Basal	MAP3K4
2.02482e-06	0.402958	0.615	0.373	0.0263672	Basal	RALGAPA1
2.12835e-06	0.33947	0.484	0.26	0.0277154	Basal	ENSCAFG00000006726
2.14116e-06	0.323878	0.451	0.23	0.0278822	Basal	FAM120B
2.14772e-06	0.270915	0.264	0.104	0.0279676	Basal	ECE1
2.19155e-06	0.317909	0.319	0.141	0.0285384	Basal	DIS3
2.24497e-06	0.427231	0.495	0.284	0.029234	Basal	SCAMP1
2.51864e-06	0.449967	0.857	0.716	0.0327977	Basal	MATR3
2.57206e-06	0.472129	0.736	0.567	0.0334934	Basal	ATP5F1A
2.58823e-06	0.464197	0.725	0.577	0.0337039	Basal	CDC42BPB
2.79071e-06	0.260743	0.385	0.186	0.0363407	Basal	ANKRD10
2.83106e-06	0.274793	0.352	0.162	0.036866	Basal	WRN
2.91341e-06	0.496216	0.385	0.195	0.0379384	Basal	AHNAK
3.00243e-06	0.275325	0.286	0.119	0.0390976	Basal	ZNF131
3.01933e-06	0.514293	0.626	0.426	0.0393178	Basal	DNAJA1
3.03406e-06	0.335977	0.725	0.479	0.0395096	Basal	CCNH
3.11009e-06	0.354506	0.407	0.203	0.0404995	Basal	RFX7
3.1476e-06	0.388515	1	0.98	0.040988	Basal	ENSCAFG00000045333
3.16494e-06	0.409368	0.56	0.358	0.0412139	Basal	PRKCE
3.20737e-06	0.491627	0.703	0.501	0.0417663	Basal	PPP1R12A
3.20785e-06	0.429222	0.78	0.627	0.0417726	Basal	SKP1
3.2379e-06	0.472346	0.44	0.25	0.0421639	Basal	RYBP
3.27578e-06	0.329293	0.505	0.28	0.0426572	Basal	ARID4A
3.30863e-06	0.507563	0.593	0.407	0.043085	Basal	DIP2B
3.31125e-06	0.346788	0.451	0.247	0.0431191	Basal	RIOK3
3.32811e-06	0.447196	0.714	0.493	0.0433386	Basal	ANKRD6
3.35009e-06	0.427342	0.615	0.422	0.0436249	Basal	NIFK
3.39292e-06	0.557758	0.571	0.398	0.0441826	Basal	SPAG9
3.40151e-06	0.564587	0.89	0.817	0.0442944	Basal	EIF4B
3.70486e-06	0.399175	0.44	0.239	0.0482448	Basal	ENSCAFG00000007112
3.79108e-06	0.365135	0.418	0.225	0.0493675	Basal	SMARCC1
1.11611e-110	2.67734	0.843	0.069	1.4534e-106	Alveolar type 1	RTKN2
2.76325e-99	0.919328	0.429	0.012	3.59831e-95	Alveolar type 1	COL4A3
1.57172e-84	0.695574	0.386	0.012	2.0467e-80	Alveolar type 1	LRP2
3.44961e-80	1.24104	0.629	0.049	4.49208e-76	Alveolar type 1	ZNF365
8.4768e-80	1.14317	0.557	0.035	1.10385e-75	Alveolar type 1	SEMA6D
1.84474e-72	2.62194	0.986	0.212	2.40222e-68	Alveolar type 1	CAV2
8.1761e-72	1.34653	0.671	0.069	1.06469e-67	Alveolar type 1	SPARC
2.71108e-70	1.96152	0.557	0.045	3.53037e-66	Alveolar type 1	SLC1A1
1.05928e-65	0.723783	0.443	0.027	1.3794e-61	Alveolar type 1	COL4A1
6.80676e-65	0.714944	0.343	0.014	8.86376e-61	Alveolar type 1	ADAMTSL1
6.25615e-62	0.704131	0.343	0.015	8.14676e-58	Alveolar type 1	EDN3
2.62483e-61	1.79192	0.871	0.159	3.41806e-57	Alveolar type 1	PALM2AKAP2
1.31758e-59	3.33966	1	0.323	1.71576e-55	Alveolar type 1	CAV1
8.40819e-58	1.25817	0.4	0.025	1.09491e-53	Alveolar type 1	COL4A4
2.00778e-53	1.04542	0.343	0.019	2.61453e-49	Alveolar type 1	HS3ST5
5.25649e-53	1.70144	0.729	0.12	6.845e-49	Alveolar type 1	GAS6
1.73622e-51	0.808577	0.371	0.025	2.26091e-47	Alveolar type 1	CCBE1
1.90022e-49	0.672903	0.371	0.026	2.47447e-45	Alveolar type 1	PAMR1
6.99422e-49	1.86104	0.543	0.066	9.10787e-45	Alveolar type 1	CYP4B1
1.00307e-47	1.63687	0.643	0.098	1.3062e-43	Alveolar type 1	ENSCAFG00000001675
9.40683e-47	2.02727	0.786	0.157	1.22496e-42	Alveolar type 1	SEMA3E
1.74805e-45	1.08548	0.643	0.101	2.27631e-41	Alveolar type 1	SCEL
1.28414e-44	0.916428	0.357	0.028	1.67221e-40	Alveolar type 1	PGAM2
9.63257e-44	1.56755	0.8	0.189	1.25435e-39	Alveolar type 1	VNN1
1.90978e-43	1.67685	0.757	0.162	2.48692e-39	Alveolar type 1	COL12A1
6.84206e-43	2.22331	0.914	0.299	8.90973e-39	Alveolar type 1	NCKAP5
1.23117e-42	1.00044	0.529	0.074	1.60322e-38	Alveolar type 1	IDO2
1.4374e-40	0.991814	0.386	0.037	1.87179e-36	Alveolar type 1	FAT3
2.55086e-40	1.34003	0.757	0.163	3.32173e-36	Alveolar type 1	CLIC5
5.38893e-40	1.86462	0.829	0.227	7.01747e-36	Alveolar type 1	TIMP3
5.6228e-40	2.73276	1	0.534	7.32201e-36	Alveolar type 1	IGFBP7
4.36996e-39	1.86741	0.986	0.475	5.69057e-35	Alveolar type 1	RAB11FIP1
5.25715e-39	3.29324	1	0.763	6.84586e-35	Alveolar type 1	PMP22
6.20925e-39	1.10963	0.543	0.08	8.08569e-35	Alveolar type 1	ENSCAFG00000014195
9.40612e-39	0.682876	0.443	0.05	1.22486e-34	Alveolar type 1	DSCAML1
1.65938e-38	3.1145	0.957	0.526	2.16085e-34	Alveolar type 1	HOPX
7.00222e-38	0.657998	0.371	0.036	9.11829e-34	Alveolar type 1	MLIP
3.82866e-37	2.41865	1	0.688	4.98568e-33	Alveolar type 1	LMO7
8.61142e-37	1.11343	0.714	0.168	1.12138e-32	Alveolar type 1	VBP1
1.09378e-36	1.63947	0.829	0.24	1.42432e-32	Alveolar type 1	CAB39L
1.14896e-36	2.07563	1	0.487	1.49617e-32	Alveolar type 1	CLIC2
1.92514e-36	1.25446	0.571	0.1	2.50691e-32	Alveolar type 1	SRGAP3
3.98804e-36	2.82508	1	0.84	5.19322e-32	Alveolar type 1	TSPAN8
4.18746e-36	0.590277	0.371	0.038	5.45291e-32	Alveolar type 1	COL4A2
7.15131e-36	1.65932	0.871	0.261	9.31243e-32	Alveolar type 1	COL8A1
1.13318e-35	1.74217	0.757	0.187	1.47563e-31	Alveolar type 1	NEBL
1.54279e-35	1.11271	0.629	0.121	2.00902e-31	Alveolar type 1	PRKD1
1.6515e-35	1.42266	0.814	0.237	2.15058e-31	Alveolar type 1	EPB41L5
2.48872e-35	0.5794	0.357	0.036	3.24082e-31	Alveolar type 1	NSG1
3.57701e-35	1.12807	0.529	0.085	4.65798e-31	Alveolar type 1	LOXL1
2.70118e-34	1.93457	1	0.793	3.51748e-30	Alveolar type 1	EMP2
1.27667e-33	1.77274	1	0.655	1.66248e-29	Alveolar type 1	RDX
3.45314e-33	0.816948	0.443	0.063	4.49668e-29	Alveolar type 1	MBOAT1
9.22869e-33	1.87473	0.886	0.399	1.20176e-28	Alveolar type 1	SVIL
2.03956e-32	1.38472	0.8	0.233	2.65592e-28	Alveolar type 1	F3
2.22178e-32	0.675038	0.357	0.04	2.8932e-28	Alveolar type 1	KLHL29
3.79028e-32	1.17685	0.6	0.129	4.9357e-28	Alveolar type 1	TACC1
1.07225e-31	1.69591	0.786	0.254	1.39629e-27	Alveolar type 1	VEGFA
2.41851e-31	0.949662	0.486	0.08	3.14938e-27	Alveolar type 1	BASP1
2.72192e-31	2.45155	0.986	0.776	3.54449e-27	Alveolar type 1	AGER
5.86543e-31	0.647531	0.3	0.029	7.63796e-27	Alveolar type 1	GREM2
7.6043e-31	0.798339	0.457	0.071	9.90232e-27	Alveolar type 1	SYNM
1.55826e-30	0.83902	0.414	0.06	2.02916e-26	Alveolar type 1	SLC6A6
1.60208e-30	1.71587	0.971	0.515	2.08623e-26	Alveolar type 1	RAB3IL1
2.68606e-30	1.36148	0.857	0.326	3.49779e-26	Alveolar type 1	SPATS2L
6.23524e-30	0.569943	0.314	0.033	8.11953e-26	Alveolar type 1	HMGCLL1
1.01056e-29	1.87205	1	0.994	1.31595e-25	Alveolar type 1	B2M
1.84347e-29	0.382002	0.3	0.03	2.40057e-25	Alveolar type 1	FAM167A
1.89549e-29	1.83503	0.886	0.442	2.46831e-25	Alveolar type 1	SEC14L1
1.14283e-28	1.73645	0.8	0.298	1.4882e-24	Alveolar type 1	MGLL
3.1798e-28	1.64274	0.871	0.397	4.14074e-24	Alveolar type 1	PHACTR1
3.68874e-28	1.20059	0.757	0.245	4.80348e-24	Alveolar type 1	NEDD9
2.07997e-27	2.16922	0.914	0.563	2.70853e-23	Alveolar type 1	SUSD2
2.19876e-27	1.3476	0.814	0.331	2.86323e-23	Alveolar type 1	DPYSL2
3.43591e-27	1.37981	1	0.469	4.47424e-23	Alveolar type 1	SCD5
3.93892e-27	1.4493	0.929	0.403	5.12926e-23	Alveolar type 1	CAPG
1.20041e-26	2.36014	0.943	0.501	1.56318e-22	Alveolar type 1	ADIRF
1.41912e-26	0.95379	0.629	0.157	1.84798e-22	Alveolar type 1	ANOS1
2.11736e-26	1.39606	0.771	0.284	2.75723e-22	Alveolar type 1	ALDH5A1
3.81978e-26	1.75838	1	0.863	4.97411e-22	Alveolar type 1	CALM1
2.45041e-25	1.2823	0.786	0.31	3.19092e-21	Alveolar type 1	SLC40A1
3.26358e-25	1.11497	0.657	0.208	4.24983e-21	Alveolar type 1	CAPN2
7.26217e-25	1.33349	0.914	0.412	9.4568e-21	Alveolar type 1	GPRC5A
1.49208e-24	1.70831	0.943	0.525	1.94298e-20	Alveolar type 1	ENSCAFG00000041016
4.39962e-24	1.39497	0.986	0.638	5.72919e-20	Alveolar type 1	CUX1
4.47538e-24	0.53236	0.4	0.068	5.82784e-20	Alveolar type 1	SYN3
5.52971e-24	1.40441	0.814	0.343	7.20078e-20	Alveolar type 1	FERMT2
1.20145e-23	1.21823	0.671	0.212	1.56453e-19	Alveolar type 1	ABCA5
4.10346e-23	1.41585	0.757	0.308	5.34353e-19	Alveolar type 1	MAP4K1
4.75563e-23	0.801697	0.443	0.091	6.19278e-19	Alveolar type 1	C4H1orf198
6.78304e-23	1.41576	0.986	0.747	8.83287e-19	Alveolar type 1	CLDN18
6.93185e-23	1.62536	1	0.763	9.02665e-19	Alveolar type 1	DHRS7
6.94755e-23	0.519331	0.329	0.049	9.0471e-19	Alveolar type 1	EPB41L3
1.79013e-22	0.748226	0.443	0.09	2.33111e-18	Alveolar type 1	RCAN1
1.92997e-22	1.56961	0.843	0.423	2.51321e-18	Alveolar type 1	NAA16
2.09052e-22	1.04979	0.643	0.194	2.72227e-18	Alveolar type 1	ANTXR1
1.43703e-21	1.21754	0.6	0.194	1.87129e-17	Alveolar type 1	ENSCAFG00000019801
1.46726e-21	1.55644	1	0.832	1.91067e-17	Alveolar type 1	DSTN
1.98155e-21	1.36015	0.957	0.64	2.58038e-17	Alveolar type 1	SELENOW
2.48211e-21	2.18007	1	0.914	3.23221e-17	Alveolar type 1	TMSB10
3.63466e-21	0.757274	0.571	0.153	4.73305e-17	Alveolar type 1	ITPKB
5.87185e-21	2.05427	0.943	0.746	7.64633e-17	Alveolar type 1	ENSCAFG00000007293
7.22249e-21	0.727083	0.5	0.126	9.40512e-17	Alveolar type 1	PHLDB2
7.40095e-21	0.777309	0.414	0.089	9.63752e-17	Alveolar type 1	SLC39A4
8.48702e-21	1.39917	0.986	0.768	1.10518e-16	Alveolar type 1	SNX3
1.15171e-20	1.37607	0.829	0.422	1.49976e-16	Alveolar type 1	MYO1B
1.18483e-20	1.38342	1	0.796	1.54288e-16	Alveolar type 1	SPTBN1
2.63351e-20	1.31815	0.957	0.582	3.42936e-16	Alveolar type 1	WWC2
3.46003e-20	1.21946	0.914	0.586	4.50565e-16	Alveolar type 1	PDLIM2
4.89169e-20	1.14682	0.729	0.291	6.36996e-16	Alveolar type 1	EXPH5
9.75434e-20	0.591307	0.314	0.053	1.27021e-15	Alveolar type 1	CCN2
9.81065e-20	0.505656	0.314	0.052	1.27754e-15	Alveolar type 1	ANKRD2
9.98844e-20	1.79388	0.986	0.889	1.3007e-15	Alveolar type 1	CES5A
1.83768e-19	1.11199	0.914	0.498	2.39303e-15	Alveolar type 1	LAMA3
3.36426e-19	1.39855	1	0.906	4.38094e-15	Alveolar type 1	ENSCAFG00000042598
3.47647e-19	1.47052	0.843	0.47	4.52705e-15	Alveolar type 1	CD151
3.84523e-19	0.984534	0.757	0.314	5.00726e-15	Alveolar type 1	RNF144B
5.44302e-19	1.62388	1	0.921	7.0879e-15	Alveolar type 1	ENSCAFG00000042554
5.83933e-19	0.559217	0.371	0.075	7.60398e-15	Alveolar type 1	CAVIN1
1.10875e-18	1.18219	0.757	0.336	1.44381e-14	Alveolar type 1	LIMCH1
1.46209e-18	1.32045	0.9	0.565	1.90393e-14	Alveolar type 1	EFEMP1
1.65466e-18	0.821003	0.814	0.383	2.1547e-14	Alveolar type 1	REEP3
1.68453e-18	0.639493	0.429	0.1	2.19359e-14	Alveolar type 1	STXBP1
1.71121e-18	1.22613	0.957	0.728	2.22834e-14	Alveolar type 1	CXADR
2.47267e-18	1.88608	0.971	0.885	3.21991e-14	Alveolar type 1	HSPB1
4.27658e-18	0.930261	0.743	0.325	5.56896e-14	Alveolar type 1	PHACTR2
4.65025e-18	1.55641	0.729	0.332	6.05556e-14	Alveolar type 1	CYP2B6
4.66439e-18	1.2891	0.971	0.872	6.07397e-14	Alveolar type 1	RB1
5.0159e-18	0.805857	0.614	0.204	6.53171e-14	Alveolar type 1	PDZD2
5.1271e-18	1.13949	0.771	0.357	6.6765e-14	Alveolar type 1	VEPH1
6.40189e-18	1.21881	0.986	0.607	8.33655e-14	Alveolar type 1	MAGI2
6.94218e-18	0.694393	0.557	0.172	9.0401e-14	Alveolar type 1	PLPP2
7.13904e-18	0.947262	0.829	0.465	9.29646e-14	Alveolar type 1	DYNLT3
7.64963e-18	0.936428	0.857	0.458	9.96135e-14	Alveolar type 1	CCDC50
8.06296e-18	1.17559	1	0.853	1.04996e-13	Alveolar type 1	ASPH
9.20931e-18	1.05878	0.943	0.599	1.19924e-13	Alveolar type 1	ITGB1
1.00739e-17	1.26856	0.986	0.771	1.31182e-13	Alveolar type 1	VPS28
1.09583e-17	1.19999	0.871	0.546	1.42699e-13	Alveolar type 1	GSN
1.22312e-17	1.12633	0.871	0.515	1.59274e-13	Alveolar type 1	RBPMS
1.52393e-17	1.35296	0.957	0.775	1.98446e-13	Alveolar type 1	ANXA5
1.79594e-17	0.701724	0.529	0.163	2.33867e-13	Alveolar type 1	BNIP2
2.69281e-17	1.57826	1	0.888	3.50658e-13	Alveolar type 1	ANXA2
3.69549e-17	0.471269	0.314	0.059	4.81226e-13	Alveolar type 1	SORBS1
3.95322e-17	1.13537	0.743	0.351	5.14788e-13	Alveolar type 1	DENND5A
4.51297e-17	0.995897	0.757	0.356	5.87679e-13	Alveolar type 1	RRAS
5.37107e-17	0.403098	0.3	0.054	6.9942e-13	Alveolar type 1	FLRT2
6.20022e-17	0.675365	0.314	0.061	8.07392e-13	Alveolar type 1	UCHL1
6.28355e-17	1.0406	0.9	0.543	8.18244e-13	Alveolar type 1	MYH14
6.42765e-17	0.95262	0.786	0.341	8.37009e-13	Alveolar type 1	FMN2
6.52342e-17	1.22263	0.814	0.427	8.4948e-13	Alveolar type 1	QKI
1.56108e-16	0.509047	0.357	0.079	2.03283e-12	Alveolar type 1	ENSCAFG00000030158
1.88467e-16	1.11897	0.914	0.573	2.45422e-12	Alveolar type 1	MTAP
2.0972e-16	1.15889	0.857	0.514	2.73098e-12	Alveolar type 1	WNK1
2.26569e-16	1.39711	0.9	0.75	2.95038e-12	Alveolar type 1	SULT1A1
2.32548e-16	0.307427	0.286	0.05	3.02824e-12	Alveolar type 1	FRMD4A
2.6694e-16	1.29949	0.957	0.767	3.4761e-12	Alveolar type 1	CRIP2
3.72777e-16	1.01049	0.929	0.53	4.8543e-12	Alveolar type 1	NPNT
3.96503e-16	0.790926	0.5	0.153	5.16327e-12	Alveolar type 1	ENSCAFG00000047167
4.3481e-16	1.06569	0.957	0.717	5.6621e-12	Alveolar type 1	PGRMC1
5.27375e-16	0.728918	0.5	0.157	6.86747e-12	Alveolar type 1	ENSCAFG00000045525
5.73874e-16	1.08079	0.714	0.343	7.47299e-12	Alveolar type 1	USP25
5.7653e-16	0.930854	0.943	0.65	7.50758e-12	Alveolar type 1	CD47
7.88959e-16	1.20895	0.829	0.555	1.02738e-11	Alveolar type 1	NDRG2
1.11973e-15	0.586962	0.357	0.079	1.45812e-11	Alveolar type 1	PLCE1
1.23664e-15	1.10795	0.957	0.71	1.61035e-11	Alveolar type 1	NDFIP1
1.24849e-15	0.924145	0.557	0.193	1.62579e-11	Alveolar type 1	SASH1
1.40745e-15	0.919001	0.557	0.19	1.83278e-11	Alveolar type 1	AHNAK
2.01063e-15	0.913642	0.671	0.303	2.61824e-11	Alveolar type 1	RAB9A
3.40025e-15	0.827903	0.714	0.35	4.42781e-11	Alveolar type 1	SLC12A4
3.70982e-15	0.868621	0.771	0.401	4.83093e-11	Alveolar type 1	MPRIP
3.78573e-15	0.708043	0.543	0.189	4.92977e-11	Alveolar type 1	SERINC2
4.2049e-15	0.930179	0.886	0.499	5.47561e-11	Alveolar type 1	PARD3B
4.27272e-15	0.777098	0.529	0.186	5.56394e-11	Alveolar type 1	ANKRD29
4.47957e-15	0.718462	0.557	0.191	5.83329e-11	Alveolar type 1	REPS2
5.67142e-15	1.37255	1	0.821	7.38532e-11	Alveolar type 1	MGST3
6.13655e-15	0.836183	0.643	0.269	7.99101e-11	Alveolar type 1	ENSCAFG00000002015
6.99273e-15	1.27871	0.957	0.82	9.10593e-11	Alveolar type 1	HSPB8
8.57027e-15	1.0208	0.871	0.531	1.11602e-10	Alveolar type 1	TEAD1
8.73797e-15	1.02518	1	0.909	1.13786e-10	Alveolar type 1	ALCAM
1.04823e-14	1.08211	0.814	0.501	1.36501e-10	Alveolar type 1	WDFY1
1.23013e-14	1.03715	0.943	0.686	1.60187e-10	Alveolar type 1	CYP7B1
1.2465e-14	1.19915	0.786	0.465	1.62319e-10	Alveolar type 1	LMO4
1.48422e-14	1.02499	0.986	0.761	1.93275e-10	Alveolar type 1	CADM1
1.59167e-14	0.503243	0.343	0.077	2.07267e-10	Alveolar type 1	NRG1
1.6888e-14	1.11186	1	0.874	2.19915e-10	Alveolar type 1	PRDX6
1.69299e-14	0.849098	0.5	0.176	2.20461e-10	Alveolar type 1	ISG15
2.09578e-14	1.06071	0.943	0.726	2.72913e-10	Alveolar type 1	CNN2
2.50304e-14	0.935851	0.7	0.36	3.25946e-10	Alveolar type 1	TFDP2
2.79015e-14	0.970138	0.914	0.528	3.63333e-10	Alveolar type 1	COBL
3.13826e-14	0.5025	0.386	0.098	4.08664e-10	Alveolar type 1	PITPNC1
4.58916e-14	0.766302	0.529	0.194	5.97601e-10	Alveolar type 1	TMOD1
5.21446e-14	0.98959	0.929	0.644	6.79027e-10	Alveolar type 1	SUCLG2
5.53815e-14	0.895127	0.757	0.381	7.21177e-10	Alveolar type 1	MYO1D
7.23745e-14	1.01091	0.557	0.216	9.42461e-10	Alveolar type 1	BLVRB
7.86578e-14	0.995594	0.586	0.259	1.02428e-09	Alveolar type 1	ACSF2
1.32003e-13	0.841893	0.729	0.396	1.71894e-09	Alveolar type 1	CETN3
2.19079e-13	0.852743	0.671	0.326	2.85285e-09	Alveolar type 1	TJP1
2.29616e-13	0.837333	0.914	0.666	2.99006e-09	Alveolar type 1	NBEAL1
2.43424e-13	0.923862	0.671	0.316	3.16987e-09	Alveolar type 1	GALNT18
3.27614e-13	0.815457	0.929	0.674	4.26619e-09	Alveolar type 1	TXNDC17
3.2977e-13	0.565496	0.314	0.071	4.29426e-09	Alveolar type 1	CLDN1
3.31658e-13	1.24644	1	0.772	4.31886e-09	Alveolar type 1	PTPRM
3.67381e-13	0.79536	0.914	0.592	4.78404e-09	Alveolar type 1	ITM2B
4.12421e-13	0.605614	0.414	0.118	5.37055e-09	Alveolar type 1	GHR
4.67807e-13	0.562096	0.457	0.144	6.09179e-09	Alveolar type 1	CDC14A
4.89531e-13	1.03922	1	0.865	6.37467e-09	Alveolar type 1	GSTO1
5.10971e-13	1.28904	0.971	0.822	6.65386e-09	Alveolar type 1	CYSTM1
6.15386e-13	0.855022	0.943	0.689	8.01356e-09	Alveolar type 1	CLTB
6.72876e-13	0.837337	1	0.834	8.76219e-09	Alveolar type 1	TAX1BP1
7.94312e-13	0.484326	0.386	0.109	1.03435e-08	Alveolar type 1	CALML4
8.18372e-13	0.434511	0.257	0.053	1.06568e-08	Alveolar type 1	ARHGEF6
8.84483e-13	0.758598	0.614	0.273	1.15177e-08	Alveolar type 1	TGFBR2
1.05678e-12	1.24017	1	0.86	1.37614e-08	Alveolar type 1	ENSCAFG00000046564
1.24373e-12	0.878796	0.843	0.558	1.61959e-08	Alveolar type 1	PRICKLE2
1.45065e-12	1.06542	0.986	0.838	1.88904e-08	Alveolar type 1	GSTP1
1.66826e-12	0.744891	0.814	0.526	2.17241e-08	Alveolar type 1	OPTN
1.67324e-12	0.996417	0.843	0.487	2.17889e-08	Alveolar type 1	ABCA1
1.80017e-12	0.376706	0.329	0.083	2.34419e-08	Alveolar type 1	CDH3
1.90523e-12	0.995647	0.629	0.328	2.48099e-08	Alveolar type 1	S100A14
2.47961e-12	0.948793	0.571	0.243	3.22895e-08	Alveolar type 1	MYL9
2.63452e-12	0.834351	0.829	0.469	3.43067e-08	Alveolar type 1	GADD45B
2.92368e-12	0.767783	0.643	0.32	3.80722e-08	Alveolar type 1	STOM
2.93344e-12	0.90213	0.829	0.575	3.81993e-08	Alveolar type 1	MGAT4B
3.62265e-12	0.39082	0.314	0.078	4.71742e-08	Alveolar type 1	TBC1D9
4.24828e-12	0.729012	0.557	0.247	5.53211e-08	Alveolar type 1	ALDH3B1
4.96331e-12	0.931365	0.6	0.278	6.46322e-08	Alveolar type 1	CYP27A1
5.79476e-12	0.81339	0.914	0.547	7.54594e-08	Alveolar type 1	APBB2
7.93732e-12	0.966985	0.643	0.298	1.0336e-07	Alveolar type 1	ITGA9
8.05145e-12	0.820429	0.786	0.503	1.04846e-07	Alveolar type 1	ANP32A
8.13116e-12	0.98326	0.986	0.759	1.05884e-07	Alveolar type 1	AQP1
8.42666e-12	1.05367	0.8	0.488	1.09732e-07	Alveolar type 1	CDKN1A
9.13243e-12	1.07935	0.971	0.844	1.18922e-07	Alveolar type 1	ENSCAFG00000043616
1.01375e-11	0.698842	0.671	0.342	1.3201e-07	Alveolar type 1	JUP
1.02867e-11	0.844886	0.829	0.54	1.33953e-07	Alveolar type 1	ENSCAFG00000016500
1.07877e-11	0.876767	0.929	0.708	1.40477e-07	Alveolar type 1	CLIC1
1.08636e-11	0.716514	0.871	0.56	1.41465e-07	Alveolar type 1	RB1CC1
1.11917e-11	1.0996	0.929	0.735	1.45738e-07	Alveolar type 1	TUBA1B
1.30879e-11	0.718874	0.429	0.147	1.70431e-07	Alveolar type 1	ENSCAFG00000016285
1.38203e-11	1.21409	0.9	0.747	1.79968e-07	Alveolar type 1	CRIP1
1.41441e-11	0.952478	1	0.905	1.84184e-07	Alveolar type 1	HMGB1
1.44127e-11	0.903116	0.971	0.873	1.87682e-07	Alveolar type 1	RABAC1
1.52013e-11	0.740387	0.743	0.457	1.97952e-07	Alveolar type 1	CCPG1
1.76232e-11	0.775393	0.843	0.582	2.2949e-07	Alveolar type 1	KIF5B
2.01551e-11	1.09209	1	0.862	2.6246e-07	Alveolar type 1	ANXA1
2.50212e-11	0.619741	0.471	0.178	3.25827e-07	Alveolar type 1	CDC42SE2
2.59338e-11	0.936576	1	0.88	3.3771e-07	Alveolar type 1	H3-3A
2.63922e-11	0.939075	0.629	0.314	3.4368e-07	Alveolar type 1	SDR16C5
2.66055e-11	0.644769	0.429	0.147	3.46456e-07	Alveolar type 1	ID3
2.79341e-11	0.734632	0.886	0.57	3.63757e-07	Alveolar type 1	PLS1
2.86969e-11	0.702658	0.586	0.273	3.73691e-07	Alveolar type 1	NFE2L1
2.89235e-11	0.420511	0.343	0.096	3.76642e-07	Alveolar type 1	NQO1
2.97081e-11	0.468389	0.4	0.127	3.86859e-07	Alveolar type 1	MYLIP
3.21826e-11	0.723114	0.871	0.556	4.19082e-07	Alveolar type 1	NDUFB10
3.45867e-11	0.595115	0.586	0.265	4.50388e-07	Alveolar type 1	GNAI2
3.57626e-11	0.597535	0.371	0.119	4.65701e-07	Alveolar type 1	NDST1
3.79262e-11	0.495411	0.514	0.201	4.93875e-07	Alveolar type 1	MPP5
4.29927e-11	1.07777	0.671	0.383	5.59851e-07	Alveolar type 1	ENSCAFG00000018277
4.90268e-11	0.384719	0.314	0.085	6.38427e-07	Alveolar type 1	MAP7D1
5.52726e-11	0.765723	0.9	0.652	7.19759e-07	Alveolar type 1	ANXA4
6.64497e-11	0.822474	0.929	0.598	8.65308e-07	Alveolar type 1	ARHGEF26
7.49544e-11	0.596578	0.457	0.167	9.76057e-07	Alveolar type 1	PLEKHG1
7.66242e-11	0.790469	0.871	0.63	9.978e-07	Alveolar type 1	S100A13
8.32205e-11	0.66779	0.371	0.119	1.0837e-06	Alveolar type 1	PTPRR
8.65009e-11	0.855431	0.871	0.609	1.12641e-06	Alveolar type 1	DYNC1I2
9.21886e-11	0.860989	0.814	0.556	1.20048e-06	Alveolar type 1	RNF181
9.42652e-11	0.471819	0.4	0.132	1.22752e-06	Alveolar type 1	ABLIM3
1.00256e-10	0.547389	0.386	0.127	1.30554e-06	Alveolar type 1	NECTIN3
1.09191e-10	0.684062	0.486	0.199	1.42188e-06	Alveolar type 1	RAB17
1.20597e-10	0.399545	0.257	0.061	1.57041e-06	Alveolar type 1	DPP10
1.22467e-10	1.09204	0.9	0.82	1.59477e-06	Alveolar type 1	S100A11
1.35947e-10	1.08233	0.414	0.149	1.7703e-06	Alveolar type 1	C30H15orf48
1.36753e-10	0.72403	0.586	0.284	1.7808e-06	Alveolar type 1	SEC14L4
1.43916e-10	0.775483	0.786	0.499	1.87407e-06	Alveolar type 1	SELENOP
1.66455e-10	0.799676	0.729	0.427	2.16757e-06	Alveolar type 1	FARP1
1.6763e-10	0.743367	0.843	0.623	2.18288e-06	Alveolar type 1	CYBRD1
1.70742e-10	0.867934	0.886	0.717	2.2234e-06	Alveolar type 1	LMNA
1.80293e-10	0.66329	0.886	0.532	2.34777e-06	Alveolar type 1	FNBP1L
1.86918e-10	0.775825	0.957	0.807	2.43405e-06	Alveolar type 1	PSMA7
1.94303e-10	1.03692	0.986	0.936	2.53021e-06	Alveolar type 1	ACTB
2.02585e-10	0.779668	0.7	0.387	2.63806e-06	Alveolar type 1	CTDSPL
2.12499e-10	0.874987	0.971	0.773	2.76716e-06	Alveolar type 1	CLIC3
2.25467e-10	0.544909	0.457	0.168	2.93603e-06	Alveolar type 1	BICD1
2.46299e-10	1.17328	1	0.903	3.20731e-06	Alveolar type 1	ENSCAFG00000023111
2.58152e-10	0.605849	0.657	0.338	3.36165e-06	Alveolar type 1	ASNSD1
2.6813e-10	0.580972	0.429	0.162	3.49158e-06	Alveolar type 1	PDGFA
3.03927e-10	0.525703	0.4	0.14	3.95774e-06	Alveolar type 1	PPIL6
4.2505e-10	0.832135	0.857	0.612	5.535e-06	Alveolar type 1	YPEL3
5.56401e-10	0.455577	0.443	0.164	7.24545e-06	Alveolar type 1	TULP3
5.86334e-10	0.330215	0.271	0.07	7.63524e-06	Alveolar type 1	CNN3
6.63253e-10	0.799516	0.743	0.442	8.63689e-06	Alveolar type 1	ANO6
7.10238e-10	0.657497	0.614	0.324	9.24872e-06	Alveolar type 1	ERGIC1
7.21222e-10	0.704386	0.814	0.56	9.39175e-06	Alveolar type 1	FLOT1
7.95421e-10	0.444837	0.3	0.086	1.0358e-05	Alveolar type 1	FILIP1L
8.05894e-10	0.59183	0.571	0.262	1.04944e-05	Alveolar type 1	PLXNA2
8.891e-10	0.472505	0.386	0.137	1.15779e-05	Alveolar type 1	ZDHHC7
9.6471e-10	0.533874	0.571	0.26	1.25625e-05	Alveolar type 1	TINAG
1.12969e-09	0.675774	0.871	0.578	1.47109e-05	Alveolar type 1	MACF1
1.16998e-09	0.820678	0.814	0.657	1.52354e-05	Alveolar type 1	IGFBP6
1.18579e-09	0.822504	0.986	0.901	1.54414e-05	Alveolar type 1	EZR
1.19645e-09	0.540194	0.443	0.175	1.55802e-05	Alveolar type 1	KAT2B
1.26654e-09	0.424016	0.429	0.16	1.64928e-05	Alveolar type 1	LATS2
1.29414e-09	0.830948	0.771	0.502	1.68523e-05	Alveolar type 1	GNG12
1.43656e-09	0.732789	0.7	0.448	1.87069e-05	Alveolar type 1	TTC7A
1.44793e-09	0.972205	0.829	0.594	1.88549e-05	Alveolar type 1	ENSCAFG00000013413
1.50522e-09	0.489919	0.257	0.067	1.96009e-05	Alveolar type 1	MCC
1.55439e-09	0.762847	0.957	0.72	2.02413e-05	Alveolar type 1	BCAM
1.73298e-09	0.79876	0.843	0.649	2.25668e-05	Alveolar type 1	SAT1
1.7454e-09	0.347463	0.443	0.157	2.27285e-05	Alveolar type 1	ABLIM1
1.95855e-09	0.766338	0.743	0.481	2.55043e-05	Alveolar type 1	ETHE1
2.41037e-09	0.534449	0.486	0.2	3.13879e-05	Alveolar type 1	FAM189A2
2.41638e-09	0.78009	0.814	0.594	3.14661e-05	Alveolar type 1	CDC42
2.41974e-09	0.626665	0.543	0.264	3.15099e-05	Alveolar type 1	LSR
3.15931e-09	0.306132	0.314	0.094	4.11406e-05	Alveolar type 1	ARHGEF2
3.48695e-09	0.475087	0.429	0.173	4.5407e-05	Alveolar type 1	CGN
3.55444e-09	0.706759	0.586	0.307	4.62859e-05	Alveolar type 1	ENSCAFG00000043160
4.38201e-09	0.439912	0.429	0.171	5.70626e-05	Alveolar type 1	DTX3L
5.08879e-09	0.799669	0.686	0.43	6.62663e-05	Alveolar type 1	PPA2
5.62209e-09	1.08904	0.457	0.201	7.32108e-05	Alveolar type 1	CRYAB
5.94646e-09	0.903236	1	0.933	7.74348e-05	Alveolar type 1	NUPR1
6.18599e-09	0.59858	0.5	0.237	8.05539e-05	Alveolar type 1	ALDH3A2
6.35422e-09	0.69578	0.5	0.234	8.27447e-05	Alveolar type 1	ACTN1
6.38875e-09	0.849135	0.957	0.85	8.31944e-05	Alveolar type 1	ENSCAFG00000037735
8.62656e-09	0.860819	1	0.936	0.000112335	Alveolar type 1	UBB
9.37671e-09	0.808181	0.543	0.254	0.000122104	Alveolar type 1	PRKCA
9.71918e-09	0.415273	0.5	0.224	0.000126563	Alveolar type 1	RALA
1.10193e-08	0.599453	0.986	0.925	0.000143493	Alveolar type 1	ENSCAFG00000028765
1.19657e-08	0.669384	0.586	0.347	0.000155818	Alveolar type 1	GINM1
1.2099e-08	0.858425	0.914	0.617	0.000157553	Alveolar type 1	LDLRAD4
1.305e-08	0.775586	0.757	0.5	0.000169938	Alveolar type 1	WWP1
1.37375e-08	0.94337	1	0.823	0.00017889	Alveolar type 1	MAGI1
1.40752e-08	0.366572	0.371	0.135	0.000183288	Alveolar type 1	OAS2
1.46577e-08	0.720262	0.943	0.695	0.000190873	Alveolar type 1	UTRN
1.60173e-08	0.778064	0.871	0.685	0.000208578	Alveolar type 1	DDX24
1.67928e-08	0.417765	0.329	0.115	0.000218676	Alveolar type 1	CRYBG3
1.73637e-08	0.590078	0.629	0.354	0.00022611	Alveolar type 1	RBM34
1.95088e-08	0.574285	0.457	0.212	0.000254043	Alveolar type 1	EHD2
2.03712e-08	0.351503	0.3	0.097	0.000265274	Alveolar type 1	SERINC5
2.1307e-08	0.697019	0.814	0.676	0.000277459	Alveolar type 1	NDUFA12
2.1596e-08	0.759188	0.486	0.229	0.000281223	Alveolar type 1	HPCAL1
2.28735e-08	0.58525	0.486	0.237	0.000297859	Alveolar type 1	DDX47
2.42614e-08	0.649863	0.643	0.377	0.000315932	Alveolar type 1	DARS1
2.52471e-08	0.954975	0.986	0.97	0.000328768	Alveolar type 1	S100A8
2.8023e-08	0.555037	0.9	0.65	0.000364916	Alveolar type 1	SRPK2
2.93321e-08	0.609443	0.614	0.342	0.000381962	Alveolar type 1	TLN1
3.33788e-08	0.616051	0.343	0.129	0.000434658	Alveolar type 1	OAS1
3.34072e-08	0.707316	0.543	0.297	0.000435028	Alveolar type 1	BACH1
3.44649e-08	0.594818	0.671	0.418	0.000448802	Alveolar type 1	ENSCAFG00000008701
3.55108e-08	0.627761	0.814	0.616	0.000462422	Alveolar type 1	INSIG2
3.67266e-08	0.536277	0.771	0.512	0.000478253	Alveolar type 1	NR3C1
3.75506e-08	0.523593	0.443	0.192	0.000488985	Alveolar type 1	RESF1
3.81549e-08	0.271748	0.257	0.074	0.000496854	Alveolar type 1	METRNL
3.87064e-08	0.942391	0.886	0.747	0.000504034	Alveolar type 1	C9H17orf58
4.3788e-08	0.839168	0.943	0.803	0.000570207	Alveolar type 1	PFN1
4.49384e-08	0.661392	0.686	0.431	0.000585188	Alveolar type 1	TNS1
4.51015e-08	0.867101	0.871	0.759	0.000587312	Alveolar type 1	ATP5IF1
4.70565e-08	0.798994	0.929	0.819	0.00061277	Alveolar type 1	S100P
4.75766e-08	0.599074	0.814	0.555	0.000619543	Alveolar type 1	SERINC1
4.88588e-08	0.526803	0.457	0.203	0.00063624	Alveolar type 1	ENSCAFG00000005585
5.01957e-08	0.330948	0.329	0.111	0.000653649	Alveolar type 1	ITGB5
5.14196e-08	0.799155	0.914	0.814	0.000669586	Alveolar type 1	VAMP8
5.28576e-08	0.571323	0.814	0.572	0.000688311	Alveolar type 1	PPP1R2
5.46107e-08	0.83901	0.971	0.874	0.000711141	Alveolar type 1	CFL1
5.66421e-08	0.365865	0.329	0.117	0.000737594	Alveolar type 1	ENSCAFG00000042945
5.90647e-08	0.858771	0.857	0.688	0.00076914	Alveolar type 1	ALDH1A1
6.36023e-08	0.726266	0.986	0.895	0.000828229	Alveolar type 1	RAB7A
6.77427e-08	0.603075	0.857	0.652	0.000882145	Alveolar type 1	VDAC2
7.0281e-08	0.763299	0.686	0.461	0.0009152	Alveolar type 1	ENPP5
7.45186e-08	0.637128	0.514	0.264	0.000970381	Alveolar type 1	LMTK2
7.50407e-08	0.465026	0.386	0.156	0.00097718	Alveolar type 1	ENOX1
7.509e-08	0.861723	0.871	0.686	0.000977822	Alveolar type 1	KLF6
8.24844e-08	0.619305	0.7	0.454	0.00107411	Alveolar type 1	ENSCAFG00000015284
8.26485e-08	0.734111	0.8	0.553	0.00107625	Alveolar type 1	DYNC1H1
8.80656e-08	0.610979	0.671	0.385	0.00114679	Alveolar type 1	ARHGAP31
9.61609e-08	0.397005	0.3	0.103	0.00125221	Alveolar type 1	DDO
1.08464e-07	0.657659	0.871	0.675	0.00141242	Alveolar type 1	COPE
1.10736e-07	0.622345	0.971	0.878	0.001442	Alveolar type 1	ENSCAFG00000031458
1.19633e-07	0.635332	0.943	0.866	0.00155787	Alveolar type 1	ELOB
1.24747e-07	0.827304	0.914	0.727	0.00162445	Alveolar type 1	ENSCAFG00000014422
1.2614e-07	0.544894	0.4	0.172	0.0016426	Alveolar type 1	PARP15
1.29589e-07	0.540907	0.929	0.791	0.00168751	Alveolar type 1	PM20D2
1.30466e-07	0.751354	0.929	0.683	0.00169893	Alveolar type 1	PCDH7
1.32202e-07	1.14275	0.671	0.466	0.00172153	Alveolar type 1	ENSCAFG00000014028
1.37638e-07	0.470372	0.429	0.193	0.00179232	Alveolar type 1	SYPL1
1.38354e-07	0.618191	0.757	0.553	0.00180164	Alveolar type 1	UBL4A
1.41945e-07	0.617574	0.586	0.341	0.00184841	Alveolar type 1	CYB5A
1.42945e-07	0.700402	0.714	0.514	0.00186143	Alveolar type 1	AP2M1
1.46459e-07	0.525173	0.814	0.58	0.00190719	Alveolar type 1	PSMB5
1.48514e-07	0.605383	0.629	0.376	0.00193395	Alveolar type 1	PLS3
1.49993e-07	0.550153	0.486	0.253	0.00195321	Alveolar type 1	ARRDC1
1.52414e-07	0.546095	0.771	0.531	0.00198474	Alveolar type 1	ARPC2
1.52695e-07	0.534116	0.529	0.281	0.0019884	Alveolar type 1	RO60
1.63486e-07	0.631957	0.571	0.333	0.00212891	Alveolar type 1	METTL24
1.63771e-07	0.300438	0.3	0.102	0.00213263	Alveolar type 1	IFNGR1
1.66456e-07	0.397472	0.843	0.56	0.00216759	Alveolar type 1	PCM1
1.68313e-07	0.721685	0.914	0.832	0.00219177	Alveolar type 1	ENSCAFG00000031588
1.7737e-07	0.463564	0.871	0.575	0.00230971	Alveolar type 1	RASAL2
1.89682e-07	0.599279	0.714	0.478	0.00247004	Alveolar type 1	APPL1
1.95395e-07	0.514639	0.4	0.178	0.00254443	Alveolar type 1	CDC37L1
2.0753e-07	0.504715	0.943	0.74	0.00270246	Alveolar type 1	YWHAB
2.37881e-07	0.715665	0.786	0.631	0.00309768	Alveolar type 1	NDUFB7
2.50273e-07	0.527442	0.514	0.268	0.00325906	Alveolar type 1	MLEC
2.77736e-07	0.499466	0.443	0.21	0.00361668	Alveolar type 1	SMIM1
2.79999e-07	0.538527	0.857	0.678	0.00364615	Alveolar type 1	FXYD3
2.82359e-07	0.550261	0.6	0.323	0.00367688	Alveolar type 1	ACYP2
2.88805e-07	0.354703	0.443	0.195	0.00376082	Alveolar type 1	PTPN21
3.08206e-07	0.601675	0.414	0.2	0.00401346	Alveolar type 1	FLNA
3.14774e-07	0.658753	0.514	0.285	0.00409899	Alveolar type 1	SNX18
3.20271e-07	0.609042	0.7	0.501	0.00417057	Alveolar type 1	UNC93B1
3.33658e-07	0.465207	0.543	0.288	0.00434489	Alveolar type 1	PAK1
3.49841e-07	0.574269	0.829	0.639	0.00455563	Alveolar type 1	ENSCAFG00000000061
3.71301e-07	0.592906	0.929	0.72	0.00483509	Alveolar type 1	ENSCAFG00000004842
3.72424e-07	0.609026	0.957	0.82	0.00484971	Alveolar type 1	RBMS3
3.8575e-07	0.348578	0.843	0.524	0.00502324	Alveolar type 1	ICAM1
3.97581e-07	0.549963	0.8	0.591	0.0051773	Alveolar type 1	PSMB3
4.05769e-07	0.588215	0.929	0.76	0.00528393	Alveolar type 1	ENSCAFG00000046386
4.11843e-07	0.547721	0.343	0.138	0.00536301	Alveolar type 1	TGFB2
4.19508e-07	0.419439	0.314	0.119	0.00546284	Alveolar type 1	ERCC4
4.4681e-07	0.49517	0.8	0.525	0.00581835	Alveolar type 1	RBMS1
4.59722e-07	0.576042	0.443	0.215	0.00598649	Alveolar type 1	SH3D19
5.38245e-07	0.619003	0.971	0.79	0.00700903	Alveolar type 1	APP
5.97079e-07	0.51914	0.543	0.321	0.00777516	Alveolar type 1	PSMG1
6.03084e-07	0.530292	0.886	0.566	0.00785336	Alveolar type 1	RASSF8
6.0375e-07	0.604944	0.629	0.391	0.00786203	Alveolar type 1	PRPSAP1
6.08845e-07	0.451981	0.586	0.326	0.00792837	Alveolar type 1	VPS41
6.35413e-07	0.410515	0.457	0.217	0.00827434	Alveolar type 1	MOB2
6.63748e-07	0.492898	0.771	0.516	0.00864333	Alveolar type 1	DNAJC1
6.72921e-07	0.639176	0.771	0.571	0.00876278	Alveolar type 1	DHRS3
6.86736e-07	0.61056	0.529	0.298	0.00894268	Alveolar type 1	AKIP1
6.92947e-07	0.564798	0.7	0.495	0.00902355	Alveolar type 1	UBE2B
7.06658e-07	0.579157	0.871	0.71	0.0092021	Alveolar type 1	PSMB2
7.09394e-07	0.597315	0.886	0.733	0.00923773	Alveolar type 1	ARPC3
7.28053e-07	0.565171	0.829	0.572	0.0094807	Alveolar type 1	GSPT1
7.36209e-07	0.532381	0.514	0.292	0.00958691	Alveolar type 1	STARD3NL
7.41406e-07	0.613518	0.814	0.601	0.00965459	Alveolar type 1	MYO9A
7.49947e-07	0.316449	0.3	0.111	0.00976581	Alveolar type 1	ANKRD50
7.56287e-07	0.676447	0.429	0.202	0.00984836	Alveolar type 1	CPEB4
7.75314e-07	0.550228	0.371	0.153	0.0100961	Alveolar type 1	SAMD4A
7.83635e-07	0.545249	0.9	0.699	0.0102045	Alveolar type 1	CHCHD10
8.14784e-07	0.547646	0.871	0.65	0.0106101	Alveolar type 1	RALBP1
8.20616e-07	0.341087	0.3	0.113	0.0106861	Alveolar type 1	DSE
8.27695e-07	0.476134	0.829	0.615	0.0107782	Alveolar type 1	RNF10
9.91787e-07	0.717036	0.6	0.358	0.012915	Alveolar type 1	ATXN1
9.93027e-07	0.594134	0.786	0.601	0.0129312	Alveolar type 1	ENSCAFG00000008221
1.00893e-06	0.553582	0.529	0.289	0.0131383	Alveolar type 1	VSIG10
1.0811e-06	0.300528	0.257	0.087	0.0140781	Alveolar type 1	RANGAP1
1.08866e-06	0.352358	0.3	0.114	0.0141765	Alveolar type 1	KCTD10
1.15931e-06	0.520012	0.886	0.613	0.0150966	Alveolar type 1	PLEKHA5
1.1748e-06	0.610073	0.643	0.458	0.0152982	Alveolar type 1	FDX1
1.18423e-06	0.371975	0.329	0.131	0.015421	Alveolar type 1	LONRF1
1.29158e-06	0.39677	0.871	0.643	0.016819	Alveolar type 1	ISCU
1.32103e-06	0.591017	0.729	0.466	0.0172025	Alveolar type 1	KITLG
1.3907e-06	0.454859	0.786	0.559	0.0181097	Alveolar type 1	TUBB4B
1.42803e-06	0.573222	0.4	0.182	0.0185958	Alveolar type 1	MLF1
1.4394e-06	0.487642	0.671	0.445	0.0187438	Alveolar type 1	GPAM
1.44352e-06	0.541737	0.957	0.954	0.0187975	Alveolar type 1	GALK1
1.44907e-06	0.48853	0.486	0.268	0.0188698	Alveolar type 1	PDCL3
1.47497e-06	0.59268	0.914	0.751	0.019207	Alveolar type 1	ENSCAFG00000004703
1.51863e-06	0.415947	0.3	0.117	0.0197756	Alveolar type 1	DDX58
1.53692e-06	0.511357	0.486	0.255	0.0200138	Alveolar type 1	SESN1
1.60083e-06	0.697286	0.543	0.359	0.0208461	Alveolar type 1	ACOT9
1.72822e-06	0.484953	0.686	0.475	0.0225049	Alveolar type 1	ENSCAFG00000017667
1.79982e-06	0.542008	0.757	0.515	0.0234372	Alveolar type 1	SPTAN1
1.80346e-06	0.450732	0.5	0.257	0.0234846	Alveolar type 1	MAP4K3
1.90598e-06	0.548949	0.843	0.645	0.0248196	Alveolar type 1	PAFAH1B1
1.92899e-06	0.432602	0.486	0.253	0.0251193	Alveolar type 1	MREG
1.94682e-06	0.78836	0.9	0.814	0.0253514	Alveolar type 1	PRDX1
1.98383e-06	0.708063	1	0.835	0.0258335	Alveolar type 1	CELF2
2.01319e-06	0.549487	0.514	0.3	0.0262158	Alveolar type 1	KIF1B
2.10888e-06	0.290528	0.257	0.089	0.0274618	Alveolar type 1	CALD1
2.11561e-06	0.347603	0.314	0.127	0.0275494	Alveolar type 1	CLN5
2.13835e-06	0.370751	0.443	0.212	0.0278456	Alveolar type 1	PRR5L
2.14503e-06	0.856265	0.929	0.832	0.0279325	Alveolar type 1	VIM
2.14511e-06	0.431956	0.414	0.206	0.0279336	Alveolar type 1	BAIAP2
2.14581e-06	0.895825	0.757	0.537	0.0279428	Alveolar type 1	FMO2
2.1933e-06	0.524191	0.514	0.294	0.0285611	Alveolar type 1	ENSCAFG00000018285
2.2105e-06	0.395956	0.471	0.229	0.0287852	Alveolar type 1	UBL3
2.30362e-06	0.481875	0.514	0.28	0.0299977	Alveolar type 1	PLEC
2.33443e-06	0.650668	0.686	0.474	0.0303989	Alveolar type 1	APLP2
2.33455e-06	0.496261	0.514	0.284	0.0304005	Alveolar type 1	SYAP1
2.35083e-06	0.603287	0.457	0.251	0.0306125	Alveolar type 1	ZFP90
2.44109e-06	0.251567	0.271	0.097	0.0317879	Alveolar type 1	S100A1
[truncated: 1,243 more rows]
