# Supplementary material for: A single-cell RNA sequencing atlas of the healthy canine lung: a foundation for comparative studies
Source: Front Immunol. 2025 Mar 6;16:1501603. doi: 10.3389/fimmu.2025.1501603 (PMC11922831; doi:10.3389/fimmu.2025.1501603)
Supplement: Supplementary file 9 [file Table8.xlsx]

## Sheet: Adjacent vs Healthy DEG
List of differentially expressed genes between epithelial cells originating from tumor-adjacent lung tissue and epithelial cells originating from healthy lungs, generated using FindMarkers() function
genes	p_val	avg_log2FC	Adjacent	Healthy	p_val_adj
SFTPC	2.42519e-199	3.80826	0.999	0.397	3.68629e-195
CTSH	6.60182e-182	3.32254	0.879	0.209	1.00348e-177
SLC34A2	3.55137e-175	3.46152	0.86	0.171	5.39808e-171
ENSCAFG00000015754	8.43893e-172	3.19587	0.947	0.347	1.28272e-167
NAPSA	1.11801e-170	3.21135	0.898	0.282	1.69937e-166
NPC2	5.01846e-168	3.06138	0.971	0.66	7.62806e-164
C5	8.93591e-166	3.07493	0.887	0.231	1.35826e-161
GNG11	2.39964e-155	2.87116	0.911	0.465	3.64745e-151
OAT	2.26751e-149	2.28864	0.872	0.285	3.44661e-145
FKBP11	7.90896e-147	2.74177	0.895	0.435	1.20216e-142
HLA-DQB2	1.58591e-144	2.00521	0.852	0.25	2.41059e-140
ENSCAFG00000019472	5.95215e-142	1.99739	0.936	0.487	9.04727e-138
FILIP1	2.75746e-141	1.91177	0.809	0.147	4.19134e-137
SFTPB	1.18004e-139	2.03126	0.873	0.252	1.79365e-135
SFTPD	1.44864e-139	2.04472	0.917	0.437	2.20193e-135
SCP2	3.24621e-139	1.87757	0.911	0.485	4.93424e-135
LRRK2	2.38085e-138	2.00704	0.876	0.33	3.6189e-134
FADS1	2.7416e-133	2.05953	0.843	0.247	4.16724e-129
ENSCAFG00000031706	2.79749e-132	2.25541	0.915	0.458	4.25219e-128
S100A11	8.39211e-132	1.70713	0.938	0.525	1.2756e-127
DLA-DRA	1.63933e-130	1.28471	0.921	0.463	2.49178e-126
CD74	9.24878e-130	1.49713	0.864	0.285	1.40582e-125
BMP1	1.01394e-128	1.71941	0.771	0.124	1.54119e-124
CXCL17	6.42717e-128	1.50927	0.85	0.247	9.7693e-124
ENSCAFG00000023855	1.34307e-127	1.72402	0.812	0.206	2.04146e-123
ZDHHC3	9.67232e-127	1.60722	0.781	0.195	1.47019e-122
ENSCAFG00000037735	5.37207e-126	1.6521	0.953	0.625	8.16554e-122
CDS1	9.45175e-123	1.7266	0.801	0.238	1.43667e-118
SECISBP2L	2.7369e-122	1.73333	0.897	0.442	4.16009e-118
PLA2G1B	7.93211e-122	1.9453	0.798	0.2	1.20568e-117
ENSCAFG00000047343	3.97139e-121	1.40943	0.774	0.138	6.03651e-117
CMTM8	1.14409e-120	1.44158	0.904	0.423	1.73902e-116
AQP1	7.63006e-119	1.54373	0.888	0.415	1.15977e-114
DLA88	2.60675e-118	1.61955	0.91	0.491	3.96226e-114
CDO1	1.17047e-117	1.85319	0.78	0.23	1.77912e-113
ACOXL	4.80858e-116	1.60375	0.863	0.306	7.30904e-112
TMEM116	2.84173e-115	1.36994	0.758	0.162	4.31944e-111
ACSL5	1.20187e-114	1.3222	0.762	0.197	1.82684e-110
CSTB	1.47076e-114	1.92257	0.943	0.596	2.23556e-110
MAN1A1	1.9122e-114	1.51785	0.941	0.565	2.90655e-110
TMEM213	7.40765e-114	1.6078	0.62	0.04	1.12596e-109
DBI	8.06952e-114	1.57129	0.923	0.528	1.22657e-109
CTSC	9.22776e-114	1.52312	0.854	0.297	1.40262e-109
TMEM229A	2.20967e-112	1.24571	0.729	0.145	3.35869e-108
ENSCAFG00000046360	8.89497e-111	1.26047	0.782	0.204	1.35204e-106
FZD2	1.35655e-110	1.33302	0.701	0.121	2.06196e-106
STMN1	1.41178e-110	1.57672	0.736	0.169	2.1459e-106
DLG2	4.97272e-110	1.99449	0.724	0.15	7.55853e-106
ENSCAFG00000042696	5.76372e-110	3.7711	0.708	0.195	8.76085e-106
MATN4	1.11858e-109	1.39186	0.619	0.047	1.70024e-105
CLIC3	6.17739e-108	1.58505	0.9	0.428	9.38963e-104
SLC39A8	2.98441e-107	1.35463	0.755	0.197	4.5363e-103
PDE4D	3.49542e-107	1.57752	0.954	0.667	5.31304e-103
PJVK	4.53936e-105	1.57773	0.677	0.121	6.89983e-101
FTL	1.62838e-104	1.38882	0.982	0.826	2.47514e-100
SNRPB	4.18172e-100	1.34254	0.87	0.468	6.35621e-96
LGI3	7.62845e-98	1.08956	0.585	0.048	1.15952e-93
SFTA2	1.3546e-97	1.4474	0.759	0.242	2.05899e-93
ETV5	2.48789e-97	1.72931	0.63	0.107	3.78159e-93
ELAPOR2	2.54595e-97	1.46256	0.617	0.081	3.86984e-93
PLBD1	1.93608e-96	1.52804	0.777	0.287	2.94285e-92
ENSCAFG00000009692	2.55704e-96	1.69237	0.882	0.52	3.8867e-92
MPC2	4.96556e-96	1.38472	0.882	0.501	7.54765e-92
ENSCAFG00000048619	1.12302e-95	1.37722	0.953	0.649	1.707e-91
MT-CO1	1.3706e-95	1.1703	0.977	0.929	2.08331e-91
ZNF385B	1.81544e-95	1.19537	0.842	0.323	2.75947e-91
ATP13A4	3.95831e-94	1.28452	0.546	0.031	6.01663e-90
ENSCAFG00000017824	1.96388e-93	1.24922	0.76	0.242	2.9851e-89
ROS1	7.70571e-93	1.09582	0.71	0.15	1.17127e-88
C4BPA	4.27187e-92	1.24105	0.701	0.171	6.49325e-88
BCAM	5.61324e-92	1.16961	0.862	0.402	8.53213e-88
VIM	2.56387e-90	1.18116	0.931	0.648	3.89709e-86
MFSD2A	6.69626e-90	1.36381	0.653	0.15	1.01783e-85
ENSCAFG00000012839	1.1231e-89	2.97225	0.6	0.13	1.70711e-85
ABCA3	3.36763e-89	1.03588	0.687	0.187	5.1188e-85
MT-ND2	7.74766e-89	1.08942	0.961	0.687	1.17764e-84
MYO7A	1.28745e-88	1.25943	0.968	0.775	1.95692e-84
LDHB	1.3758e-88	1.08589	0.674	0.162	2.09121e-84
ENSCAFG00000042572	1.89268e-88	1.10481	0.848	0.397	2.87688e-84
ACSL4	5.71956e-88	1.42283	0.677	0.176	8.69373e-84
IRX5	1.0605e-87	1.19719	0.772	0.287	1.61195e-83
CDC42EP5	2.96312e-87	1.30818	0.785	0.326	4.50394e-83
LACTB2	5.36328e-87	1.11262	0.852	0.418	8.15218e-83
SNX25	6.29678e-87	1.536	0.702	0.23	9.5711e-83
ATOX1	1.35256e-85	1.17311	0.823	0.404	2.05588e-81
M6PR	3.2934e-85	1.13322	0.825	0.42	5.00597e-81
PRKCQ	2.16867e-84	1.02549	0.671	0.138	3.29637e-80
GTF2H5	4.65716e-84	1.3368	0.79	0.361	7.07889e-80
NUPR1	5.5163e-84	1.06466	0.978	0.819	8.38478e-80
WFDC2	9.43163e-84	1.31789	0.952	0.661	1.43361e-79
HHIP	3.91463e-83	1.12781	0.606	0.1	5.95023e-79
DPYD	1.83701e-82	0.970329	0.975	0.737	2.79226e-78
PDPN	1.84559e-81	0.950341	0.671	0.183	2.8053e-77
CAPS	6.2377e-81	1.06097	0.635	0.13	9.48131e-77
SLC22A23	4.83999e-80	0.987537	0.867	0.442	7.35678e-76
CD63	1.07804e-79	0.998318	0.958	0.772	1.63862e-75
ENSCAFG00000043173	1.75727e-79	1.04777	0.971	0.784	2.67105e-75
GPX1	1.84765e-79	1.07746	0.917	0.584	2.80843e-75
EMB	2.72768e-79	0.939449	0.71	0.219	4.14608e-75
ENSCAFG00000024271	3.21897e-79	0.832989	0.794	0.316	4.89283e-75
MCFD2	4.40647e-79	1.06454	0.804	0.394	6.69784e-75
MME	1.34785e-78	0.847614	0.713	0.212	2.04873e-74
ST3GAL1	2.74305e-78	0.972259	0.746	0.257	4.16943e-74
CACNB2	4.26775e-78	1.13545	0.805	0.352	6.48698e-74
CALM3	6.03946e-78	0.95866	0.71	0.249	9.17997e-74
MRPL14	6.12872e-78	0.950572	0.834	0.427	9.31566e-74
GNG10	1.2579e-77	0.983317	0.75	0.29	1.91201e-73
CFI	1.74332e-77	1.06177	0.863	0.497	2.64984e-73
AGER	4.04433e-77	0.761917	0.89	0.444	6.14738e-73
DCXR	4.08046e-77	1.01515	0.941	0.589	6.2023e-73
MGST3	4.51231e-77	1.24533	0.899	0.599	6.85871e-73
KRT18	6.42472e-77	1.03534	0.961	0.765	9.76557e-73
ADAM9	1.10336e-76	1.03972	0.886	0.492	1.67711e-72
TGM2	7.64486e-76	1.21684	0.725	0.278	1.16202e-71
COX17	8.65536e-76	0.955506	0.769	0.339	1.31561e-71
DIAPH3	1.4486e-75	1.26611	0.58	0.109	2.20187e-71
MGAT4A	1.85123e-75	0.974784	0.87	0.473	2.81387e-71
TUSC3	2.3679e-75	0.861251	0.704	0.226	3.5992e-71
DRAM1	4.19699e-75	0.593916	0.789	0.292	6.37942e-71
RASSF8	7.12889e-75	1.00899	0.714	0.247	1.08359e-70
MT-ND4	2.30867e-74	0.864561	0.974	0.914	3.50918e-70
DSTN	3.0501e-74	0.858464	0.931	0.608	4.63616e-70
VAMP8	3.97868e-74	0.924988	0.89	0.542	6.0476e-70
SORL1	7.3009e-74	0.881904	0.604	0.138	1.10974e-69
RPS28	1.04192e-73	0.998918	0.977	0.874	1.58371e-69
NDUFV2	2.14371e-73	0.890126	0.873	0.473	3.25843e-69
SSR2	1.12133e-72	0.895146	0.921	0.634	1.70442e-68
PON3	1.59704e-72	0.99254	0.803	0.349	2.42749e-68
SLC6A3	8.74588e-72	0.973291	0.462	0.035	1.32937e-67
SLC25A5	1.47111e-71	0.974614	0.779	0.352	2.23609e-67
ENSCAFG00000023111	1.80363e-71	1.12579	0.951	0.744	2.74152e-67
MET	2.70207e-71	0.867252	0.664	0.192	4.10715e-67
DST	3.15575e-71	0.939023	0.867	0.492	4.79674e-67
LPCAT1	5.13886e-70	0.769612	0.515	0.074	7.81107e-66
FTH1.1	7.78425e-70	0.630149	0.994	0.914	1.18321e-65
NECTIN2	8.40939e-70	0.838871	0.687	0.252	1.27823e-65
MCCC1	2.55164e-69	0.980752	0.71	0.273	3.87849e-65
SCRG1	4.14638e-69	2.08451	0.43	0.022	6.3025e-65
MT-CYB	1.00306e-68	0.800887	0.974	0.881	1.52466e-64
HEXB	1.06892e-68	0.845862	0.685	0.25	1.62475e-64
TMEM30A	1.59172e-68	0.84901	0.796	0.39	2.41941e-64
CYSTM1	3.97321e-68	0.706696	0.907	0.584	6.03929e-64
ENSCAFG00000041232	7.34818e-68	0.829283	0.846	0.434	1.11692e-63
ATP5F1E	1.05057e-67	0.956007	0.817	0.416	1.59687e-63
PPM1E	3.64327e-67	1.19988	0.446	0.04	5.53776e-63
LDLRAD4	1.96967e-66	1.0314	0.76	0.302	2.99389e-62
ST7	1.1719e-65	0.816454	0.767	0.342	1.78129e-61
SELENOF	1.44438e-65	0.857757	0.866	0.516	2.19546e-61
ENSCAFG00000043577	1.70315e-65	0.861655	0.938	0.677	2.58879e-61
MAN1A2	3.67299e-65	0.96942	0.86	0.503	5.58294e-61
SQOR	4.72034e-65	0.821681	0.765	0.342	7.17491e-61
PHACTR4	1.06319e-64	0.930299	0.733	0.328	1.61605e-60
ATP6V0E1	1.26761e-64	0.803622	0.883	0.573	1.92677e-60
TRHR	1.38716e-64	1.49013	0.423	0.031	2.10848e-60
ENSCAFG00000013413	1.88115e-64	0.886659	0.724	0.302	2.85934e-60
GPM6A	2.24108e-64	0.930245	0.701	0.266	3.40644e-60
ANPEP	2.60027e-64	0.926904	0.624	0.202	3.95241e-60
HEPH	2.33644e-63	0.96515	0.439	0.041	3.55138e-59
NENF	3.30265e-63	0.818204	0.741	0.323	5.02003e-59
TMEM245	7.84873e-63	0.995162	0.675	0.247	1.19301e-58
ENSCAFG00000043193	9.5696e-63	0.764602	0.94	0.682	1.45458e-58
TPT1	1.10981e-62	0.734833	0.982	0.969	1.68691e-58
ASPH	1.15014e-62	0.587243	0.94	0.636	1.74821e-58
RILPL2	1.51606e-62	0.803546	0.753	0.342	2.30441e-58
ANXA2	1.59062e-62	0.787587	0.957	0.71	2.41774e-58
IGFBP6	1.73728e-62	1.49655	0.756	0.409	2.64067e-58
ZBTB16	2.92687e-62	0.854382	0.802	0.389	4.44884e-58
RPS24	3.01766e-62	0.744807	0.965	0.82	4.58685e-58
JPT1	4.7434e-62	0.760436	0.671	0.238	7.20996e-58
DDX5	8.30093e-62	0.666799	0.961	0.748	1.26174e-57
PGS1	1.83129e-61	0.717419	0.511	0.112	2.78357e-57
PEBP1	2.15303e-61	0.760245	0.879	0.566	3.2726e-57
NME2	2.47235e-61	0.772814	0.91	0.618	3.75797e-57
OAZ1	2.77699e-61	0.690807	0.921	0.649	4.22102e-57
HERC2	3.26591e-61	0.892692	0.83	0.484	4.96419e-57
SEPTIN4	6.14937e-61	0.926272	0.583	0.183	9.34704e-57
GNPTAB	7.4667e-61	0.682991	0.802	0.373	1.13494e-56
EBPL	8.77024e-61	0.810427	0.735	0.337	1.33308e-56
ENSCAFG00000049043	3.63514e-60	0.778966	0.951	0.801	5.52542e-56
ERBB4	3.91718e-60	1.01335	0.803	0.383	5.95411e-56
SUMO2	8.87959e-60	0.748169	0.921	0.622	1.3497e-55
KRT3	1.15739e-59	0.824732	0.955	0.712	1.75923e-55
RPL36AL	2.15011e-59	0.72145	0.928	0.644	3.26817e-55
PPP2R5A	4.18956e-59	0.732821	0.792	0.425	6.36813e-55
BTBD9	4.55946e-59	0.967674	0.874	0.565	6.93037e-55
CCNI	4.69755e-59	0.634534	0.895	0.549	7.14027e-55
FCGRT	5.56295e-59	0.790108	0.684	0.283	8.45568e-55
ENSCAFG00000042554	1.62351e-58	0.739447	0.961	0.82	2.46774e-54
NUDT9	1.89986e-58	0.640432	0.889	0.523	2.88779e-54
CCDC198	2.21569e-58	0.63461	0.51	0.1	3.36785e-54
RPS27	2.59441e-58	0.594219	0.974	0.832	3.94351e-54
ENSCAFG00000042747	2.80655e-58	0.793794	0.796	0.402	4.26595e-54
UBL5	5.99591e-58	0.7656	0.892	0.582	9.11379e-54
RPLP0	6.79977e-58	0.66936	0.932	0.722	1.03356e-53
PREPL	9.50346e-58	0.757581	0.748	0.332	1.44453e-53
NDUFB4	1.06997e-57	0.783397	0.833	0.473	1.62635e-53
ENSCAFG00000000370	1.49251e-57	0.666978	0.893	0.56	2.26861e-53
RAPGEF5	3.38551e-57	0.68642	0.841	0.492	5.14598e-53
ANAPC11	4.33756e-57	0.726891	0.736	0.349	6.59309e-53
ARHGAP29	4.47159e-57	0.672095	0.864	0.556	6.79682e-53
ENSCAFG00000044475	6.25885e-57	0.758432	0.831	0.475	9.51345e-53
SSR4	6.77951e-57	0.6589	0.915	0.623	1.03049e-52
DAB2IP	8.29162e-57	0.80937	0.679	0.297	1.26033e-52
ABL1	1.03369e-56	0.96852	0.694	0.311	1.5712e-52
KCNN2	4.05188e-56	0.910364	0.388	0.029	6.15886e-52
ENSCAFG00000004942	4.18927e-56	0.698339	0.389	0.031	6.36769e-52
YPEL3	4.19575e-56	0.793364	0.748	0.358	6.37753e-52
CA13	4.66193e-56	0.690581	0.518	0.124	7.08613e-52
SLC25A4	7.09449e-56	0.710162	0.758	0.375	1.07836e-51
MT-ND1	1.251e-55	0.716101	0.969	0.803	1.90152e-51
BBLN	1.90938e-55	0.716341	0.861	0.515	2.90225e-51
RPL14	1.93943e-55	0.668946	0.938	0.72	2.94794e-51
GABARAP	2.19292e-55	0.622197	0.916	0.636	3.33323e-51
MAPK13	2.34188e-55	0.778518	0.478	0.105	3.55965e-51
ENSCAFG00000028765	3.16789e-55	0.569709	0.957	0.836	4.8152e-51
ARHGAP24	5.79937e-55	0.596708	0.651	0.23	8.81504e-51
DPY19L3	7.25146e-55	0.823849	0.634	0.244	1.10222e-50
ACSS1	8.25146e-55	0.713298	0.627	0.235	1.25422e-50
C9H17orf58	1.50956e-54	0.678751	0.843	0.473	2.29453e-50
DOCK9	1.73722e-54	0.891804	0.716	0.339	2.64057e-50
EIF4A2	1.81568e-54	0.595068	0.924	0.623	2.75983e-50
NACA	4.12783e-54	0.575911	0.962	0.81	6.27429e-50
ENSCAFG00000040846	5.18167e-54	0.683359	0.803	0.428	7.87613e-50
ASAH1	8.03198e-54	0.693442	0.731	0.328	1.22086e-49
BTF3	8.18416e-54	0.624497	0.925	0.642	1.24399e-49
FAU	8.40759e-54	0.625052	0.962	0.903	1.27795e-49
F11	1.25003e-53	0.705902	0.571	0.181	1.90004e-49
RB1	2.10492e-53	0.543973	0.935	0.724	3.19948e-49
CGNL1	2.30927e-53	0.669184	0.703	0.299	3.51009e-49
SLC2A4RG	2.68469e-53	0.644186	0.653	0.264	4.08072e-49
SYTL2	2.87677e-53	0.799152	0.485	0.116	4.37269e-49
EIF3F	3.66297e-53	0.638543	0.873	0.522	5.56771e-49
DRAM2	6.10675e-53	0.73856	0.625	0.231	9.28226e-49
CCL26	8.45329e-53	1.20664	0.508	0.128	1.2849e-48
ENSCAFG00000032392	9.85267e-53	0.7192	0.93	0.737	1.49761e-48
BRI3	1.29966e-52	0.630698	0.706	0.323	1.97548e-48
EIF1	2.02136e-52	0.576136	0.958	0.784	3.07246e-48
ASPSCR1	2.53826e-52	0.666868	0.582	0.2	3.85816e-48
HSBP1	5.81531e-52	0.718658	0.855	0.499	8.83927e-48
CCR1	7.28758e-52	0.885571	0.399	0.045	1.10771e-47
ENSCAFG00000006545	9.22543e-52	0.647634	0.878	0.572	1.40227e-47
FAM118B	9.54987e-52	0.698364	0.424	0.074	1.45158e-47
IL6ST	1.37003e-51	0.63547	0.831	0.478	2.08245e-47
PSMB4	1.71102e-51	0.664083	0.838	0.504	2.60075e-47
ENSCAFG00000018497	2.18561e-51	0.637851	0.855	0.497	3.32213e-47
ATG3	3.18548e-51	0.650898	0.773	0.413	4.84192e-47
ENSCAFG00000047673	3.62566e-51	0.650338	0.86	0.527	5.511e-47
ENSCAFG00000011134	4.01189e-51	0.69256	0.867	0.558	6.09807e-47
ATP8A1	5.59266e-51	0.674783	0.782	0.418	8.50085e-47
ARHGEF26	6.96776e-51	0.898796	0.734	0.373	1.0591e-46
RPS15A	1.03916e-50	0.561704	0.971	0.914	1.57953e-46
S100A8	1.07192e-50	0.923501	0.972	0.891	1.62931e-46
EXOSC7	2.13816e-50	0.647151	0.55	0.181	3.25001e-46
USP21	2.85022e-50	0.566632	0.852	0.508	4.33234e-46
CDC42EP3	3.37546e-50	0.726016	0.495	0.13	5.13069e-46
ENSCAFG00000003760	3.47377e-50	0.693068	0.718	0.354	5.28013e-46
MCTP1	4.61465e-50	0.842208	0.534	0.171	7.01426e-46
ENSCAFG00000028613	4.79625e-50	0.679401	0.804	0.423	7.29029e-46
TMEM238	5.44859e-50	0.65837	0.731	0.337	8.28185e-46
ENSCAFG00000046386	6.84531e-50	0.691683	0.84	0.516	1.04049e-45
DLA-DMA	1.03097e-49	0.677702	0.521	0.161	1.56707e-45
RASSF2	1.04335e-49	0.669182	0.453	0.098	1.58589e-45
STARD10	1.11625e-49	0.671211	0.7	0.313	1.6967e-45
PDCD5	1.15883e-49	0.601772	0.798	0.416	1.76143e-45
LGMN	1.19542e-49	0.681919	0.668	0.302	1.81704e-45
LRCH1	1.99115e-49	0.826575	0.744	0.408	3.02655e-45
CACNA1C	1.99482e-49	0.87589	0.427	0.085	3.03213e-45
LCN15	2.03645e-49	1.85032	0.417	0.083	3.0954e-45
CHCHD2	2.70942e-49	0.573374	0.92	0.618	4.11831e-45
SAP30	3.21708e-49	0.663436	0.499	0.135	4.88997e-45
GPD1L	3.65207e-49	0.675951	0.688	0.301	5.55115e-45
ENSCAFG00000043730	4.44027e-49	0.520663	0.93	0.665	6.74921e-45
PLEK2	5.38534e-49	0.657422	0.731	0.356	8.18572e-45
CLIC2	5.81729e-49	0.706747	0.631	0.237	8.84227e-45
ENSCAFG00000015798	7.90419e-49	0.688355	0.749	0.38	1.20144e-44
IL1R1	8.94035e-49	0.748024	0.583	0.202	1.35893e-44
TMEM243	2.51493e-48	0.61672	0.473	0.116	3.8227e-44
ARL5A	3.25581e-48	0.644442	0.623	0.263	4.94883e-44
DBNDD2	3.87441e-48	0.589989	0.44	0.097	5.8891e-44
UQCR10	5.2348e-48	0.652846	0.809	0.446	7.9569e-44
MDH1	9.85493e-48	0.679579	0.775	0.432	1.49795e-43
GLO1	1.66054e-47	0.665498	0.66	0.299	2.52401e-43
PPP1R14C	3.69621e-47	0.73881	0.659	0.28	5.61824e-43
IRX3	3.84463e-47	0.674371	0.552	0.192	5.84384e-43
ADGRF5	4.05912e-47	0.684417	0.752	0.415	6.16986e-43
CLTB	4.16041e-47	0.621484	0.793	0.473	6.32382e-43
STARD13	6.70194e-47	0.825718	0.704	0.358	1.01869e-42
SARAF	7.30991e-47	0.593997	0.788	0.415	1.11111e-42
ANP32E	1.61948e-46	0.678432	0.675	0.333	2.46161e-42
FUCA1	2.13189e-46	0.629442	0.825	0.492	3.24047e-42
ENSCAFG00000019360	2.53042e-46	0.577672	0.811	0.468	3.84624e-42
FSD1L	2.54551e-46	0.669524	0.586	0.223	3.86917e-42
ALAS1	3.07302e-46	0.535383	0.782	0.44	4.67099e-42
SNRPG	3.95129e-46	0.560483	0.886	0.572	6.00596e-42
PFDN5	5.46072e-46	0.511166	0.921	0.604	8.3003e-42
UQCRQ	7.86118e-46	0.583641	0.799	0.423	1.1949e-41
ENSCAFG00000028908	1.19388e-45	0.579293	0.839	0.494	1.8147e-41
RPP40	1.52059e-45	0.590518	0.542	0.192	2.3113e-41
MT-ND3	1.83574e-45	0.697044	0.95	0.644	2.79033e-41
GALNT13	3.39626e-45	0.783214	0.601	0.24	5.16232e-41
ISCU	3.73021e-45	0.566761	0.753	0.397	5.66992e-41
INSIG2	3.92418e-45	0.614631	0.739	0.385	5.96476e-41
ATP6V0B	7.48305e-45	0.649212	0.562	0.223	1.13742e-40
DCBLD1	1.06449e-44	0.590903	0.611	0.245	1.61802e-40
GGCX	1.67893e-44	0.571517	0.689	0.325	2.55198e-40
SH3BGRL3	1.93019e-44	0.561016	0.831	0.537	2.93389e-40
HIPK2	2.32472e-44	0.671884	0.65	0.301	3.53357e-40
SPCS2	2.64505e-44	0.572214	0.77	0.413	4.02047e-40
SULT1A1	2.97488e-44	0.555975	0.84	0.497	4.52181e-40
TMEM140	3.62867e-44	0.628983	0.486	0.154	5.51558e-40
C27H12orf57	3.93216e-44	0.658886	0.712	0.354	5.97688e-40
CIB2	4.03598e-44	0.594513	0.534	0.188	6.13469e-40
PDZD4	4.34518e-44	0.510089	0.315	0.021	6.60467e-40
SLC2A13	5.9311e-44	0.931115	0.657	0.314	9.01527e-40
ENSCAFG00000030359	7.30572e-44	0.590804	0.84	0.496	1.11047e-39
DLC1	1.20988e-43	0.6233	0.731	0.418	1.83902e-39
PPP2R2B	1.282e-43	0.648028	0.306	0.019	1.94864e-39
SH3GLB2	2.42536e-43	0.567312	0.581	0.231	3.68654e-39
DHRS3	3.06681e-43	0.627646	0.704	0.359	4.66155e-39
FRMD4B	3.49362e-43	0.594593	0.535	0.187	5.31031e-39
ANXA4	7.24006e-43	0.52826	0.765	0.409	1.10049e-38
MAGI2	7.25657e-43	0.699564	0.718	0.375	1.103e-38
PPP1CC	9.04328e-43	0.609751	0.559	0.225	1.37458e-38
CLSTN1	1.36044e-42	0.589445	0.566	0.219	2.06787e-38
MSRB1	1.38249e-42	0.763139	0.473	0.152	2.10138e-38
CADPS2	2.07804e-42	0.738552	0.827	0.496	3.15862e-38
OSBPL6	2.48348e-42	0.637199	0.573	0.225	3.7749e-38
XPR1	3.8239e-42	0.983281	0.575	0.256	5.81233e-38
LGR5	4.88554e-42	0.967469	0.369	0.059	7.42602e-38
MPST	1.52289e-41	0.543243	0.697	0.339	2.3148e-37
ARPC1A	2.63755e-41	0.573226	0.562	0.225	4.00908e-37
HMGB3	6.42163e-41	1.34877	0.363	0.073	9.76088e-37
MGAT4B	8.40912e-41	0.611294	0.698	0.359	1.27819e-36
DPP7	8.95765e-41	0.520348	0.519	0.185	1.36156e-36
DISC1	2.58605e-40	0.707823	0.455	0.133	3.9308e-36
ACVR1B	3.255e-40	0.559506	0.515	0.185	4.94761e-36
ZNF706	4.16803e-40	0.562878	0.603	0.256	6.3354e-36
EIF3L	4.50569e-40	0.56248	0.468	0.15	6.84865e-36
DLA-DQA1	5.75299e-40	0.52556	0.475	0.155	8.74454e-36
ANAPC4	1.19369e-39	0.636004	0.546	0.211	1.81441e-35
MVB12B	1.33176e-39	0.598125	0.573	0.237	2.02428e-35
WBP2	2.69082e-39	0.560036	0.66	0.328	4.09005e-35
CCDC68	4.19815e-39	0.530518	0.524	0.188	6.38119e-35
MCCD1	5.36255e-39	0.552699	0.42	0.107	8.15107e-35
ENSCAFG00000046442	6.02476e-39	0.535077	0.864	0.566	9.15764e-35
ENSCAFG00000008186	6.85294e-39	0.553155	0.753	0.413	1.04165e-34
CRADD	1.06767e-38	0.535171	0.64	0.301	1.62285e-34
PPP1R9A	1.17545e-38	0.574229	0.723	0.397	1.78669e-34
H6PD	1.56556e-38	0.558543	0.521	0.204	2.37964e-34
DNAJB12	1.96075e-38	0.513631	0.563	0.23	2.98034e-34
ZDHHC9	3.13835e-38	0.52606	0.511	0.185	4.77029e-34
COX8A	7.96406e-38	0.571106	0.475	0.166	1.21054e-33
CPNE6	1.85207e-37	0.558553	0.666	0.344	2.81515e-33
DOCK5	1.9787e-37	0.525954	0.716	0.38	3.00762e-33
CYCS	3.32816e-37	0.568085	0.622	0.306	5.0588e-33
PNPO	3.54001e-37	0.512494	0.536	0.219	5.38082e-33
LMAN1	3.55632e-37	0.540463	0.674	0.361	5.40561e-33
THRB	8.59337e-37	0.512937	0.65	0.316	1.30619e-32
SLC44A1	1.15456e-36	0.513042	0.71	0.404	1.75494e-32
CCL7	2.29222e-36	1.9708	0.404	0.121	3.48417e-32
COBL	3.62163e-36	0.541838	0.649	0.318	5.50488e-32
ENSCAFG00000049061	3.76034e-36	0.618257	0.34	0.071	5.71571e-32
TBXAS1	3.85859e-36	0.52772	0.302	0.04	5.86506e-32
RGS22	4.03143e-36	0.588626	0.519	0.2	6.12778e-32
CCDC56	4.59236e-36	0.566371	0.691	0.377	6.98038e-32
DESI2	6.6022e-36	0.664681	0.626	0.323	1.00353e-31
NPNT	1.6287e-35	0.566922	0.654	0.328	2.47562e-31
SMIM12	1.82282e-35	0.517763	0.662	0.345	2.77069e-31
EFEMP1	3.71931e-35	0.630317	0.679	0.37	5.65335e-31
PDLIM2	4.4336e-35	0.516298	0.7	0.383	6.73907e-31
PCDH17	8.69308e-35	0.567935	0.41	0.121	1.32135e-30
TEX14	1.31235e-34	0.821651	0.684	0.39	1.99477e-30
ENSCAFG00000017655	5.73412e-34	0.513958	0.733	0.413	8.71586e-30
ENSCAFG00000023205	6.2268e-34	0.526515	0.631	0.313	9.46474e-30
ZNF609	6.36062e-34	0.547214	0.713	0.406	9.66815e-30
NDRG2	8.17827e-34	0.511398	0.688	0.366	1.2431e-29
PDK4	8.98334e-34	0.594523	0.377	0.1	1.36547e-29
THSD4	9.9514e-34	0.619746	0.502	0.202	1.51261e-29
HIP1	1.17346e-33	0.530832	0.514	0.209	1.78366e-29
EIF2S3	2.09962e-33	0.510806	0.664	0.342	3.19142e-29
KCNB2	2.27461e-33	0.963732	0.281	0.036	3.45741e-29
MUC20	3.76275e-33	0.528856	0.61	0.299	5.71939e-29
TINAG	4.57777e-33	0.564105	0.379	0.104	6.9582e-29
ADAM32	2.37471e-32	0.526548	0.251	0.024	3.60956e-28
UBAC2	6.6957e-32	0.510063	0.698	0.394	1.01775e-27
SYNPO2	8.58768e-32	0.692372	0.323	0.073	1.30533e-27
ENSCAFG00000031682	1.00315e-31	0.619903	0.343	0.085	1.52478e-27
GDA	1.13949e-31	0.67334	0.4	0.131	1.73202e-27
TLCD4	3.92454e-31	0.618268	0.573	0.28	5.9653e-27
CD36	4.00599e-29	0.586365	0.331	0.092	6.08911e-25
ACADM	7.10663e-29	0.525286	0.671	0.389	1.08021e-24
TNFRSF12A	2.67613e-28	0.53868	0.468	0.19	4.06772e-24
CCND1	2.14339e-26	0.541819	0.642	0.385	3.25795e-22
GAPDH	2.66676e-25	0.547924	0.721	0.478	4.05347e-21
POLG2	6.87943e-25	0.815881	0.373	0.145	1.04567e-20
LGALS3	1.5094e-24	0.80313	0.771	0.528	2.29428e-20
FKBP5	3.47661e-23	0.680521	0.363	0.136	5.28445e-19
NLGN1	1.45718e-22	0.820086	0.39	0.171	2.21491e-18
SHROOM4	3.63836e-22	0.523551	0.438	0.211	5.53031e-18
MAL	2.47467e-15	0.71649	0.461	0.283	3.7615e-11
ADIRF	6.69899e-08	1.25765	0.539	0.465	0.00101825
