# Supplementary material for: A single-cell RNA sequencing atlas of the healthy canine lung: a foundation for comparative studies
Source: Front Immunol. 2025 Mar 6;16:1501603. doi: 10.3389/fimmu.2025.1501603 (PMC11922831; doi:10.3389/fimmu.2025.1501603)
Supplement: Supplementary file 10 [file Table9.xlsx]

## Sheet: Endothelial cells DEGs
List of differentially expressed genes between each endothelial cell cluster and all other endothelial cells generated using FindMarkers() function
p_val	avg_log2FC	pct.1	pct.2	p_val_adj	cluster	gene
6.24576e-303	0.944502	0.947	0.687	8.16633e-299	General capillary	LYVE1
2.38698e-281	1.06382	0.954	0.67	3.12098e-277	General capillary	SPARCL1
5.72931e-238	0.97957	0.677	0.293	7.49108e-234	General capillary	CEMIP2
3.6414e-157	0.529081	0.877	0.615	4.76113e-153	General capillary	PTPRB
1.11709e-156	0.637835	0.931	0.79	1.4606e-152	General capillary	GNG11
2.81381e-153	0.67445	0.62	0.32	3.67906e-149	General capillary	CADM1
3.65176e-151	0.57424	0.665	0.366	4.77467e-147	General capillary	CLEC7A
3.60679e-146	0.666103	0.689	0.434	4.71587e-142	General capillary	DLA-DRA
1.00984e-144	0.70392	0.627	0.346	1.32037e-140	General capillary	C1orf54
6.94153e-128	0.68006	0.945	0.806	9.07605e-124	General capillary	PTPRG
1.34357e-125	0.597956	0.65	0.401	1.75671e-121	General capillary	CD36
7.04624e-121	0.439153	0.854	0.597	9.21296e-117	General capillary	LY6E
3.8594e-102	0.773121	0.612	0.396	5.04617e-98	General capillary	FMO2
4.8675e-97	0.531732	0.639	0.44	6.36426e-93	General capillary	FNBP1L
1.87653e-95	0.416546	0.607	0.355	2.45356e-91	General capillary	JAM2
1.05512e-91	0.530224	0.947	0.846	1.37957e-87	General capillary	LDB2
1.63639e-91	0.634239	0.706	0.518	2.13958e-87	General capillary	LRMDA
1.76686e-87	0.524268	0.506	0.284	2.31017e-83	General capillary	CDK6
7.57707e-87	0.661412	0.277	0.09	9.90702e-83	General capillary	TRPM3
6.53171e-84	0.275706	0.751	0.493	8.54021e-80	General capillary	ACKR1
1.90055e-82	0.37016	0.379	0.173	2.48496e-78	General capillary	MAOB
6.62997e-78	0.434423	0.355	0.158	8.66868e-74	General capillary	IGFBP5
6.7577e-73	0.437987	0.834	0.719	8.8357e-69	General capillary	RDX
2.882e-68	0.299999	0.506	0.297	3.76821e-64	General capillary	GAS6
1.08481e-64	0.304729	0.312	0.137	1.41839e-60	General capillary	APLNR
7.36504e-64	0.441938	0.532	0.341	9.62979e-60	General capillary	WWTR1
1.18101e-61	0.563853	0.453	0.275	1.54417e-57	General capillary	PLCB1
1.66847e-60	0.469771	0.556	0.392	2.18152e-56	General capillary	RASGRF2
3.80064e-60	0.296585	0.28	0.122	4.96934e-56	General capillary	DLA-DMA
5.83025e-59	0.450076	0.587	0.42	7.62306e-55	General capillary	PREX2
8.26079e-58	0.441543	0.604	0.451	1.0801e-53	General capillary	SKAP2
2.86233e-55	0.390762	0.743	0.617	3.7425e-51	General capillary	PHACTR2
2.22186e-54	0.258535	0.254	0.106	2.90509e-50	General capillary	TM4SF18
5.2097e-54	0.466126	0.6	0.424	6.81168e-50	General capillary	MEIS2
1.11451e-53	0.395477	0.498	0.336	1.45722e-49	General capillary	RIN2
3.42846e-53	0.320757	0.359	0.194	4.48272e-49	General capillary	ZEB2
4.4728e-53	0.300087	0.289	0.14	5.84819e-49	General capillary	TESPA1
5.83215e-53	0.270137	0.271	0.123	7.62553e-49	General capillary	CD74
6.23782e-53	0.316961	0.364	0.202	8.15595e-49	General capillary	HLA-DQB2
2.40821e-52	0.428823	0.496	0.331	3.14873e-48	General capillary	MRTFB
9.8702e-51	0.338952	0.302	0.156	1.29053e-46	General capillary	SLC16A9
7.49038e-50	0.453418	0.616	0.471	9.79367e-46	General capillary	STARD13
1.99107e-49	0.562022	0.402	0.246	2.60332e-45	General capillary	SLC2A3
2.54206e-49	0.27015	0.395	0.23	3.32374e-45	General capillary	CD93
1.04549e-48	0.306558	0.46	0.286	1.36698e-44	General capillary	ITGA6
1.33181e-46	0.331805	0.448	0.29	1.74134e-42	General capillary	UACA
2.2922e-46	0.314302	0.274	0.133	2.99705e-42	General capillary	EDN1
9.40336e-46	0.353621	0.479	0.324	1.22949e-41	General capillary	TGFBR2
1.07576e-45	0.452598	0.657	0.53	1.40656e-41	General capillary	EPAS1
3.28029e-45	0.376405	0.566	0.427	4.28898e-41	General capillary	CDK14
2.86974e-43	0.392972	0.532	0.395	3.75219e-39	General capillary	HECW2
1.97807e-41	0.325299	0.441	0.283	2.58633e-37	General capillary	CYP7B1
4.67534e-41	0.263405	0.284	0.153	6.11301e-37	General capillary	HGF
1.09085e-40	0.343739	0.587	0.453	1.42629e-36	General capillary	SEC14L1
1.54719e-38	0.275067	0.371	0.233	2.02295e-34	General capillary	GALNT15
1.56158e-38	0.311874	0.727	0.624	2.04176e-34	General capillary	METTL7A
1.75332e-38	0.343766	0.441	0.31	2.29246e-34	General capillary	NEDD9
3.65275e-37	0.274669	0.962	0.926	4.77597e-33	General capillary	ENSCAFG00000009523
6.52518e-37	0.278939	0.64	0.525	8.53167e-33	General capillary	SPTLC2
2.82917e-36	0.442475	0.416	0.289	3.69914e-32	General capillary	COL4A1
3.56672e-36	0.327296	0.385	0.248	4.66348e-32	General capillary	EMCN
1.13103e-35	0.426218	0.667	0.578	1.47882e-31	General capillary	BMPR2
9.9368e-35	0.271841	0.601	0.467	1.29924e-30	General capillary	UTRN
5.63695e-34	0.371677	0.463	0.34	7.37031e-30	General capillary	PHLPP1
3.16194e-33	0.305893	0.264	0.148	4.13424e-29	General capillary	MAML3
1.34053e-32	0.365552	0.575	0.451	1.75274e-28	General capillary	LAMA4
1.41847e-32	0.390588	0.543	0.408	1.85465e-28	General capillary	APBB2
1.56966e-32	0.251448	0.382	0.246	2.05234e-28	General capillary	SLC8A1
3.30347e-32	0.464808	0.457	0.34	4.31928e-28	General capillary	ROBO2
6.42935e-32	0.260762	0.56	0.43	8.40637e-28	General capillary	ACE
4.15045e-31	0.257655	0.76	0.675	5.42672e-27	General capillary	APP
2.52552e-30	0.259891	0.405	0.282	3.30212e-26	General capillary	PANK3
4.58598e-30	0.257785	0.264	0.156	5.99616e-26	General capillary	JAZF1
1.02956e-29	0.296307	0.404	0.279	1.34615e-25	General capillary	EFNB2
9.76294e-29	0.274808	0.82	0.759	1.2765e-24	General capillary	TIMP3
2.17876e-28	0.280345	0.423	0.307	2.84873e-24	General capillary	DGKH
3.42668e-28	0.300655	0.311	0.203	4.48039e-24	General capillary	HIPK2
7.50764e-28	0.253134	0.603	0.506	9.81624e-24	General capillary	RALB
3.11904e-27	0.266764	0.627	0.534	4.07815e-23	General capillary	ABCA5
3.48586e-27	0.28408	0.497	0.392	4.55776e-23	General capillary	AFF1
4.82736e-25	0.254255	0.609	0.52	6.31178e-21	General capillary	TOP1
5.44048e-25	0.288535	0.497	0.391	7.11342e-21	General capillary	SMURF2
6.43833e-25	0.264464	0.461	0.356	8.41812e-21	General capillary	ZNF608
3.46379e-23	0.293991	0.375	0.272	4.5289e-19	General capillary	COL4A2
1.02334e-22	0.348689	0.657	0.576	1.33801e-18	General capillary	HPGD
3.07495e-19	0.356793	0.461	0.376	4.02049e-15	General capillary	MYRIP
7.61486e-18	0.386827	0.361	0.283	9.95643e-14	General capillary	GPCPD1
9.06407e-18	0.484279	0.518	0.456	1.18513e-13	General capillary	DNAJB1
5.34498e-17	0.292366	0.885	0.869	6.98855e-13	General capillary	JUND
3.3229e-13	0.287769	0.934	0.911	4.34469e-09	General capillary	PTPRM
4.14023e-10	0.554776	0.73	0.743	5.41335e-06	General capillary	ENSCAFG00000000641
0	1.68468	0.773	0.064	0	Aerocytes	LEPR
0	1.61405	0.95	0.543	0	Aerocytes	CFI
0	1.56178	0.847	0.201	0	Aerocytes	PLXNC1
0	1.50743	0.433	0.026	0	Aerocytes	CNTNAP2
0	1.4862	0.883	0.408	0	Aerocytes	KDR
0	1.43802	0.969	0.718	0	Aerocytes	EMP2
0	1.32122	0.575	0.043	0	Aerocytes	RGS6
0	0.961497	0.601	0.095	0	Aerocytes	EDNRB
0	0.894474	0.622	0.173	0	Aerocytes	HECTD4
0	0.807026	0.515	0.028	0	Aerocytes	TBX2
0	0.782872	0.497	0.093	0	Aerocytes	SPRED2
0	0.742822	0.54	0.106	0	Aerocytes	RCSD1
0	0.714002	0.419	0.017	0	Aerocytes	MFGE8
0	0.712407	0.466	0.051	0	Aerocytes	TBC1D16
0	0.53487	0.341	0.014	0	Aerocytes	ITGA4
1.20908e-298	1.35253	0.729	0.315	1.58087e-294	Aerocytes	AFF3
2.42898e-296	0.940972	0.735	0.315	3.17589e-292	Aerocytes	DTNBP1
1.77161e-295	1.14758	0.655	0.23	2.31638e-291	Aerocytes	ENSCAFG00000009113
3.81249e-283	2.01242	0.858	0.621	4.98483e-279	Aerocytes	APOE
7.17111e-252	0.816619	0.629	0.234	9.37623e-248	Aerocytes	LAP3
5.70034e-248	0.719565	0.517	0.141	7.45319e-244	Aerocytes	WFDC1
1.45018e-246	0.458668	0.402	0.068	1.89612e-242	Aerocytes	EFEMP1
1.6759e-246	0.849492	0.817	0.494	2.19124e-242	Aerocytes	DYNLRB1
6.04806e-242	0.555222	0.449	0.101	7.90784e-238	Aerocytes	CTDSPL
9.32862e-239	0.604656	0.407	0.079	1.21972e-234	Aerocytes	NTN4
2.9046e-237	0.802718	0.715	0.332	3.79776e-233	Aerocytes	SEPTIN4
6.47059e-228	0.691446	0.545	0.181	8.46029e-224	Aerocytes	COLEC11
2.65094e-223	0.504549	0.316	0.043	3.4661e-219	Aerocytes	PDE7B
1.42545e-219	0.821457	0.77	0.443	1.86378e-215	Aerocytes	ITM2C
5.22314e-216	0.486659	0.363	0.064	6.82925e-212	Aerocytes	VAV3
1.56363e-205	0.757959	0.75	0.413	2.04445e-201	Aerocytes	BCAM
3.6817e-199	0.480027	0.378	0.084	4.81382e-195	Aerocytes	LONRF1
1.20923e-189	1.08256	0.898	0.7	1.58107e-185	Aerocytes	PRICKLE2
2.53622e-189	0.514108	0.329	0.063	3.31611e-185	Aerocytes	KIF26B
3.43203e-182	0.672141	0.799	0.461	4.48738e-178	Aerocytes	AQP1
2.05672e-178	0.348452	0.266	0.039	2.68916e-174	Aerocytes	NOS2
2.50098e-175	0.494778	0.992	0.962	3.27003e-171	Aerocytes	IGFBP7
5.14516e-174	0.647158	0.537	0.204	6.7273e-170	Aerocytes	ARHGAP6
2.16138e-170	0.685407	0.659	0.332	2.826e-166	Aerocytes	MAN1A1
2.46965e-169	0.721086	0.59	0.251	3.22906e-165	Aerocytes	PDGFD
5.76255e-166	0.554787	0.41	0.121	7.53454e-162	Aerocytes	NT5E
9.59942e-163	0.458283	0.398	0.114	1.25512e-158	Aerocytes	SEMA7A
1.7213e-162	0.658837	0.51	0.195	2.25061e-158	Aerocytes	EHBP1
9.27915e-160	0.656459	0.744	0.426	1.21325e-155	Aerocytes	NRP1
2.62163e-153	0.516368	0.459	0.164	3.42778e-149	Aerocytes	USP53
8.77908e-152	0.484972	0.366	0.102	1.14786e-147	Aerocytes	MT1E
5.515e-147	0.46737	0.423	0.141	7.21087e-143	Aerocytes	BCAR3
1.18949e-144	0.534589	0.525	0.222	1.55526e-140	Aerocytes	GPX3
1.91157e-144	0.603598	0.752	0.457	2.49938e-140	Aerocytes	CD34
1.48193e-143	0.587386	0.743	0.45	1.93763e-139	Aerocytes	SLC43A3
8.01547e-141	0.546048	0.474	0.187	1.04802e-136	Aerocytes	SIPA1L1
3.92405e-138	0.466943	0.398	0.131	5.1307e-134	Aerocytes	AGPAT4
1.03873e-134	0.690493	0.542	0.249	1.35813e-130	Aerocytes	IRAG1
2.35373e-126	0.556767	0.906	0.701	3.07751e-122	Aerocytes	NOSTRIN
2.0569e-124	0.527077	0.459	0.185	2.6894e-120	Aerocytes	ZNF704
1.12449e-123	0.670136	0.56	0.272	1.47027e-119	Aerocytes	NCKAP5
3.10553e-123	0.48834	0.987	0.918	4.06047e-119	Aerocytes	ARHGAP29
4.78027e-119	0.352043	0.337	0.106	6.2502e-115	Aerocytes	IL20RA
1.76334e-117	0.367102	0.319	0.095	2.30557e-113	Aerocytes	RARRES2
1.93675e-115	0.522497	0.851	0.658	2.5323e-111	Aerocytes	WARS1
3.62112e-115	0.436932	0.448	0.183	4.73462e-111	Aerocytes	LYN
1.64599e-109	0.420697	0.42	0.173	2.15213e-105	Aerocytes	FANCL
2.62987e-106	0.432971	0.988	0.958	3.43856e-102	Aerocytes	CAV1
2.32997e-105	0.437951	0.441	0.188	3.04643e-101	Aerocytes	SIPA1L2
9.00034e-105	0.598028	0.609	0.338	1.17679e-100	Aerocytes	MT2A
8.46695e-104	0.3833	0.358	0.13	1.10705e-99	Aerocytes	TGFBR3
8.69057e-103	0.447067	0.626	0.343	1.13629e-98	Aerocytes	ASAP1
1.2637e-100	0.493595	0.73	0.494	1.65229e-96	Aerocytes	DPYSL2
1.03667e-99	0.53882	0.863	0.662	1.35544e-95	Aerocytes	RASAL2
2.87629e-99	0.362999	0.351	0.131	3.76075e-95	Aerocytes	ASAH1
1.68078e-97	0.529414	0.74	0.529	2.19763e-93	Aerocytes	GSTP1
2.5779e-97	0.549502	0.606	0.333	3.37061e-93	Aerocytes	GRIA4
4.21495e-97	0.473119	0.441	0.201	5.51104e-93	Aerocytes	FNBP1
7.36835e-95	0.378617	0.359	0.141	9.63411e-91	Aerocytes	SERPINE2
1.06682e-89	0.462683	0.861	0.703	1.39486e-85	Aerocytes	CAV2
6.42737e-88	0.364313	0.445	0.212	8.40379e-84	Aerocytes	BCL2L1
1.10804e-87	0.276311	0.252	0.077	1.44877e-83	Aerocytes	ZFHX3
2.17894e-87	0.442691	0.93	0.835	2.84897e-83	Aerocytes	RNASEK
1.67499e-86	0.395945	0.423	0.194	2.19005e-82	Aerocytes	ATP8A1
1.7152e-85	0.576173	0.876	0.742	2.24262e-81	Aerocytes	IDO1
6.89983e-85	0.394449	0.494	0.259	9.02153e-81	Aerocytes	PLEKHA1
1.36929e-83	0.36319	0.402	0.186	1.79035e-79	Aerocytes	COMMD6
1.53583e-82	0.427538	0.432	0.202	2.0081e-78	Aerocytes	TMTC2
5.54621e-82	0.40176	0.55	0.317	7.25168e-78	Aerocytes	TKT
1.6141e-81	0.325044	0.39	0.171	2.11044e-77	Aerocytes	PROS1
3.19705e-81	0.320583	0.35	0.147	4.18015e-77	Aerocytes	RHOBTB3
4.52979e-81	0.515145	0.728	0.522	5.92271e-77	Aerocytes	DOCK4
1.15291e-80	0.331466	0.367	0.159	1.50743e-76	Aerocytes	RAB3IP
7.18782e-80	0.295723	0.312	0.12	9.39807e-76	Aerocytes	UXS1
1.36244e-78	0.471955	0.627	0.413	1.78139e-74	Aerocytes	MDFIC
1.7548e-78	0.40838	0.538	0.313	2.2944e-74	Aerocytes	MYO6
2.12073e-78	0.469507	0.675	0.464	2.77285e-74	Aerocytes	ASB9
6.05529e-78	0.398966	0.605	0.363	7.91729e-74	Aerocytes	TINAGL1
1.92783e-75	0.278694	0.266	0.095	2.52063e-71	Aerocytes	DENND2B
8.21389e-75	0.355976	0.55	0.315	1.07397e-70	Aerocytes	FXYD6
2.75153e-72	0.557138	0.349	0.162	3.59762e-68	Aerocytes	ROBO1
1.787e-71	0.300484	0.356	0.16	2.3365e-67	Aerocytes	FAM13B
4.69121e-71	0.392232	0.455	0.244	6.13376e-67	Aerocytes	DNAJC1
1.34965e-70	0.403613	0.543	0.331	1.76466e-66	Aerocytes	TMEM47
4.92494e-69	0.360111	0.424	0.219	6.43936e-65	Aerocytes	ADRB2
1.32729e-68	0.339511	0.995	0.988	1.73543e-64	Aerocytes	ENSCAFG00000014799
1.41735e-68	0.516701	0.478	0.269	1.85318e-64	Aerocytes	PDE3B
2.00431e-68	0.299292	0.351	0.161	2.62064e-64	Aerocytes	VWA5A
2.13148e-68	0.272777	0.314	0.134	2.7869e-64	Aerocytes	SLC40A1
7.8218e-68	0.292481	0.344	0.153	1.0227e-63	Aerocytes	PAG1
1.77618e-67	0.387899	0.902	0.751	2.32236e-63	Aerocytes	ENSCAFG00000016285
3.27909e-65	0.385402	0.67	0.473	4.28741e-61	Aerocytes	ARPC3
7.08049e-65	0.305662	0.426	0.225	9.25774e-61	Aerocytes	RNF19A
2.54625e-63	0.284108	0.269	0.108	3.32922e-59	Aerocytes	MPPED2
4.99747e-63	0.288648	0.338	0.158	6.5342e-59	Aerocytes	TXNL4A
1.04653e-62	0.259379	0.262	0.103	1.36833e-58	Aerocytes	BRCC3
2.63623e-62	0.291716	0.366	0.181	3.44688e-58	Aerocytes	PHLDB1
2.14859e-61	0.35846	0.716	0.497	2.80928e-57	Aerocytes	XDH
3.62761e-61	0.374723	0.647	0.426	4.7431e-57	Aerocytes	ADGRL2
2.60263e-60	0.326236	0.506	0.299	3.40294e-56	Aerocytes	BTBD3
3.85836e-60	0.353964	0.453	0.264	5.0448e-56	Aerocytes	C11H5orf24
1.63399e-59	0.288816	0.267	0.11	2.13644e-55	Aerocytes	SERPINE1
1.56049e-58	0.2643	0.335	0.156	2.04034e-54	Aerocytes	INPP4B
1.67697e-57	0.372252	0.513	0.318	2.19264e-53	Aerocytes	SORBS1
1.9497e-57	0.275592	0.34	0.164	2.54924e-53	Aerocytes	PTPN4
4.00277e-57	0.557421	0.446	0.258	5.23363e-53	Aerocytes	ST6GALNAC3
3.01189e-56	0.329697	0.48	0.279	3.93805e-52	Aerocytes	MEIS1
8.10742e-56	0.351156	0.532	0.333	1.06005e-51	Aerocytes	ARHGEF3
3.96684e-55	0.388308	0.541	0.333	5.18664e-51	Aerocytes	DEPP1
1.176e-54	0.431607	0.737	0.57	1.53762e-50	Aerocytes	ARL15
1.48668e-54	0.343728	0.974	0.915	1.94383e-50	Aerocytes	ADGRF5
3.55828e-54	0.268691	0.266	0.116	4.65245e-50	Aerocytes	ENAH
5.79772e-54	0.304251	0.966	0.948	7.58052e-50	Aerocytes	CALM1
5.16784e-53	0.343477	0.93	0.824	6.75696e-49	Aerocytes	AKAP13
9.24104e-53	0.314621	0.607	0.414	1.20827e-48	Aerocytes	CDC42BPA
2.12863e-51	0.34966	0.649	0.481	2.78318e-47	Aerocytes	CD151
2.70444e-51	0.266344	0.385	0.212	3.53606e-47	Aerocytes	ENSCAFG00000001149
1.10993e-50	0.328739	0.435	0.254	1.45124e-46	Aerocytes	RPS6KA2
1.27416e-50	0.331323	0.755	0.612	1.66596e-46	Aerocytes	GGTA1
1.23437e-49	0.256243	0.391	0.215	1.61393e-45	Aerocytes	CTTNBP2NL
4.06381e-49	0.287747	0.453	0.266	5.31343e-45	Aerocytes	CCDC85A
3.12449e-48	0.264123	0.45	0.267	4.08528e-44	Aerocytes	KITLG
7.16768e-48	0.3344	0.893	0.803	9.37174e-44	Aerocytes	CRIP2
8.6909e-48	0.280856	0.474	0.295	1.13633e-43	Aerocytes	OSBPL1A
4.20496e-47	0.318305	0.844	0.729	5.49798e-43	Aerocytes	HSP90B1
8.39724e-47	0.420578	0.85	0.71	1.09794e-42	Aerocytes	PRKCE
1.41871e-46	0.302088	0.744	0.579	1.85496e-42	Aerocytes	MYLIP
1.47169e-46	0.289432	0.497	0.321	1.92423e-42	Aerocytes	NPC2
4.95691e-46	0.409169	0.575	0.397	6.48116e-42	Aerocytes	FMO1
1.07115e-45	0.309042	0.765	0.591	1.40053e-41	Aerocytes	MGLL
8.60124e-45	0.252127	0.407	0.237	1.12461e-40	Aerocytes	LOXL1
7.47085e-44	0.292932	0.694	0.529	9.76814e-40	Aerocytes	TACC1
1.73203e-43	0.289519	0.864	0.76	2.26463e-39	Aerocytes	RABAC1
4.5738e-43	0.370618	0.539	0.369	5.98024e-39	Aerocytes	BCAS3
7.07551e-43	0.312453	0.587	0.423	9.25122e-39	Aerocytes	ROCK2
1.33978e-41	0.292808	0.414	0.251	1.75176e-37	Aerocytes	NCOA3
1.05969e-40	0.292768	0.734	0.573	1.38555e-36	Aerocytes	MSN
9.17055e-40	0.34601	0.735	0.611	1.19905e-35	Aerocytes	F8
8.60315e-37	0.250732	0.953	0.93	1.12486e-32	Aerocytes	EIF1
1.23946e-33	0.298195	0.739	0.612	1.62059e-29	Aerocytes	APLP2
7.81828e-33	0.281309	0.571	0.424	1.02224e-28	Aerocytes	ANO6
7.33431e-32	0.278969	0.99	0.987	9.58962e-28	Aerocytes	DLA-64
1.32937e-31	0.250039	0.614	0.464	1.73815e-27	Aerocytes	CDH5
1.33015e-29	0.291685	0.721	0.591	1.73918e-25	Aerocytes	HSPB8
1.38934e-28	0.276694	0.573	0.436	1.81656e-24	Aerocytes	PTPRK
1.23608e-26	0.270444	0.342	0.221	1.61617e-22	Aerocytes	SUGCT
3.41441e-26	0.263895	0.529	0.391	4.46434e-22	Aerocytes	BACH2
6.97265e-17	0.307462	0.927	0.88	9.11674e-13	Aerocytes	DLA88
0	1.61913	0.672	0.06	0	Venous	VEGFC
0	0.824534	0.46	0.025	0	Venous	ADGRG6
1.54389e-277	0.542225	0.34	0.015	2.01864e-273	Venous	RNF144B
2.24394e-250	0.731937	0.457	0.04	2.93396e-246	Venous	SELP
7.95169e-250	1.59653	0.812	0.185	1.03968e-245	Venous	IL1R1
1.57483e-219	0.69293	0.362	0.027	2.0591e-215	Venous	SLCO1A2
9.10219e-219	0.639605	0.401	0.034	1.19011e-214	Venous	PGM5
2.14699e-212	2.66951	0.917	0.315	2.80719e-208	Venous	TIMP1
6.77099e-201	0.538832	0.325	0.023	8.85308e-197	Venous	LHX6
3.04134e-176	0.812706	0.553	0.093	3.97655e-172	Venous	ACKR3
9.18807e-158	0.833087	0.401	0.053	1.20134e-153	Venous	VCAM1
4.60291e-144	0.991701	0.594	0.14	6.0183e-140	Venous	PRSS23
4.84137e-131	1.15841	0.778	0.258	6.33009e-127	Venous	CLU
4.52835e-129	0.391282	0.254	0.024	5.92082e-125	Venous	SELL
6.77722e-128	0.477904	0.352	0.049	8.86122e-124	Venous	DPP4
4.55718e-120	0.904494	0.533	0.123	5.95851e-116	Venous	PLXDC2
4.82948e-120	0.684289	0.355	0.053	6.31454e-116	Venous	BNC2
2.96054e-115	1.30404	0.897	0.469	3.8709e-111	Venous	VWF
2.116e-114	1.54634	0.946	0.632	2.76667e-110	Venous	ACKR1
2.63535e-108	0.935303	0.55	0.146	3.44573e-104	Venous	GHR
2.79515e-105	1.49489	0.648	0.225	3.65466e-101	Venous	MGP
1.82638e-103	0.608823	0.44	0.094	2.388e-99	Venous	SULF1
1.83023e-98	0.42361	0.286	0.041	2.39303e-94	Venous	PLA2G4A
1.80931e-91	1.13674	0.702	0.283	2.36567e-87	Venous	APOD
5.05718e-88	0.482375	0.318	0.058	6.61227e-84	Venous	GLCE
1.67223e-86	0.334113	0.259	0.037	2.18645e-82	Venous	ABI3BP
7.93014e-86	1.05895	0.733	0.332	1.03687e-81	Venous	DST
3.0826e-82	0.985706	0.939	0.743	4.03051e-78	Venous	LY6E
1.03068e-79	0.578771	0.377	0.087	1.34761e-75	Venous	HTR2B
1.05967e-76	0.887557	0.856	0.488	1.38552e-72	Venous	JAM2
4.11898e-70	1.17716	0.848	0.526	5.38557e-66	Venous	AQP1
4.66928e-69	0.636535	0.296	0.063	6.10509e-65	Venous	ENSCAFG00000028930
2.57139e-68	0.92552	0.694	0.334	3.36209e-64	Venous	LMCD1
6.30078e-64	0.553507	0.469	0.156	8.23827e-60	Venous	ACTN1
2.81037e-60	0.54463	0.377	0.104	3.67456e-56	Venous	PDE3A
2.82411e-60	0.756334	0.599	0.253	3.69253e-56	Venous	GNAQ
2.73312e-59	0.651811	0.418	0.136	3.57356e-55	Venous	ENSCAFG00000005575
5.55219e-59	0.357432	0.259	0.055	7.25949e-55	Venous	NAALADL2
8.78284e-56	0.712766	0.293	0.073	1.14836e-51	Venous	ADAMTS9
5.00351e-55	0.511932	0.489	0.175	6.54209e-51	Venous	STOX2
7.66307e-55	0.365649	0.279	0.066	1.00195e-50	Venous	NR2F2
4.45132e-54	0.951319	0.606	0.287	5.82009e-50	Venous	HDAC9
1.02336e-52	0.489295	0.435	0.154	1.33804e-48	Venous	PRCP
5.66718e-52	0.440132	0.315	0.087	7.40984e-48	Venous	PELI2
1.19274e-51	0.715677	0.484	0.198	1.55951e-47	Venous	ALCAM
1.81913e-50	0.729561	0.553	0.25	2.37851e-46	Venous	PDLIM5
6.05505e-48	0.48575	0.257	0.064	7.91698e-44	Venous	TLL1
7.05776e-47	0.750351	0.707	0.399	9.22802e-43	Venous	PLPP1
2.03454e-46	0.864498	0.526	0.229	2.66016e-42	Venous	ADAMTS6
3.71422e-45	0.532427	0.491	0.215	4.85635e-41	Venous	CTNNAL1
4.51677e-44	0.477606	0.619	0.278	5.90568e-40	Venous	CA4
1.05966e-43	0.656474	0.741	0.447	1.38551e-39	Venous	FLT1
9.616e-43	0.336177	0.262	0.072	1.25729e-38	Venous	CHN2
1.30416e-42	0.444742	0.406	0.152	1.70519e-38	Venous	TFPI
1.38522e-42	0.354791	0.33	0.107	1.81118e-38	Venous	SGMS1
2.32522e-41	0.640334	0.587	0.295	3.04023e-37	Venous	CRIM1
6.01867e-41	0.660506	0.763	0.474	7.86942e-37	Venous	APBB2
3.47019e-39	0.547803	0.557	0.285	4.53727e-35	Venous	LIMA1
3.8991e-39	0.360005	0.32	0.107	5.09808e-35	Venous	ARHGAP10
8.68284e-39	0.613108	0.648	0.364	1.13528e-34	Venous	CYP7B1
5.04747e-38	0.287257	0.279	0.085	6.59957e-34	Venous	AFAP1L2
9.49961e-38	0.697077	0.55	0.26	1.24207e-33	Venous	MECOM
3.43299e-37	0.482762	0.367	0.14	4.48863e-33	Venous	GMDS
2.8907e-36	0.387826	0.347	0.128	3.77959e-32	Venous	ENTPD1
3.27089e-36	0.524321	0.469	0.216	4.27669e-32	Venous	RAI14
4.03972e-36	0.647427	0.658	0.376	5.28193e-32	Venous	ITGA6
1.11711e-35	0.63582	0.565	0.299	1.46062e-31	Venous	THRB
1.25595e-34	0.324886	0.32	0.114	1.64216e-30	Venous	FAM171A1
1.37371e-34	0.447478	0.511	0.249	1.79613e-30	Venous	GLUL
7.6477e-34	0.659116	0.719	0.475	9.99937e-30	Venous	ENSCAFG00000041016
1.82656e-30	0.498756	0.961	0.898	2.38823e-26	Venous	ENSCAFG00000019044
3.34886e-30	0.556663	0.738	0.521	4.37863e-26	Venous	TGM2
7.64105e-30	0.337854	0.33	0.13	9.99068e-26	Venous	EVA1C
1.30556e-29	0.417788	0.479	0.247	1.70702e-25	Venous	NDUFA8
5.68472e-29	0.511551	0.447	0.225	7.43277e-25	Venous	PKP4
7.39452e-29	0.525288	0.672	0.417	9.66833e-25	Venous	MRTFB
9.16424e-29	0.357689	0.337	0.136	1.19822e-24	Venous	ZFPM2
2.32053e-28	0.571409	0.592	0.374	3.03409e-24	Venous	EZR
4.57999e-28	0.33203	0.35	0.15	5.98833e-24	Venous	PRNP
1.58682e-27	0.425278	0.447	0.224	2.07477e-23	Venous	GRK5
9.66092e-27	0.443642	0.401	0.188	1.26317e-22	Venous	AUTS2
1.48826e-26	0.494713	0.888	0.732	1.94589e-22	Venous	EEF1A1
2.04343e-26	0.520216	0.557	0.321	2.67178e-22	Venous	FRY
2.81751e-26	0.548568	0.685	0.476	3.68389e-22	Venous	FOXP1
3.13276e-26	0.489646	0.462	0.243	4.09608e-22	Venous	REV3L
5.057e-26	0.387996	0.555	0.31	6.61203e-22	Venous	CYYR1
7.18831e-26	0.581081	0.545	0.316	9.39872e-22	Venous	SLC8A1
1.09767e-25	0.387006	0.262	0.099	1.4352e-21	Venous	TMEM163
1.42609e-25	0.286662	0.313	0.131	1.86462e-21	Venous	GOLM1
1.70558e-25	0.418058	0.983	0.973	2.23004e-21	Venous	TPT1
1.78158e-25	0.423894	0.973	0.954	2.32942e-21	Venous	RPS8
4.72506e-25	0.420193	0.978	0.956	6.17801e-21	Venous	RPS11
7.58482e-25	0.49659	0.961	0.926	9.91715e-21	Venous	CD79A
1.8282e-24	0.440006	0.922	0.837	2.39038e-20	Venous	TFPT
2.44738e-24	0.509447	0.606	0.394	3.19995e-20	Venous	PAM
1.16613e-23	0.412054	0.958	0.923	1.52472e-19	Venous	RPL9
3.02796e-23	0.44312	0.54	0.329	3.95905e-19	Venous	EMP3
3.55955e-23	0.431878	0.619	0.392	4.65411e-19	Venous	ARHGAP26
3.83182e-23	0.476697	0.55	0.335	5.0101e-19	Venous	PLCB4
7.03002e-23	0.458601	0.885	0.752	9.19175e-19	Venous	RPL7
1.48732e-22	0.340466	0.34	0.156	1.94467e-18	Venous	LYZ
2.70815e-22	0.328933	0.367	0.176	3.54091e-18	Venous	FNIP2
2.91163e-22	0.41049	0.421	0.221	3.80696e-18	Venous	PALMD
9.08347e-22	0.261705	0.267	0.11	1.18766e-17	Venous	DMD
1.17947e-21	0.363766	0.445	0.238	1.54215e-17	Venous	CP
1.38554e-21	0.341981	0.44	0.229	1.81159e-17	Venous	ZNF521
1.65919e-21	0.440745	0.9	0.786	2.16939e-17	Venous	RPL10A
2.31522e-21	0.673276	0.653	0.463	3.02715e-17	Venous	MT-ND3
3.04377e-21	0.587071	0.531	0.326	3.97972e-17	Venous	ANXA2
3.3474e-21	0.381859	0.313	0.146	4.37672e-17	Venous	SLCO2A1
5.82298e-21	0.330391	0.535	0.318	7.61355e-17	Venous	CD93
1.90049e-20	0.292261	0.34	0.164	2.4849e-16	Venous	ADAM9
2.44634e-20	0.427976	0.895	0.791	3.19858e-16	Venous	RPL5
4.61041e-20	0.40266	0.961	0.912	6.02811e-16	Venous	RPS18
1.27298e-19	0.396222	0.851	0.684	1.66442e-15	Venous	ENSCAFG00000008336
2.34893e-19	0.258516	0.323	0.156	3.07122e-15	Venous	BACE2
2.72594e-19	0.29331	0.386	0.199	3.56417e-15	Venous	NCOA7
3.77328e-19	0.595378	0.665	0.5	4.93356e-15	Venous	MCTP1
5.53776e-19	0.408162	0.961	0.935	7.24062e-15	Venous	RPL32
8.42863e-19	0.351785	0.985	0.971	1.10204e-14	Venous	RPS14
8.87545e-19	0.343421	0.54	0.342	1.16046e-14	Venous	SVIL
9.32313e-19	0.40744	0.927	0.898	1.219e-14	Venous	RPL7A
1.07049e-18	0.395457	0.939	0.874	1.39966e-14	Venous	RPS28
1.25629e-18	0.425505	0.804	0.623	1.6426e-14	Venous	TTC28
1.3412e-18	0.422632	0.995	0.998	1.75361e-14	Venous	MT-ATP6
1.75906e-18	0.396655	0.856	0.736	2.29996e-14	Venous	RPS3
1.98892e-18	0.404108	0.941	0.873	2.60051e-14	Venous	RPS6
4.10873e-18	0.455414	0.995	0.998	5.37216e-14	Venous	MT-CO3
7.18229e-18	0.417426	0.56	0.38	9.39085e-14	Venous	ENSCAFG00000023602
7.96491e-18	0.3344	0.927	0.891	1.04141e-13	Venous	RPL23
1.45605e-17	0.349016	0.956	0.908	1.90378e-13	Venous	RPS17
1.95133e-17	0.365376	0.949	0.919	2.55137e-13	Venous	RPS23
2.01519e-17	0.3872	0.951	0.921	2.63486e-13	Venous	RPL13
2.08511e-17	0.371621	0.856	0.719	2.72628e-13	Venous	APP
2.4496e-17	0.325593	0.472	0.29	3.20285e-13	Venous	NCK1
4.20821e-17	0.308544	0.523	0.338	5.50224e-13	Venous	RPL27A
5.90192e-17	0.372308	0.875	0.792	7.71676e-13	Venous	ENSCAFG00000046992
7.76659e-17	0.321926	0.345	0.186	1.01548e-12	Venous	CDC42EP5
7.83503e-17	0.330016	0.956	0.9	1.02443e-12	Venous	RPS15A
8.00889e-17	0.530411	0.753	0.585	1.04716e-12	Venous	SYNE2
8.12707e-17	0.391045	0.655	0.484	1.06261e-12	Venous	ENSCAFG00000015834
8.24541e-17	0.413398	0.946	0.912	1.07809e-12	Venous	RPS3A
8.70545e-17	0.372917	0.895	0.791	1.13824e-12	Venous	NACA
1.44596e-16	0.376787	0.87	0.776	1.89059e-12	Venous	RPSA
2.28082e-16	0.739645	0.895	0.847	2.98218e-12	Venous	CRIP1
2.56768e-16	0.473058	0.633	0.46	3.35725e-12	Venous	PPP3CA
2.88306e-16	0.383387	0.626	0.44	3.7696e-12	Venous	IL6ST
3.02322e-16	0.347622	0.445	0.276	3.95286e-12	Venous	SELENOP
3.02907e-16	0.384799	0.667	0.502	3.96051e-12	Venous	RABGAP1L
3.43375e-16	0.335541	0.949	0.92	4.48963e-12	Venous	RPS4X
3.82871e-16	0.332829	0.963	0.946	5.00604e-12	Venous	RPS7
4.69587e-16	0.343055	0.973	0.968	6.13985e-12	Venous	RPL19
5.19589e-16	0.329532	0.973	0.938	6.79362e-12	Venous	RPL24
6.5163e-16	0.334707	0.963	0.929	8.52007e-12	Venous	RPS25
1.37582e-15	0.358942	0.875	0.738	1.79888e-11	Venous	ENSCAFG00000013905
1.41632e-15	0.325455	0.944	0.921	1.85184e-11	Venous	RPL8
2.25032e-15	0.353088	0.914	0.817	2.9423e-11	Venous	RPL12
3.49713e-15	0.331139	0.936	0.896	4.57249e-11	Venous	RPL35A
8.27464e-15	0.270587	0.352	0.199	1.08191e-10	Venous	GCH1
8.40372e-15	0.395142	0.77	0.622	1.09879e-10	Venous	ENSCAFG00000017688
1.46214e-14	0.423025	0.995	0.997	1.91175e-10	Venous	MT-CO2
1.72039e-14	0.336069	0.895	0.84	2.24941e-10	Venous	RPL35
1.8388e-14	0.351166	0.87	0.76	2.40423e-10	Venous	RPS24
3.10125e-14	0.340799	0.954	0.906	4.05489e-10	Venous	RPL28
3.34979e-14	0.346397	0.905	0.808	4.37986e-10	Venous	RPS10
4.71436e-14	0.276578	0.34	0.191	6.16403e-10	Venous	UGCG
4.85327e-14	0.475814	0.748	0.604	6.34565e-10	Venous	ADIRF
5.47307e-14	0.311417	0.941	0.914	7.15604e-10	Venous	RPL21
7.63078e-14	0.369778	0.883	0.838	9.97724e-10	Venous	MYO7A
9.30914e-14	0.429783	0.978	0.975	1.21717e-09	Venous	MT-CYB
9.6209e-14	0.278432	0.34	0.195	1.25793e-09	Venous	AHNAK
9.84598e-14	0.315115	0.692	0.542	1.28736e-09	Venous	EEF1B2
1.0198e-13	0.306734	0.425	0.271	1.33338e-09	Venous	VMP1
1.0994e-13	0.396687	0.575	0.408	1.43747e-09	Venous	RHOB
1.14527e-13	0.251382	0.394	0.235	1.49744e-09	Venous	APLNR
1.40788e-13	0.34705	0.963	0.93	1.8408e-09	Venous	ENSCAFG00000045333
1.53082e-13	0.45406	0.768	0.654	2.00155e-09	Venous	MT-ND2
1.81763e-13	0.2737	0.98	0.985	2.37655e-09	Venous	PTMA
3.05417e-13	0.383832	0.667	0.518	3.99333e-09	Venous	RPLP0
3.80392e-13	0.280908	0.958	0.939	4.97363e-09	Venous	RPS27A
4.37942e-13	0.303322	0.883	0.771	5.7261e-09	Venous	RPL22
4.68669e-13	0.338571	0.929	0.883	6.12785e-09	Venous	RPL13A
5.10195e-13	0.284943	0.968	0.938	6.6708e-09	Venous	UBA52
5.4308e-13	0.326095	0.929	0.887	7.10077e-09	Venous	RPL18
5.83788e-13	0.288729	0.362	0.21	7.63302e-09	Venous	PDE4D
6.18019e-13	0.323643	0.425	0.275	8.08059e-09	Venous	MYCBP2
7.59069e-13	0.383681	0.826	0.7	9.92483e-09	Venous	TEK
1.25667e-12	0.405441	0.971	0.886	1.6431e-08	Venous	PTPRG
2.69314e-12	0.259305	0.306	0.178	3.52128e-08	Venous	FBXO34
3.84036e-12	0.322183	0.697	0.521	5.02127e-08	Venous	MEIS2
4.52428e-12	0.29229	0.474	0.322	5.9155e-08	Venous	ENSCAFG00000042176
4.68574e-12	0.362483	0.589	0.445	6.1266e-08	Venous	ABLIM1
4.82327e-12	0.285261	0.9	0.828	6.30643e-08	Venous	RPS26
5.66582e-12	0.319198	0.934	0.888	7.40806e-08	Venous	RPS12
1.1423e-11	0.346469	0.504	0.347	1.49355e-07	Venous	TMTC1
1.20968e-11	0.30045	0.929	0.877	1.58165e-07	Venous	DYRK1B
1.65771e-11	0.268947	0.477	0.327	2.16746e-07	Venous	CPD
1.91071e-11	0.437639	0.897	0.767	2.49825e-07	Venous	PTPRB
3.56751e-11	0.408017	0.917	0.863	4.66452e-07	Venous	MT-ND1
3.96416e-11	0.270798	0.577	0.41	5.18314e-07	Venous	CDK6
4.71477e-11	0.309412	0.868	0.771	6.16457e-07	Venous	ENSCAFG00000043173
5.3087e-11	0.310127	0.91	0.872	6.94112e-07	Venous	RPL15
5.41311e-11	0.288419	0.704	0.58	7.07764e-07	Venous	YBX3
9.14844e-11	0.28157	0.861	0.772	1.19616e-06	Venous	NUPR1
1.05052e-10	0.549265	0.883	0.814	1.37356e-06	Venous	ENSCAFG00000023111
1.08875e-10	0.395608	0.582	0.46	1.42354e-06	Venous	ETV6
1.78699e-10	0.32713	0.883	0.783	2.33649e-06	Venous	ENSCAFG00000049043
1.79384e-10	0.289797	0.956	0.938	2.34544e-06	Venous	FAU
2.36281e-10	0.300448	0.951	0.927	3.08938e-06	Venous	RPL11
2.90508e-10	0.256346	0.303	0.182	3.79839e-06	Venous	ITPR2
3.28531e-10	0.349465	0.443	0.304	4.29555e-06	Venous	KITLG
3.54657e-10	0.330623	0.56	0.43	4.63714e-06	Venous	PICALM
4.57081e-10	0.256383	0.946	0.9	5.97633e-06	Venous	ENSCAFG00000029884
5.53587e-10	0.298246	0.308	0.187	7.23816e-06	Venous	MOSMO
7.01346e-10	0.291019	0.985	0.979	9.17009e-06	Venous	ENSCAFG00000042212
9.35575e-10	0.258049	0.971	0.946	1.22326e-05	Venous	ENSCAFG00000009523
1.34926e-09	0.253682	0.67	0.556	1.76416e-05	Venous	ENSCAFG00000043730
1.48492e-09	0.268759	0.386	0.263	1.94153e-05	Venous	VSIR
2.04044e-09	0.291144	0.345	0.223	2.66787e-05	Venous	SAT1
2.06147e-09	0.30938	0.704	0.57	2.69537e-05	Venous	ADGRL4
2.22866e-09	0.254681	0.924	0.849	2.91397e-05	Venous	RPS5
2.68006e-09	0.269531	0.372	0.25	3.50418e-05	Venous	AKAP12
4.42607e-09	0.271445	0.707	0.588	5.78709e-05	Venous	SPTLC2
6.10972e-09	0.253455	0.792	0.68	7.98846e-05	Venous	METTL7A
6.79367e-09	0.267013	0.814	0.726	8.88273e-05	Venous	RPL3
1.96307e-08	0.260875	0.445	0.32	0.000256671	Venous	FNDC3B
2.36192e-08	0.258759	0.619	0.499	0.000308821	Venous	KMT2E
2.54311e-08	0.261865	0.67	0.542	0.000332511	Venous	HEG1
4.72257e-08	0.30856	0.423	0.303	0.000617476	Venous	TBL1XR1
6.78337e-08	0.257042	0.423	0.296	0.000886925	Venous	GULP1
7.02514e-08	0.287846	0.819	0.746	0.000918537	Venous	MBNL1
1.07348e-07	0.297538	0.985	0.989	0.00140358	Venous	MT-ND4
4.86846e-07	0.252479	0.57	0.461	0.00636551	Venous	BAZ2B
4.9181e-07	0.470206	0.885	0.878	0.00643041	Venous	S100A8
7.52521e-07	0.354963	0.357	0.267	0.00983921	Venous	SORBS2
0	1.76491	0.723	0.083	0	Arterial	PDE3A
0	1.3113	0.654	0.038	0	Arterial	GJA5
1.99303e-272	0.557369	0.328	0.014	2.60588e-268	Arterial	BMX
2.25017e-255	1.50943	0.738	0.123	2.9421e-251	Arterial	BMPER
4.39254e-214	1.93973	0.872	0.252	5.74324e-210	Arterial	CLU
4.18045e-199	1.58806	0.862	0.242	5.46593e-195	Arterial	MECOM
2.95887e-189	0.982435	0.494	0.069	3.86873e-185	Arterial	ATP13A3
2.61915e-173	0.585343	0.363	0.037	3.42454e-169	Arterial	PLA2G4A
2.06403e-148	2.7638	0.706	0.222	2.69872e-144	Arterial	MGP
5.16311e-141	0.760776	0.501	0.093	6.75077e-137	Arterial	LTBP4
7.13453e-132	0.379008	0.281	0.029	9.3284e-128	Arterial	ACKR4
7.33987e-130	0.75427	0.479	0.091	9.59687e-126	Arterial	SULF1
2.33437e-128	1.01422	0.719	0.222	3.05219e-124	Arterial	CP
2.67336e-113	0.598533	0.333	0.049	3.49542e-109	Arterial	SETBP1
3.65127e-110	0.552699	0.328	0.049	4.77404e-106	Arterial	PCSK5
8.13018e-108	0.652217	0.489	0.11	1.06302e-103	Arterial	ANGPT2
4.58043e-100	0.901729	0.449	0.101	5.98891e-96	Arterial	EMP1
3.17002e-96	0.668151	0.346	0.063	4.1448e-92	Arterial	SLIT3
9.04549e-94	0.416486	0.306	0.049	1.1827e-89	Arterial	SELP
1.4225e-90	0.769935	0.706	0.276	1.85992e-86	Arterial	LIMA1
9.43637e-85	0.686775	0.373	0.083	1.2338e-80	Arterial	CYP1A1
1.91076e-82	0.408338	0.279	0.047	2.49832e-78	Arterial	RASGEF1B
2.86862e-80	0.399526	0.252	0.039	3.75073e-76	Arterial	ENSCAFG00000007115
5.44126e-78	0.526797	0.363	0.078	7.11445e-74	Arterial	VEGFC
1.20991e-69	0.339593	0.277	0.053	1.58196e-65	Arterial	PALLD
2.27501e-69	0.683181	0.738	0.332	2.97458e-65	Arterial	EFNB2
1.59467e-64	0.557741	0.523	0.187	2.08503e-60	Arterial	CADM3
1.88967e-64	0.480781	0.407	0.117	2.47074e-60	Arterial	PDZD2
8.66313e-61	0.760632	0.973	0.873	1.1327e-56	Arterial	S100A8
9.14646e-58	0.46068	0.378	0.111	1.1959e-53	Arterial	NPR3
9.37123e-58	0.724766	0.864	0.539	1.22529e-53	Arterial	SMAD6
6.62808e-57	0.39218	0.299	0.071	8.66621e-53	Arterial	FBN1
3.34109e-45	0.313487	0.296	0.084	4.36847e-41	Arterial	AFAP1L2
1.2629e-44	0.461094	0.301	0.089	1.65125e-40	Arterial	ENSCAFG00000036621
5.47788e-42	0.528682	0.965	0.763	7.16233e-38	Arterial	PTPRB
1.83929e-41	0.500274	0.415	0.155	2.40487e-37	Arterial	GHR
2.04365e-41	0.498799	0.97	0.925	2.67207e-37	Arterial	CD79A
3.59812e-40	0.299726	0.277	0.081	4.70454e-36	Arterial	SH3KBP1
3.70249e-40	0.617581	0.647	0.337	4.841e-36	Arterial	LMCD1
1.14944e-39	0.420193	0.405	0.152	1.50289e-35	Arterial	LYZ
2.31925e-37	0.404451	0.958	0.873	3.03242e-33	Arterial	RPS28
2.37607e-36	0.485291	0.985	0.934	3.10671e-32	Arterial	RPL32
3.64274e-36	0.505586	0.968	0.92	4.76288e-32	Arterial	RPL13
4.01352e-36	0.374204	0.368	0.14	5.24767e-32	Arterial	EGFL8
6.23839e-36	0.575289	0.83	0.599	8.15669e-32	Arterial	ADIRF
1.85417e-35	0.425858	0.99	0.955	2.42432e-31	Arterial	RPS11
2.02035e-35	0.34936	0.299	0.102	2.64161e-31	Arterial	TXLNG
3.40536e-35	0.385692	0.346	0.13	4.4525e-31	Arterial	EVA1C
7.07385e-34	0.508403	0.44	0.196	9.24906e-30	Arterial	DISC1
2.30117e-33	0.41711	0.933	0.816	3.00878e-29	Arterial	RPL12
4.57029e-33	0.264577	0.257	0.081	5.97566e-29	Arterial	NOS3
1.09872e-31	0.546007	0.669	0.402	1.43658e-27	Arterial	PLPP1
1.70129e-31	0.274635	0.338	0.13	2.22443e-27	Arterial	GOLM1
9.38129e-31	0.466513	0.395	0.17	1.2266e-26	Arterial	FN1
8.11648e-30	0.371548	0.983	0.968	1.06123e-25	Arterial	RPL19
2.26218e-29	0.329284	0.432	0.2	2.9578e-25	Arterial	CAPG
2.8384e-29	0.486988	0.985	0.93	3.71121e-25	Arterial	CALCRL
1.99937e-28	0.458915	0.973	0.904	2.61417e-24	Arterial	LDB2
3.62585e-28	0.452162	0.965	0.898	4.7408e-24	Arterial	ENSCAFG00000019044
3.72001e-28	0.396701	0.965	0.912	4.86391e-24	Arterial	RPS18
7.17939e-28	0.418657	0.968	0.939	9.38705e-24	Arterial	RPL24
4.17638e-27	0.348733	0.385	0.175	5.46061e-23	Arterial	FNIP2
7.72591e-27	0.381159	0.941	0.839	1.01016e-22	Arterial	ENSCAFG00000006102
8.47813e-27	0.403342	0.946	0.835	1.10852e-22	Arterial	TFPT
3.87358e-26	0.379325	0.963	0.872	5.0647e-22	Arterial	RPS6
1.0864e-25	0.438294	0.773	0.535	1.42047e-21	Arterial	UTRN
1.69639e-25	0.372219	0.519	0.283	2.21803e-21	Arterial	EXOC6
2.23613e-25	0.47374	0.617	0.371	2.92375e-21	Arterial	DEPP1
2.88382e-25	0.32205	0.965	0.9	3.77059e-21	Arterial	RPS15A
4.30473e-25	0.37192	0.96	0.885	5.62844e-21	Arterial	RPL18
5.41577e-25	0.351621	0.96	0.896	7.08112e-21	Arterial	RPL7A
6.77368e-25	0.265153	0.259	0.098	8.85658e-21	Arterial	PIR
1.03501e-24	0.306678	0.277	0.109	1.35327e-20	Arterial	DMD
1.04064e-24	0.356162	0.97	0.912	1.36064e-20	Arterial	RPL21
1.04238e-24	0.325623	0.368	0.169	1.36291e-20	Arterial	MMP28
1.31291e-24	0.329594	0.743	0.475	1.71663e-20	Arterial	APBB2
1.31863e-24	0.360584	0.978	0.954	1.72411e-20	Arterial	RPS8
1.34486e-24	0.313573	0.968	0.899	1.7584e-20	Arterial	ENSCAFG00000029884
1.43449e-24	0.355916	0.975	0.928	1.87559e-20	Arterial	RPS25
1.50142e-24	0.329487	0.993	0.945	1.96311e-20	Arterial	ENSCAFG00000009523
1.65467e-24	0.326687	0.96	0.869	2.16348e-20	Arterial	RPL15
2.97532e-24	0.371459	0.946	0.882	3.89023e-20	Arterial	RPL13A
8.09758e-24	0.3652	0.886	0.734	1.05876e-19	Arterial	RPS3
8.93235e-24	0.357304	0.975	0.929	1.1679e-19	Arterial	ENSCAFG00000045333
1.02472e-23	0.346975	0.963	0.923	1.33982e-19	Arterial	RPL9
1.6651e-23	0.272015	0.277	0.112	2.17712e-19	Arterial	TLN2
1.73735e-23	0.37201	0.921	0.827	2.27159e-19	Arterial	RPS26
3.98468e-23	0.442557	0.785	0.58	5.20996e-19	Arterial	ID1
1.00855e-22	0.267997	0.568	0.336	1.31868e-18	Arterial	TIMP1
1.18939e-22	0.34156	0.968	0.926	1.55513e-18	Arterial	RPL11
1.63814e-22	0.298422	0.484	0.257	2.14187e-18	Arterial	ICAM1
1.6539e-22	0.331178	0.985	0.945	2.16247e-18	Arterial	RPS7
1.82704e-22	0.351219	0.736	0.479	2.38885e-18	Arterial	VWF
1.85021e-22	0.407597	0.551	0.328	2.41915e-18	Arterial	EMP3
2.94669e-22	0.338103	0.933	0.789	3.8528e-18	Arterial	RPL5
4.79385e-22	0.38991	0.931	0.849	6.26796e-18	Arterial	RPS5
4.98832e-22	0.389627	0.951	0.864	6.52223e-18	Arterial	ENSCAFG00000018784
5.36823e-22	0.310698	0.474	0.26	7.01897e-18	Arterial	SORBS2
6.58135e-22	0.382157	0.612	0.389	8.60512e-18	Arterial	SRPK2
6.62617e-22	0.333445	0.975	0.938	8.66372e-18	Arterial	RPS27A
9.01997e-22	0.291781	0.99	0.971	1.17936e-17	Arterial	RPS14
1.2841e-21	0.318002	0.891	0.769	1.67896e-17	Arterial	ENSCAFG00000043173
2.02879e-21	0.320907	0.615	0.367	2.65265e-17	Arterial	HMCN1
1.22374e-20	0.33628	0.975	0.937	1.60004e-16	Arterial	FAU
2.21838e-20	0.415616	0.405	0.208	2.90053e-16	Arterial	EDN1
3.15355e-20	0.350444	0.849	0.638	4.12327e-16	Arterial	ACKR1
5.38456e-20	0.340386	0.6	0.367	7.04031e-16	Arterial	CYP7B1
6.70386e-20	0.377036	0.751	0.538	8.76529e-16	Arterial	HEG1
1.18776e-19	0.367546	0.867	0.676	1.55299e-15	Arterial	METTL7A
1.41302e-19	0.323921	0.546	0.328	1.84752e-15	Arterial	ASAP2
2.06207e-19	0.309244	0.896	0.786	2.69616e-15	Arterial	RPL10A
4.1654e-19	0.297046	0.909	0.79	5.44626e-15	Arterial	NACA
6.00885e-19	0.301207	0.496	0.282	7.85657e-15	Arterial	ZEB2
6.37972e-19	0.299613	0.975	0.93	8.34148e-15	Arterial	RPS13
6.54809e-19	0.287258	0.963	0.92	8.56163e-15	Arterial	RPS4X
6.55454e-19	0.330823	0.867	0.722	8.57006e-15	Arterial	RPL3
7.81703e-19	0.263597	0.504	0.291	1.02208e-14	Arterial	GULP1
1.15024e-18	0.339319	0.958	0.908	1.50394e-14	Arterial	RPS17
1.68969e-18	0.305964	0.968	0.918	2.20927e-14	Arterial	RPS23
1.78113e-18	0.304727	0.768	0.553	2.32883e-14	Arterial	RALB
2.67513e-18	0.337209	0.726	0.52	3.49773e-14	Arterial	MEIS2
5.43057e-18	0.26351	0.948	0.917	7.10047e-14	Arterial	ENSCAFG00000031952
6.03058e-18	0.316686	0.314	0.151	7.88498e-14	Arterial	ISG15
7.11282e-18	0.306005	0.936	0.838	9.30002e-14	Arterial	RPL35
7.16636e-18	0.276265	0.975	0.938	9.37001e-14	Arterial	TMSB10
3.02529e-17	0.394333	0.331	0.175	3.95557e-13	Arterial	SEMA7A
4.67083e-17	0.256687	0.923	0.878	6.1071e-13	Arterial	RPS27
6.96702e-17	0.258977	0.353	0.184	9.10938e-13	Arterial	MOSMO
8.1729e-17	0.275178	0.956	0.887	1.06861e-12	Arterial	RPS12
8.37699e-17	0.271817	0.363	0.194	1.09529e-12	Arterial	EPSTI1
1.0136e-16	0.277561	0.753	0.551	1.32528e-12	Arterial	ENSCAFG00000043730
1.4224e-16	0.32019	0.39	0.22	1.85979e-12	Arterial	SAT1
1.49592e-16	0.2617	0.368	0.198	1.95592e-12	Arterial	IGFBP4
1.97852e-16	0.258495	0.728	0.509	2.58692e-12	Arterial	PREX2
2.84965e-16	0.361219	0.647	0.445	3.72592e-12	Arterial	FCHSD2
4.199e-16	0.260383	0.968	0.938	5.49019e-12	Arterial	UBA52
5.58145e-16	0.580383	0.435	0.273	7.29774e-12	Arterial	ARGLU1
5.84864e-16	0.255758	0.425	0.244	7.6471e-12	Arterial	RGS3
6.41552e-16	0.285011	0.965	0.92	8.38829e-12	Arterial	RPL8
7.87402e-16	0.30591	0.328	0.176	1.02953e-11	Arterial	PLBD1
8.12981e-16	0.27432	0.84	0.694	1.06297e-11	Arterial	SLC25A6
1.25708e-15	0.267778	0.958	0.906	1.64363e-11	Arterial	RPL28
1.80986e-15	0.353072	0.706	0.535	2.36639e-11	Arterial	AQP1
2.56212e-15	0.250118	0.346	0.188	3.34998e-11	Arterial	SAMD9L
3.58284e-15	0.296883	0.859	0.719	4.68456e-11	Arterial	APP
5.7183e-15	0.301351	0.637	0.442	7.47668e-11	Arterial	ABLIM1
5.98133e-15	0.251651	0.896	0.791	7.82058e-11	Arterial	ENSCAFG00000046992
8.07152e-15	0.2692	0.444	0.275	1.05535e-10	Arterial	SERPINB6
8.43207e-15	0.271837	0.921	0.836	1.10249e-10	Arterial	MYO7A
3.63185e-14	0.450798	0.385	0.239	4.74864e-10	Arterial	ENSCAFG00000012839
3.79045e-14	0.336488	0.642	0.464	4.95601e-10	Arterial	LMNA
4.5171e-14	0.262007	0.901	0.745	5.90611e-10	Arterial	LY6E
7.52359e-14	0.250024	0.417	0.248	9.83709e-10	Arterial	AKAP12
8.3591e-14	0.269027	0.432	0.266	1.09295e-09	Arterial	TSPAN12
2.1063e-13	0.261542	0.328	0.18	2.75399e-09	Arterial	ITPR2
5.21818e-13	0.303934	0.462	0.286	6.82277e-09	Arterial	MLLT3
1.87048e-12	0.255866	0.644	0.453	2.44565e-08	Arterial	FLT1
5.51882e-12	0.250528	0.825	0.68	7.21586e-08	Arterial	SOX18
3.37026e-11	0.455381	0.4	0.271	4.40662e-07	Arterial	PSMD1
7.37653e-10	0.260167	0.793	0.688	9.64482e-06	Arterial	PHACTR2
2.98696e-09	0.290611	0.464	0.321	3.90545e-05	Arterial	SLC8A1
5.93103e-08	0.462134	0.538	0.44	0.000775482	Arterial	ENSCAFG00000042696
0	2.57763	0.804	0.002	0	Lymphatic	RELN
0	2.4648	0.853	0.012	0	Lymphatic	NRP2
0	2.28001	0.836	0.015	0	Lymphatic	KCTD12
0	2.23971	0.822	0.034	0	Lymphatic	TSHZ2
0	2.12199	0.858	0.024	0	Lymphatic	ABI3BP
0	2.01312	0.773	0.008	0	Lymphatic	PIEZO2
0	1.7274	0.667	0.044	0	Lymphatic	CDH13
0	1.70198	0.631	0.016	0	Lymphatic	SLC9A9
0	1.68385	0.662	0.036	0	Lymphatic	MRC1
0	1.61899	0.778	0.001	0	Lymphatic	IGF1
0	1.47641	0.676	0.049	0	Lymphatic	NTN1
0	1.46041	0.711	0.024	0	Lymphatic	FILIP1
0	1.45541	0.698	0.001	0	Lymphatic	PROX1
0	1.33499	0.591	0.005	0	Lymphatic	SEMA3A
0	1.3167	0.64	0.035	0	Lymphatic	PKHD1L1
0	1.28244	0.658	0.014	0	Lymphatic	LSP1
0	1.24683	0.569	0.008	0	Lymphatic	EPHB1
0	1.22217	0.667	0.015	0	Lymphatic	DAPK1
0	1.20041	0.631	0.022	0	Lymphatic	FAM107B
0	1.19669	0.618	0.035	0	Lymphatic	STK39
0	1.18513	0.6	0.026	0	Lymphatic	FRMD3
0	1.14437	0.427	0.001	0	Lymphatic	GRM8
0	1.13006	0.542	0.011	0	Lymphatic	PCSK6
0	1.09406	0.627	0.002	0	Lymphatic	GP1BB
0	1.08468	0.507	0.005	0	Lymphatic	SLC8A3
0	1.0706	0.6	0.024	0	Lymphatic	UNC5B
0	1.07048	0.569	0.027	0	Lymphatic	FGL2
0	1.05327	0.52	0.008	0	Lymphatic	CST6
0	1.03013	0.587	0.012	0	Lymphatic	GPM6A
0	0.992311	0.511	0.007	0	Lymphatic	ANKRD6
0	0.932556	0.569	0.001	0	Lymphatic	TBX1
0	0.913931	0.422	0.009	0	Lymphatic	CLEC3B
0	0.859756	0.44	0.006	0	Lymphatic	STON2
0	0.857094	0.52	0.008	0	Lymphatic	SLCO2B1
0	0.836082	0.422	0.008	0	Lymphatic	PDLIM4
0	0.832012	0.556	0.006	0	Lymphatic	PDPN
0	0.79825	0.413	0.002	0	Lymphatic	PLCE1
0	0.783682	0.413	0.006	0	Lymphatic	PPP1R9A
0	0.718609	0.431	0.002	0	Lymphatic	PTGDR
0	0.687777	0.391	0.001	0	Lymphatic	CLEC10A
0	0.681455	0.284	0	0	Lymphatic	VTN
0	0.670665	0.302	0.003	0	Lymphatic	ADAMTSL1
0	0.658861	0.391	0.002	0	Lymphatic	PARD6G
0	0.630639	0.347	0.004	0	Lymphatic	KLHL29
0	0.592975	0.356	0.007	0	Lymphatic	PKIB
0	0.576681	0.338	0.001	0	Lymphatic	SEMA3D
0	0.539446	0.316	0.003	0	Lymphatic	FMN2
0	0.529072	0.293	0.001	0	Lymphatic	SYNDIG1
0	0.450275	0.289	0.004	0	Lymphatic	GJA1
0	0.438459	0.289	0.003	0	Lymphatic	DDR2
0	0.404562	0.262	0.001	0	Lymphatic	TTC9
1.90775e-296	0.738389	0.324	0.007	2.49438e-292	Lymphatic	MBOAT1
1.4461e-292	0.737655	0.453	0.018	1.89077e-288	Lymphatic	EBF1
5.57457e-289	1.20925	0.702	0.058	7.28875e-285	Lymphatic	NR2F2
1.8625e-278	0.842909	0.44	0.018	2.43522e-274	Lymphatic	THSD7A
2.46767e-277	0.615553	0.302	0.006	3.22647e-273	Lymphatic	PLXNA4
3.73607e-276	0.842576	0.458	0.021	4.88491e-272	Lymphatic	RAB11FIP1
3.95609e-274	1.24585	0.467	0.022	5.17259e-270	Lymphatic	DLG2
2.14385e-273	0.954558	0.578	0.038	2.80309e-269	Lymphatic	TBC1D9
5.30972e-270	0.431683	0.276	0.005	6.94245e-266	Lymphatic	SRGAP3
1.98816e-268	1.25397	0.573	0.038	2.59951e-264	Lymphatic	PGM5
6.98125e-266	0.729152	0.458	0.022	9.12799e-262	Lymphatic	CAMK1D
1.49761e-265	0.508672	0.329	0.009	1.95812e-261	Lymphatic	SAT2
3.08706e-265	0.954137	0.52	0.031	4.03633e-261	Lymphatic	RNF150
4.05934e-264	1.25349	0.48	0.026	5.30759e-260	Lymphatic	ADAM12
1.04705e-257	0.544772	0.378	0.014	1.36901e-253	Lymphatic	CD109
5.46006e-255	2.14842	0.773	0.09	7.13902e-251	Lymphatic	PARD3B
1.688e-249	1.2477	0.64	0.055	2.20706e-245	Lymphatic	GLIS3
3.28582e-247	0.568034	0.311	0.009	4.29621e-243	Lymphatic	EFNA5
9.16896e-237	0.743137	0.409	0.02	1.19884e-232	Lymphatic	TNIK
1.59642e-230	1.51819	0.72	0.085	2.08731e-226	Lymphatic	MAF
1.54318e-224	2.08695	0.831	0.125	2.01771e-220	Lymphatic	ZFPM2
3.7005e-219	0.89579	0.493	0.035	4.8384e-215	Lymphatic	MPP7
3.55978e-216	0.517055	0.342	0.014	4.65441e-212	Lymphatic	CGNL1
1.93607e-212	2.32168	0.924	0.196	2.53141e-208	Lymphatic	FLT4
2.65425e-210	0.678931	0.422	0.025	3.47044e-206	Lymphatic	MYH10
4.12399e-202	0.457458	0.284	0.01	5.39211e-198	Lymphatic	TF
5.89655e-197	0.534596	0.293	0.011	7.70974e-193	Lymphatic	DOCK3
2.00142e-195	0.675001	0.356	0.018	2.61685e-191	Lymphatic	ITIH5
1.49665e-187	2.16105	0.547	0.055	1.95687e-183	Lymphatic	ENSCAFG00000031706
2.2645e-183	1.49886	0.791	0.134	2.96084e-179	Lymphatic	GALNT1
1.08286e-181	1.94269	0.858	0.173	1.41584e-177	Lymphatic	ITGA9
1.0307e-179	1.45281	0.582	0.066	1.34764e-175	Lymphatic	RORA
1.23522e-174	0.866519	0.48	0.044	1.61505e-170	Lymphatic	BTBD8
9.325e-172	1.75573	0.76	0.131	1.21924e-167	Lymphatic	EFEMP1
5.71091e-171	0.943398	0.449	0.038	7.46702e-167	Lymphatic	SLIT2
2.00304e-168	0.704529	0.507	0.05	2.61898e-164	Lymphatic	SH3BGRL2
1.15103e-166	0.724539	0.351	0.022	1.50497e-162	Lymphatic	NAV3
2.77398e-166	0.503135	0.324	0.018	3.62698e-162	Lymphatic	RAB11FIP5
6.52561e-165	0.772954	0.471	0.044	8.53224e-161	Lymphatic	ADAM19
1.00338e-164	0.553588	0.298	0.015	1.31192e-160	Lymphatic	UBASH3B
3.21086e-159	1.39103	0.72	0.12	4.19821e-155	Lymphatic	VAV3
5.19619e-157	0.426383	0.262	0.012	6.79402e-153	Lymphatic	CTHRC1
1.71398e-155	1.33214	0.689	0.116	2.24102e-151	Lymphatic	ARHGAP18
1.15832e-153	1.56679	0.831	0.192	1.51451e-149	Lymphatic	PPFIBP1
2.11141e-151	0.459989	0.329	0.021	2.76067e-147	Lymphatic	LRIG1
1.02037e-150	0.502894	0.347	0.024	1.33414e-146	Lymphatic	RFTN1
1.02049e-150	1.03664	0.613	0.088	1.33429e-146	Lymphatic	MICAL2
5.12232e-150	1.14007	0.44	0.043	6.69743e-146	Lymphatic	MMP16
7.02686e-149	0.534042	0.369	0.028	9.18762e-145	Lymphatic	LAMB1
2.73577e-147	0.592748	0.342	0.025	3.57702e-143	Lymphatic	MAP1B
5.02144e-146	2.5092	0.609	0.097	6.56554e-142	Lymphatic	S100A5
5.90392e-143	0.813997	0.453	0.048	7.71938e-139	Lymphatic	C7H1orf21
1.57888e-139	0.450629	0.302	0.02	2.06438e-135	Lymphatic	MAN1C1
2.10383e-138	0.724614	0.311	0.021	2.75076e-134	Lymphatic	ENSCAFG00000031869
3.35663e-137	0.698243	0.462	0.052	4.3888e-133	Lymphatic	SERPING1
3.18862e-136	0.984037	0.547	0.075	4.16913e-132	Lymphatic	MTSS1
3.60871e-134	1.79377	0.769	0.174	4.71839e-130	Lymphatic	STOX2
3.45002e-133	0.547732	0.351	0.029	4.5109e-129	Lymphatic	BANK1
9.0083e-132	0.395828	0.289	0.019	1.17784e-127	Lymphatic	ENSCAFG00000014028
5.50413e-131	1.15918	0.649	0.117	7.19665e-127	Lymphatic	STAB1
1.72522e-128	1.53005	0.644	0.121	2.25572e-124	Lymphatic	ENSCAFG00000000562
4.22919e-128	0.411302	0.271	0.017	5.52967e-124	Lymphatic	LRRC1
5.96146e-128	0.989211	0.627	0.105	7.7946e-124	Lymphatic	LTBP1
1.13403e-127	0.934337	0.516	0.07	1.48275e-123	Lymphatic	FRMD4B
2.69917e-125	1.19144	0.453	0.055	3.52916e-121	Lymphatic	NOX4
3.8642e-123	0.990915	0.476	0.062	5.05244e-119	Lymphatic	TLL1
3.77684e-122	0.588296	0.382	0.039	4.93822e-118	Lymphatic	NHSL1
2.95612e-120	0.468367	0.324	0.028	3.86513e-116	Lymphatic	MTHFD1L
1.70072e-119	0.484591	0.316	0.026	2.22369e-115	Lymphatic	PTPN3
1.41751e-118	0.982009	0.587	0.101	1.85339e-114	Lymphatic	LTBP4
2.36145e-118	1.76851	0.738	0.183	3.0876e-114	Lymphatic	AUTS2
4.81032e-115	1.57531	0.8	0.225	6.28949e-111	Lymphatic	SMAD1
2.78664e-113	0.498102	0.387	0.042	3.64354e-109	Lymphatic	SLC38A1
9.46518e-112	2.11871	0.836	0.279	1.23757e-107	Lymphatic	RHOJ
3.00826e-110	1.69	0.773	0.205	3.9333e-106	Lymphatic	MAGI1
1.08275e-108	0.911147	0.613	0.122	1.41569e-104	Lymphatic	TEAD1
2.03947e-107	0.576743	0.373	0.043	2.6666e-103	Lymphatic	FXYD1
7.42513e-103	0.455621	0.347	0.038	9.70836e-99	Lymphatic	IFT43
8.75203e-103	0.827871	0.556	0.1	1.14433e-98	Lymphatic	LIMCH1
9.92853e-102	0.658936	0.453	0.066	1.29815e-97	Lymphatic	TRABD2B
1.42738e-101	0.938279	0.649	0.145	1.8663e-97	Lymphatic	ENSCAFG00000002015
4.24339e-101	0.641189	0.409	0.055	5.54823e-97	Lymphatic	TSPAN5
1.41817e-99	1.02702	0.733	0.19	1.85426e-95	Lymphatic	IGFBP4
1.67748e-99	0.692316	0.476	0.075	2.19331e-95	Lymphatic	CHN1
6.20033e-99	0.739769	0.462	0.072	8.10694e-95	Lymphatic	FBN1
3.30337e-98	0.753191	0.529	0.096	4.31916e-94	Lymphatic	TNFRSF11A
3.5226e-98	0.53355	0.311	0.032	4.6058e-94	Lymphatic	SCD5
6.29549e-98	1.30794	0.844	0.29	8.23135e-94	Lymphatic	APOD
4.38636e-97	0.340076	0.258	0.021	5.73517e-93	Lymphatic	PSD2
2.21733e-96	2.37291	0.858	0.333	2.89915e-92	Lymphatic	TIMP1
2.78454e-95	0.879275	0.56	0.11	3.64079e-91	Lymphatic	MARCHF3
3.96814e-95	1.45343	0.796	0.265	5.18835e-91	Lymphatic	DLG1
8.08872e-95	1.00047	0.653	0.159	1.0576e-90	Lymphatic	GYPC
2.16308e-92	0.725306	0.4	0.058	2.82823e-88	Lymphatic	TANC2
2.30254e-92	0.985494	0.551	0.107	3.01058e-88	Lymphatic	EMP1
3.1689e-91	0.972401	0.569	0.122	4.14333e-87	Lymphatic	GAB1
7.4443e-89	0.907519	0.627	0.151	9.73342e-85	Lymphatic	ADD3
5.9052e-87	0.828926	0.587	0.135	7.72105e-83	Lymphatic	MCUB
2.7771e-86	0.917456	0.671	0.173	3.63106e-82	Lymphatic	ITPR2
6.56158e-83	0.61674	0.413	0.068	8.57927e-79	Lymphatic	VSTM4
2.43449e-82	0.560468	0.307	0.037	3.1831e-78	Lymphatic	PRKCA
3.78471e-82	1.53798	0.747	0.26	4.9485e-78	Lymphatic	KALRN
6.11835e-82	0.898243	0.404	0.065	7.99974e-78	Lymphatic	ENSCAFG00000028930
8.72169e-82	0.765957	0.427	0.074	1.14036e-77	Lymphatic	KLHL4
3.25102e-78	1.25899	0.72	0.226	4.25071e-74	Lymphatic	ZNF521
3.53282e-78	0.757125	0.667	0.187	4.61916e-74	Lymphatic	ADD1
1.81641e-77	0.742906	0.493	0.101	2.37495e-73	Lymphatic	SULF1
3.82444e-77	0.932986	0.667	0.194	5.00045e-73	Lymphatic	WNK1
1.18906e-76	0.834486	0.533	0.121	1.5547e-72	Lymphatic	TCF7L1
8.69708e-76	0.970984	0.427	0.079	1.13714e-71	Lymphatic	PRKG1
1.78822e-75	1.40498	0.827	0.322	2.3381e-71	Lymphatic	ANXA2
5.69222e-75	1.59277	0.489	0.109	7.44258e-71	Lymphatic	PDK4
1.48959e-74	1.20927	0.733	0.257	1.94764e-70	Lymphatic	ABHD17B
1.8737e-74	0.59633	0.36	0.056	2.44986e-70	Lymphatic	SETBP1
2.31537e-74	0.402938	0.293	0.037	3.02735e-70	Lymphatic	DGKD
4.75864e-74	0.97705	0.556	0.133	6.22192e-70	Lymphatic	PLXDC2
6.5183e-74	1.19562	0.684	0.222	8.52268e-70	Lymphatic	SSBP2
2.76115e-73	0.37574	0.28	0.034	3.6102e-69	Lymphatic	TMEM150C
1.57467e-72	1.19031	0.676	0.217	2.05889e-68	Lymphatic	RALGAPA2
1.46536e-71	0.685775	0.427	0.08	1.91596e-67	Lymphatic	KLF12
1.50551e-71	0.954532	0.627	0.182	1.96845e-67	Lymphatic	LPP
3.10789e-71	0.499994	0.436	0.083	4.06356e-67	Lymphatic	ENSCAFG00000015798
6.10185e-70	0.749682	0.418	0.08	7.97817e-66	Lymphatic	ZMAT4
1.87941e-68	1.17054	0.809	0.368	2.45732e-64	Lymphatic	CALD1
7.00203e-67	0.621281	0.431	0.088	9.15515e-63	Lymphatic	GCNT2
1.83381e-65	1.11231	0.613	0.195	2.39771e-61	Lymphatic	RASGRP3
3.46467e-65	0.887385	0.556	0.153	4.53006e-61	Lymphatic	MAP3K1
8.94121e-63	0.523397	0.347	0.061	1.16906e-58	Lymphatic	ATP10A
1.44515e-62	0.893157	0.618	0.195	1.88953e-58	Lymphatic	PTPN14
3.31749e-62	1.20387	0.769	0.341	4.33762e-58	Lymphatic	DST
1.23967e-61	0.791708	0.444	0.1	1.62087e-57	Lymphatic	PDE7B
3.05991e-61	1.39678	1	0.969	4.00083e-57	Lymphatic	IGFBP7
3.26301e-60	0.515177	0.289	0.045	4.26639e-56	Lymphatic	AK5
6.34952e-60	0.52277	0.329	0.058	8.302e-56	Lymphatic	ENSCAFG00000013086
7.71401e-60	0.679122	0.582	0.174	1.00861e-55	Lymphatic	SEPTIN9
2.93841e-59	0.70205	0.538	0.153	3.84198e-55	Lymphatic	CCDC88A
3.93083e-59	0.566355	0.444	0.103	5.13956e-55	Lymphatic	TRIM24
1.01701e-58	1.26096	0.778	0.355	1.32973e-54	Lymphatic	NFIA
4.63312e-57	0.82568	0.542	0.147	6.05781e-53	Lymphatic	APOLD1
2.66333e-55	0.718002	0.613	0.2	3.48231e-51	Lymphatic	HOMER3
2.93513e-55	0.88335	0.733	0.311	3.83768e-51	Lymphatic	PPP1R2
2.59184e-54	0.516271	0.431	0.103	3.38884e-50	Lymphatic	USP31
2.66753e-54	0.615427	0.547	0.154	3.48779e-50	Lymphatic	LYZ
9.47371e-54	0.450038	0.342	0.069	1.23869e-49	Lymphatic	SLC41A1
1.07125e-53	0.649888	0.671	0.235	1.40066e-49	Lymphatic	LYN
1.08803e-53	0.325299	0.262	0.041	1.42261e-49	Lymphatic	RASSF9
6.97767e-53	1.06011	0.676	0.27	9.1233e-49	Lymphatic	MTMR2
1.94619e-52	0.468267	0.316	0.059	2.54464e-48	Lymphatic	PARP8
9.87162e-52	0.73989	0.547	0.171	1.29071e-47	Lymphatic	SH3RF1
1.55103e-51	0.472923	0.333	0.067	2.02798e-47	Lymphatic	MGAT5
1.61919e-51	0.385901	0.258	0.041	2.11709e-47	Lymphatic	ST6GAL1
2.24981e-51	0.903339	0.507	0.153	2.94162e-47	Lymphatic	JMY
2.49456e-50	0.698648	0.52	0.16	3.26164e-46	Lymphatic	LGALS1
1.54789e-49	0.479443	0.404	0.098	2.02387e-45	Lymphatic	DPYSL3
6.15339e-49	0.611948	0.507	0.152	8.04555e-45	Lymphatic	SIK3
3.94799e-48	0.827498	0.538	0.182	5.162e-44	Lymphatic	EPS15
6.36797e-48	0.369285	0.271	0.047	8.32612e-44	Lymphatic	SLC4A4
8.41135e-48	0.929378	0.542	0.183	1.09978e-43	Lymphatic	USP25
1.53855e-47	0.528809	0.369	0.085	2.01165e-43	Lymphatic	NXN
1.94049e-47	0.607382	0.467	0.132	2.53719e-43	Lymphatic	MCU
3.38227e-47	0.45079	0.378	0.089	4.42232e-43	Lymphatic	CD9
4.03147e-47	0.404859	0.347	0.076	5.27115e-43	Lymphatic	GALNT2
6.29198e-47	1.30272	0.853	0.542	8.22676e-43	Lymphatic	MAML2
6.46979e-46	0.684421	0.489	0.148	8.45926e-42	Lymphatic	TMEM117
1.6458e-45	1.01673	0.778	0.425	2.15189e-41	Lymphatic	PARD3
3.69085e-45	0.362589	0.284	0.055	4.82579e-41	Lymphatic	TSPAN18
7.77103e-45	0.308408	0.28	0.053	1.01606e-40	Lymphatic	ENSCAFG00000025524
2.21469e-44	1.43802	0.862	0.604	2.89571e-40	Lymphatic	ADIRF
2.24111e-44	0.550241	0.431	0.12	2.93026e-40	Lymphatic	PARVA
2.35133e-44	0.945555	0.756	0.379	3.07436e-40	Lymphatic	ENSCAFG00000023602
3.25849e-44	0.876149	0.524	0.184	4.26047e-40	Lymphatic	CDC42EP5
1.13841e-43	1.11717	0.702	0.357	1.48847e-39	Lymphatic	DOCK1
6.36811e-43	0.673952	0.596	0.224	8.3263e-39	Lymphatic	SSH1
8.97264e-43	1.02352	0.769	0.401	1.17317e-38	Lymphatic	ASAP1
9.49393e-43	0.472331	0.418	0.117	1.24133e-38	Lymphatic	ST3GAL5
2.90912e-42	0.594816	0.48	0.152	3.80367e-38	Lymphatic	BMP2K
7.09581e-42	0.392886	0.289	0.061	9.27778e-38	Lymphatic	GLRX
1.37219e-41	0.31291	0.284	0.058	1.79414e-37	Lymphatic	SELENOM
2.25908e-41	0.471448	0.333	0.08	2.95375e-37	Lymphatic	EMID1
3.10416e-41	0.868097	0.649	0.278	4.05869e-37	Lymphatic	GAB2
4.49248e-41	0.541135	0.378	0.1	5.87392e-37	Lymphatic	PPP1R16B
2.25142e-40	0.681923	0.622	0.243	2.94373e-36	Lymphatic	REV3L
5.17595e-40	0.36977	0.338	0.082	6.76755e-36	Lymphatic	SMTN
5.32504e-40	0.3388	0.293	0.063	6.96249e-36	Lymphatic	ASPH
7.68177e-40	0.594658	0.462	0.147	1.00439e-35	Lymphatic	SEMA6A
2.39628e-39	0.301129	0.267	0.055	3.13313e-35	Lymphatic	SH3GLB2
3.27931e-39	0.278518	0.253	0.05	4.2877e-35	Lymphatic	NFIX
3.85057e-39	0.441585	0.422	0.125	5.03462e-35	Lymphatic	CNDP2
5.3865e-39	0.71877	0.4	0.119	7.04285e-35	Lymphatic	GPIHBP1
6.40678e-39	0.789856	0.471	0.156	8.37686e-35	Lymphatic	PRSS23
1.17565e-38	0.473799	0.356	0.094	1.53716e-34	Lymphatic	LRRK2
2.62866e-38	0.564934	0.462	0.153	3.43698e-34	Lymphatic	HEATR6
2.67837e-38	0.67371	0.507	0.179	3.50197e-34	Lymphatic	ENSCAFG00000010224
4.5576e-38	0.639483	0.578	0.226	5.95906e-34	Lymphatic	PACSIN2
1.4537e-37	0.843688	0.689	0.342	1.90071e-33	Lymphatic	TPM4
1.75254e-37	0.365758	0.32	0.079	2.29145e-33	Lymphatic	SERINC5
2.9549e-37	0.531596	0.44	0.141	3.86353e-33	Lymphatic	RARRES2
3.46448e-37	0.326047	0.271	0.059	4.52981e-33	Lymphatic	RDH16
3.78038e-37	0.498859	0.48	0.16	4.94284e-33	Lymphatic	PRCP
3.89731e-37	0.431292	0.28	0.064	5.09574e-33	Lymphatic	IGFBP6
4.21473e-37	0.566535	0.369	0.104	5.51076e-33	Lymphatic	COL4A5
8.80926e-37	0.623875	0.556	0.222	1.15181e-32	Lymphatic	DAB2
1.19777e-36	0.697246	0.742	0.4	1.56609e-32	Lymphatic	SMG1
3.40528e-36	0.390307	0.4	0.118	4.4524e-32	Lymphatic	CD47
6.61273e-36	0.436845	0.4	0.119	8.64615e-32	Lymphatic	LAMC1
1.27415e-35	0.556892	0.524	0.196	1.66595e-31	Lymphatic	DENND4A
4.9053e-35	0.333693	0.302	0.074	6.41368e-31	Lymphatic	CDC14B
5.3575e-35	0.790012	0.573	0.247	7.00493e-31	Lymphatic	AKAP12
8.41907e-35	0.477241	0.316	0.081	1.10079e-30	Lymphatic	MAGI2
1.20422e-34	0.3275	0.298	0.073	1.57452e-30	Lymphatic	NID2
1.76868e-34	0.910466	0.458	0.162	2.31255e-30	Lymphatic	CCSER1
1.82127e-34	0.380833	0.316	0.081	2.38131e-30	Lymphatic	TUBB6
4.15908e-34	0.445421	0.32	0.085	5.438e-30	Lymphatic	AVEN
6.3044e-34	0.785063	0.702	0.364	8.243e-30	Lymphatic	FBXL7
1.50506e-33	0.35271	0.373	0.109	1.96786e-29	Lymphatic	RNF145
2.02489e-33	0.33187	0.302	0.077	2.64754e-29	Lymphatic	TRAPPC9
2.10909e-33	0.668457	0.507	0.19	2.75764e-29	Lymphatic	INPP4B
2.39696e-33	0.381455	0.333	0.091	3.13402e-29	Lymphatic	IQGAP2
5.78215e-33	0.561787	0.551	0.234	7.56017e-29	Lymphatic	ENSCAFG00000042640
6.2023e-33	0.967383	0.822	0.54	8.10951e-29	Lymphatic	UTRN
9.54418e-33	0.777489	0.587	0.27	1.2479e-28	Lymphatic	NFAT5
1.24651e-32	0.517384	0.276	0.068	1.62981e-28	Lymphatic	NUDT4
4.74458e-32	0.595266	0.573	0.246	6.20354e-28	Lymphatic	ELK3
6.60918e-32	0.335625	0.32	0.088	8.64151e-28	Lymphatic	ST3GAL6
6.88703e-32	0.737006	0.76	0.407	9.00479e-28	Lymphatic	TGFBR2
9.40305e-32	1.14464	0.676	0.371	1.22945e-27	Lymphatic	HMCN1
6.00861e-31	0.377111	0.378	0.117	7.85626e-27	Lymphatic	NBAS
1.50526e-30	0.66722	0.662	0.337	1.96813e-26	Lymphatic	LHFPL6
3.07592e-30	0.421718	0.364	0.112	4.02177e-26	Lymphatic	ACKR3
1.09448e-29	0.43877	0.4	0.135	1.43104e-25	Lymphatic	SNX24
3.63607e-29	0.320266	0.36	0.112	4.75417e-25	Lymphatic	SEPTIN11
4.27806e-29	0.431163	0.449	0.164	5.59357e-25	Lymphatic	ACTN1
4.45648e-29	0.804509	0.764	0.495	5.82685e-25	Lymphatic	RBMS1
9.40627e-29	0.365879	0.271	0.072	1.22987e-24	Lymphatic	NFATC1
1.03816e-28	0.434221	0.436	0.158	1.3574e-24	Lymphatic	TFPI
1.18661e-28	0.514975	0.498	0.204	1.5515e-24	Lymphatic	SNX9
3.8097e-28	0.820436	0.96	0.875	4.98118e-24	Lymphatic	RPS28
8.70021e-28	0.322181	0.289	0.081	1.13755e-23	Lymphatic	SSPN
1.3934e-27	0.452	0.516	0.213	1.82187e-23	Lymphatic	PTPRE
3.98876e-27	0.760452	0.516	0.234	5.2153e-23	Lymphatic	LGMN
7.47194e-27	0.357717	0.356	0.117	9.76956e-23	Lymphatic	PEAK1
1.12137e-26	0.811857	0.822	0.628	1.46619e-22	Lymphatic	MGLL
2.33104e-26	0.340788	0.298	0.089	3.04784e-22	Lymphatic	CAT
2.44957e-26	0.417456	0.36	0.122	3.20282e-22	Lymphatic	DEPDC1B
6.22688e-26	0.271951	0.271	0.075	8.14164e-22	Lymphatic	IPO11
8.81852e-26	0.33287	0.511	0.21	1.15302e-21	Lymphatic	OSTF1
1.27902e-25	0.818737	0.684	0.416	1.67232e-21	Lymphatic	GAS6
1.97874e-25	0.759081	0.351	0.124	2.5872e-21	Lymphatic	ANGPT2
2.22389e-25	0.488623	0.458	0.193	2.90774e-21	Lymphatic	ADAM10
2.34726e-25	0.371745	0.387	0.141	3.06904e-21	Lymphatic	CFAP298-TCP10L
2.5525e-25	0.658509	0.547	0.248	3.3374e-21	Lymphatic	WWOX
1.07455e-24	0.465306	0.484	0.209	1.40497e-20	Lymphatic	FILIP1L
1.51499e-24	0.804213	0.973	0.96	1.98085e-20	Lymphatic	FTH1.1
1.77164e-24	0.302954	0.316	0.102	2.31641e-20	Lymphatic	CHRNE
2.79203e-24	0.348552	0.347	0.122	3.65058e-20	Lymphatic	RILPL2
3.25714e-24	0.855022	0.996	0.988	4.25871e-20	Lymphatic	VIM
6.6919e-24	0.344943	0.329	0.111	8.74966e-20	Lymphatic	DENND2A
7.42746e-24	0.85386	0.773	0.558	9.71141e-20	Lymphatic	DOCK9
1.07765e-23	0.399154	0.324	0.111	1.40902e-19	Lymphatic	PDCD4
1.78242e-23	0.293035	0.329	0.111	2.33051e-19	Lymphatic	CALML4
1.91438e-23	0.378554	0.369	0.134	2.50305e-19	Lymphatic	TANK
1.96387e-23	0.746069	0.996	0.998	2.56776e-19	Lymphatic	MT-CO3
2.20273e-23	0.385807	0.418	0.166	2.88007e-19	Lymphatic	ADAM9
3.65718e-23	0.333202	0.302	0.099	4.78176e-19	Lymphatic	AHI1
8.82415e-23	0.407461	0.489	0.211	1.15376e-18	Lymphatic	CACNA2D1
1.51128e-22	0.455677	0.413	0.17	1.976e-18	Lymphatic	FUCA1
1.94645e-22	0.772254	0.604	0.323	2.54498e-18	Lymphatic	EMCN
3.00139e-22	0.754789	0.578	0.308	3.92431e-18	Lymphatic	UBE2E2
3.56191e-22	0.273596	0.262	0.08	4.65719e-18	Lymphatic	DIP2C
1.87218e-21	0.395063	0.422	0.181	2.44787e-17	Lymphatic	LRRFIP2
2.00139e-21	0.336784	0.342	0.125	2.61681e-17	Lymphatic	HTT
2.68588e-21	0.327615	0.298	0.102	3.51179e-17	Lymphatic	ARRB1
2.87034e-21	0.505832	0.529	0.266	3.75297e-17	Lymphatic	TBC1D5
2.91346e-21	0.6006	0.898	0.762	3.80935e-17	Lymphatic	RPS24
3.12215e-21	0.556184	0.538	0.265	4.08222e-17	Lymphatic	EHBP1
3.41534e-21	0.653754	0.898	0.789	4.46556e-17	Lymphatic	RPL10A
3.79896e-21	0.475457	0.396	0.167	4.96714e-17	Lymphatic	EPB41L2
1.03109e-20	0.556788	0.449	0.209	1.34815e-16	Lymphatic	FNIP1
1.83626e-20	0.714912	0.929	0.937	2.40091e-16	Lymphatic	RPL32
6.40381e-20	0.602127	0.778	0.518	8.37298e-16	Lymphatic	LAMA4
8.22419e-20	0.56269	0.604	0.354	1.07531e-15	Lymphatic	PTPN12
1.13474e-19	0.390856	0.382	0.162	1.48367e-15	Lymphatic	TES
1.21453e-19	0.319944	0.396	0.167	1.588e-15	Lymphatic	CAPN2
1.68958e-19	0.577704	0.942	0.958	2.20912e-15	Lymphatic	RPS11
1.87016e-19	0.768178	0.76	0.542	2.44523e-15	Lymphatic	JMJD1C
2.07406e-19	0.720169	0.92	0.902	2.71184e-15	Lymphatic	ENSCAFG00000029884
3.91308e-19	0.359419	0.36	0.147	5.11635e-15	Lymphatic	STARD9
3.95445e-19	0.608294	0.902	0.793	5.17044e-15	Lymphatic	RPL5
4.0302e-19	0.374079	0.502	0.243	5.26948e-15	Lymphatic	MYO9A
8.8828e-19	0.559335	0.72	0.462	1.16143e-14	Lymphatic	PPP3CA
8.88313e-19	0.373621	0.476	0.222	1.16147e-14	Lymphatic	RAI14
9.73602e-19	0.305109	0.396	0.169	1.27298e-14	Lymphatic	GNPTG
9.87735e-19	0.309377	0.364	0.149	1.29146e-14	Lymphatic	MAPK14
1.00999e-18	0.939069	0.729	0.542	1.32057e-14	Lymphatic	RAPGEF5
1.06884e-18	0.435351	0.462	0.223	1.39751e-14	Lymphatic	MAN1A2
1.4898e-18	0.42417	0.382	0.164	1.94791e-14	Lymphatic	ZNF609
1.81613e-18	0.280191	0.284	0.101	2.37459e-14	Lymphatic	ENSCAFG00000004331
1.83563e-18	0.617009	0.769	0.596	2.40009e-14	Lymphatic	NME2
3.12887e-18	0.565803	0.458	0.228	4.091e-14	Lymphatic	PSD3
3.33802e-18	0.631403	0.991	0.998	4.36446e-14	Lymphatic	MT-ATP6
1.13898e-17	0.269076	0.267	0.094	1.48921e-13	Lymphatic	BCL2
1.16827e-17	0.647595	0.858	0.779	1.52751e-13	Lymphatic	RPSA
1.58855e-17	0.565574	0.671	0.437	2.07703e-13	Lymphatic	VPS13B
2.223e-17	0.258964	0.298	0.113	2.90658e-13	Lymphatic	ENSCAFG00000047376
2.26318e-17	0.615632	0.564	0.328	2.95911e-13	Lymphatic	LRCH1
2.45757e-17	0.262547	0.253	0.088	3.21328e-13	Lymphatic	UBP1
2.55918e-17	0.411423	0.707	0.449	3.34613e-13	Lymphatic	WWTR1
2.74958e-17	0.267953	0.28	0.102	3.59508e-13	Lymphatic	DIPK2B
2.87189e-17	0.525251	0.467	0.237	3.75499e-13	Lymphatic	KIAA1328
3.69723e-17	0.409239	0.427	0.204	4.83413e-13	Lymphatic	STXBP6
3.72706e-17	0.610411	0.916	0.839	4.87313e-13	Lymphatic	TFPT
3.79233e-17	0.55507	0.889	0.755	4.95847e-13	Lymphatic	RPL7
4.52524e-17	0.522587	0.618	0.372	5.91675e-13	Lymphatic	ARID1B
5.23317e-17	0.356612	0.391	0.176	6.84237e-13	Lymphatic	HERC1
5.38154e-17	0.465327	0.533	0.3	7.03636e-13	Lymphatic	CSTB
8.21856e-17	0.421446	0.462	0.231	1.07458e-12	Lymphatic	RUFY3
8.67446e-17	0.460113	0.484	0.257	1.13419e-12	Lymphatic	GLUL
1.24588e-16	0.272507	0.32	0.128	1.62899e-12	Lymphatic	MRTFA
1.33267e-16	0.366581	0.453	0.22	1.74247e-12	Lymphatic	B4GALT5
1.47164e-16	0.357301	0.28	0.108	1.92417e-12	Lymphatic	ITPKB
1.80237e-16	0.515605	0.716	0.54	2.3566e-12	Lymphatic	ENSCAFG00000043193
2.51664e-16	0.543714	0.396	0.192	3.2905e-12	Lymphatic	TRPS1
2.74897e-16	0.405588	0.671	0.422	3.59427e-12	Lymphatic	SNTB2
2.77508e-16	0.290332	0.347	0.146	3.62842e-12	Lymphatic	RSRC1
3.53999e-16	0.399783	0.516	0.276	4.62854e-12	Lymphatic	MYCBP2
4.23801e-16	0.327657	0.382	0.177	5.5412e-12	Lymphatic	MNDA
4.26752e-16	0.605716	0.391	0.189	5.57978e-12	Lymphatic	ODC1
5.09843e-16	0.438277	0.591	0.357	6.6662e-12	Lymphatic	ENSCAFG00000016065
6.09374e-16	0.362326	0.476	0.248	7.96757e-12	Lymphatic	MPRIP
6.3597e-16	0.3959	0.36	0.167	8.31531e-12	Lymphatic	S100A1
6.61708e-16	0.581886	0.924	0.875	8.65183e-12	Lymphatic	RPS6
6.91367e-16	0.32003	0.347	0.152	9.03962e-12	Lymphatic	FZD6
1.09698e-15	0.378925	0.418	0.205	1.4343e-11	Lymphatic	PPM1H
1.71382e-15	0.640585	0.929	0.928	2.24082e-11	Lymphatic	CD79A
2.02466e-15	0.463065	0.724	0.481	2.64724e-11	Lymphatic	ENSCAFG00000041016
2.09795e-15	0.474729	0.431	0.212	2.74307e-11	Lymphatic	PDE4D
2.23136e-15	0.286642	0.347	0.151	2.91751e-11	Lymphatic	ARRDC3
2.58958e-15	0.263763	0.356	0.158	3.38588e-11	Lymphatic	ENSCAFG00000005978
3.25999e-15	0.378941	0.422	0.213	4.26244e-11	Lymphatic	TLK1
3.51046e-15	0.535364	0.853	0.739	4.58992e-11	Lymphatic	RPS3
3.7959e-15	0.502406	0.916	0.819	4.96315e-11	Lymphatic	RPL12
4.16939e-15	0.284778	0.409	0.193	5.45148e-11	Lymphatic	PARK7
6.33751e-15	0.483237	0.453	0.236	8.28629e-11	Lymphatic	CREB5
6.54472e-15	0.408441	0.298	0.123	8.55722e-11	Lymphatic	KIF26B
7.21551e-15	0.367309	0.489	0.266	9.43428e-11	Lymphatic	GOLGB1
7.22053e-15	0.414618	0.324	0.144	9.44084e-11	Lymphatic	IQSEC1
8.65941e-15	0.374368	0.316	0.137	1.13222e-10	Lymphatic	PIP4K2A
8.85536e-15	0.505975	0.88	0.831	1.15784e-10	Lymphatic	RPS26
9.18825e-15	0.548197	0.884	0.844	1.20136e-10	Lymphatic	ENSCAFG00000006102
9.39967e-15	0.543858	0.502	0.291	1.22901e-10	Lymphatic	MAP4K5
1.18503e-14	0.365997	0.564	0.33	1.54943e-10	Lymphatic	YES1
1.49791e-14	0.520027	0.582	0.342	1.95852e-10	Lymphatic	EXT1
1.79255e-14	0.346158	0.507	0.276	2.34376e-10	Lymphatic	RASA1
2.50667e-14	0.442129	0.462	0.255	3.27747e-10	Lymphatic	MAGI3
2.79116e-14	0.364079	0.502	0.285	3.64945e-10	Lymphatic	BZW1
3.22529e-14	0.290533	0.329	0.146	4.21706e-10	Lymphatic	PRKAG2
3.40237e-14	0.507125	0.542	0.319	4.4486e-10	Lymphatic	HSPA4
3.75349e-14	0.371018	0.458	0.238	4.90769e-10	Lymphatic	RNLS
4.21389e-14	0.27875	0.324	0.14	5.50966e-10	Lymphatic	FAR1
4.72571e-14	0.401571	0.436	0.229	6.17887e-10	Lymphatic	AIG1
5.24951e-14	0.344395	0.458	0.243	6.86373e-10	Lymphatic	EIF4G3
8.58119e-14	0.517622	0.911	0.924	1.12199e-09	Lymphatic	RPL13
9.26415e-14	0.377171	0.324	0.147	1.21129e-09	Lymphatic	GMDS
1.07097e-13	0.287506	0.404	0.201	1.40029e-09	Lymphatic	SNX2
1.21122e-13	0.285529	0.364	0.171	1.58367e-09	Lymphatic	PDE8A
1.21135e-13	0.260949	0.342	0.158	1.58384e-09	Lymphatic	UBE2E1
1.46328e-13	0.697086	0.924	0.874	1.91324e-09	Lymphatic	GNG11
1.73762e-13	0.278895	0.36	0.171	2.27194e-09	Lymphatic	RPL4
2.26724e-13	0.34414	0.413	0.212	2.96441e-09	Lymphatic	MAML3
2.32103e-13	0.277243	0.284	0.12	3.03475e-09	Lymphatic	ARHGAP42
2.47748e-13	0.477407	0.796	0.625	3.2393e-09	Lymphatic	ENSCAFG00000017688
2.86113e-13	0.288222	0.311	0.14	3.74092e-09	Lymphatic	GBE1
2.91303e-13	0.303347	0.316	0.142	3.80879e-09	Lymphatic	NR6A1
2.93078e-13	0.295627	0.44	0.228	3.832e-09	Lymphatic	ATXN2
3.61468e-13	0.601027	0.991	0.997	4.7262e-09	Lymphatic	MT-CO2
4.09069e-13	0.340249	0.413	0.215	5.34858e-09	Lymphatic	STK3
5.99761e-13	0.36181	0.471	0.265	7.84188e-09	Lymphatic	MLLT10
6.2661e-13	0.386268	0.596	0.377	8.19293e-09	Lymphatic	CANX
6.86099e-13	0.472078	0.524	0.315	8.97075e-09	Lymphatic	ZDHHC14
6.89952e-13	0.515603	0.844	0.727	9.02113e-09	Lymphatic	RPL3
8.16713e-13	0.25302	0.293	0.131	1.06785e-08	Lymphatic	CORO1C
1.08118e-12	0.555653	0.88	0.899	1.41364e-08	Lymphatic	RPL35A
1.20317e-12	0.386833	0.378	0.194	1.57315e-08	Lymphatic	SMG6
1.24706e-12	0.459946	0.911	0.901	1.63053e-08	Lymphatic	ENSCAFG00000019044
1.33902e-12	0.355686	0.391	0.2	1.75077e-08	Lymphatic	SNED1
1.48424e-12	0.398415	0.6	0.391	1.94065e-08	Lymphatic	ENSCAFG00000044682
1.5162e-12	0.547567	0.92	0.926	1.98244e-08	Lymphatic	RPL9
1.9151e-12	0.381707	0.467	0.27	2.504e-08	Lymphatic	MAP7D3
2.53347e-12	0.491432	0.889	0.9	3.31252e-08	Lymphatic	RPL7A
2.56476e-12	0.286619	0.347	0.168	3.35343e-08	Lymphatic	CDYL
3.57639e-12	0.465508	0.804	0.698	4.67612e-08	Lymphatic	SLC25A6
3.72877e-12	0.260063	0.436	0.231	4.87536e-08	Lymphatic	PKP4
3.90882e-12	0.338854	0.276	0.124	5.11078e-08	Lymphatic	GADD45A
4.93094e-12	0.45301	0.916	0.915	6.4472e-08	Lymphatic	RPS18
6.10841e-12	0.402259	0.564	0.363	7.98674e-08	Lymphatic	RBFOX2
6.45503e-12	0.26086	0.356	0.175	8.43995e-08	Lymphatic	PIGK
6.67393e-12	0.368523	0.627	0.413	8.72616e-08	Lymphatic	ROCK1
1.03968e-11	0.47988	0.92	0.92	1.35938e-07	Lymphatic	RPS23
1.24274e-11	0.486896	0.929	0.902	1.62489e-07	Lymphatic	RPS15A
1.26233e-11	0.318745	0.471	0.278	1.6505e-07	Lymphatic	NBEAL1
1.27836e-11	0.263644	0.4	0.211	1.67145e-07	Lymphatic	CSNK1G3
1.37534e-11	0.482593	0.787	0.641	1.79826e-07	Lymphatic	RPL34
1.83083e-11	0.350649	0.658	0.451	2.3938e-07	Lymphatic	FAM172A
1.8996e-11	0.292924	0.418	0.231	2.48373e-07	Lymphatic	RANBP2
2.13841e-11	0.54661	0.751	0.58	2.79598e-07	Lymphatic	TCF12
2.17513e-11	0.298438	0.484	0.277	2.84398e-07	Lymphatic	COP1
2.50585e-11	0.44993	0.951	0.956	3.2764e-07	Lymphatic	RPS8
3.16314e-11	0.254401	0.32	0.155	4.13581e-07	Lymphatic	TMEM65
3.26636e-11	0.29959	0.484	0.293	4.27076e-07	Lymphatic	HIF1A
3.39012e-11	0.273308	0.431	0.24	4.43258e-07	Lymphatic	CAPRIN1
4.26242e-11	0.304793	0.324	0.164	5.57312e-07	Lymphatic	STOM
4.69877e-11	0.464465	0.893	0.889	6.14364e-07	Lymphatic	RPL18
4.85967e-11	0.29787	0.453	0.263	6.35402e-07	Lymphatic	GNG12
4.89703e-11	0.480866	0.916	0.941	6.40287e-07	Lymphatic	RPL24
5.01164e-11	0.315529	0.538	0.34	6.55272e-07	Lymphatic	TMEM132A
5.09687e-11	0.421763	0.853	0.795	6.66416e-07	Lymphatic	ENSCAFG00000046992
5.35388e-11	0.54738	0.907	0.912	7.00019e-07	Lymphatic	ACTG1
5.77047e-11	0.306524	0.324	0.161	7.54489e-07	Lymphatic	COBLL1
6.37746e-11	0.375446	0.524	0.327	8.33853e-07	Lymphatic	FAF1
6.56136e-11	0.346156	0.476	0.277	8.57898e-07	Lymphatic	TRIO
6.81197e-11	0.356989	0.307	0.149	8.90665e-07	Lymphatic	SLC25A21
8.10666e-11	0.802748	0.396	0.225	1.05995e-06	Lymphatic	HSPH1
9.16261e-11	0.464883	0.667	0.495	1.19801e-06	Lymphatic	MED13L
9.33272e-11	0.263589	0.307	0.151	1.22025e-06	Lymphatic	MACO1
1.18312e-10	0.281955	0.409	0.227	1.54693e-06	Lymphatic	HDGFL3
1.48453e-10	0.346798	0.556	0.358	1.94102e-06	Lymphatic	ZBTB20
1.54888e-10	0.362837	0.396	0.224	2.02515e-06	Lymphatic	SAT1
1.56197e-10	0.341718	0.364	0.197	2.04228e-06	Lymphatic	FLNB
1.59895e-10	0.286026	0.329	0.167	2.09063e-06	Lymphatic	USP6NL
1.86552e-10	0.325883	0.404	0.225	2.43917e-06	Lymphatic	NR3C2
1.9735e-10	0.548934	0.871	0.731	2.58035e-06	Lymphatic	ENSCAFG00000000641
2.21992e-10	0.330231	0.298	0.149	2.90254e-06	Lymphatic	CEP85L
2.43986e-10	0.438032	0.907	0.923	3.19012e-06	Lymphatic	RPS4X
2.7127e-10	0.396994	0.511	0.337	3.54686e-06	Lymphatic	NSG1
2.75164e-10	0.2977	0.329	0.174	3.59776e-06	Lymphatic	ENSCAFG00000049679
2.92816e-10	0.283079	0.578	0.379	3.82857e-06	Lymphatic	ENSCAFG00000002215
3.9287e-10	0.422405	0.671	0.479	5.13678e-06	Lymphatic	EXOC4
4.07975e-10	0.344511	0.622	0.434	5.33427e-06	Lymphatic	AFDN
4.1273e-10	0.265146	0.262	0.123	5.39645e-06	Lymphatic	FGD6
5.58511e-10	0.362351	0.56	0.361	7.30253e-06	Lymphatic	CSGALNACT1
6.05244e-10	0.250206	0.413	0.237	7.91357e-06	Lymphatic	DNAJC10
7.02486e-10	0.496504	0.929	0.929	9.185e-06	Lymphatic	RPL11
7.2101e-10	0.268	0.258	0.122	9.4272e-06	Lymphatic	ARL5B
7.53483e-10	0.37962	0.942	0.891	9.85179e-06	Lymphatic	RPL23
8.46504e-10	0.301462	0.369	0.205	1.1068e-05	Lymphatic	SLC2A13
9.04114e-10	0.374643	0.836	0.743	1.18213e-05	Lymphatic	ENSCAFG00000013905
9.99694e-10	0.259061	0.4	0.227	1.3071e-05	Lymphatic	DENND1A
1.02588e-09	0.257681	0.578	0.381	1.34133e-05	Lymphatic	NAP1L1
1.40495e-09	0.328432	0.618	0.434	1.83698e-05	Lymphatic	ENSCAFG00000008873
3.20412e-09	0.307935	0.422	0.252	4.18938e-05	Lymphatic	GLS
3.36118e-09	0.375227	0.902	0.89	4.39474e-05	Lymphatic	RPS12
4.57464e-09	0.290188	0.631	0.449	5.98134e-05	Lymphatic	EEF1D
4.89508e-09	0.42453	0.836	0.749	6.40032e-05	Lymphatic	HSP90AA1
5.69858e-09	0.307693	0.373	0.211	7.45089e-05	Lymphatic	TBC1D4
5.97672e-09	0.337311	0.56	0.381	7.81456e-05	Lymphatic	MEF2C
6.61816e-09	0.343454	0.769	0.644	8.65324e-05	Lymphatic	RPS15
7.05306e-09	0.347865	0.622	0.462	9.22187e-05	Lymphatic	ATRX
7.39972e-09	0.417744	0.929	0.973	9.67513e-05	Lymphatic	RPS14
7.42883e-09	0.482849	0.422	0.264	9.7132e-05	Lymphatic	IFRD1
7.69016e-09	0.278786	0.329	0.182	0.000100549	Lymphatic	ARID5B
9.6964e-09	0.254973	0.373	0.214	0.00012678	Lymphatic	PHLDB2
1.01154e-08	0.264349	0.396	0.233	0.000132259	Lymphatic	PLEKHG1
1.2274e-08	0.391711	0.876	0.853	0.000160482	Lymphatic	RPS5
1.38986e-08	0.303091	0.587	0.414	0.000181725	Lymphatic	SNRPG
1.42397e-08	0.33092	0.569	0.398	0.000186184	Lymphatic	S100A13
1.62938e-08	0.601929	0.827	0.795	0.000213041	Lymphatic	TIMP3
1.727e-08	0.456176	0.618	0.469	0.000225805	Lymphatic	MT-ND3
1.77548e-08	0.343764	0.844	0.795	0.000232144	Lymphatic	NACA
1.90196e-08	0.365803	0.933	0.913	0.000248682	Lymphatic	RPS3A
2.38037e-08	0.335909	0.924	0.939	0.000311233	Lymphatic	FAU
2.53413e-08	0.302482	0.427	0.266	0.000331337	Lymphatic	ENSCAFG00000003299
2.58413e-08	0.251401	0.351	0.205	0.000337875	Lymphatic	ENSCAFG00000016095
2.68351e-08	0.307693	0.462	0.295	0.000350869	Lymphatic	CDKAL1
3.45551e-08	0.359732	0.693	0.575	0.000451808	Lymphatic	SH3BGRL3
3.54015e-08	0.345704	0.756	0.689	0.000462874	Lymphatic	CSNK1G1
3.94703e-08	0.610577	0.596	0.462	0.000516074	Lymphatic	MDFIC
4.01354e-08	0.278126	0.502	0.343	0.000524771	Lymphatic	RPL27A
4.25379e-08	0.289138	0.373	0.223	0.000556183	Lymphatic	NF1
4.44326e-08	0.299469	0.369	0.217	0.000580956	Lymphatic	KIAA1109
4.69076e-08	0.251158	0.262	0.138	0.000613316	Lymphatic	ATP2B1
4.81905e-08	0.371572	0.671	0.528	0.000630091	Lymphatic	ZFAND3
6.70068e-08	0.3312	0.676	0.508	0.000876114	Lymphatic	CAST
8.10306e-08	0.314162	0.889	0.874	0.00105948	Lymphatic	RPL15
8.35545e-08	0.522115	0.991	0.989	0.00109248	Lymphatic	MT-ND4
8.39667e-08	0.26931	0.489	0.322	0.00109786	Lymphatic	FNDC3B
8.45618e-08	0.308349	0.836	0.738	0.00110565	Lymphatic	EEF1A1
9.31039e-08	0.273922	0.689	0.532	0.00121733	Lymphatic	RACK1
9.61787e-08	0.372191	0.907	0.923	0.00125754	Lymphatic	RPL8
1.03676e-07	0.316671	0.493	0.329	0.00135556	Lymphatic	PHF14
1.06218e-07	0.375496	0.351	0.21	0.0013888	Lymphatic	ALCAM
1.41936e-07	0.254946	0.809	0.661	0.00185581	Lymphatic	MARK3
1.64497e-07	0.251281	0.311	0.181	0.00215079	Lymphatic	MYO1D
2.31907e-07	0.360047	0.907	0.885	0.00303219	Lymphatic	RPL13A
2.59168e-07	0.259182	0.4	0.259	0.00338863	Lymphatic	ESYT2
2.65803e-07	0.251184	0.498	0.333	0.00347537	Lymphatic	ENSCAFG00000005504
4.19547e-07	0.369183	0.947	0.969	0.00548557	Lymphatic	RPL19
4.24019e-07	0.403153	0.658	0.523	0.00554405	Lymphatic	RPLP0
4.71227e-07	0.333948	0.591	0.449	0.00616129	Lymphatic	NCL
5.03954e-07	0.326126	0.449	0.299	0.0065892	Lymphatic	OPHN1
5.29849e-07	0.313357	0.916	0.911	0.00692778	Lymphatic	RPS17
5.52064e-07	0.328573	0.533	0.399	0.00721824	Lymphatic	SSR4
6.80431e-07	0.296994	0.369	0.232	0.00889664	Lymphatic	ACBD6
9.15275e-07	0.356655	0.409	0.277	0.0119672	Lymphatic	DAAM1
9.69941e-07	0.346983	0.911	0.948	0.012682	Lymphatic	RPS7
1.21486e-06	0.269086	0.653	0.51	0.0158842	Lymphatic	KRTCAP2
1.32322e-06	0.277296	0.524	0.368	0.0173011	Lymphatic	ERC1
1.42503e-06	0.339648	0.449	0.309	0.0186322	Lymphatic	SRGAP1
1.74673e-06	0.255692	0.613	0.445	0.0228384	Lymphatic	IL6ST
2.02577e-06	0.254846	0.378	0.245	0.026487	Lymphatic	REEP3
2.38995e-06	0.312972	0.849	0.774	0.0312487	Lymphatic	ENSCAFG00000043173
2.43997e-06	0.313017	0.671	0.559	0.0319026	Lymphatic	ENSCAFG00000043730
2.61196e-06	0.443435	0.964	0.976	0.0341514	Lymphatic	MT-CYB
2.79707e-06	0.351749	0.658	0.531	0.0365717	Lymphatic	ENSCAFG00000041056
3.76225e-06	0.311174	0.364	0.243	0.0491914	Lymphatic	C6H7orf50
