# Supplementary material for: A single-cell RNA sequencing atlas of the healthy canine lung: a foundation for comparative studies
Source: Front Immunol. 2025 Mar 6;16:1501603. doi: 10.3389/fimmu.2025.1501603 (PMC11922831; doi:10.3389/fimmu.2025.1501603)
Supplement: Supplementary file 11 [file Table10.xlsx]

## Sheet: Aerocytes
p_val	avg_log2FC	pct.1	pct.2	p_val_adj	cluster	gene
0	2.27871	0.939	0.324	0	Aerocytes	EMP2
0	2.17844	0.986	0.473	0	Aerocytes	ENSCAFG00000014799
0	2.17477	0.934	0.321	0	Aerocytes	CFI
0	2.13054	0.881	0.144	0	Aerocytes	KDR
0	1.92646	0.795	0.051	0	Aerocytes	LEPR
0	1.9099	0.971	0.263	0	Aerocytes	CALCRL
0	1.88977	0.892	0.457	0	Aerocytes	PRICKLE2
0	1.81664	0.961	0.422	0	Aerocytes	CAV1
0	1.7981	0.853	0.173	0	Aerocytes	IDO1
0	1.69997	0.937	0.326	0	Aerocytes	ADGRF5
0	1.69248	0.883	0.166	0	Aerocytes	NOSTRIN
0	1.64329	0.864	0.221	0	Aerocytes	PLXNC1
0	1.64153	0.44	0.039	0	Aerocytes	CNTNAP2
0	1.63122	0.987	0.631	0	Aerocytes	IGFBP7
0	1.62504	0.948	0.423	0	Aerocytes	ARHGAP29
0	1.56209	0.921	0.247	0	Aerocytes	EGFL7
0	1.50784	0.877	0.228	0	Aerocytes	ENSCAFG00000016285
0	1.39711	0.84	0.251	0	Aerocytes	WARS1
0	1.37843	0.883	0.272	0	Aerocytes	PECAM1
0	1.34882	0.833	0.286	0	Aerocytes	CAV2
0	1.34745	0.595	0.063	0	Aerocytes	RGS6
0	1.31481	0.643	0.086	0	Aerocytes	GRIA4
0	1.29612	0.749	0.15	0	Aerocytes	F8
0	1.2829	0.757	0.348	0	Aerocytes	AFF3
0	1.27376	0.795	0.31	0	Aerocytes	ITM2C
0	1.26409	0.836	0.378	0	Aerocytes	PRKCE
0	1.25761	0.75	0.161	0	Aerocytes	HPGD
0	1.24636	0.775	0.197	0	Aerocytes	BCAM
0	1.23974	0.948	0.571	0	Aerocytes	TNFSF10
0	1.23873	0.715	0.126	0	Aerocytes	ASB9
0	1.21962	0.78	0.22	0	Aerocytes	CD34
0	1.21676	0.854	0.407	0	Aerocytes	CRIP2
0	1.21427	0.754	0.285	0	Aerocytes	DTNBP1
0	1.21296	0.574	0.093	0	Aerocytes	DEPP1
0	1.20641	0.632	0.04	0	Aerocytes	EDNRB
0	1.18514	0.607	0.102	0	Aerocytes	FMO1
0	1.18022	0.477	0.068	0	Aerocytes	ST6GALNAC3
0	1.1509	0.729	0.156	0	Aerocytes	SOX18
0	1.13608	0.701	0.202	0	Aerocytes	ID1
0	1.12486	0.568	0.105	0	Aerocytes	IRAG1
0	1.12295	0.696	0.155	0	Aerocytes	ADGRL2
0	1.11469	0.744	0.242	0	Aerocytes	SEPTIN4
0	1.11262	0.771	0.245	0	Aerocytes	SLC43A3
0	1.10281	0.759	0.388	0	Aerocytes	ARL15
0	1.09837	0.649	0.147	0	Aerocytes	HECTD4
0	1.09081	0.751	0.225	0	Aerocytes	XDH
0	1.04963	0.782	0.286	0	Aerocytes	PPA1
0	1.03851	0.907	0.467	0	Aerocytes	PTPRM
0	1.03343	0.738	0.25	0	Aerocytes	HSPB8
0	1.02533	0.757	0.287	0	Aerocytes	MYLIP
0	1.01566	0.809	0.273	0	Aerocytes	AQP1
0	1.00542	0.657	0.132	0	Aerocytes	PODXL
0	1.00163	0.737	0.284	0	Aerocytes	ACSS3
0	0.988513	0.739	0.203	0	Aerocytes	ESAM
0	0.983197	0.978	0.67	0	Aerocytes	SPTBN1
0	0.981589	0.758	0.303	0	Aerocytes	MTUS1
0	0.973078	0.616	0.181	0	Aerocytes	PTPRK
0	0.971597	0.68	0.204	0	Aerocytes	ENSCAFG00000009113
0	0.971527	0.786	0.343	0	Aerocytes	PPP2R5A
0	0.968249	0.582	0.093	0	Aerocytes	COLEC11
0	0.952948	0.673	0.124	0	Aerocytes	CDH5
0	0.922534	0.649	0.257	0	Aerocytes	LAP3
0	0.919723	0.752	0.349	0	Aerocytes	APLP2
0	0.90811	0.559	0.082	0	Aerocytes	GPX3
0	0.892558	0.62	0.141	0	Aerocytes	ADGRL4
0	0.880551	0.805	0.43	0	Aerocytes	NUMB
0	0.875372	0.602	0.12	0	Aerocytes	FLT1
0	0.858775	0.996	0.95	0	Aerocytes	DLA-64
0	0.853711	0.643	0.153	0	Aerocytes	TINAGL1
0	0.839988	0.663	0.226	0	Aerocytes	PLVAP
0	0.823454	0.491	0.021	0	Aerocytes	TBC1D16
0	0.802371	0.497	0.071	0	Aerocytes	CCDC85A
0	0.788537	0.522	0.149	0	Aerocytes	SPRED2
0	0.781251	0.566	0.146	0	Aerocytes	RCSD1
0	0.765506	0.579	0.184	0	Aerocytes	MYO6
0	0.758951	0.435	0.054	0	Aerocytes	NT5E
0	0.748295	0.489	0.144	0	Aerocytes	ZNF704
0	0.746963	0.775	0.255	0	Aerocytes	LDB2
0	0.745973	0.437	0.033	0	Aerocytes	MFGE8
0	0.738317	0.674	0.258	0	Aerocytes	DOCK9
0	0.737468	0.555	0.141	0	Aerocytes	SORBS1
0	0.726595	0.554	0.148	0	Aerocytes	BTBD3
0	0.723966	0.592	0.181	0	Aerocytes	ADA
0	0.718276	0.665	0.244	0	Aerocytes	TEK
0	0.71572	0.458	0.119	0	Aerocytes	TMTC2
0	0.713619	0.592	0.19	0	Aerocytes	APOL5
0	0.707777	0.509	0.143	0	Aerocytes	KIAA1217
0	0.694277	0.463	0.092	0	Aerocytes	BICD1
0	0.685234	0.536	0.162	0	Aerocytes	PLEKHA1
0	0.684635	0.535	0.144	0	Aerocytes	TBX2
0	0.682415	0.591	0.184	0	Aerocytes	FXYD6
0	0.672274	0.526	0.154	0	Aerocytes	CADPS2
0	0.669979	0.61	0.204	0	Aerocytes	EPAS1
0	0.663004	0.487	0.13	0	Aerocytes	GALNT10
0	0.653379	0.482	0.095	0	Aerocytes	ILDR2
0	0.632054	0.564	0.176	0	Aerocytes	HEG1
0	0.628305	0.431	0.105	0	Aerocytes	AGPAT4
0	0.627678	0.633	0.232	0	Aerocytes	MT2A
0	0.621669	0.427	0.106	0	Aerocytes	NTN4
0	0.619579	0.464	0.131	0	Aerocytes	ADRB2
0	0.616432	0.529	0.158	0	Aerocytes	MYCT1
0	0.589193	0.454	0.115	0	Aerocytes	BCAR3
0	0.585229	0.482	0.14	0	Aerocytes	BCL2L1
0	0.5786	0.429	0.088	0	Aerocytes	PROS1
0	0.571784	0.402	0.076	0	Aerocytes	LONRF1
0	0.560583	0.395	0.076	0	Aerocytes	RAB3IP
0	0.559208	0.473	0.115	0	Aerocytes	DYSF
0	0.545412	0.393	0.078	0	Aerocytes	SERPINE2
0	0.542688	0.438	0.106	0	Aerocytes	CTTNBP2NL
0	0.536046	0.428	0.099	0	Aerocytes	LRRC36
0	0.528151	0.369	0.029	0	Aerocytes	IL20RA
0	0.5239	0.429	0.105	0	Aerocytes	ACVRL1
0	0.515617	0.374	0.049	0	Aerocytes	SLC6A4
0	0.508231	0.379	0.059	0	Aerocytes	ROBO4
0	0.497385	0.376	0.07	0	Aerocytes	STARD8
0	0.458744	0.294	0.034	0	Aerocytes	MPPED2
0	0.454282	0.337	0.06	0	Aerocytes	UXS1
0	0.454077	0.287	0.053	0	Aerocytes	SERPINE1
0	0.447632	0.363	0.077	0	Aerocytes	JCAD
0	0.447036	0.328	0.053	0	Aerocytes	EML1
0	0.444608	0.359	0.079	0	Aerocytes	FGD5
0	0.42541	0.27	0.035	0	Aerocytes	ENSCAFG00000028642
0	0.420597	0.395	0.09	0	Aerocytes	MT1E
0	0.412926	0.328	0.064	0	Aerocytes	AFAP1L1
0	0.412249	0.313	0.062	0	Aerocytes	TSPAN13
0	0.411135	0.301	0.043	0	Aerocytes	BCL6B
0	0.410784	0.328	0.061	0	Aerocytes	SLC9A3R2
0	0.408712	0.286	0.016	0	Aerocytes	NOS2
0	0.398853	0.321	0.061	0	Aerocytes	FOLH1
0	0.344375	0.317	0.063	0	Aerocytes	FLT4
0	0.321635	0.254	0.038	0	Aerocytes	CLDN5
9.57515e-307	0.933235	0.857	0.498	1.45466e-302	Aerocytes	RASAL2
2.57509e-303	0.807153	0.766	0.368	3.91207e-299	Aerocytes	NRP1
2.08964e-301	0.344255	0.291	0.056	3.17458e-297	Aerocytes	AGBL4
7.51382e-300	0.468523	0.404	0.106	1.1415e-295	Aerocytes	VNN1
8.60635e-299	0.749095	0.644	0.259	1.30748e-294	Aerocytes	CDC42BPA
8.12947e-297	0.63074	0.475	0.135	1.23503e-292	Aerocytes	ACE
1.52322e-296	0.446182	0.386	0.095	2.31408e-292	Aerocytes	RASIP1
1.02952e-295	0.319286	0.251	0.042	1.56405e-291	Aerocytes	MBOAT2
1.03556e-293	0.670273	0.505	0.168	1.57322e-289	Aerocytes	SIPA1L1
2.0201e-292	0.477127	0.334	0.074	3.06894e-288	Aerocytes	PDE7B
3.62713e-292	0.668878	0.564	0.208	5.51033e-288	Aerocytes	ICAM2
1.30771e-290	0.46831	0.373	0.091	1.98667e-286	Aerocytes	ARHGEF15
2.10818e-290	0.317271	0.252	0.044	3.20275e-286	Aerocytes	JAG2
6.20591e-288	0.623839	0.565	0.193	9.42802e-284	Aerocytes	SMAD6
8.35958e-285	0.840687	0.845	0.558	1.26999e-280	Aerocytes	DYNLRB1
2.04868e-283	0.58986	0.543	0.182	3.11235e-279	Aerocytes	S1PR1
1.89728e-282	0.65268	0.509	0.171	2.88235e-278	Aerocytes	ID3
1.33759e-281	0.572041	0.451	0.14	2.03207e-277	Aerocytes	FANCL
1.28709e-278	0.494408	0.509	0.162	1.95535e-274	Aerocytes	CMTM8
2.36323e-277	0.613164	0.467	0.148	3.59022e-273	Aerocytes	SIPA1L2
1.79719e-276	0.530091	0.424	0.125	2.73029e-272	Aerocytes	SEMA7A
2.80871e-273	0.606545	0.559	0.189	4.26699e-269	Aerocytes	CD36
1.23008e-271	0.566143	0.384	0.102	1.86874e-267	Aerocytes	GDA
1.94803e-270	0.747597	0.665	0.294	2.95945e-266	Aerocytes	ASAP1
2.49197e-266	0.75966	0.775	0.434	3.7858e-262	Aerocytes	GGTA1
4.77259e-264	0.736667	0.691	0.336	7.25052e-260	Aerocytes	CD151
2.61661e-262	0.471337	0.402	0.115	3.97516e-258	Aerocytes	PHLDB1
9.56272e-261	0.593399	0.41	0.115	1.45277e-256	Aerocytes	MYRIP
1.17233e-260	0.835886	0.756	0.404	1.78101e-256	Aerocytes	SYNE1
1.19236e-259	0.835628	0.577	0.229	1.81143e-255	Aerocytes	NCKAP5
7.11607e-259	0.730535	0.577	0.234	1.08107e-254	Aerocytes	LGALS9
3.38962e-258	0.601675	0.509	0.181	5.14952e-254	Aerocytes	TSPAN6
2.06152e-257	0.425577	0.329	0.079	3.13186e-253	Aerocytes	DLL4
4.90893e-257	0.47027	0.407	0.119	7.45765e-253	Aerocytes	MTMR2
1.23651e-254	0.766483	0.975	0.882	1.8785e-250	Aerocytes	CALM1
3.32242e-254	0.322806	0.275	0.058	5.04741e-250	Aerocytes	OCLN
1.26336e-251	0.268408	0.279	0.058	1.9193e-247	Aerocytes	STAB1
1.10262e-250	0.405202	0.314	0.076	1.67509e-246	Aerocytes	CORO2B
2.37527e-249	0.384722	0.291	0.066	3.60852e-245	Aerocytes	PALD1
5.40612e-246	0.55401	0.782	0.364	8.21298e-242	Aerocytes	PTPRG
5.71287e-244	0.699341	0.939	0.767	8.67899e-240	Aerocytes	RNASEK
1.64336e-243	0.518695	0.424	0.129	2.4966e-239	Aerocytes	PLCB4
1.66156e-243	0.554159	0.489	0.174	2.52424e-239	Aerocytes	USP53
1.6836e-241	0.39581	0.333	0.085	2.55772e-237	Aerocytes	TMEM54
1.25229e-240	0.379645	0.311	0.076	1.90248e-236	Aerocytes	TMEM88
8.06026e-240	0.563185	0.456	0.154	1.22452e-235	Aerocytes	BMP4
1.01755e-239	0.714266	0.75	0.412	1.54586e-235	Aerocytes	MSN
3.09727e-234	0.455543	0.353	0.098	4.70538e-230	Aerocytes	MID2
4.79847e-233	0.395763	0.289	0.069	7.28984e-229	Aerocytes	BRCC3
1.34485e-229	0.487188	0.474	0.168	2.04309e-225	Aerocytes	CTDSPL
8.57543e-228	0.615618	0.616	0.258	1.30278e-223	Aerocytes	PDGFD
1.83618e-226	0.351534	0.295	0.072	2.78953e-222	Aerocytes	FZD4
1.97036e-226	0.519051	0.447	0.151	2.99337e-222	Aerocytes	SNX25
6.19977e-226	0.521561	0.426	0.138	9.41869e-222	Aerocytes	CSGALNACT1
9.50017e-224	0.658482	0.573	0.24	1.44327e-219	Aerocytes	ARHGEF3
7.41291e-222	0.453581	0.384	0.119	1.12617e-217	Aerocytes	C1QTNF5
2.13239e-221	0.401455	0.342	0.095	3.23953e-217	Aerocytes	STXBP6
1.67706e-218	0.404271	0.291	0.072	2.54778e-214	Aerocytes	ZNF366
6.96371e-218	0.554827	0.489	0.186	1.05793e-213	Aerocytes	CTNND1
1.73279e-216	0.696048	0.744	0.383	2.63246e-212	Aerocytes	DOCK4
3.89551e-214	0.562552	0.554	0.235	5.91806e-210	Aerocytes	KANK3
5.61747e-214	0.691067	0.998	0.984	8.53407e-210	Aerocytes	B2M
1.62747e-213	0.355706	0.283	0.07	2.47245e-209	Aerocytes	SH2D3C
5.99627e-211	0.579358	0.575	0.251	9.10953e-207	Aerocytes	TMEM47
2.36452e-210	0.517232	0.514	0.205	3.59218e-206	Aerocytes	TJP1
4.47468e-210	0.369773	0.306	0.081	6.79794e-206	Aerocytes	COBL
1.52912e-209	0.70226	0.692	0.383	2.32303e-205	Aerocytes	TMOD2
4.16242e-208	0.639027	0.628	0.294	6.32355e-204	Aerocytes	SYNE2
2.03941e-207	0.569159	0.477	0.179	3.09828e-203	Aerocytes	PITPNC1
1.95879e-206	0.423636	0.39	0.129	2.9758e-202	Aerocytes	PIEZO1
1.87045e-205	0.332406	0.263	0.064	2.84159e-201	Aerocytes	CENPV
3.60811e-204	0.31993	0.288	0.074	5.48144e-200	Aerocytes	SYNM
4.80846e-204	0.6919	0.689	0.352	7.30502e-200	Aerocytes	DDIT4
6.17704e-204	0.395456	0.349	0.106	9.38416e-200	Aerocytes	PDIA5
4.78543e-201	0.434632	0.36	0.11	7.27003e-197	Aerocytes	NSG1
5.09055e-201	0.567563	0.49	0.205	7.73356e-197	Aerocytes	C11H5orf24
1.63035e-199	0.590318	0.563	0.246	2.47682e-195	Aerocytes	MCC
2.39314e-198	0.690408	0.505	0.205	3.63566e-194	Aerocytes	PDE3B
4.19885e-197	0.36421	0.279	0.072	6.3789e-193	Aerocytes	LAPTM4B
1.89298e-194	0.547718	0.477	0.187	2.87581e-190	Aerocytes	NEDD4L
2.17535e-194	0.528003	0.536	0.22	3.30479e-190	Aerocytes	WFDC1
1.2878e-193	0.47815	0.504	0.195	1.95642e-189	Aerocytes	HECW2
5.16937e-193	0.510447	0.586	0.254	7.8533e-189	Aerocytes	ARHGAP31
6.61172e-193	0.536423	0.571	0.247	1.00445e-188	Aerocytes	BACH2
6.98426e-193	0.36303	0.381	0.124	1.06105e-188	Aerocytes	FSCN1
1.3856e-192	0.366517	0.351	0.107	2.105e-188	Aerocytes	ITGA4
3.16784e-189	0.500774	0.569	0.239	4.81258e-185	Aerocytes	MCTP1
1.35544e-188	0.447771	0.437	0.164	2.05919e-184	Aerocytes	IFNGR1
6.90454e-188	0.400521	0.373	0.127	1.04894e-183	Aerocytes	EHD2
1.82235e-185	0.958498	0.925	0.716	2.76852e-181	Aerocytes	DLA88
3.02504e-183	0.328175	0.297	0.085	4.59564e-179	Aerocytes	ATP11A
7.05464e-181	0.705619	0.754	0.494	1.07174e-176	Aerocytes	GSTP1
4.32824e-180	0.472142	0.467	0.189	6.57547e-176	Aerocytes	SULT1A1
9.74619e-180	0.64581	0.775	0.512	1.48064e-175	Aerocytes	ENSCAFG00000014422
1.24052e-179	0.672035	0.541	0.253	1.8846e-175	Aerocytes	EHBP1
2.78157e-179	0.452421	0.453	0.176	4.22576e-175	Aerocytes	PAM
3.90534e-179	0.606873	0.665	0.369	5.93299e-175	Aerocytes	FCGRT
2.48062e-178	0.484805	0.37	0.127	3.76856e-174	Aerocytes	DACH1
4.60594e-178	0.51363	0.59	0.288	6.99734e-174	Aerocytes	TKT
5.41839e-178	0.345825	0.345	0.109	8.23162e-174	Aerocytes	ENSCAFG00000023602
5.86964e-178	0.596241	0.943	0.775	8.91716e-174	Aerocytes	AKAP13
8.3246e-178	0.397756	0.343	0.11	1.26467e-173	Aerocytes	KALRN
5.89977e-177	0.454744	0.461	0.185	8.96293e-173	Aerocytes	GSE1
7.03157e-177	0.50781	0.472	0.192	1.06824e-172	Aerocytes	RPS6KA2
1.05578e-176	0.575478	0.566	0.262	1.60394e-172	Aerocytes	ARHGAP6
2.85542e-175	0.400679	0.383	0.138	4.33795e-171	Aerocytes	PIP5K1C
7.77916e-175	0.394844	0.381	0.135	1.18181e-170	Aerocytes	VWA5A
1.56668e-172	0.643693	0.824	0.567	2.3801e-168	Aerocytes	QKI
4.54012e-172	0.534107	0.489	0.211	6.89736e-168	Aerocytes	KITLG
7.52983e-171	0.595764	0.625	0.33	1.14393e-166	Aerocytes	PGK1
1.98041e-166	0.372656	0.357	0.121	3.00864e-162	Aerocytes	GALNT15
4.9254e-165	0.471848	0.496	0.214	7.48266e-161	Aerocytes	SPARC
1.65334e-163	0.356228	0.352	0.123	2.51175e-159	Aerocytes	NPR1
1.11556e-161	0.550481	0.763	0.48	1.69476e-157	Aerocytes	DPYSL2
2.77142e-159	0.556602	0.814	0.537	4.21033e-155	Aerocytes	TCF4
5.9559e-159	0.44049	0.474	0.208	9.0482e-155	Aerocytes	RALA
3.65918e-157	0.540071	0.702	0.401	5.55903e-153	Aerocytes	FERMT2
5.85246e-157	0.398819	0.442	0.179	8.89106e-153	Aerocytes	LOXL1
1.08342e-156	0.440028	0.518	0.233	1.64592e-152	Aerocytes	AFDN
1.70678e-156	0.411577	0.453	0.187	2.59293e-152	Aerocytes	FRY
1.73347e-156	0.4166	0.408	0.164	2.63349e-152	Aerocytes	GCHFR
1.08662e-155	0.556061	0.608	0.311	1.65079e-151	Aerocytes	BMPR2
2.47721e-155	0.472883	0.511	0.241	3.76337e-151	Aerocytes	OSBPL1A
1.74503e-154	0.603955	0.731	0.486	2.65105e-150	Aerocytes	GNAI2
3.58234e-154	0.381954	0.376	0.141	5.44229e-150	Aerocytes	TBX3
2.57253e-153	0.598391	0.661	0.393	3.90818e-149	Aerocytes	MDFIC
1.30826e-152	0.402437	0.426	0.175	1.98751e-148	Aerocytes	LUZP1
2.19586e-152	0.470497	0.491	0.225	3.33595e-148	Aerocytes	CTBP2
6.05711e-152	0.379226	0.378	0.145	9.20196e-148	Aerocytes	RHOBTB3
2.00632e-151	0.573132	0.787	0.508	3.048e-147	Aerocytes	MGLL
1.03146e-150	0.321933	0.302	0.1	1.56699e-146	Aerocytes	KLF11
3.41719e-150	0.455872	0.435	0.191	5.19139e-146	Aerocytes	COMMD6
6.05696e-150	0.482062	0.613	0.312	9.20173e-146	Aerocytes	SASH1
5.36277e-148	0.48948	0.564	0.291	8.14712e-144	Aerocytes	C17orf49
5.05903e-147	0.521946	0.719	0.453	7.68568e-143	Aerocytes	TACC1
1.23204e-144	0.417827	0.436	0.191	1.87171e-140	Aerocytes	TRAF7
2.56387e-144	0.497886	0.932	0.789	3.89503e-140	Aerocytes	TUBA1B
4.9132e-140	0.331161	0.37	0.141	7.46413e-136	Aerocytes	GALNT18
8.82717e-140	0.49137	0.895	0.677	1.34102e-135	Aerocytes	CLIC1
1.83396e-139	0.435389	0.547	0.273	2.78615e-135	Aerocytes	MOB2
4.8406e-139	0.467717	0.963	0.898	7.35384e-135	Aerocytes	ENSCAFG00000042598
6.21343e-139	0.258535	0.252	0.077	9.43944e-135	Aerocytes	ZNF410
1.62006e-138	0.314789	0.288	0.096	2.46119e-134	Aerocytes	DENND2B
3.53144e-137	0.372179	0.365	0.145	5.36497e-133	Aerocytes	IFI44
1.22587e-136	0.369161	0.468	0.204	1.86235e-132	Aerocytes	PRKCH
4.21915e-136	0.41799	0.451	0.2	6.40974e-132	Aerocytes	ATP8A1
4.5713e-136	0.289638	0.273	0.088	6.94472e-132	Aerocytes	ICA1
7.67559e-136	0.51742	0.652	0.377	1.16608e-131	Aerocytes	ARHGEF12
7.80194e-135	0.400713	0.474	0.218	1.18527e-130	Aerocytes	TMEM140
1.3668e-133	0.47781	0.559	0.287	2.07644e-129	Aerocytes	RAPGEF2
1.53688e-133	0.400877	0.366	0.147	2.33483e-129	Aerocytes	PTPN4
7.1707e-133	0.293064	0.292	0.1	1.08937e-128	Aerocytes	SHROOM4
1.97638e-132	0.458704	0.801	0.507	3.00252e-128	Aerocytes	GNG11
2.73028e-132	0.479655	0.372	0.152	4.14784e-128	Aerocytes	SUGCT
6.09414e-132	0.275528	0.264	0.086	9.25821e-128	Aerocytes	FAM174A
7.72031e-131	0.311177	0.314	0.111	1.17287e-126	Aerocytes	TSPAN2
1.16172e-130	0.360098	0.336	0.128	1.76489e-126	Aerocytes	KLF7
9.00219e-128	0.397448	0.393	0.171	1.36761e-123	Aerocytes	PSMB10
1.45578e-127	0.519291	0.669	0.389	2.21163e-123	Aerocytes	ZEB1
1.79358e-127	0.582154	0.741	0.513	2.72481e-123	Aerocytes	RDX
2.26436e-127	0.383428	0.418	0.187	3.44001e-123	Aerocytes	NHLRC2
1.56428e-126	0.42181	0.429	0.194	2.37646e-122	Aerocytes	RANBP17
9.494e-126	0.280719	0.271	0.092	1.44233e-121	Aerocytes	CASTOR1
1.22685e-125	0.35337	0.38	0.162	1.86383e-121	Aerocytes	SLC44A2
6.72578e-125	0.319652	0.316	0.117	1.02178e-120	Aerocytes	TMEM156
3.59613e-124	0.411906	0.373	0.157	5.46324e-120	Aerocytes	ZDHHC14
1.65927e-123	0.330832	0.328	0.127	2.52077e-119	Aerocytes	RBMS2
1.96235e-123	0.354901	0.34	0.137	2.98121e-119	Aerocytes	OAS2
3.72286e-123	0.303281	0.283	0.1	5.65577e-119	Aerocytes	PTPN14
3.92373e-123	0.310099	0.291	0.106	5.96093e-119	Aerocytes	LMTK2
3.94937e-123	0.280692	0.297	0.106	5.99989e-119	Aerocytes	BCR
2.79251e-121	0.36995	0.466	0.219	4.24238e-117	Aerocytes	KLF4
7.26364e-120	0.27535	0.282	0.1	1.10349e-115	Aerocytes	PPP1R13B
4.01451e-119	0.301969	0.319	0.124	6.09885e-115	Aerocytes	TJP2
1.15739e-118	0.263178	0.279	0.1	1.7583e-114	Aerocytes	MRAS
7.06243e-118	0.483094	0.625	0.381	1.07292e-113	Aerocytes	ROCK2
1.40214e-117	0.46128	0.445	0.213	2.13013e-113	Aerocytes	NCOA3
1.86444e-117	0.267876	0.268	0.094	2.83245e-113	Aerocytes	ECE1
2.15542e-117	0.377253	0.411	0.192	3.27451e-113	Aerocytes	GSDMD
2.23478e-114	0.398829	0.444	0.215	3.39507e-110	Aerocytes	PNP
4.29737e-114	0.314536	0.508	0.227	6.52856e-110	Aerocytes	LYVE1
9.06993e-114	0.362597	0.427	0.202	1.3779e-109	Aerocytes	SWAP70
1.24437e-113	0.302694	0.471	0.221	1.89045e-109	Aerocytes	LYN
1.48495e-113	0.289146	0.346	0.139	2.25594e-109	Aerocytes	TNXB
4.08942e-113	0.364961	0.338	0.14	6.21265e-109	Aerocytes	MX2
9.83899e-113	0.432549	0.46	0.227	1.49474e-108	Aerocytes	CCND1
4.21653e-112	0.340818	0.414	0.183	6.40575e-108	Aerocytes	RASGRF2
5.09485e-111	0.28619	0.307	0.12	7.7401e-107	Aerocytes	GARRE1
7.12424e-111	0.306539	0.321	0.13	1.08231e-106	Aerocytes	CAVIN1
2.15267e-110	0.37866	0.515	0.272	3.27034e-106	Aerocytes	MPZL1
3.92473e-110	0.367366	0.364	0.165	5.96246e-106	Aerocytes	TXNL4A
1.32953e-109	0.412007	0.564	0.318	2.01982e-105	Aerocytes	WLS
1.45785e-109	0.373035	0.414	0.201	2.21476e-105	Aerocytes	CCDC47
2.2507e-109	0.292839	0.344	0.144	3.41926e-105	Aerocytes	SLC40A1
7.99593e-109	0.459343	0.489	0.265	1.21474e-104	Aerocytes	DNAJC1
1.08328e-108	0.402378	0.965	0.858	1.64571e-104	Aerocytes	RB1
4.99623e-108	0.45987	0.506	0.27	7.59028e-104	Aerocytes	PCDHGC3
1.25373e-107	0.515786	0.903	0.744	1.90467e-103	Aerocytes	DIAPH2
1.5218e-107	0.282711	0.289	0.111	2.31192e-103	Aerocytes	AMPD3
3.33491e-107	0.420154	0.553	0.312	5.0664e-103	Aerocytes	SPTAN1
1.74121e-106	0.361212	0.516	0.264	2.64525e-102	Aerocytes	MEIS1
3.23317e-106	0.413865	0.52	0.292	4.91183e-102	Aerocytes	NUDT3
5.04505e-105	0.410583	0.529	0.299	7.66444e-101	Aerocytes	RRAS
2.49176e-104	0.420972	0.463	0.235	3.78548e-100	Aerocytes	SMURF2
1.34447e-102	0.419298	0.503	0.271	2.04252e-98	Aerocytes	MARCKS
2.09827e-102	0.327553	0.345	0.154	3.18769e-98	Aerocytes	RNF141
7.55413e-102	0.34888	0.511	0.27	1.14762e-97	Aerocytes	CNN3
2.52166e-99	0.344708	0.434	0.214	3.83091e-95	Aerocytes	PHLPP1
3.00859e-99	0.287069	0.28	0.111	4.57065e-95	Aerocytes	HOMER3
3.39662e-99	0.311217	0.348	0.154	5.16014e-95	Aerocytes	YES1
1.88087e-98	0.250168	0.585	0.313	2.85741e-94	Aerocytes	ETS1
1.02767e-97	0.271079	0.261	0.099	1.56124e-93	Aerocytes	TTC13
1.27436e-96	0.264857	0.275	0.109	1.93601e-92	Aerocytes	PIK3C2A
2.3401e-95	0.410963	0.795	0.559	3.55509e-91	Aerocytes	ELMO1
5.90781e-95	0.305876	0.338	0.153	8.97515e-91	Aerocytes	ACAD9
2.4696e-94	0.312395	0.38	0.179	3.75181e-90	Aerocytes	TGFBR3
8.15299e-94	0.455116	0.638	0.433	1.2386e-89	Aerocytes	STXBP3
5.0507e-93	0.343108	0.418	0.219	7.67303e-89	Aerocytes	TERF2IP
1.33734e-92	0.324128	0.38	0.182	2.03169e-88	Aerocytes	SLC29A1
2.19567e-92	0.396669	0.565	0.344	3.33566e-88	Aerocytes	ENSCAFG00000013413
4.77899e-90	0.330967	0.424	0.221	7.26025e-86	Aerocytes	ENSCAFG00000023724
1.19824e-89	0.280245	0.366	0.173	1.82037e-85	Aerocytes	TPST2
1.21849e-89	0.395138	0.614	0.405	1.85114e-85	Aerocytes	RTN3
4.03202e-89	0.334319	0.33	0.152	6.12545e-85	Aerocytes	OAS1
2.24874e-87	0.329927	0.496	0.27	3.41628e-83	Aerocytes	MSRB3
7.02863e-86	0.254108	0.292	0.125	1.06779e-81	Aerocytes	TSPAN12
9.13931e-86	0.326921	0.464	0.226	1.38844e-81	Aerocytes	PTPRB
9.72845e-86	0.252018	0.306	0.136	1.47795e-81	Aerocytes	GAS2L1
5.10218e-85	0.317109	0.385	0.196	7.75124e-81	Aerocytes	MFSD2B
1.47813e-83	1.33727	0.287	0.134	2.24557e-79	Aerocytes	CA4
2.61106e-83	0.308358	0.371	0.18	3.96673e-79	Aerocytes	FBXL7
1.16489e-81	0.31225	0.412	0.219	1.76969e-77	Aerocytes	RTN4
1.34457e-81	0.323726	0.44	0.243	2.04267e-77	Aerocytes	ENSCAFG00000018285
1.54734e-81	0.322997	0.451	0.25	2.35072e-77	Aerocytes	INSIG2
2.49136e-81	0.267378	0.685	0.425	3.78487e-77	Aerocytes	ZBTB16
6.61676e-81	0.267998	0.727	0.466	1.00522e-76	Aerocytes	DLC1
2.0074e-80	0.333992	0.53	0.314	3.04965e-76	Aerocytes	ACTN4
3.36015e-80	0.400669	0.579	0.367	5.10474e-76	Aerocytes	DYNLL1.1
5.17316e-80	0.303388	0.43	0.226	7.85907e-76	Aerocytes	ENSCAFG00000031808
1.27815e-79	0.326628	0.458	0.259	1.94176e-75	Aerocytes	RNF19A
1.6556e-79	0.298352	0.34	0.164	2.51519e-75	Aerocytes	ABLIM3
6.01907e-79	0.335321	0.689	0.433	9.14418e-75	Aerocytes	NFIB
4.21651e-78	0.265307	0.4	0.203	6.40572e-74	Aerocytes	FLI1
5.44333e-78	0.320769	0.379	0.199	8.26951e-74	Aerocytes	ACSS1
3.21597e-77	0.387276	0.625	0.427	4.8857e-73	Aerocytes	RERE
4.17385e-76	0.29192	0.41	0.22	6.34092e-72	Aerocytes	MAGED2
1.53286e-75	0.272525	0.447	0.24	2.32872e-71	Aerocytes	FNBP1L
1.83497e-75	0.273576	0.363	0.186	2.78768e-71	Aerocytes	ENSCAFG00000009917
2.31403e-75	0.297727	0.372	0.196	3.51547e-71	Aerocytes	ITGB1BP1
1.13847e-74	0.266688	0.369	0.189	1.72957e-70	Aerocytes	SNRK
2.99665e-74	0.331268	0.427	0.234	4.55251e-70	Aerocytes	SH3D19
3.60019e-74	0.27959	0.337	0.167	5.46941e-70	Aerocytes	DCAF6
1.10524e-73	0.269996	0.417	0.22	1.67907e-69	Aerocytes	ZNF608
2.93697e-73	0.300394	0.352	0.182	4.46184e-69	Aerocytes	JUP
7.36209e-73	0.283542	0.764	0.572	1.11845e-68	Aerocytes	ENSCAFG00000025063
1.02975e-72	0.294039	0.373	0.194	1.5644e-68	Aerocytes	IRF1
1.53323e-72	0.395593	0.621	0.446	2.32928e-68	Aerocytes	ERH
2.21741e-71	0.373199	0.901	0.834	3.36868e-67	Aerocytes	H3-3A
1.69503e-70	0.269623	0.329	0.163	2.57509e-66	Aerocytes	TANC1
2.38053e-70	0.322591	0.406	0.231	3.6165e-66	Aerocytes	VPS36
3.48007e-70	0.268111	0.424	0.234	5.28692e-66	Aerocytes	RCN1
3.42537e-68	0.261952	0.372	0.199	5.20382e-64	Aerocytes	ENSCAFG00000011993
6.40202e-68	0.372387	0.579	0.406	9.72595e-64	Aerocytes	TBCA
6.48815e-68	0.265924	0.347	0.179	9.85679e-64	Aerocytes	PLS3
1.44428e-67	0.277168	0.515	0.311	2.19415e-63	Aerocytes	SERPINH1
4.36412e-67	0.308763	0.386	0.213	6.62998e-63	Aerocytes	NFATC3
6.10767e-67	0.257018	0.367	0.195	9.27878e-63	Aerocytes	SLC44A1
5.68773e-65	0.28394	0.472	0.282	8.6408e-61	Aerocytes	EPHX1
1.58073e-63	0.257779	0.291	0.143	2.40144e-59	Aerocytes	FAM222B
9.44907e-63	0.287276	0.422	0.247	1.4355e-58	Aerocytes	HMBOX1
1.31936e-62	0.280077	0.389	0.222	2.00437e-58	Aerocytes	BNIP2
5.83632e-61	0.337612	0.51	0.332	8.86653e-57	Aerocytes	ERBIN
9.67641e-58	0.282609	0.958	0.917	1.47004e-53	Aerocytes	HMGB1
1.22216e-57	0.313439	0.618	0.432	1.8567e-53	Aerocytes	PHACTR2
1.60731e-57	0.268206	0.53	0.346	2.44182e-53	Aerocytes	CTNNA1
6.35568e-55	0.309162	0.59	0.42	9.65555e-51	Aerocytes	NFIC
1.5475e-54	0.281773	0.423	0.257	2.35096e-50	Aerocytes	PAFAH1B3
1.15301e-52	0.255459	0.604	0.43	1.75165e-48	Aerocytes	ANO6
1.64899e-52	0.307075	0.522	0.36	2.50515e-48	Aerocytes	ARHGDIA
3.20524e-52	0.270662	0.485	0.309	4.86941e-48	Aerocytes	RBFOX2
1.0755e-51	0.293218	0.54	0.379	1.63391e-47	Aerocytes	DYNC1H1
4.78838e-51	0.254529	0.405	0.248	7.2745e-47	Aerocytes	SERPINB6
6.16278e-50	0.373534	0.376	0.232	9.3625e-46	Aerocytes	BHLHE40
3.78906e-49	0.282721	0.442	0.294	5.75634e-45	Aerocytes	PPP1R2
9.84385e-49	0.267173	0.712	0.563	1.49548e-44	Aerocytes	NDFIP1
1.07041e-48	0.257946	0.441	0.283	1.62617e-44	Aerocytes	APC
8.94451e-48	0.260464	0.745	0.608	1.35885e-43	Aerocytes	SNX3
9.20313e-48	0.266213	0.405	0.252	1.39814e-43	Aerocytes	FER
1.67211e-47	0.259578	0.432	0.278	2.54028e-43	Aerocytes	CNOT2
2.20926e-47	0.272487	0.635	0.48	3.35631e-43	Aerocytes	DYNC1I2
3.18483e-45	0.258823	0.649	0.487	4.83839e-41	Aerocytes	NR3C1
4.27326e-45	0.288158	0.459	0.306	6.49193e-41	Aerocytes	FNBP1
4.61168e-45	0.269552	0.504	0.349	7.00606e-41	Aerocytes	OSBPL8
5.26828e-45	0.258514	0.523	0.359	8.00356e-41	Aerocytes	TXNIP
5.42872e-45	0.323486	0.591	0.435	8.24731e-41	Aerocytes	AKT3
1.52282e-44	0.27472	0.734	0.608	2.31347e-40	Aerocytes	TSPO
1.61498e-44	0.267565	0.372	0.23	2.45348e-40	Aerocytes	RNF38
6.86596e-42	0.252456	0.652	0.503	1.04308e-37	Aerocytes	MYH9
9.47093e-42	0.276608	0.57	0.429	1.43882e-37	Aerocytes	H2AZ1
4.96213e-40	0.283184	0.501	0.349	7.53847e-36	Aerocytes	SEC14L1
2.17021e-29	0.259197	0.362	0.243	3.29699e-25	Aerocytes	ROBO1

## Sheet: Airway smooth muscle cells
p_val	avg_log2FC	pct.1	pct.2	p_val_adj	cluster	gene
0	3.42768	0.974	0.025	0	Airway smooth muscle cells	HPSE2
0	3.34045	0.896	0.004	0	Airway smooth muscle cells	ACTC1
0	2.86588	0.909	0.038	0	Airway smooth muscle cells	PRUNE2
0	1.31854	0.649	0.02	0	Airway smooth muscle cells	CNN1
0	1.06394	0.519	0.009	0	Airway smooth muscle cells	EDIL3
0	0.443665	0.26	0.002	0	Airway smooth muscle cells	COX6A2
0	0.442073	0.325	0.003	0	Airway smooth muscle cells	SBSPON
4.77842e-305	0.589878	0.416	0.008	7.25938e-301	Airway smooth muscle cells	PNCK
2.66717e-248	1.66857	0.675	0.028	4.05197e-244	Airway smooth muscle cells	DGKB
4.26601e-233	0.826721	0.506	0.016	6.48093e-229	Airway smooth muscle cells	SCG5
1.73765e-229	2.00141	0.753	0.038	2.63984e-225	Airway smooth muscle cells	KCNMA1
1.85886e-209	0.67638	0.429	0.013	2.82398e-205	Airway smooth muscle cells	FHOD3
1.82669e-207	0.858412	0.597	0.026	2.77511e-203	Airway smooth muscle cells	PTGS1
1.17246e-167	1.59356	0.818	0.063	1.78119e-163	Airway smooth muscle cells	SEMA3C
4.142e-163	2.12515	0.532	0.027	6.29252e-159	Airway smooth muscle cells	TCAP
2.31131e-158	0.669788	0.325	0.01	3.51134e-154	Airway smooth muscle cells	GRIN2A
1.66885e-156	1.05412	0.429	0.018	2.53532e-152	Airway smooth muscle cells	GREM2
8.93866e-155	2.20338	0.922	0.086	1.35796e-150	Airway smooth muscle cells	SYNPO2
7.98214e-147	1.42551	0.545	0.031	1.21265e-142	Airway smooth muscle cells	BCHE
2.85396e-145	1.35522	0.74	0.057	4.33574e-141	Airway smooth muscle cells	PDLIM3
2.5777e-136	0.497766	0.39	0.016	3.91604e-132	Airway smooth muscle cells	DOK6
5.65513e-136	0.504957	0.299	0.01	8.59127e-132	Airway smooth muscle cells	CACNA2D3
9.72304e-136	3.29441	0.948	0.108	1.47712e-131	Airway smooth muscle cells	ACTA2
2.54061e-133	0.485142	0.338	0.013	3.85969e-129	Airway smooth muscle cells	SOSTDC1
1.96919e-129	0.518168	0.364	0.015	2.9916e-125	Airway smooth muscle cells	SPEG
1.01663e-122	1.65262	0.662	0.055	1.54446e-118	Airway smooth muscle cells	EPHA3
3.65492e-119	4.67547	0.961	0.143	5.55256e-115	Airway smooth muscle cells	DGUOK
7.10245e-119	1.10784	0.584	0.043	1.079e-114	Airway smooth muscle cells	DTNA
2.8796e-113	0.375218	0.286	0.011	4.37468e-109	Airway smooth muscle cells	NTF3
8.10307e-108	0.858278	0.623	0.053	1.23102e-103	Airway smooth muscle cells	NET1
8.02281e-105	3.60743	0.987	0.176	1.21882e-100	Airway smooth muscle cells	DES
6.3095e-96	0.641713	0.286	0.013	9.58539e-92	Airway smooth muscle cells	MT3
2.00945e-95	0.416302	0.312	0.015	3.05275e-91	Airway smooth muscle cells	KHDRBS3
6.39625e-95	1.50949	0.792	0.097	9.71718e-91	Airway smooth muscle cells	RGS6
1.58878e-94	0.641103	0.364	0.021	2.41368e-90	Airway smooth muscle cells	EREG
5.04378e-94	3.34828	0.987	0.201	7.66251e-90	Airway smooth muscle cells	MYH11
7.17073e-93	0.86649	0.481	0.037	1.08938e-88	Airway smooth muscle cells	PCSK1N
8.27141e-93	4.34493	0.987	0.206	1.25659e-88	Airway smooth muscle cells	TPM2
4.04846e-92	2.30181	0.753	0.098	6.15042e-88	Airway smooth muscle cells	TAGLN
4.82182e-91	1.64142	0.805	0.11	7.3253e-87	Airway smooth muscle cells	PDE1C
1.0665e-85	0.750697	0.429	0.032	1.62022e-81	Airway smooth muscle cells	ANKS1B
1.33131e-83	0.62254	0.481	0.04	2.02253e-79	Airway smooth muscle cells	DMPK
3.31479e-81	0.943893	0.636	0.073	5.03583e-77	Airway smooth muscle cells	CAP2
2.54075e-80	3.70283	0.961	0.224	3.85991e-76	Airway smooth muscle cells	MYL9
3.0306e-80	0.340603	0.273	0.014	4.6041e-76	Airway smooth muscle cells	TRABD2A
3.15126e-80	0.514215	0.442	0.035	4.7874e-76	Airway smooth muscle cells	RAMP1
4.34188e-80	0.393956	0.273	0.014	6.59619e-76	Airway smooth muscle cells	SLC22A3
5.80268e-79	0.724203	0.468	0.04	8.81543e-75	Airway smooth muscle cells	EPHA7
1.00741e-78	1.58338	0.571	0.061	1.53045e-74	Airway smooth muscle cells	KCNQ5
1.10423e-78	0.950669	0.532	0.052	1.67755e-74	Airway smooth muscle cells	MYOM1
1.23184e-78	0.467495	0.351	0.023	1.87141e-74	Airway smooth muscle cells	SYNC
6.29468e-75	0.507332	0.39	0.03	9.56288e-71	Airway smooth muscle cells	NRTN
2.03036e-74	0.666217	0.39	0.03	3.08453e-70	Airway smooth muscle cells	COL4A6
1.34281e-73	0.546041	0.377	0.028	2.04e-69	Airway smooth muscle cells	NMU
1.18269e-72	0.803838	0.377	0.029	1.79674e-68	Airway smooth muscle cells	GPC6
1.8352e-70	0.775569	0.545	0.062	2.78804e-66	Airway smooth muscle cells	CKM
2.76222e-68	1.33931	0.61	0.078	4.19636e-64	Airway smooth muscle cells	RRAD
7.43121e-67	2.12876	0.831	0.167	1.12895e-62	Airway smooth muscle cells	SORBS1
7.39672e-66	0.594527	0.481	0.05	1.12371e-61	Airway smooth muscle cells	SNTA1
9.97428e-65	0.549784	0.442	0.042	1.51529e-60	Airway smooth muscle cells	AKAP6
1.39114e-63	0.546842	0.338	0.026	2.11342e-59	Airway smooth muscle cells	ENSCAFG00000043360
1.64931e-61	1.00533	0.61	0.087	2.50563e-57	Airway smooth muscle cells	SYNM
8.2826e-61	0.480127	0.39	0.036	1.25829e-56	Airway smooth muscle cells	PIF1
1.3789e-60	2.16242	0.844	0.192	2.09483e-56	Airway smooth muscle cells	DMD
9.13196e-58	1.96115	0.922	0.266	1.38733e-53	Airway smooth muscle cells	MYLK
3.36652e-57	0.70001	0.286	0.021	5.11442e-53	Airway smooth muscle cells	MYBPC1
7.23463e-57	0.838113	0.468	0.055	1.09909e-52	Airway smooth muscle cells	FBXO32
7.82277e-57	2.23013	0.857	0.224	1.18843e-52	Airway smooth muscle cells	PDE5A
5.93884e-56	0.617348	0.351	0.032	9.02229e-52	Airway smooth muscle cells	ROR2
5.08571e-55	0.447652	0.325	0.027	7.72621e-51	Airway smooth muscle cells	MYOCD
1.80998e-54	1.09178	0.558	0.08	2.74973e-50	Airway smooth muscle cells	COL12A1
3.10477e-54	1.02533	0.636	0.104	4.71677e-50	Airway smooth muscle cells	SMTN
2.34887e-53	1.76267	0.779	0.184	3.56841e-49	Airway smooth muscle cells	TPM1
3.60644e-53	0.592914	0.39	0.041	5.47891e-49	Airway smooth muscle cells	ACTN2
1.66459e-52	2.73575	0.935	0.365	2.52884e-48	Airway smooth muscle cells	DSTN
2.54603e-52	0.575844	0.377	0.038	3.86793e-48	Airway smooth muscle cells	ID4
5.74283e-52	0.639354	0.351	0.034	8.72451e-48	Airway smooth muscle cells	CCN3
6.73855e-51	0.801968	0.338	0.032	1.02372e-46	Airway smooth muscle cells	NEGR1
1.73956e-48	1.81547	0.831	0.216	2.64273e-44	Airway smooth muscle cells	ENSCAFG00000018277
6.11669e-48	0.507759	0.286	0.025	9.29247e-44	Airway smooth muscle cells	TMEM108
5.97305e-46	1.30997	0.792	0.196	9.07426e-42	Airway smooth muscle cells	MTFMT
2.82491e-45	1.46241	0.779	0.214	4.2916e-41	Airway smooth muscle cells	ATP2A2
5.23853e-45	0.575608	0.506	0.072	7.95838e-41	Airway smooth muscle cells	CCDC102B
8.28688e-45	0.592143	0.468	0.067	1.25894e-40	Airway smooth muscle cells	GATA5
1.91667e-44	0.388913	0.364	0.041	2.9118e-40	Airway smooth muscle cells	PDLIM4
5.7368e-44	1.5834	0.818	0.236	8.71535e-40	Airway smooth muscle cells	FILIP1L
5.8706e-44	0.348248	0.273	0.024	8.91861e-40	Airway smooth muscle cells	RAB27B
7.62471e-44	0.474068	0.364	0.042	1.15835e-39	Airway smooth muscle cells	MRGPRF
3.58249e-43	0.79337	0.558	0.097	5.44251e-39	Airway smooth muscle cells	ERRFI1
8.04839e-42	0.586924	0.442	0.064	1.22271e-37	Airway smooth muscle cells	AK1
4.54042e-41	0.789324	0.519	0.084	6.89781e-37	Airway smooth muscle cells	PCDH7
2.85029e-40	1.15008	0.714	0.178	4.33016e-36	Airway smooth muscle cells	FLNA
3.88538e-40	1.52186	0.831	0.303	5.90267e-36	Airway smooth muscle cells	JMJD6
7.74785e-40	1.37743	0.857	0.288	1.17705e-35	Airway smooth muscle cells	SVIL
2.052e-39	0.580161	0.442	0.066	3.1174e-35	Airway smooth muscle cells	FAM13C
3.22125e-39	0.932394	0.61	0.125	4.89373e-35	Airway smooth muscle cells	SGCG
5.90211e-39	0.548637	0.442	0.065	8.96648e-35	Airway smooth muscle cells	RYR2
2.42739e-37	1.49626	0.844	0.257	3.68769e-33	Airway smooth muscle cells	PPP1R14A
2.49778e-37	0.488009	0.377	0.052	3.79463e-33	Airway smooth muscle cells	BAG2
2.90665e-37	1.6064	0.896	0.358	4.41578e-33	Airway smooth muscle cells	LPP
3.54983e-37	1.20495	0.714	0.186	5.3929e-33	Airway smooth muscle cells	CRYAB
6.93558e-37	1.00636	0.558	0.12	1.05365e-32	Airway smooth muscle cells	KCTD10
6.42705e-36	0.978871	0.597	0.133	9.76397e-32	Airway smooth muscle cells	MICAL3
2.92935e-35	1.05999	0.779	0.223	4.45026e-31	Airway smooth muscle cells	PALLD
3.61649e-35	1.48248	0.805	0.288	5.49418e-31	Airway smooth muscle cells	NEXN
2.4675e-34	0.50958	0.39	0.059	3.74863e-30	Airway smooth muscle cells	KCNT2
3.93251e-34	0.465803	0.325	0.042	5.97427e-30	Airway smooth muscle cells	PDZRN4
9.47388e-33	1.18485	0.61	0.156	1.43927e-28	Airway smooth muscle cells	COL4A5
4.58719e-32	0.31226	0.273	0.032	6.96885e-28	Airway smooth muscle cells	CAPS
2.6315e-31	0.91654	0.688	0.19	3.99778e-27	Airway smooth muscle cells	PPP1R12B
2.81143e-31	1.81392	1	0.955	4.27112e-27	Airway smooth muscle cells	ENSCAFG00000042554
2.63083e-30	0.55347	0.377	0.061	3.99676e-26	Airway smooth muscle cells	THSD4
2.64879e-30	1.0293	0.831	0.269	4.02405e-26	Airway smooth muscle cells	CACNA1C
2.94165e-30	0.546116	0.377	0.061	4.46895e-26	Airway smooth muscle cells	DOCK3
3.82183e-30	1.06282	0.649	0.179	5.80612e-26	Airway smooth muscle cells	LTBP1
7.01176e-29	0.477891	0.416	0.077	1.06523e-24	Airway smooth muscle cells	PPP1R12C
2.01702e-28	0.426725	0.351	0.058	3.06426e-24	Airway smooth muscle cells	CFL2
2.13821e-28	0.691792	0.545	0.132	3.24837e-24	Airway smooth muscle cells	DBN1
2.33639e-28	0.724879	0.61	0.157	3.54944e-24	Airway smooth muscle cells	PARVA
5.66486e-28	0.450902	0.351	0.058	8.60606e-24	Airway smooth muscle cells	ADM
7.04992e-28	1.43462	0.87	0.465	1.07102e-23	Airway smooth muscle cells	PPP1R12A
1.16654e-27	1.32329	0.896	0.411	1.77221e-23	Airway smooth muscle cells	CALD1
3.50221e-27	1.12974	0.727	0.249	5.32056e-23	Airway smooth muscle cells	NIBAN1
4.28053e-27	0.529714	0.545	0.127	6.50298e-23	Airway smooth muscle cells	FILIP1
6.4343e-27	0.741685	0.597	0.162	9.77499e-23	Airway smooth muscle cells	ITPR1
1.93827e-25	0.737616	0.922	0.332	2.94461e-21	Airway smooth muscle cells	PRKG1
2.22282e-25	0.500864	0.39	0.073	3.3769e-21	Airway smooth muscle cells	TOX
2.31357e-25	0.328768	0.273	0.04	3.51477e-21	Airway smooth muscle cells	GFRA2
2.62541e-25	0.589167	0.532	0.132	3.98852e-21	Airway smooth muscle cells	SSPN
3.26693e-25	0.518447	0.494	0.112	4.96311e-21	Airway smooth muscle cells	PRSS23
3.34756e-25	0.946554	0.532	0.142	5.08562e-21	Airway smooth muscle cells	SEC24D
4.97884e-25	0.900541	0.325	0.058	7.56386e-21	Airway smooth muscle cells	RALYL
1.16909e-23	0.783996	0.636	0.204	1.77607e-19	Airway smooth muscle cells	SELENOM
1.18167e-23	0.557869	0.494	0.117	1.79519e-19	Airway smooth muscle cells	PGM5
2.38626e-23	0.362847	0.273	0.042	3.62521e-19	Airway smooth muscle cells	FRZB
2.67738e-23	0.69576	0.481	0.118	4.06747e-19	Airway smooth muscle cells	FGF7
2.93055e-23	1.11168	0.883	0.531	4.45208e-19	Airway smooth muscle cells	ROCK1
2.13242e-22	0.592307	0.455	0.108	3.23957e-18	Airway smooth muscle cells	ANOS1
2.17658e-22	0.645271	0.429	0.102	3.30666e-18	Airway smooth muscle cells	TNFRSF12A
2.24719e-22	0.704729	0.494	0.133	3.41393e-18	Airway smooth muscle cells	ATL2
3.34398e-22	0.43128	0.39	0.082	5.08018e-18	Airway smooth muscle cells	SCD5
4.44573e-22	0.765623	0.571	0.178	6.75395e-18	Airway smooth muscle cells	PYGB
9.56172e-22	0.364418	0.338	0.065	1.45262e-17	Airway smooth muscle cells	KIF22
1.08279e-21	0.683058	0.623	0.198	1.64498e-17	Airway smooth muscle cells	ILK
1.37766e-21	0.543631	0.519	0.136	2.09294e-17	Airway smooth muscle cells	IRAG1
2.62858e-21	0.658343	0.519	0.148	3.99333e-17	Airway smooth muscle cells	CHRNE
3.38616e-21	0.659794	0.442	0.11	5.14426e-17	Airway smooth muscle cells	STXBP6
3.97401e-21	0.459721	0.377	0.081	6.03732e-17	Airway smooth muscle cells	PLXNA4
5.58404e-21	0.473019	0.403	0.094	8.48327e-17	Airway smooth muscle cells	CAMK2G
6.20119e-21	0.674883	0.481	0.124	9.42085e-17	Airway smooth muscle cells	IGFBP5
7.93383e-21	0.60131	0.584	0.181	1.20531e-16	Airway smooth muscle cells	CSRP1
1.53134e-20	0.430224	0.455	0.111	2.32641e-16	Airway smooth muscle cells	ANGPTL1
6.21891e-20	0.480283	0.429	0.106	9.44777e-16	Airway smooth muscle cells	ME3
6.866e-20	0.577053	0.532	0.153	1.04308e-15	Airway smooth muscle cells	PTGDS
8.57716e-20	0.452745	0.338	0.072	1.30304e-15	Airway smooth muscle cells	SLC2A12
1.67657e-19	1.03581	0.961	0.618	2.54704e-15	Airway smooth muscle cells	SPARCL1
1.79118e-19	0.487397	0.299	0.057	2.72117e-15	Airway smooth muscle cells	HHIP
2.12011e-19	0.859572	0.779	0.319	3.22087e-15	Airway smooth muscle cells	CACNB2
3.99629e-19	0.805662	0.701	0.284	6.07117e-15	Airway smooth muscle cells	MSRB3
8.68819e-19	0.863166	0.844	0.451	1.31991e-14	Airway smooth muscle cells	ENSCAFG00000041056
8.99035e-19	0.462278	0.364	0.084	1.36581e-14	Airway smooth muscle cells	LRIG1
9.31803e-19	1.11406	1	0.995	1.4156e-14	Airway smooth muscle cells	MT-CO2
1.3225e-18	0.455655	0.377	0.091	2.00915e-14	Airway smooth muscle cells	GOT1
1.38422e-18	0.596395	0.403	0.101	2.10291e-14	Airway smooth muscle cells	SGCD
1.39749e-18	0.437658	0.286	0.056	2.12307e-14	Airway smooth muscle cells	C5H16orf74
1.97688e-18	0.965062	0.883	0.526	3.00327e-14	Airway smooth muscle cells	MGLL
2.36484e-18	0.355697	0.403	0.098	3.59266e-14	Airway smooth muscle cells	NDRG2
2.661e-18	0.604731	0.351	0.079	4.04259e-14	Airway smooth muscle cells	SGCZ
4.29008e-18	0.320333	0.26	0.047	6.51749e-14	Airway smooth muscle cells	GALNT13
5.3903e-18	0.948331	0.766	0.398	8.18894e-14	Airway smooth muscle cells	DDX24
6.49288e-18	0.388662	0.429	0.113	9.86398e-14	Airway smooth muscle cells	SETD7
7.08497e-18	0.430864	0.351	0.08	1.07635e-13	Airway smooth muscle cells	RCAN2
9.07071e-18	0.508436	0.351	0.082	1.37802e-13	Airway smooth muscle cells	RERG
1.07363e-17	0.699486	0.545	0.171	1.63106e-13	Airway smooth muscle cells	ITIH5
1.63781e-17	0.579032	0.494	0.148	2.48816e-13	Airway smooth muscle cells	PLCB4
2.90442e-17	0.642363	0.481	0.159	4.4124e-13	Airway smooth muscle cells	ACAT1
3.91934e-17	0.630149	0.442	0.123	5.95426e-13	Airway smooth muscle cells	CTNNA3
6.23046e-17	0.892444	1	0.995	9.46531e-13	Airway smooth muscle cells	MT-CO3
1.61975e-16	0.423741	0.351	0.087	2.46072e-12	Airway smooth muscle cells	PLXNA2
1.7874e-16	0.888847	1	0.995	2.71541e-12	Airway smooth muscle cells	MT-ATP6
2.65294e-16	0.847545	0.779	0.421	4.03034e-12	Airway smooth muscle cells	KIF5B
3.54887e-16	0.576028	0.429	0.122	5.39144e-12	Airway smooth muscle cells	RGS2
4.56218e-16	0.8101	1	0.937	6.93086e-12	Airway smooth muscle cells	ACTB
4.68709e-16	0.463162	0.351	0.089	7.12063e-12	Airway smooth muscle cells	TTC39B
4.74247e-16	0.705554	0.649	0.282	7.20476e-12	Airway smooth muscle cells	LRRFIP2
5.30991e-16	0.560221	0.506	0.165	8.06681e-12	Airway smooth muscle cells	CPED1
5.44401e-16	0.459058	0.468	0.138	8.27054e-12	Airway smooth muscle cells	PDZRN3
7.66895e-16	0.58036	0.545	0.194	1.16507e-11	Airway smooth muscle cells	SLMAP
8.22896e-16	0.465058	0.455	0.136	1.25014e-11	Airway smooth muscle cells	COX7A1
9.43756e-16	0.561056	0.455	0.137	1.43375e-11	Airway smooth muscle cells	ENSCAFG00000014195
1.26501e-15	0.425713	0.481	0.147	1.92181e-11	Airway smooth muscle cells	EFEMP2
1.29887e-15	0.829649	0.87	0.467	1.97324e-11	Airway smooth muscle cells	DST
1.97626e-15	0.48446	0.377	0.1	3.00234e-11	Airway smooth muscle cells	TNC
2.38254e-15	0.434247	0.364	0.098	3.61955e-11	Airway smooth muscle cells	MIB2
2.38621e-15	0.712942	0.701	0.338	3.62513e-11	Airway smooth muscle cells	PARK7
3.18305e-15	0.515148	0.364	0.099	4.83569e-11	Airway smooth muscle cells	MTHFD2L
3.28757e-15	0.641362	0.649	0.271	4.99447e-11	Airway smooth muscle cells	TMEM47
8.92016e-15	0.280449	0.299	0.07	1.35515e-10	Airway smooth muscle cells	HOXB4
1.75298e-14	0.4232	0.364	0.099	2.66313e-10	Airway smooth muscle cells	PRDM6
2.29787e-14	0.353373	0.273	0.063	3.49093e-10	Airway smooth muscle cells	SGCA
2.61086e-14	0.375439	0.753	0.308	3.96642e-10	Airway smooth muscle cells	AQP1
2.61847e-14	0.504582	0.377	0.108	3.97799e-10	Airway smooth muscle cells	ENOX1
2.74973e-14	0.453275	0.351	0.098	4.17739e-10	Airway smooth muscle cells	HSPB2
3.11724e-14	0.268466	0.273	0.062	4.73571e-10	Airway smooth muscle cells	SNAPC2
5.93191e-14	0.370482	0.325	0.086	9.01175e-10	Airway smooth muscle cells	ACADL
6.3589e-14	0.280092	0.286	0.068	9.66043e-10	Airway smooth muscle cells	DIXDC1
8.56138e-14	0.56948	0.584	0.246	1.30064e-09	Airway smooth muscle cells	VDAC3
9.71372e-14	0.442053	0.416	0.127	1.47571e-09	Airway smooth muscle cells	NAALADL2
1.43644e-13	0.602112	0.844	0.44	2.18225e-09	Airway smooth muscle cells	RBPMS
1.69474e-13	0.260493	0.26	0.059	2.57465e-09	Airway smooth muscle cells	MINDY4
2.20688e-13	0.372315	0.299	0.075	3.35269e-09	Airway smooth muscle cells	PALMD
5.40861e-13	0.554289	0.545	0.212	8.21676e-09	Airway smooth muscle cells	STK38L
7.36401e-13	0.612661	0.675	0.328	1.11874e-08	Airway smooth muscle cells	ACTN4
7.83723e-13	0.359164	0.429	0.14	1.19063e-08	Airway smooth muscle cells	FGFR1
8.22885e-13	0.549815	0.74	0.34	1.25013e-08	Airway smooth muscle cells	FXYD1
1.67736e-12	0.52047	0.597	0.258	2.54824e-08	Airway smooth muscle cells	GNG12
1.76332e-12	0.507875	0.532	0.215	2.67883e-08	Airway smooth muscle cells	ENSCAFG00000017824
2.35186e-12	0.368242	0.325	0.093	3.57295e-08	Airway smooth muscle cells	EMC8
2.52518e-12	0.837114	1	0.983	3.83626e-08	Airway smooth muscle cells	MT-CO1
3.16162e-12	0.445802	0.597	0.235	4.80313e-08	Airway smooth muscle cells	BNC2
3.57608e-12	0.318688	0.299	0.081	5.43278e-08	Airway smooth muscle cells	MXI1
4.53418e-12	0.336037	0.39	0.125	6.88833e-08	Airway smooth muscle cells	NTAQ1
6.04384e-12	0.445892	0.506	0.198	9.1818e-08	Airway smooth muscle cells	GCSH
6.06565e-12	0.582326	0.377	0.122	9.21493e-08	Airway smooth muscle cells	ERBB4
6.14416e-12	0.39347	0.403	0.134	9.33422e-08	Airway smooth muscle cells	SLCO3A1
6.27946e-12	0.26378	0.26	0.065	9.53975e-08	Airway smooth muscle cells	RPAIN
6.6778e-12	0.665083	0.675	0.341	1.01449e-07	Airway smooth muscle cells	THRB
7.61803e-12	0.519619	0.584	0.24	1.15733e-07	Airway smooth muscle cells	COL4A2
7.65687e-12	0.301326	0.299	0.082	1.16323e-07	Airway smooth muscle cells	MIPEP
8.61478e-12	0.381992	0.468	0.166	1.30876e-07	Airway smooth muscle cells	FHL1
9.60547e-12	0.67789	1	0.97	1.45926e-07	Airway smooth muscle cells	MT-CYB
1.10081e-11	0.446021	0.403	0.136	1.67236e-07	Airway smooth muscle cells	IFT43
1.13126e-11	0.285134	0.299	0.082	1.7186e-07	Airway smooth muscle cells	REM1
1.20624e-11	0.358594	0.532	0.2	1.83252e-07	Airway smooth muscle cells	PDE3A
1.47935e-11	0.339228	0.299	0.083	2.24743e-07	Airway smooth muscle cells	ADAMTS1
1.4876e-11	0.399229	0.429	0.152	2.25996e-07	Airway smooth muscle cells	DTWD1
1.88943e-11	0.659773	1	0.987	2.87042e-07	Airway smooth muscle cells	MT-ND4
2.21197e-11	0.318791	0.377	0.122	3.36043e-07	Airway smooth muscle cells	ENSCAFG00000009702
2.31075e-11	0.35632	0.286	0.08	3.51049e-07	Airway smooth muscle cells	SOCS2
3.38146e-11	0.399771	0.364	0.116	5.13711e-07	Airway smooth muscle cells	BICD1
3.76625e-11	0.312657	0.273	0.073	5.72168e-07	Airway smooth muscle cells	UNC5C
4.13243e-11	0.373825	0.351	0.113	6.27798e-07	Airway smooth muscle cells	PDE4DIP
4.4084e-11	0.535238	0.584	0.274	6.69724e-07	Airway smooth muscle cells	ENSCAFG00000014028
5.04433e-11	0.27144	0.468	0.162	7.66335e-07	Airway smooth muscle cells	MYH10
5.41167e-11	0.461093	0.571	0.251	8.22141e-07	Airway smooth muscle cells	PCMTD1
6.76219e-11	0.718965	0.818	0.511	1.02731e-06	Airway smooth muscle cells	GSTP1
9.00311e-11	0.516822	0.584	0.281	1.36775e-06	Airway smooth muscle cells	PRDX2
9.70576e-11	0.656388	0.364	0.127	1.4745e-06	Airway smooth muscle cells	CCK
9.91669e-11	0.363922	0.338	0.108	1.50654e-06	Airway smooth muscle cells	DENND2B
1.18715e-10	0.648175	0.61	0.341	1.80352e-06	Airway smooth muscle cells	CHCHD10
1.43889e-10	0.354144	0.364	0.123	2.18597e-06	Airway smooth muscle cells	ALKBH3
1.46879e-10	0.351147	0.455	0.174	2.23139e-06	Airway smooth muscle cells	PCBD1
1.51187e-10	0.477345	0.481	0.196	2.29684e-06	Airway smooth muscle cells	ACTN1
1.71643e-10	0.277429	0.325	0.1	2.6076e-06	Airway smooth muscle cells	PPP1R9A
3.67921e-10	0.476445	0.662	0.334	5.58945e-06	Airway smooth muscle cells	VCL
4.34646e-10	0.649745	0.727	0.455	6.60314e-06	Airway smooth muscle cells	MT-ND5
4.56007e-10	0.365069	0.429	0.159	6.92766e-06	Airway smooth muscle cells	CAMK1D
5.02706e-10	0.355392	0.403	0.143	7.63711e-06	Airway smooth muscle cells	ABCC9
5.0988e-10	0.37113	0.429	0.165	7.74609e-06	Airway smooth muscle cells	AGL
6.69012e-10	0.439124	0.519	0.221	1.01636e-05	Airway smooth muscle cells	TEAD1
6.70125e-10	0.26305	0.299	0.09	1.01805e-05	Airway smooth muscle cells	ENSCAFG00000011251
8.53077e-10	0.421069	0.403	0.153	1.296e-05	Airway smooth muscle cells	LDLRAD4
8.95525e-10	0.462308	0.416	0.155	1.36048e-05	Airway smooth muscle cells	GALNT18
9.46601e-10	0.549349	0.688	0.388	1.43808e-05	Airway smooth muscle cells	MAP3K20
1.13792e-09	0.392512	0.442	0.178	1.72873e-05	Airway smooth muscle cells	EFR3A
1.46256e-09	0.608941	0.727	0.421	2.22192e-05	Airway smooth muscle cells	FERMT2
1.53355e-09	0.428104	0.26	0.078	2.32978e-05	Airway smooth muscle cells	FAM227B
2.40843e-09	0.345057	0.286	0.091	3.65889e-05	Airway smooth muscle cells	PGRMC2
2.70766e-09	0.357778	0.429	0.173	4.11347e-05	Airway smooth muscle cells	ENSCAFG00000028760
6.92423e-09	0.28169	0.364	0.134	0.000105193	Airway smooth muscle cells	ENSCAFG00000017001
7.07903e-09	0.43262	0.545	0.25	0.000107545	Airway smooth muscle cells	GHR
7.52373e-09	0.460745	0.714	0.434	0.000114301	Airway smooth muscle cells	ENSCAFG00000018753
1.04767e-08	0.28562	0.312	0.107	0.000159161	Airway smooth muscle cells	EDNRA
1.0721e-08	0.408073	0.584	0.285	0.000162874	Airway smooth muscle cells	CRIM1
1.20002e-08	0.295906	0.351	0.131	0.000182307	Airway smooth muscle cells	FBXO9
1.38662e-08	0.325759	0.468	0.201	0.000210655	Airway smooth muscle cells	KLF12
1.50843e-08	0.40415	0.442	0.192	0.00022916	Airway smooth muscle cells	TGFBR3
1.6385e-08	0.486702	0.935	0.669	0.000248921	Airway smooth muscle cells	LGALS1
1.72836e-08	0.31155	0.325	0.119	0.000262572	Airway smooth muscle cells	ZNRD2
1.78304e-08	0.337132	0.351	0.133	0.000270879	Airway smooth muscle cells	TESC
2.14125e-08	0.37614	0.325	0.117	0.000325299	Airway smooth muscle cells	SULF1
2.56755e-08	0.351306	0.39	0.162	0.000390063	Airway smooth muscle cells	FAM162A
2.66241e-08	0.516843	0.987	0.969	0.000404474	Airway smooth muscle cells	RPS23
3.05846e-08	0.267744	0.338	0.123	0.000464642	Airway smooth muscle cells	PHLDB2
3.1111e-08	0.374589	0.429	0.188	0.000472639	Airway smooth muscle cells	TFDP2
3.50637e-08	0.27652	0.26	0.085	0.000532688	Airway smooth muscle cells	EVL
3.71733e-08	0.408436	0.416	0.174	0.000564737	Airway smooth muscle cells	SAMD4A
4.04525e-08	0.390491	0.597	0.298	0.000614554	Airway smooth muscle cells	PLCB1
6.17855e-08	0.267312	0.286	0.101	0.000938645	Airway smooth muscle cells	RCN2
7.07566e-08	0.400215	0.571	0.298	0.00107493	Airway smooth muscle cells	SLC25A4
7.63495e-08	0.374356	0.584	0.305	0.0011599	Airway smooth muscle cells	ENSCAFG00000002646
7.87885e-08	0.298413	0.273	0.094	0.00119696	Airway smooth muscle cells	TTLL7
9.98133e-08	0.364362	0.299	0.108	0.00151636	Airway smooth muscle cells	ADAMTS6
1.20034e-07	0.284625	0.338	0.133	0.00182356	Airway smooth muscle cells	CREB3
1.2843e-07	0.407712	0.442	0.209	0.00195112	Airway smooth muscle cells	GOLIM4
1.34545e-07	0.292965	0.299	0.112	0.002044	Airway smooth muscle cells	UBAC1
1.71351e-07	0.273674	0.325	0.125	0.00260316	Airway smooth muscle cells	PKD2
1.81204e-07	0.420144	0.494	0.239	0.00275285	Airway smooth muscle cells	YAP1
2.31561e-07	0.572205	0.974	0.917	0.00351788	Airway smooth muscle cells	MT-ND1
2.34005e-07	0.395988	0.26	0.089	0.003555	Airway smooth muscle cells	MAP1B
2.8409e-07	0.504577	0.818	0.621	0.00431589	Airway smooth muscle cells	ITGB1
3.65913e-07	0.275153	0.299	0.116	0.00555895	Airway smooth muscle cells	NPTN
4.06827e-07	0.267911	0.299	0.115	0.00618052	Airway smooth muscle cells	TRAFD1
4.83414e-07	0.310191	0.416	0.181	0.00734402	Airway smooth muscle cells	GAS6
5.30912e-07	0.469514	0.571	0.307	0.00806561	Airway smooth muscle cells	AUTS2
6.7905e-07	0.453785	0.558	0.298	0.0103161	Airway smooth muscle cells	ZFPM2
6.94511e-07	0.325098	0.338	0.139	0.010551	Airway smooth muscle cells	CAVIN3
7.02332e-07	0.324411	0.455	0.219	0.0106698	Airway smooth muscle cells	SLC2A13
9.3557e-07	0.357147	0.481	0.24	0.0142132	Airway smooth muscle cells	PDLIM5
9.99928e-07	0.405866	0.494	0.259	0.0151909	Airway smooth muscle cells	OSBPL1A
1.17672e-06	0.451927	0.753	0.547	0.0178767	Airway smooth muscle cells	ENSCAFG00000013366
1.18941e-06	0.275251	0.364	0.159	0.0180696	Airway smooth muscle cells	BZW2
1.32293e-06	0.368678	0.481	0.241	0.0200979	Airway smooth muscle cells	WFDC1
1.67062e-06	0.428726	0.883	0.748	0.02538	Airway smooth muscle cells	CNBP
1.77923e-06	0.400341	0.61	0.369	0.0270301	Airway smooth muscle cells	NDUFS6
2.28815e-06	0.259403	0.312	0.129	0.0347616	Airway smooth muscle cells	ZNF516
2.36816e-06	0.367744	0.688	0.448	0.0359771	Airway smooth muscle cells	PEBP1
2.60671e-06	0.686054	0.87	0.772	0.0396011	Airway smooth muscle cells	MT-ND2
2.75964e-06	0.252422	0.299	0.123	0.0419244	Airway smooth muscle cells	MICU3
2.77243e-06	0.343399	0.429	0.215	0.0421188	Airway smooth muscle cells	TES
3.10057e-06	0.450155	0.571	0.358	0.0471039	Airway smooth muscle cells	NDUFB9

## Sheet: Alveolar fibroblasts
p_val	avg_log2FC	pct.1	pct.2	p_val_adj	cluster	gene
0	2.92221	0.932	0.188	0	Alveolar fibroblasts	CDO1
0	2.85917	0.996	0.643	0	Alveolar fibroblasts	ARHGAP45
0	2.50857	0.94	0.157	0	Alveolar fibroblasts	ENSCAFG00000010290
0	2.50472	0.858	0.186	0	Alveolar fibroblasts	MACROD2
0	2.48098	0.903	0.191	0	Alveolar fibroblasts	LIMCH1
0	2.47036	0.856	0.118	0	Alveolar fibroblasts	ENSCAFG00000019809
0	2.37759	0.852	0.128	0	Alveolar fibroblasts	IFT27
0	2.34685	0.701	0.056	0	Alveolar fibroblasts	ENSCAFG00000045668
0	2.30903	0.877	0.132	0	Alveolar fibroblasts	TCF21
0	2.30886	0.789	0.072	0	Alveolar fibroblasts	CADM2
0	2.3075	0.838	0.144	0	Alveolar fibroblasts	OGN
0	2.18928	0.842	0.138	0	Alveolar fibroblasts	DPT
0	2.18327	0.972	0.672	0	Alveolar fibroblasts	MACF1
0	2.1777	0.87	0.166	0	Alveolar fibroblasts	SPECC1L
0	2.09291	0.965	0.285	0	Alveolar fibroblasts	DCN
0	2.06292	0.954	0.344	0	Alveolar fibroblasts	FN1
0	2.02406	0.762	0.152	0	Alveolar fibroblasts	SLIT2
0	1.98864	0.922	0.186	0	Alveolar fibroblasts	C7
0	1.98256	0.809	0.103	0	Alveolar fibroblasts	ANGPT1
0	1.9179	0.802	0.089	0	Alveolar fibroblasts	ASPN
0	1.90999	0.779	0.114	0	Alveolar fibroblasts	PLTP
0	1.877	0.939	0.399	0	Alveolar fibroblasts	MGP
0	1.81177	0.789	0.123	0	Alveolar fibroblasts	SERPINF1
0	1.79497	0.874	0.19	0	Alveolar fibroblasts	COL1A2
0	1.77845	0.7	0.07	0	Alveolar fibroblasts	FAT3
0	1.74374	0.852	0.254	0	Alveolar fibroblasts	FXYD1
0	1.71812	0.682	0.06	0	Alveolar fibroblasts	MFAP4
0	1.6986	0.87	0.217	0	Alveolar fibroblasts	LTBP4
0	1.68299	0.743	0.139	0	Alveolar fibroblasts	SLIT3
0	1.66888	0.874	0.268	0	Alveolar fibroblasts	PLPP3
0	1.63183	0.703	0.173	0	Alveolar fibroblasts	KRT18
0	1.60456	0.623	0.067	0	Alveolar fibroblasts	RIMS1
0	1.60445	0.706	0.047	0	Alveolar fibroblasts	COL6A5
0	1.60264	0.696	0.069	0	Alveolar fibroblasts	NKAIN3
0	1.56723	0.676	0.088	0	Alveolar fibroblasts	NOX4
0	1.54834	0.818	0.271	0	Alveolar fibroblasts	ROBO2
0	1.54756	0.751	0.087	0	Alveolar fibroblasts	SVEP1
0	1.54263	0.842	0.307	0	Alveolar fibroblasts	RORA
0	1.54005	0.904	0.388	0	Alveolar fibroblasts	ABCA5
0	1.53363	0.69	0.06	0	Alveolar fibroblasts	ENSCAFG00000019812
0	1.50406	0.829	0.202	0	Alveolar fibroblasts	COL6A1
0	1.4836	0.811	0.191	0	Alveolar fibroblasts	MYO1B
0	1.48272	0.994	0.716	0	Alveolar fibroblasts	APOE
0	1.4714	0.684	0.05	0	Alveolar fibroblasts	VEGFD
0	1.46222	0.748	0.175	0	Alveolar fibroblasts	PPP1R14A
0	1.41966	0.609	0.04	0	Alveolar fibroblasts	ADRA1A
0	1.38509	0.399	0.135	0	Alveolar fibroblasts	PRG4
0	1.37254	0.795	0.219	0	Alveolar fibroblasts	COL3A1
0	1.36933	0.709	0.155	0	Alveolar fibroblasts	BNC2
0	1.36379	0.686	0.072	0	Alveolar fibroblasts	VGLL3
0	1.36225	0.835	0.406	0	Alveolar fibroblasts	DST
0	1.35735	0.558	0.096	0	Alveolar fibroblasts	KIF26B
0	1.34463	0.891	0.576	0	Alveolar fibroblasts	NR4A1
0	1.33274	0.846	0.43	0	Alveolar fibroblasts	CELF2
0	1.33206	0.638	0.11	0	Alveolar fibroblasts	PTPRD
0	1.32426	0.758	0.157	0	Alveolar fibroblasts	FBN1
0	1.31879	0.786	0.28	0	Alveolar fibroblasts	LMCD1
0	1.31228	0.749	0.138	0	Alveolar fibroblasts	COL6A3
0	1.28984	0.775	0.326	0	Alveolar fibroblasts	TGM2
0	1.2617	0.799	0.322	0	Alveolar fibroblasts	SELENOP
0	1.25875	0.875	0.458	0	Alveolar fibroblasts	NAA16
0	1.25514	0.637	0.083	0	Alveolar fibroblasts	MYH10
0	1.23841	0.715	0.224	0	Alveolar fibroblasts	PARD3B
0	1.23239	0.854	0.416	0	Alveolar fibroblasts	PMP22
0	1.22258	0.445	0.098	0	Alveolar fibroblasts	ELN
0	1.21061	0.702	0.108	0	Alveolar fibroblasts	HSD11B1
0	1.19861	0.699	0.196	0	Alveolar fibroblasts	MUL1
0	1.19724	0.825	0.349	0	Alveolar fibroblasts	LAMA4
0	1.17454	0.586	0.13	0	Alveolar fibroblasts	ATRNL1
0	1.16391	0.45	0.079	0	Alveolar fibroblasts	GRID2
0	1.15415	0.611	0.087	0	Alveolar fibroblasts	NPNT
0	1.1525	0.558	0.061	0	Alveolar fibroblasts	TF
0	1.14914	0.628	0.223	0	Alveolar fibroblasts	FAM13A
0	1.12382	0.667	0.116	0	Alveolar fibroblasts	ECM2
0	1.11974	0.688	0.197	0	Alveolar fibroblasts	MYLK
0	1.11585	0.7	0.256	0	Alveolar fibroblasts	CACNB2
0	1.11107	0.759	0.299	0	Alveolar fibroblasts	PLXDC2
0	1.09988	0.588	0.096	0	Alveolar fibroblasts	FHL1
0	1.09984	0.649	0.115	0	Alveolar fibroblasts	PCOLCE
0	1.09898	0.726	0.224	0	Alveolar fibroblasts	RARRES2
0	1.09818	0.751	0.349	0	Alveolar fibroblasts	DOCK4
0	1.0864	0.551	0.056	0	Alveolar fibroblasts	CCK
0	1.07601	0.528	0.088	0	Alveolar fibroblasts	OLFML3
0	1.07425	0.989	0.907	0	Alveolar fibroblasts	ENSCAFG00000028765
0	1.0741	0.819	0.251	0	Alveolar fibroblasts	PRKG1
0	1.06935	0.648	0.228	0	Alveolar fibroblasts	NEXN
0	1.04912	0.764	0.443	0	Alveolar fibroblasts	CNN2
0	1.04742	0.541	0.164	0	Alveolar fibroblasts	CRYBG3
0	1.04695	0.659	0.205	0	Alveolar fibroblasts	CACNA1C
0	1.03431	0.741	0.329	0	Alveolar fibroblasts	MAP3K20
0	1.03116	0.539	0.068	0	Alveolar fibroblasts	CACNA1D
0	1.03075	0.658	0.246	0	Alveolar fibroblasts	PBX1
0	1.03074	0.507	0.045	0	Alveolar fibroblasts	ITGA8
0	1.02971	0.593	0.175	0	Alveolar fibroblasts	LBH
0	1.00627	0.672	0.252	0	Alveolar fibroblasts	PDLIM2
0	0.996692	0.727	0.22	0	Alveolar fibroblasts	EFEMP1
0	0.995985	0.516	0.094	0	Alveolar fibroblasts	THBS1
0	0.991464	0.512	0.09	0	Alveolar fibroblasts	CLEC3B
0	0.979274	0.527	0.059	0	Alveolar fibroblasts	SGCG
0	0.972623	0.614	0.226	0	Alveolar fibroblasts	PDGFD
0	0.96868	0.699	0.25	0	Alveolar fibroblasts	CYBRD1
0	0.968281	0.831	0.349	0	Alveolar fibroblasts	GSN
0	0.967804	0.607	0.128	0	Alveolar fibroblasts	MTFMT
0	0.952409	0.653	0.238	0	Alveolar fibroblasts	ZFPM2
0	0.935686	0.341	0.069	0	Alveolar fibroblasts	CCBE1
0	0.925058	0.694	0.281	0	Alveolar fibroblasts	ENSCAFG00000002015
0	0.909943	0.556	0.137	0	Alveolar fibroblasts	SNED1
0	0.909783	0.916	0.628	0	Alveolar fibroblasts	LGALS1
0	0.908464	0.594	0.161	0	Alveolar fibroblasts	PALLD
0	0.906733	0.471	0.025	0	Alveolar fibroblasts	RSPO2
0	0.895832	0.564	0.065	0	Alveolar fibroblasts	GPM6B
0	0.889919	0.643	0.321	0	Alveolar fibroblasts	ARHGAP10
0	0.889288	0.531	0.114	0	Alveolar fibroblasts	MAMDC2
0	0.88487	0.608	0.115	0	Alveolar fibroblasts	LAMB1
0	0.882362	0.463	0.056	0	Alveolar fibroblasts	NEBL
0	0.858796	0.521	0.144	0	Alveolar fibroblasts	MCTP2
0	0.85508	0.448	0.081	0	Alveolar fibroblasts	MFAP5
0	0.852652	0.516	0.064	0	Alveolar fibroblasts	C3
0	0.852589	0.557	0.115	0	Alveolar fibroblasts	RNASE4
0	0.852149	0.527	0.213	0	Alveolar fibroblasts	IGFBP4
0	0.849277	0.437	0.057	0	Alveolar fibroblasts	PIEZO2
0	0.84645	0.462	0.032	0	Alveolar fibroblasts	GPC3
0	0.843302	0.44	0.023	0	Alveolar fibroblasts	CHL1
0	0.840652	0.568	0.182	0	Alveolar fibroblasts	SETBP1
0	0.838164	0.721	0.444	0	Alveolar fibroblasts	BCAS3
0	0.837198	0.718	0.34	0	Alveolar fibroblasts	NRP1
0	0.829307	0.492	0.118	0	Alveolar fibroblasts	ITIH5
0	0.828743	0.572	0.117	0	Alveolar fibroblasts	ABI3BP
0	0.828163	0.528	0.113	0	Alveolar fibroblasts	TMEM176A
0	0.816774	0.472	0.078	0	Alveolar fibroblasts	ARHGAP20
0	0.816505	0.479	0.099	0	Alveolar fibroblasts	PTGDS
0	0.812104	0.586	0.193	0	Alveolar fibroblasts	MAGI2
0	0.806801	0.519	0.122	0	Alveolar fibroblasts	SERPING1
0	0.804284	0.502	0.117	0	Alveolar fibroblasts	COLEC12
0	0.800534	0.489	0.112	0	Alveolar fibroblasts	ARHGAP28
0	0.800411	0.546	0.231	0	Alveolar fibroblasts	MCU
0	0.797443	0.482	0.057	0	Alveolar fibroblasts	FGF7
0	0.789185	0.548	0.207	0	Alveolar fibroblasts	PRKCA
0	0.788403	0.44	0.146	0	Alveolar fibroblasts	CCN1
0	0.786823	0.745	0.406	0	Alveolar fibroblasts	LMO4
0	0.786566	0.771	0.434	0	Alveolar fibroblasts	DLC1
0	0.786157	0.372	0.043	0	Alveolar fibroblasts	ENSCAFG00000011251
0	0.784515	0.789	0.348	0	Alveolar fibroblasts	CALD1
0	0.783984	0.458	0.076	0	Alveolar fibroblasts	METTL24
0	0.779724	0.496	0.153	0	Alveolar fibroblasts	S100A1
0	0.776892	0.722	0.43	0	Alveolar fibroblasts	REV3L
0	0.768407	0.61	0.228	0	Alveolar fibroblasts	GULP1
0	0.755129	0.462	0.107	0	Alveolar fibroblasts	GNA14
0	0.750091	0.433	0.05	0	Alveolar fibroblasts	WDR86
0	0.747416	0.473	0.096	0	Alveolar fibroblasts	TSHZ2
0	0.745639	0.611	0.266	0	Alveolar fibroblasts	TNS1
0	0.727495	0.444	0.059	0	Alveolar fibroblasts	TNFRSF19
0	0.723324	0.459	0.088	0	Alveolar fibroblasts	AGMO
0	0.716106	0.355	0.023	0	Alveolar fibroblasts	ADAMTS17
0	0.713041	0.686	0.307	0	Alveolar fibroblasts	PREX2
0	0.711614	0.498	0.138	0	Alveolar fibroblasts	LAMC1
0	0.706907	0.686	0.362	0	Alveolar fibroblasts	PALM2AKAP2
0	0.706688	0.481	0.082	0	Alveolar fibroblasts	PHEX
0	0.701309	0.374	0.089	0	Alveolar fibroblasts	PCSK5
0	0.69972	0.342	0.045	0	Alveolar fibroblasts	C6
0	0.697904	0.883	0.72	0	Alveolar fibroblasts	SEPTIN7
0	0.692761	0.443	0.08	0	Alveolar fibroblasts	MMP2
0	0.692649	0.583	0.288	0	Alveolar fibroblasts	HSD17B10
0	0.690394	0.566	0.197	0	Alveolar fibroblasts	GHR
0	0.688605	0.859	0.545	0	Alveolar fibroblasts	RBMS3
0	0.68273	0.297	0.041	0	Alveolar fibroblasts	SPON1
0	0.680933	0.381	0.097	0	Alveolar fibroblasts	PDZRN3
0	0.679564	0.397	0.072	0	Alveolar fibroblasts	SDK1
0	0.677563	0.405	0.078	0	Alveolar fibroblasts	ENSCAFG00000048858
0	0.673838	0.54	0.14	0	Alveolar fibroblasts	SGIP1
0	0.673247	0.411	0.098	0	Alveolar fibroblasts	NHSL2
0	0.6711	0.517	0.187	0	Alveolar fibroblasts	SRGAP1
0	0.66812	0.326	0.071	0	Alveolar fibroblasts	KCTD16
0	0.665183	0.552	0.235	0	Alveolar fibroblasts	MEIS1
0	0.664742	0.571	0.26	0	Alveolar fibroblasts	JMJD6
0	0.660905	0.485	0.209	0	Alveolar fibroblasts	LRP6
0	0.657694	0.375	0.086	0	Alveolar fibroblasts	C1QTNF7
0	0.655886	0.513	0.199	0	Alveolar fibroblasts	PHACTR1
0	0.652306	0.534	0.186	0	Alveolar fibroblasts	SPATS2L
0	0.649471	0.482	0.174	0	Alveolar fibroblasts	KDELR3
0	0.628645	0.437	0.081	0	Alveolar fibroblasts	EGFR
0	0.628476	0.618	0.243	0	Alveolar fibroblasts	ASPH
0	0.625307	0.407	0.075	0	Alveolar fibroblasts	MMP23
0	0.624241	0.492	0.136	0	Alveolar fibroblasts	VEGFC
0	0.623197	0.588	0.227	0	Alveolar fibroblasts	AKAP12
0	0.622336	0.548	0.235	0	Alveolar fibroblasts	AP1S2
0	0.619653	0.351	0.03	0	Alveolar fibroblasts	GFRA1
0	0.618716	0.585	0.281	0	Alveolar fibroblasts	AIG1
0	0.615189	0.425	0.101	0	Alveolar fibroblasts	EFEMP2
0	0.615144	0.329	0.088	0	Alveolar fibroblasts	ERBB4
0	0.614937	0.342	0.05	0	Alveolar fibroblasts	THSD7A
0	0.611287	0.581	0.279	0	Alveolar fibroblasts	MCFD2
0	0.611269	0.819	0.484	0	Alveolar fibroblasts	TIMP3
0	0.599831	0.448	0.177	0	Alveolar fibroblasts	TES
0	0.599323	0.46	0.125	0	Alveolar fibroblasts	FOXP2
0	0.597544	0.379	0.067	0	Alveolar fibroblasts	PDE1C
0	0.596968	0.601	0.306	0	Alveolar fibroblasts	NBEAL1
0	0.595851	0.426	0.145	0	Alveolar fibroblasts	DYNC2H1
0	0.591128	0.445	0.146	0	Alveolar fibroblasts	TNIK
0	0.58861	0.377	0.05	0	Alveolar fibroblasts	TST
0	0.588601	0.544	0.265	0	Alveolar fibroblasts	TSPAN3
0	0.587811	0.44	0.15	0	Alveolar fibroblasts	TGFBR3
0	0.586317	0.481	0.149	0	Alveolar fibroblasts	NR2F2
0	0.583802	0.476	0.112	0	Alveolar fibroblasts	C1R
0	0.579175	0.573	0.252	0	Alveolar fibroblasts	MAGI1
0	0.577868	0.46	0.145	0	Alveolar fibroblasts	SNTB1
0	0.574721	0.347	0.068	0	Alveolar fibroblasts	TSPAN5
0	0.573054	0.471	0.112	0	Alveolar fibroblasts	IL33
0	0.572473	0.356	0.084	0	Alveolar fibroblasts	SEMA5A
0	0.57187	0.734	0.402	0	Alveolar fibroblasts	NFIB
0	0.570305	0.329	0.038	0	Alveolar fibroblasts	CHRDL1
0	0.562323	0.411	0.154	0	Alveolar fibroblasts	COPZ2
0	0.562033	0.545	0.116	0	Alveolar fibroblasts	DES
0	0.561222	0.544	0.146	0	Alveolar fibroblasts	C1S
0	0.561026	0.414	0.093	0	Alveolar fibroblasts	DDR2
0	0.552498	0.344	0.06	0	Alveolar fibroblasts	SGCD
0	0.548943	0.446	0.166	0	Alveolar fibroblasts	MYO1D
0	0.543786	0.364	0.068	0	Alveolar fibroblasts	PLEKHH2
0	0.543083	0.376	0.06	0	Alveolar fibroblasts	PEG3
0	0.530265	0.272	0.053	0	Alveolar fibroblasts	PXDNL
0	0.524871	0.415	0.142	0	Alveolar fibroblasts	ANTXR1
0	0.51781	0.369	0.063	0	Alveolar fibroblasts	EDNRA
0	0.51602	0.342	0.043	0	Alveolar fibroblasts	TPC3
0	0.515636	0.286	0.061	0	Alveolar fibroblasts	ENSCAFG00000049790
0	0.514138	0.509	0.207	0	Alveolar fibroblasts	ROBO1
0	0.507246	0.382	0.115	0	Alveolar fibroblasts	P4HA2
0	0.506154	0.344	0.115	0	Alveolar fibroblasts	POT1
0	0.504345	0.344	0.039	0	Alveolar fibroblasts	LIPG
0	0.498606	0.34	0.089	0	Alveolar fibroblasts	MFAP2
0	0.49415	0.324	0.037	0	Alveolar fibroblasts	FMO3
0	0.493989	0.294	0.052	0	Alveolar fibroblasts	ISM1
0	0.492617	0.327	0.037	0	Alveolar fibroblasts	TMEM119
0	0.491993	0.386	0.133	0	Alveolar fibroblasts	RFTN2
0	0.486569	0.329	0.027	0	Alveolar fibroblasts	COL13A1
0	0.481715	0.35	0.075	0	Alveolar fibroblasts	ETV1
0	0.480493	0.391	0.135	0	Alveolar fibroblasts	PPIP5K2
0	0.479616	0.294	0.039	0	Alveolar fibroblasts	LPAR1
0	0.472588	0.301	0.067	0	Alveolar fibroblasts	TNC
0	0.462065	0.422	0.111	0	Alveolar fibroblasts	COL1A1
0	0.461985	0.346	0.083	0	Alveolar fibroblasts	CYP27A1
0	0.461739	0.268	0.053	0	Alveolar fibroblasts	PLCXD3
0	0.461514	0.311	0.075	0	Alveolar fibroblasts	CRYL1
0	0.461395	0.493	0.199	0	Alveolar fibroblasts	WFDC1
0	0.461169	0.362	0.115	0	Alveolar fibroblasts	COL14A1
0	0.458514	0.299	0.037	0	Alveolar fibroblasts	PTH1R
0	0.45609	0.346	0.061	0	Alveolar fibroblasts	STON1
0	0.455946	0.272	0.052	0	Alveolar fibroblasts	COL6A6
0	0.442309	0.299	0.027	0	Alveolar fibroblasts	PDGFRA
0	0.438829	0.401	0.131	0	Alveolar fibroblasts	TBX2
0	0.436901	0.317	0.06	0	Alveolar fibroblasts	BMP5
0	0.436262	0.294	0.05	0	Alveolar fibroblasts	ADAMTS2
0	0.435894	0.36	0.105	0	Alveolar fibroblasts	GYG1
0	0.434056	0.447	0.174	0	Alveolar fibroblasts	PTPN13
0	0.431022	0.305	0.065	0	Alveolar fibroblasts	PRDM6
0	0.429155	0.466	0.154	0	Alveolar fibroblasts	MGST1
0	0.425055	0.284	0.042	0	Alveolar fibroblasts	GFPT2
0	0.422676	0.322	0.085	0	Alveolar fibroblasts	OLFML1
0	0.420236	0.31	0.056	0	Alveolar fibroblasts	COL16A1
0	0.419312	0.308	0.055	0	Alveolar fibroblasts	NDNF
0	0.419062	0.388	0.116	0	Alveolar fibroblasts	TRABD2B
0	0.418638	0.306	0.074	0	Alveolar fibroblasts	PLOD2
0	0.41831	0.263	0.02	0	Alveolar fibroblasts	AKAP5
0	0.416669	0.275	0.051	0	Alveolar fibroblasts	PLCE1
0	0.412813	0.293	0.054	0	Alveolar fibroblasts	EMID1
0	0.409069	0.311	0.069	0	Alveolar fibroblasts	CENPP
0	0.40866	0.307	0.056	0	Alveolar fibroblasts	SPG21
0	0.407048	0.28	0.069	0	Alveolar fibroblasts	CABLES1
0	0.406968	0.323	0.078	0	Alveolar fibroblasts	EPB41L3
0	0.404702	0.328	0.092	0	Alveolar fibroblasts	SAMHD1
0	0.396289	0.288	0.061	0	Alveolar fibroblasts	ENSCAFG00000000701
0	0.387629	0.343	0.11	0	Alveolar fibroblasts	HADH
0	0.387159	0.367	0.106	0	Alveolar fibroblasts	ABCC9
0	0.385842	0.299	0.079	0	Alveolar fibroblasts	ZNF462
0	0.384987	0.291	0.054	0	Alveolar fibroblasts	CHPF
0	0.383044	0.269	0.034	0	Alveolar fibroblasts	GATA5
0	0.382802	0.943	0.564	0	Alveolar fibroblasts	SPARCL1
0	0.381871	0.272	0.045	0	Alveolar fibroblasts	TMEM132C
0	0.38053	0.351	0.109	0	Alveolar fibroblasts	BICC1
0	0.360739	0.305	0.059	0	Alveolar fibroblasts	FOXF2
0	0.355895	0.265	0.042	0	Alveolar fibroblasts	NOL3
0	0.350642	0.25	0.06	0	Alveolar fibroblasts	ADCY2
0	0.343596	0.289	0.07	0	Alveolar fibroblasts	MSANTD3-TMEFF1
0	0.338949	0.262	0.057	0	Alveolar fibroblasts	C1QTNF2
0	0.338252	0.286	0.07	0	Alveolar fibroblasts	LUM
0	0.333714	0.519	0.176	0	Alveolar fibroblasts	MYL9
0	0.31213	0.668	0.214	0	Alveolar fibroblasts	IGFBP6
0	0.291892	0.25	0.054	0	Alveolar fibroblasts	REM1
3.09583e-305	0.589529	0.517	0.239	4.70319e-301	Alveolar fibroblasts	AGAP1
6.25464e-300	0.327486	0.284	0.082	9.50205e-296	Alveolar fibroblasts	FHOD1
3.69512e-299	0.296607	0.299	0.085	5.61363e-295	Alveolar fibroblasts	PRRX1
2.00191e-298	0.422468	0.431	0.167	3.0413e-294	Alveolar fibroblasts	SELENOM
1.43937e-294	0.620918	0.562	0.301	2.18669e-290	Alveolar fibroblasts	PARK7
5.21144e-292	0.510732	0.531	0.259	7.91722e-288	Alveolar fibroblasts	SLC25A4
3.38126e-291	0.380065	0.337	0.114	5.13681e-287	Alveolar fibroblasts	H6PD
7.65395e-287	0.674555	0.617	0.335	1.16279e-282	Alveolar fibroblasts	AFF3
1.20401e-283	0.444906	0.371	0.138	1.82913e-279	Alveolar fibroblasts	TASP1
3.39903e-281	0.470742	0.438	0.187	5.16381e-277	Alveolar fibroblasts	ATP2C1
3.20902e-277	0.372979	0.39	0.145	4.87514e-273	Alveolar fibroblasts	LTBP1
1.55506e-274	0.725797	0.662	0.412	2.36245e-270	Alveolar fibroblasts	PEBP1
2.77081e-273	0.546179	0.515	0.243	4.20942e-269	Alveolar fibroblasts	ARHGAP6
8.69471e-273	0.425229	0.365	0.134	1.3209e-268	Alveolar fibroblasts	CARMIL1
1.01735e-270	0.336815	0.3	0.097	1.54555e-266	Alveolar fibroblasts	CBR3
1.40162e-270	0.426086	0.347	0.124	2.12934e-266	Alveolar fibroblasts	MOB3B
5.95289e-268	0.561811	0.5	0.237	9.04364e-264	Alveolar fibroblasts	ENSCAFG00000014028
3.77442e-267	0.27911	0.256	0.073	5.73411e-263	Alveolar fibroblasts	ENSCAFG00000023594
9.62371e-265	0.71472	0.673	0.403	1.46203e-260	Alveolar fibroblasts	ZBTB16
9.82633e-260	0.551991	0.479	0.24	1.49282e-255	Alveolar fibroblasts	ENSCAFG00000014444
2.30408e-258	0.728496	0.501	0.233	3.50036e-254	Alveolar fibroblasts	HMCN1
1.80001e-255	0.643934	0.984	0.953	2.73458e-251	Alveolar fibroblasts	S100A8
3.76815e-255	0.589271	0.807	0.553	5.72458e-251	Alveolar fibroblasts	APP
5.36089e-254	0.734649	0.561	0.306	8.14427e-250	Alveolar fibroblasts	FOXO3
5.35859e-251	0.626509	0.712	0.462	8.14077e-247	Alveolar fibroblasts	DPYSL2
5.39644e-249	0.316474	0.315	0.11	8.19826e-245	Alveolar fibroblasts	LRP1
2.22479e-247	0.360562	0.275	0.088	3.3799e-243	Alveolar fibroblasts	ENSCAFG00000005758
3.05962e-244	0.414505	0.39	0.163	4.64818e-240	Alveolar fibroblasts	MAOA
1.37059e-242	0.511946	0.493	0.248	2.0822e-238	Alveolar fibroblasts	EVA1B
2.22158e-242	0.349974	0.303	0.107	3.37503e-238	Alveolar fibroblasts	RNF144B
9.42146e-241	0.325545	0.268	0.085	1.43131e-236	Alveolar fibroblasts	CC2D2A
1.26732e-239	0.330441	0.271	0.089	1.92531e-235	Alveolar fibroblasts	SYNGR1
7.17905e-239	0.334433	0.302	0.106	1.09064e-234	Alveolar fibroblasts	MICAL3
1.17999e-234	0.40254	0.424	0.187	1.79264e-230	Alveolar fibroblasts	TEAD1
1.63029e-233	0.612789	0.536	0.282	2.47673e-229	Alveolar fibroblasts	ABLIM1
1.04801e-232	0.333672	0.271	0.09	1.59214e-228	Alveolar fibroblasts	PIR
1.7112e-232	0.470668	0.524	0.274	2.59965e-228	Alveolar fibroblasts	SEPTIN11
1.71395e-232	0.512659	0.583	0.314	2.60383e-228	Alveolar fibroblasts	LHFPL6
1.2612e-231	0.329668	0.339	0.13	1.91602e-227	Alveolar fibroblasts	RHOBTB3
4.21702e-231	0.512994	0.539	0.285	6.4065e-227	Alveolar fibroblasts	SMYD3
1.50676e-229	0.497374	0.282	0.097	2.28907e-225	Alveolar fibroblasts	CTNNA3
3.76278e-229	0.375717	0.387	0.167	5.71642e-225	Alveolar fibroblasts	TUBB6
1.28218e-227	0.380658	0.33	0.128	1.94789e-223	Alveolar fibroblasts	SLC40A1
7.40725e-223	0.543629	0.478	0.238	1.12531e-218	Alveolar fibroblasts	TMEM47
5.43649e-221	0.424486	0.38	0.164	8.25911e-217	Alveolar fibroblasts	USP53
6.29436e-220	0.417741	0.401	0.174	9.56239e-216	Alveolar fibroblasts	RFTN1
4.28934e-219	0.397533	0.778	0.511	6.51636e-215	Alveolar fibroblasts	ZEB2
6.95411e-217	0.398617	0.418	0.192	1.05647e-212	Alveolar fibroblasts	CDC42EP5
9.9887e-217	0.411727	0.428	0.2	1.51748e-212	Alveolar fibroblasts	NOTCH2
1.52651e-216	0.662237	0.391	0.175	2.31907e-212	Alveolar fibroblasts	COL5A2
1.76695e-215	0.377821	0.655	0.359	2.68435e-211	Alveolar fibroblasts	CADM1
2.5326e-211	0.467335	0.486	0.258	3.84752e-207	Alveolar fibroblasts	VKORC1
3.99614e-210	0.372683	0.337	0.137	6.07093e-206	Alveolar fibroblasts	CPED1
4.33286e-210	0.43132	0.462	0.228	6.58248e-206	Alveolar fibroblasts	GRK5
5.72888e-209	0.302583	0.251	0.083	8.70332e-205	Alveolar fibroblasts	COL21A1
9.14303e-208	0.38792	0.442	0.214	1.38901e-203	Alveolar fibroblasts	RCN1
4.60083e-207	0.479781	0.577	0.315	6.98957e-203	Alveolar fibroblasts	ARHGAP24
7.46442e-207	0.362144	0.351	0.146	1.13399e-202	Alveolar fibroblasts	ABLIM3
1.38619e-204	0.341663	0.326	0.134	2.1059e-200	Alveolar fibroblasts	YIF1B
1.93337e-204	0.331193	0.286	0.107	2.93718e-200	Alveolar fibroblasts	SSPN
4.83145e-203	0.329399	0.313	0.126	7.33994e-199	Alveolar fibroblasts	DTWD1
1.35353e-202	0.422927	0.407	0.196	2.05629e-198	Alveolar fibroblasts	ARSA
3.84519e-202	0.40578	0.45	0.227	5.84161e-198	Alveolar fibroblasts	ENSCAFG00000001149
1.28613e-199	0.337514	0.402	0.182	1.95389e-195	Alveolar fibroblasts	MAF
2.29923e-199	0.58841	0.74	0.517	3.493e-195	Alveolar fibroblasts	TTC28
4.79533e-199	0.340204	0.359	0.157	7.28506e-195	Alveolar fibroblasts	FAM114A1
5.87542e-196	0.402015	0.402	0.193	8.92594e-192	Alveolar fibroblasts	VEGFB
1.60743e-195	0.309758	0.261	0.094	2.44201e-191	Alveolar fibroblasts	AVEN
5.38224e-194	0.335538	0.319	0.133	8.1767e-190	Alveolar fibroblasts	CEP83
2.75191e-192	0.286062	0.298	0.118	4.1807e-188	Alveolar fibroblasts	FSTL1
2.24622e-191	0.472671	0.362	0.166	3.41245e-187	Alveolar fibroblasts	ENSCAFG00000044253
2.68581e-189	0.338198	0.683	0.402	4.08028e-185	Alveolar fibroblasts	METTL7A
6.89975e-188	0.76175	0.556	0.324	1.04821e-183	Alveolar fibroblasts	FKBP5
8.1988e-188	0.311687	0.3	0.12	1.24556e-183	Alveolar fibroblasts	EXTL3
8.91e-188	0.494599	0.527	0.302	1.35361e-183	Alveolar fibroblasts	VCL
2.7951e-187	0.377472	0.451	0.231	4.24632e-183	Alveolar fibroblasts	DAAM1
2.54364e-185	0.330054	0.376	0.174	3.8643e-181	Alveolar fibroblasts	PRNP
2.95448e-185	0.322514	0.337	0.145	4.48845e-181	Alveolar fibroblasts	MPDZ
1.20429e-184	0.475087	0.529	0.318	1.82956e-180	Alveolar fibroblasts	ISCU
1.08992e-183	0.333516	0.416	0.196	1.65581e-179	Alveolar fibroblasts	CACNA2D1
2.01109e-182	0.439522	0.422	0.216	3.05525e-178	Alveolar fibroblasts	ARRDC3
1.30251e-180	0.32918	0.411	0.199	1.97877e-176	Alveolar fibroblasts	KITLG
3.82459e-178	0.331625	0.287	0.115	5.81031e-174	Alveolar fibroblasts	RAPGEF4
1.07196e-177	0.428024	0.515	0.288	1.62852e-173	Alveolar fibroblasts	RBFOX2
3.40223e-177	0.355839	0.443	0.228	5.16867e-173	Alveolar fibroblasts	GNG12
6.62353e-175	0.425221	0.559	0.352	1.00625e-170	Alveolar fibroblasts	DNAJC3
2.67512e-174	0.288837	0.333	0.146	4.06404e-170	Alveolar fibroblasts	MBP
5.01206e-172	0.374164	0.458	0.246	7.61432e-168	Alveolar fibroblasts	FAM126A
1.1409e-171	0.356955	0.561	0.327	1.73326e-167	Alveolar fibroblasts	PLPP1
8.07194e-169	0.342519	0.375	0.186	1.22629e-164	Alveolar fibroblasts	MPST
5.31996e-166	0.569416	0.881	0.801	8.08209e-162	Alveolar fibroblasts	RABAC1
7.28783e-165	0.481154	0.582	0.364	1.10717e-160	Alveolar fibroblasts	EXT1
2.45056e-164	0.317776	0.318	0.144	3.72289e-160	Alveolar fibroblasts	ARL3
1.80726e-158	0.278513	0.295	0.129	2.74559e-154	Alveolar fibroblasts	ATP2B4
2.84439e-158	0.332118	0.286	0.12	4.3212e-154	Alveolar fibroblasts	HMGCLL1
3.05096e-158	0.3336	0.341	0.162	4.63502e-154	Alveolar fibroblasts	TFDP2
9.77839e-158	0.475881	0.612	0.392	1.48553e-153	Alveolar fibroblasts	NFIA
1.19191e-156	0.336978	0.47	0.259	1.81076e-152	Alveolar fibroblasts	MPRIP
1.37864e-154	0.268115	0.263	0.108	2.09443e-150	Alveolar fibroblasts	PEAK1
7.6821e-154	0.277442	0.339	0.159	1.16706e-149	Alveolar fibroblasts	PPFIBP1
2.89849e-152	0.337938	0.491	0.279	4.40339e-148	Alveolar fibroblasts	PARP8
4.73452e-152	0.262095	0.263	0.106	7.19268e-148	Alveolar fibroblasts	RARB
1.42066e-150	0.295314	0.459	0.245	2.15827e-146	Alveolar fibroblasts	SEPTIN4
1.95664e-150	0.286059	0.649	0.405	2.97253e-146	Alveolar fibroblasts	RBPMS
2.00063e-150	0.576325	0.695	0.498	3.03936e-146	Alveolar fibroblasts	MGLL
3.38129e-150	0.322244	0.312	0.147	5.13686e-146	Alveolar fibroblasts	COMTD1
3.8289e-149	0.485036	0.426	0.24	5.81687e-145	Alveolar fibroblasts	USP25
2.14909e-148	0.339292	0.344	0.168	3.26489e-144	Alveolar fibroblasts	ACER3
8.6844e-146	0.257741	0.267	0.114	1.31933e-141	Alveolar fibroblasts	IFT43
9.27499e-146	0.302837	0.348	0.173	1.40906e-141	Alveolar fibroblasts	SULT1C4
1.98572e-145	0.341484	0.332	0.159	3.01671e-141	Alveolar fibroblasts	GAB1
2.13493e-145	0.325774	0.336	0.166	3.24338e-141	Alveolar fibroblasts	ENSCAFG00000032662
9.37288e-145	0.359531	0.428	0.241	1.42393e-140	Alveolar fibroblasts	PAFAH1B3
1.87457e-144	0.468564	0.623	0.418	2.84784e-140	Alveolar fibroblasts	ZBTB20
7.64188e-144	0.288745	0.299	0.138	1.16095e-139	Alveolar fibroblasts	CKAP4
8.99126e-141	0.361854	0.451	0.263	1.36595e-136	Alveolar fibroblasts	ARHGAP12
3.29937e-140	0.31083	0.374	0.197	5.0124e-136	Alveolar fibroblasts	LEPROT
6.38655e-138	0.339654	0.452	0.265	9.70245e-134	Alveolar fibroblasts	IKBIP
1.14147e-136	0.327446	0.357	0.187	1.73412e-132	Alveolar fibroblasts	ESF1
5.59989e-134	0.277349	0.422	0.229	8.50736e-130	Alveolar fibroblasts	MAP4K3
6.05675e-134	0.332216	0.313	0.152	9.20141e-130	Alveolar fibroblasts	SAMD4A
2.68919e-133	0.284389	0.304	0.145	4.08541e-129	Alveolar fibroblasts	CPQ
7.17373e-133	0.397968	0.592	0.393	1.08983e-128	Alveolar fibroblasts	SBF2
8.0404e-133	0.276978	0.284	0.132	1.2215e-128	Alveolar fibroblasts	NT5C2
2.4449e-130	0.290792	0.408	0.22	3.71429e-126	Alveolar fibroblasts	SH3D19
7.02569e-130	0.406825	0.728	0.549	1.06734e-125	Alveolar fibroblasts	ELMO1
1.91261e-126	0.379966	0.52	0.328	2.90564e-122	Alveolar fibroblasts	S100A13
2.97441e-126	0.313602	0.353	0.192	4.51872e-122	Alveolar fibroblasts	DRAP1
4.9362e-126	0.279961	0.363	0.194	7.49907e-122	Alveolar fibroblasts	CD302
2.7592e-125	0.319296	0.379	0.213	4.19178e-121	Alveolar fibroblasts	HDLBP
3.52717e-125	0.408973	0.655	0.472	5.35848e-121	Alveolar fibroblasts	NR3C1
5.5645e-125	0.255878	0.262	0.118	8.45359e-121	Alveolar fibroblasts	UST
7.20682e-125	0.388044	0.476	0.28	1.09486e-120	Alveolar fibroblasts	AUTS2
1.52584e-124	0.32363	0.51	0.303	2.31805e-120	Alveolar fibroblasts	SASH1
1.66154e-124	0.404424	0.547	0.379	2.52421e-120	Alveolar fibroblasts	FKBP2
2.38431e-124	0.294316	0.327	0.168	3.62224e-120	Alveolar fibroblasts	UBL3
2.71289e-123	0.252676	0.275	0.128	4.12143e-119	Alveolar fibroblasts	ACP5
1.41687e-122	0.258732	0.252	0.114	2.15251e-118	Alveolar fibroblasts	NR2C2
1.86383e-122	0.283789	0.322	0.166	2.83153e-118	Alveolar fibroblasts	ENSCAFG00000029004
4.04781e-120	0.337366	0.55	0.347	6.14943e-116	Alveolar fibroblasts	SLC8A1
1.30625e-119	0.335487	0.515	0.318	1.98445e-115	Alveolar fibroblasts	IGF1R
1.60863e-117	0.284602	0.253	0.118	2.44383e-113	Alveolar fibroblasts	COX7A1
9.78531e-117	0.343712	0.33	0.174	1.48658e-112	Alveolar fibroblasts	LOXL1
6.78653e-116	0.301508	0.495	0.307	1.03101e-111	Alveolar fibroblasts	WLS
1.18486e-114	0.337698	0.569	0.37	1.80004e-110	Alveolar fibroblasts	PARD3
3.87013e-113	0.274727	0.355	0.194	5.8795e-109	Alveolar fibroblasts	GBE1
4.08878e-110	0.348171	0.497	0.335	6.21168e-106	Alveolar fibroblasts	NDUFB9
1.18763e-109	0.404522	0.489	0.313	1.80425e-105	Alveolar fibroblasts	MBNL2
2.43176e-108	0.271982	0.343	0.187	3.69434e-104	Alveolar fibroblasts	PIK3CA
5.67968e-108	0.25443	0.298	0.153	8.62857e-104	Alveolar fibroblasts	SH3BGRL
1.26857e-107	0.271133	0.432	0.258	1.92721e-103	Alveolar fibroblasts	LAP3
1.31642e-107	0.261846	0.287	0.145	1.9999e-103	Alveolar fibroblasts	ENAH
1.42133e-107	0.267883	0.381	0.216	2.15928e-103	Alveolar fibroblasts	YAP1
1.23951e-106	0.473875	0.78	0.668	1.88307e-102	Alveolar fibroblasts	ENSCAFG00000008336
1.77858e-106	0.304774	0.429	0.266	2.70203e-102	Alveolar fibroblasts	CDC5L
3.14715e-106	0.26899	0.296	0.156	4.78115e-102	Alveolar fibroblasts	CYB5A
1.78737e-104	0.278282	0.337	0.188	2.71538e-100	Alveolar fibroblasts	TWSG1
5.94844e-104	0.259797	0.263	0.131	9.03687e-100	Alveolar fibroblasts	TMEM64
1.08222e-101	0.250064	0.304	0.162	1.6441e-97	Alveolar fibroblasts	NBAS
2.91539e-101	0.411322	0.549	0.402	4.42905e-97	Alveolar fibroblasts	PHPT1
4.1668e-100	0.254593	0.33	0.184	6.3302e-96	Alveolar fibroblasts	ARL5A
1.42145e-99	0.388752	0.589	0.436	2.15947e-95	Alveolar fibroblasts	NUCB2
8.32321e-98	0.342375	0.547	0.362	1.26446e-93	Alveolar fibroblasts	RAPGEF5
3.29929e-97	0.300239	0.441	0.275	5.01228e-93	Alveolar fibroblasts	SSBP2
4.41402e-97	0.293018	0.434	0.274	6.70578e-93	Alveolar fibroblasts	EXOC2
1.75232e-96	0.300282	0.432	0.281	2.66213e-92	Alveolar fibroblasts	FDX1
1.8699e-96	0.254	0.368	0.216	2.84075e-92	Alveolar fibroblasts	STT3B
4.18964e-90	0.429814	0.653	0.513	6.3649e-86	Alveolar fibroblasts	MED13L
2.38441e-89	0.257887	0.322	0.18	3.62239e-85	Alveolar fibroblasts	SYN3
2.49532e-89	0.285844	0.465	0.301	3.79089e-85	Alveolar fibroblasts	SERPINH1
3.34131e-89	0.25919	0.303	0.172	5.07611e-85	Alveolar fibroblasts	PDCL3
2.24167e-88	0.325765	0.51	0.347	3.40554e-84	Alveolar fibroblasts	TXNIP
2.88396e-88	0.305675	0.513	0.355	4.38132e-84	Alveolar fibroblasts	MAP4
5.31634e-87	0.275751	0.412	0.259	8.07658e-83	Alveolar fibroblasts	PRDX2
1.09218e-85	0.25714	0.353	0.212	1.65924e-81	Alveolar fibroblasts	TUSC3
6.76023e-85	0.316875	0.451	0.306	1.02701e-80	Alveolar fibroblasts	ENSCAFG00000043522
1.62159e-81	0.412029	0.533	0.404	2.46352e-77	Alveolar fibroblasts	KIF5B
3.48273e-81	0.266475	0.308	0.18	5.29096e-77	Alveolar fibroblasts	RASSF2
1.12841e-79	0.488054	0.375	0.239	1.71428e-75	Alveolar fibroblasts	FMO2
1.74212e-77	0.300456	0.461	0.322	2.64662e-73	Alveolar fibroblasts	CHCHD10
3.42256e-77	0.345745	0.465	0.318	5.19956e-73	Alveolar fibroblasts	ENSCAFG00000003299
1.4305e-76	0.281421	0.608	0.469	2.17321e-72	Alveolar fibroblasts	PDIA3
2.84175e-76	0.255113	0.495	0.337	4.31719e-72	Alveolar fibroblasts	CD151
4.56485e-75	0.329894	0.644	0.526	6.93492e-71	Alveolar fibroblasts	SOD1
8.27358e-72	0.27092	0.386	0.259	1.25692e-67	Alveolar fibroblasts	ENSCAFG00000014991
3.66556e-70	0.261926	0.39	0.252	5.56872e-66	Alveolar fibroblasts	PSD3
1.31934e-69	0.308748	0.524	0.388	2.00435e-65	Alveolar fibroblasts	ANKRD44
1.59757e-65	0.285243	0.886	0.83	2.42703e-61	Alveolar fibroblasts	CSNK1G1
4.07873e-65	0.266683	0.52	0.395	6.1964e-61	Alveolar fibroblasts	ENSCAFG00000004842
1.96718e-60	0.277795	0.506	0.387	2.98854e-56	Alveolar fibroblasts	ENSCAFG00000000118
2.34055e-60	0.292083	0.485	0.365	3.55576e-56	Alveolar fibroblasts	UQCR10
9.1166e-60	0.324518	0.683	0.597	1.38499e-55	Alveolar fibroblasts	SSR3
9.85762e-60	0.273286	0.448	0.325	1.49757e-55	Alveolar fibroblasts	HOMER2
1.01373e-57	0.255313	0.523	0.406	1.54006e-53	Alveolar fibroblasts	HERPUD1
2.25304e-57	0.267903	0.407	0.289	3.42282e-53	Alveolar fibroblasts	ENSCAFG00000002646
7.57593e-56	0.251929	0.5	0.382	1.15094e-51	Alveolar fibroblasts	DDX24
7.78067e-54	0.380772	0.872	0.815	1.18204e-49	Alveolar fibroblasts	ENSCAFG00000037735
6.87608e-52	0.254454	0.716	0.588	1.04461e-47	Alveolar fibroblasts	LMNA
2.07163e-51	0.300507	0.585	0.49	3.14722e-47	Alveolar fibroblasts	FIS1
2.99885e-49	0.310985	0.47	0.355	4.55586e-45	Alveolar fibroblasts	AFF1
6.50557e-49	0.273902	0.492	0.388	9.88326e-45	Alveolar fibroblasts	MANF
2.54272e-48	0.271747	0.703	0.62	3.86289e-44	Alveolar fibroblasts	NUCKS1
7.01218e-43	0.285427	0.625	0.539	1.06529e-38	Alveolar fibroblasts	ENSCAFG00000031588
4.59474e-38	0.276885	0.683	0.622	6.98032e-34	Alveolar fibroblasts	KRTCAP2
2.07953e-35	0.51365	0.544	0.463	3.15922e-31	Alveolar fibroblasts	ENSCAFG00000042696
6.83532e-31	0.313184	0.689	0.65	1.03842e-26	Alveolar fibroblasts	PFDN5
1.4966e-24	0.269913	0.968	0.969	2.27363e-20	Alveolar fibroblasts	RPS23
1.66645e-20	0.266283	0.964	0.965	2.53167e-16	Alveolar fibroblasts	RPL21
1.82188e-20	0.283461	0.926	0.925	2.7678e-16	Alveolar fibroblasts	MYO7A
3.14895e-11	0.251892	0.93	0.926	4.78388e-07	Alveolar fibroblasts	RPL10A

## Sheet: Alveolar type 1 cells
p_val	avg_log2FC	pct.1	pct.2	p_val_adj	cluster	gene
0	2.63162	0.829	0.013	0	Alveolar type 1	RTKN2
0	2.51214	0.986	0.044	0	Alveolar type 1	SUSD2
0	2.45016	0.743	0.012	0	Alveolar type 1	SEMA3E
0	1.7174	0.914	0.027	0	Alveolar type 1	GPRC5A
0	1.66317	0.714	0.022	0	Alveolar type 1	CYP2B6
0	1.55566	0.529	0.009	0	Alveolar type 1	CYP4B1
0	1.54599	0.771	0.025	0	Alveolar type 1	VEPH1
0	1.54355	0.543	0.004	0	Alveolar type 1	SLC1A1
0	1.35149	0.714	0.023	0	Alveolar type 1	EXPH5
0	1.20261	0.4	0.005	0	Alveolar type 1	COL4A4
0	1.08475	0.614	0.01	0	Alveolar type 1	ENSCAFG00000019801
0	0.900237	0.343	0.002	0	Alveolar type 1	HS3ST5
0	0.857329	0.586	0.014	0	Alveolar type 1	SEC14L4
0	0.711261	0.3	0.003	0	Alveolar type 1	PGAM2
0	0.674965	0.5	0.01	0	Alveolar type 1	RAB17
0	0.577988	0.386	0.004	0	Alveolar type 1	SLC39A4
0	0.556997	0.3	0	0	Alveolar type 1	COL4A3
0	0.551339	0.257	0.002	0	Alveolar type 1	LRP2
0	0.494963	0.286	0.003	0	Alveolar type 1	MLIP
0	0.455294	0.257	0	0	Alveolar type 1	EDN3
1.70074e-299	0.37384	0.271	0.003	2.58377e-295	Alveolar type 1	ENSCAFG00000030158
2.86342e-297	2.63897	0.986	0.048	4.35011e-293	Alveolar type 1	CLDN18
4.14543e-253	0.690293	0.514	0.014	6.29774e-249	Alveolar type 1	MREG
7.07177e-250	1.30087	0.871	0.043	1.07434e-245	Alveolar type 1	ENSCAFG00000016500
1.11072e-248	0.814803	0.5	0.014	1.6874e-244	Alveolar type 1	TINAG
6.91901e-245	1.72585	0.857	0.043	1.05114e-240	Alveolar type 1	FXYD3
1.23482e-244	1.46325	0.814	0.038	1.87594e-240	Alveolar type 1	PLS1
7.54745e-243	0.531246	0.386	0.008	1.14661e-238	Alveolar type 1	CGN
3.02789e-242	2.76893	1	0.06	4.59997e-238	Alveolar type 1	CLIC3
1.53276e-238	1.46812	0.743	0.033	2.32858e-234	Alveolar type 1	MAP4K1
4.9689e-235	1.72697	0.829	0.04	7.54875e-231	Alveolar type 1	ITGB6
7.58159e-231	1.65248	0.929	0.053	1.1518e-226	Alveolar type 1	ENSCAFG00000023230
1.13482e-227	4.4971	0.986	0.067	1.72402e-223	Alveolar type 1	AGER
4.91117e-220	0.606084	0.4	0.01	7.46104e-216	Alveolar type 1	DSCAML1
8.54245e-205	1.23494	0.771	0.04	1.29777e-200	Alveolar type 1	WWC1
8.181e-201	1.20003	0.671	0.032	1.24286e-196	Alveolar type 1	S100A14
7.09255e-199	1.63502	0.886	0.057	1.0775e-194	Alveolar type 1	LAMA3
8.38445e-199	1.01448	0.586	0.024	1.27377e-194	Alveolar type 1	ZNF365
2.53886e-198	0.62757	0.471	0.015	3.85704e-194	Alveolar type 1	MAL2
3.80374e-188	3.21548	1	0.086	5.77864e-184	Alveolar type 1	LMO7
1.56042e-186	3.77567	0.986	0.083	2.3706e-182	Alveolar type 1	CES5A
1.14277e-185	0.694912	0.529	0.021	1.7361e-181	Alveolar type 1	AP1M2
1.97196e-183	0.703379	0.443	0.014	2.9958e-179	Alveolar type 1	SCNN1B
1.0914e-180	1.06178	0.557	0.024	1.65806e-176	Alveolar type 1	SDR16C5
2.98438e-180	0.459717	0.314	0.007	4.53388e-176	Alveolar type 1	CDCP1
5.93009e-180	0.6233	0.471	0.017	9.00899e-176	Alveolar type 1	IRX2
9.82457e-177	1.10191	0.643	0.032	1.49255e-172	Alveolar type 1	DSC1
2.64506e-176	0.874084	0.514	0.021	4.01838e-172	Alveolar type 1	GRAMD2A
3.9954e-176	0.794196	0.471	0.017	6.06982e-172	Alveolar type 1	VWA2
3.50449e-174	1.72679	0.771	0.047	5.32403e-170	Alveolar type 1	PLA2G1B
1.43383e-167	3.26386	0.957	0.085	2.17828e-163	Alveolar type 1	ENSCAFG00000007293
1.09361e-165	1.45409	0.814	0.056	1.66142e-161	Alveolar type 1	CDH1
1.98789e-165	0.799439	0.529	0.023	3.02001e-161	Alveolar type 1	TMOD1
4.18462e-162	1.57618	0.857	0.064	6.35728e-158	Alveolar type 1	PATJ
2.89529e-161	0.83675	0.571	0.028	4.39852e-157	Alveolar type 1	PERP
1.01116e-160	1.29732	0.771	0.052	1.53615e-156	Alveolar type 1	CLDN7
4.5965e-158	2.11644	0.943	0.088	6.983e-154	Alveolar type 1	RAB11FIP1
3.14094e-155	2.98648	1	0.096	4.77171e-151	Alveolar type 1	KRT14
2.48608e-153	0.587785	0.414	0.015	3.77685e-149	Alveolar type 1	ARHGAP8
4.30081e-151	1.60597	0.814	0.063	6.53379e-147	Alveolar type 1	CAB39L
9.06725e-151	0.702947	0.5	0.023	1.3775e-146	Alveolar type 1	SERINC2
1.19849e-148	1.91555	0.929	0.086	1.82074e-144	Alveolar type 1	C9H17orf58
2.41874e-146	1.96255	0.886	0.081	3.67455e-142	Alveolar type 1	SCD5
2.59393e-146	2.01615	0.957	0.098	3.94069e-142	Alveolar type 1	CXADR
1.07054e-144	1.55413	0.7	0.046	1.62637e-140	Alveolar type 1	ZNF385B
6.80091e-144	1.35812	0.9	0.081	1.03319e-139	Alveolar type 1	MYH14
2.45053e-142	2.7989	0.986	0.102	3.72284e-138	Alveolar type 1	KRT3
8.12883e-142	1.93985	0.886	0.08	1.23493e-137	Alveolar type 1	ALDH1A1
4.39049e-138	0.690885	0.5	0.025	6.67003e-134	Alveolar type 1	LSR
9.30818e-135	0.556942	0.429	0.019	1.4141e-130	Alveolar type 1	SMIM1
1.07962e-134	1.35566	0.743	0.057	1.64015e-130	Alveolar type 1	FMN2
1.09894e-133	3.25562	0.957	0.112	1.6695e-129	Alveolar type 1	HOPX
6.89292e-128	1.85891	0.871	0.084	1.04717e-123	Alveolar type 1	PCDH7
9.44357e-128	1.32267	0.6	0.039	1.43467e-123	Alveolar type 1	ENSCAFG00000001675
8.19552e-125	1.35846	0.757	0.066	1.24506e-120	Alveolar type 1	EPB41L5
7.60691e-124	0.510822	0.3	0.01	1.15564e-119	Alveolar type 1	ENSCAFG00000032158
8.98235e-121	2.37428	0.957	0.121	1.3646e-116	Alveolar type 1	CLIC2
9.13971e-117	1.27713	0.771	0.073	1.3885e-112	Alveolar type 1	ALDH5A1
4.40984e-113	0.824261	0.571	0.039	6.69943e-109	Alveolar type 1	FZD2
1.37884e-112	0.870845	0.557	0.037	2.09474e-108	Alveolar type 1	IRX5
4.44056e-110	1.07791	0.657	0.054	6.74609e-106	Alveolar type 1	SCNN1A
3.27374e-109	0.660011	0.514	0.033	4.97346e-105	Alveolar type 1	PTPRF
3.38649e-109	0.659693	0.457	0.026	5.14475e-105	Alveolar type 1	SH3YL1
3.32038e-107	0.495923	0.3	0.011	5.04432e-103	Alveolar type 1	PRSS8
4.34289e-107	1.09457	0.786	0.074	6.59772e-103	Alveolar type 1	F3
6.78249e-106	1.05105	0.571	0.041	1.0304e-101	Alveolar type 1	ENSCAFG00000023855
9.33714e-104	1.68596	0.829	0.097	1.4185e-99	Alveolar type 1	NDRG2
1.51568e-103	1.03472	0.686	0.062	2.30262e-99	Alveolar type 1	TMEM238
1.82456e-103	0.906502	0.571	0.043	2.77188e-99	Alveolar type 1	PDIA2
1.40372e-102	0.703579	0.457	0.027	2.13253e-98	Alveolar type 1	MUC20
4.33816e-98	1.47402	0.8	0.094	6.59053e-94	Alveolar type 1	COBL
5.06892e-94	0.683351	0.486	0.034	7.70071e-90	Alveolar type 1	SNX27
1.73797e-92	0.717196	0.457	0.031	2.64032e-88	Alveolar type 1	PLPP2
3.21526e-92	1.45647	0.7	0.071	4.88462e-88	Alveolar type 1	SLC22A23
3.60657e-92	1.46946	0.457	0.031	5.4791e-88	Alveolar type 1	CAPS
5.30672e-92	0.620312	0.4	0.024	8.06197e-88	Alveolar type 1	DSP
2.11491e-91	0.806865	0.543	0.044	3.21298e-87	Alveolar type 1	ANKRD29
2.43679e-90	0.664477	0.5	0.037	3.70197e-86	Alveolar type 1	FAM189A2
3.21664e-89	1.20739	0.729	0.08	4.88672e-85	Alveolar type 1	COL12A1
7.68058e-89	1.69256	0.8	0.104	1.16683e-84	Alveolar type 1	ARHGEF26
9.50166e-89	1.53846	0.843	0.107	1.44349e-84	Alveolar type 1	COL8A1
1.6957e-87	1.2575	0.671	0.071	2.5761e-83	Alveolar type 1	GPM6A
1.95727e-87	0.933321	0.614	0.058	2.97349e-83	Alveolar type 1	SCEL
1.01243e-86	4.376	1	0.224	1.53809e-82	Alveolar type 1	TSPAN8
2.09349e-86	0.774895	0.557	0.049	3.18043e-82	Alveolar type 1	REPS2
6.82485e-85	0.927301	0.614	0.06	1.03683e-80	Alveolar type 1	EPCAM
5.92693e-84	0.835765	0.429	0.03	9.00419e-80	Alveolar type 1	TMEM229A
2.7517e-82	0.426094	0.329	0.018	4.18038e-78	Alveolar type 1	DSG2
7.83708e-79	0.949384	0.571	0.055	1.19061e-74	Alveolar type 1	KLF5
1.29371e-77	0.629467	0.386	0.026	1.96541e-73	Alveolar type 1	BMP7
9.13182e-77	0.404158	0.271	0.013	1.38731e-72	Alveolar type 1	CRB3
2.58438e-76	0.426256	0.314	0.018	3.9262e-72	Alveolar type 1	PLCXD2
7.69653e-74	1.90244	0.686	0.083	1.16926e-69	Alveolar type 1	ENSCAFG00000049417
2.44172e-73	0.614219	0.4	0.029	3.70947e-69	Alveolar type 1	GRHL2
2.16712e-71	1.3783	0.629	0.071	3.29229e-67	Alveolar type 1	ANK3
4.22845e-71	1.35336	0.786	0.119	6.42386e-67	Alveolar type 1	VEGFA
2.08076e-70	0.585037	0.429	0.035	3.1611e-66	Alveolar type 1	NECTIN3
3.64557e-70	1.21932	0.843	0.14	5.53836e-66	Alveolar type 1	WDFY1
4.53797e-70	0.74103	0.5	0.048	6.89408e-66	Alveolar type 1	ALDH3B1
4.82364e-70	0.704987	0.429	0.035	7.32807e-66	Alveolar type 1	SEC14L3
6.98899e-69	2.0475	0.943	0.206	1.06177e-64	Alveolar type 1	SULT1A1
1.02655e-68	0.939957	0.671	0.089	1.55954e-64	Alveolar type 1	VBP1
1.41442e-68	0.888312	0.529	0.055	2.14879e-64	Alveolar type 1	USP46
1.00846e-67	0.982963	0.6	0.072	1.53206e-63	Alveolar type 1	ACSF2
3.06991e-67	1.28608	0.914	0.161	4.66381e-63	Alveolar type 1	NPNT
3.81114e-67	1.89412	1	0.247	5.78988e-63	Alveolar type 1	SPINT2
4.58225e-67	0.7207	0.443	0.038	6.96135e-63	Alveolar type 1	P3H2
2.38328e-66	0.717872	0.543	0.058	3.62068e-62	Alveolar type 1	MTUS2
3.08246e-66	1.08624	0.586	0.067	4.68288e-62	Alveolar type 1	EFNA5
2.94115e-65	0.565601	0.357	0.026	4.4682e-61	Alveolar type 1	GPR39
7.0546e-65	0.650617	0.443	0.04	1.07173e-60	Alveolar type 1	ENSCAFG00000047167
3.91005e-64	2.35514	1	0.296	5.94015e-60	Alveolar type 1	ASPH
4.36473e-64	1.75453	0.9	0.204	6.6309e-60	Alveolar type 1	RAB3IL1
8.08691e-63	1.15636	0.757	0.124	1.22856e-58	Alveolar type 1	VNN1
9.9252e-63	0.961982	0.629	0.085	1.50784e-58	Alveolar type 1	ENPP5
1.42171e-62	0.36642	0.286	0.018	2.15986e-58	Alveolar type 1	EPB41L1
7.83541e-62	2.27477	1	0.248	1.19036e-57	Alveolar type 1	KRT18
1.3086e-61	1.16431	0.714	0.108	1.98803e-57	Alveolar type 1	CLIC5
2.24123e-61	1.89146	0.814	0.152	3.40488e-57	Alveolar type 1	LDLRAD4
3.81762e-61	0.868753	0.514	0.058	5.79973e-57	Alveolar type 1	SEMA6D
4.04383e-61	0.796602	0.686	0.098	6.14338e-57	Alveolar type 1	GPAM
1.53486e-60	0.599866	0.429	0.039	2.33176e-56	Alveolar type 1	CST6
1.63479e-60	0.50356	0.286	0.018	2.48357e-56	Alveolar type 1	GREM2
4.82705e-60	0.391735	0.314	0.022	7.33325e-56	Alveolar type 1	NQO1
6.9165e-60	0.581341	0.429	0.041	1.05075e-55	Alveolar type 1	MYO5B
1.82603e-59	1.37342	0.714	0.114	2.77411e-55	Alveolar type 1	NEBL
1.94309e-59	1.60365	0.914	0.2	2.95195e-55	Alveolar type 1	CYP7B1
7.87567e-58	0.926286	0.571	0.073	1.19647e-53	Alveolar type 1	CGNL1
1.55781e-56	1.40828	0.829	0.166	2.36662e-52	Alveolar type 1	TSTD1
6.74219e-56	1.14847	0.757	0.135	1.02427e-51	Alveolar type 1	RASSF8
7.89282e-56	2.09515	0.986	0.282	1.19908e-51	Alveolar type 1	HSPB8
1.7487e-55	2.19999	1	0.337	2.65663e-51	Alveolar type 1	PRDX6
5.32547e-54	0.625871	0.471	0.052	8.09046e-50	Alveolar type 1	FGFR2
7.01877e-54	1.0399	0.557	0.077	1.06629e-49	Alveolar type 1	SRGAP3
6.34293e-53	2.16832	1	0.365	9.63619e-49	Alveolar type 1	DSTN
1.70751e-52	3.73343	1	0.478	2.59405e-48	Alveolar type 1	PMP22
1.92733e-52	0.501127	0.371	0.035	2.92799e-48	Alveolar type 1	KRTCAP3
1.9596e-51	1.44248	0.943	0.218	2.97703e-47	Alveolar type 1	S100P
7.38601e-51	0.920947	0.729	0.128	1.12208e-46	Alveolar type 1	FARP1
1.17958e-50	2.22651	1	0.422	1.79202e-46	Alveolar type 1	GSTO1
4.89892e-50	1.29476	0.857	0.184	7.44243e-46	Alveolar type 1	CMTM8
2.93352e-49	0.455359	0.329	0.029	4.45661e-45	Alveolar type 1	RASSF7
4.74483e-49	1.06424	0.686	0.125	7.20834e-45	Alveolar type 1	DHRS3
1.1669e-48	1.14513	0.843	0.199	1.77275e-44	Alveolar type 1	ANXA4
1.26855e-48	0.870877	0.6	0.095	1.92718e-44	Alveolar type 1	SELENBP1
4.13633e-48	1.03894	0.757	0.156	6.28392e-44	Alveolar type 1	SLC40A1
8.73837e-48	1.0513	0.7	0.135	1.32753e-43	Alveolar type 1	MICAL2
1.52058e-47	2.26085	0.943	0.297	2.31007e-43	Alveolar type 1	MAGI1
2.41251e-47	1.96504	0.886	0.251	3.66509e-43	Alveolar type 1	NCKAP5
3.05177e-47	0.827435	0.543	0.079	4.63624e-43	Alveolar type 1	SLC39A8
5.98765e-47	2.20867	1	0.432	9.09644e-43	Alveolar type 1	ALCAM
6.20617e-47	0.667259	0.5	0.068	9.42841e-43	Alveolar type 1	OSBPL6
9.43998e-47	0.868286	0.586	0.092	1.43412e-42	Alveolar type 1	DOCK5
1.07326e-46	1.70608	1	0.308	1.6305e-42	Alveolar type 1	AQP1
2.50885e-46	1.76644	0.9	0.249	3.81144e-42	Alveolar type 1	MAGI2
2.66128e-46	1.97193	0.986	0.364	4.04301e-42	Alveolar type 1	EMP2
5.32635e-46	0.552356	0.4	0.045	8.09179e-42	Alveolar type 1	PDGFA
1.50621e-45	1.02703	0.529	0.08	2.28824e-41	Alveolar type 1	METTL27
1.56969e-45	0.660162	0.371	0.04	2.38468e-41	Alveolar type 1	ANPEP
4.56873e-45	0.538142	0.329	0.031	6.94082e-41	Alveolar type 1	ADAMTSL1
4.63674e-45	1.42148	0.914	0.264	7.04413e-41	Alveolar type 1	DCXR
6.27727e-45	1.48978	0.657	0.117	9.53643e-41	Alveolar type 1	NAPSA
1.12798e-44	1.32927	0.9	0.234	1.71362e-40	Alveolar type 1	BCAM
1.1919e-44	0.510796	0.286	0.024	1.81073e-40	Alveolar type 1	ELF3
6.19055e-43	0.846657	0.714	0.148	9.40468e-39	Alveolar type 1	EBPL
1.39934e-42	0.387439	0.286	0.025	2.12588e-38	Alveolar type 1	SYDE2
2.24934e-42	1.33701	0.929	0.321	3.41719e-38	Alveolar type 1	PGRMC1
5.45816e-42	0.359364	0.257	0.021	8.29203e-38	Alveolar type 1	FAM160A1
8.88157e-42	1.60078	0.943	0.322	1.34929e-37	Alveolar type 1	CAV2
3.518e-41	2.65976	1	0.618	5.34455e-37	Alveolar type 1	NUPR1
6.67001e-41	0.993848	0.843	0.216	1.01331e-36	Alveolar type 1	MGAT4B
8.23385e-41	1.84367	0.943	0.286	1.25089e-36	Alveolar type 1	MECOM
1.14201e-40	0.791386	0.671	0.134	1.73494e-36	Alveolar type 1	RNF144B
1.75712e-39	1.17823	0.829	0.22	2.66941e-35	Alveolar type 1	TEAD1
8.66139e-39	1.33481	0.843	0.243	1.31584e-34	Alveolar type 1	PHACTR1
1.76035e-38	0.535605	0.314	0.033	2.67432e-34	Alveolar type 1	NRG1
2.28393e-38	2.19274	1	0.568	3.46975e-34	Alveolar type 1	ANXA2
8.95098e-38	0.942778	0.371	0.046	1.35983e-33	Alveolar type 1	CXCL17
1.0261e-37	0.424955	0.271	0.026	1.55885e-33	Alveolar type 1	UCHL1
1.41435e-37	0.512603	0.329	0.037	2.14868e-33	Alveolar type 1	KLHL29
2.28401e-37	1.46257	0.814	0.267	3.46988e-33	Alveolar type 1	WWC2
2.67162e-37	0.787835	0.457	0.07	4.05873e-33	Alveolar type 1	DEPTOR
3.91801e-37	0.968786	0.857	0.235	5.95224e-33	Alveolar type 1	SPATS2L
6.27729e-37	0.539163	0.271	0.026	9.53646e-33	Alveolar type 1	ADGRV1
6.4764e-37	0.730196	0.586	0.108	9.83894e-33	Alveolar type 1	ANOS1
1.02964e-36	1.20137	0.829	0.248	1.56423e-32	Alveolar type 1	MTAP
1.36312e-36	0.623278	0.514	0.087	2.07085e-32	Alveolar type 1	PLXNA2
1.53247e-36	0.590179	0.357	0.044	2.32812e-32	Alveolar type 1	ANKRD6
2.29094e-36	2.17629	0.986	0.475	3.4804e-32	Alveolar type 1	MGST3
2.60077e-36	0.469311	0.443	0.066	3.9511e-32	Alveolar type 1	TP53BP2
2.71188e-36	0.654661	0.571	0.106	4.11989e-32	Alveolar type 1	PDPN
4.10855e-36	0.653717	0.5	0.084	6.2417e-32	Alveolar type 1	IDO2
5.92812e-36	1.36421	0.857	0.288	9.006e-32	Alveolar type 1	SVIL
8.9143e-36	1.8285	1	0.457	1.35426e-31	Alveolar type 1	CAV1
1.77724e-35	0.556634	0.429	0.064	2.69999e-31	Alveolar type 1	OTUD7B
2.35606e-35	0.652576	0.471	0.076	3.57933e-31	Alveolar type 1	DIPK1A
6.84704e-35	1.13913	0.814	0.257	1.0402e-30	Alveolar type 1	NUDT9
7.65349e-35	0.604213	0.514	0.091	1.16272e-30	Alveolar type 1	PAK1
8.83853e-35	0.44994	0.414	0.061	1.34275e-30	Alveolar type 1	SLC4A2
9.23464e-35	1.19088	0.871	0.283	1.40293e-30	Alveolar type 1	SUCLG2
9.85178e-35	0.496689	0.429	0.065	1.49668e-30	Alveolar type 1	ARRDC1
1.00494e-34	0.642107	0.429	0.067	1.5267e-30	Alveolar type 1	TEF
1.22314e-34	1.07185	0.3	0.034	1.85819e-30	Alveolar type 1	DIAPH3
2.1591e-34	0.716903	0.429	0.066	3.2801e-30	Alveolar type 1	ARHGAP44
2.62161e-34	1.03668	0.757	0.207	3.98274e-30	Alveolar type 1	RNF181
3.96687e-34	2.77982	0.914	0.412	6.02647e-30	Alveolar type 1	ADIRF
4.05016e-34	1.21433	0.629	0.144	6.153e-30	Alveolar type 1	HSD17B13
1.55771e-33	0.745897	0.629	0.14	2.36647e-29	Alveolar type 1	SLC12A4
1.77105e-33	1.86747	0.971	0.442	2.69057e-29	Alveolar type 1	METTL7A
1.96337e-33	0.483642	0.357	0.048	2.98276e-29	Alveolar type 1	PAMR1
2.4849e-33	1.35812	0.886	0.378	3.77506e-29	Alveolar type 1	CUX1
3.59576e-33	0.605421	0.4	0.059	5.46268e-29	Alveolar type 1	MME
4.14289e-33	0.757093	0.686	0.168	6.29387e-29	Alveolar type 1	CETN3
4.86508e-33	0.397737	0.3	0.035	7.39103e-29	Alveolar type 1	CCN2
4.54047e-32	0.822382	0.571	0.12	6.89788e-28	Alveolar type 1	CYP27A1
7.12236e-32	1.86311	1	0.525	1.08203e-27	Alveolar type 1	GNG11
7.81158e-32	1.0453	0.914	0.312	1.18673e-27	Alveolar type 1	PDLIM2
1.9108e-31	1.65684	0.986	0.669	2.90289e-27	Alveolar type 1	EZR
1.92259e-31	0.906514	0.7	0.187	2.9208e-27	Alveolar type 1	TFDP2
1.98029e-31	0.502047	0.329	0.044	3.00846e-27	Alveolar type 1	PPIL6
2.43803e-31	1.00304	0.9	0.312	3.70386e-27	Alveolar type 1	CD47
3.93824e-31	1.03274	0.914	0.336	5.98297e-27	Alveolar type 1	CLTB
5.17707e-31	0.870388	0.743	0.192	7.865e-27	Alveolar type 1	FAT1
5.37504e-31	0.799238	0.771	0.221	8.16576e-27	Alveolar type 1	OPTN
7.52331e-31	0.525823	0.486	0.088	1.14294e-26	Alveolar type 1	SYNM
1.65458e-30	0.521083	0.429	0.072	2.51364e-26	Alveolar type 1	OCLN
3.45688e-30	1.11854	0.886	0.292	5.25169e-26	Alveolar type 1	EFEMP1
7.79702e-30	0.519415	0.429	0.074	1.18452e-25	Alveolar type 1	C4H1orf198
9.30646e-30	1.59833	1	0.472	1.41384e-25	Alveolar type 1	DPYD
1.00646e-29	0.852002	0.643	0.155	1.52901e-25	Alveolar type 1	GALNT18
1.79586e-29	0.416323	0.3	0.038	2.72828e-25	Alveolar type 1	TMEM116
2.97717e-29	1.42335	0.957	0.417	4.52292e-25	Alveolar type 1	VAMP8
4.47661e-29	0.661892	0.529	0.11	6.80086e-25	Alveolar type 1	PDZD2
7.01893e-29	0.552595	0.486	0.096	1.06632e-24	Alveolar type 1	DDX47
8.86891e-29	1.14976	0.786	0.262	1.34736e-24	Alveolar type 1	ENSCAFG00000042572
1.27334e-28	0.653666	0.471	0.09	1.93446e-24	Alveolar type 1	BASP1
1.49808e-28	0.965048	0.629	0.164	2.27589e-24	Alveolar type 1	SMC4
1.76443e-28	1.3496	0.429	0.076	2.68052e-24	Alveolar type 1	C5
2.63303e-28	0.612977	0.471	0.093	4.00009e-24	Alveolar type 1	CCDC126
3.3984e-28	1.28538	0.943	0.401	5.16285e-24	Alveolar type 1	CADM1
4.08032e-28	0.611997	0.414	0.073	6.19882e-24	Alveolar type 1	SHROOM3
6.12945e-28	0.663423	0.643	0.163	9.31186e-24	Alveolar type 1	ASNSD1
6.59088e-28	0.463234	0.3	0.041	1.00129e-23	Alveolar type 1	DMPK
7.91798e-28	0.802331	0.571	0.136	1.2029e-23	Alveolar type 1	CRADD
1.05332e-27	0.655714	0.657	0.168	1.6002e-23	Alveolar type 1	JPT1
1.66553e-27	0.628982	0.614	0.149	2.53028e-23	Alveolar type 1	POR
3.44152e-27	0.821463	0.6	0.153	5.22836e-23	Alveolar type 1	TTC7A
4.50172e-27	1.33103	0.943	0.511	6.83901e-23	Alveolar type 1	GSTP1
4.79325e-27	1.02438	0.643	0.18	7.28191e-23	Alveolar type 1	GAS6
5.36728e-27	0.626286	0.529	0.117	8.15397e-23	Alveolar type 1	LMTK2
6.33661e-27	0.696035	0.586	0.148	9.62658e-23	Alveolar type 1	RAB9A
6.41075e-27	0.827925	0.729	0.227	9.73921e-23	Alveolar type 1	ANP32A
6.69298e-27	0.608047	0.414	0.077	1.0168e-22	Alveolar type 1	ENSCAFG00000045525
1.13727e-26	0.535946	0.5	0.105	1.72774e-22	Alveolar type 1	MPP5
1.18488e-26	0.423682	0.271	0.035	1.80006e-22	Alveolar type 1	ITGA2
2.33317e-26	0.710133	0.543	0.128	3.54455e-22	Alveolar type 1	PRPSAP1
2.73594e-26	1.03148	1	0.582	4.15644e-22	Alveolar type 1	TAX1BP1
2.78513e-26	0.781859	0.714	0.205	4.23117e-22	Alveolar type 1	MYO1D
3.34029e-26	1.76502	0.971	0.534	5.07458e-22	Alveolar type 1	CYSTM1
4.17716e-26	0.602611	0.343	0.055	6.34595e-22	Alveolar type 1	TLCD4
5.38401e-26	0.40904	0.314	0.046	8.17938e-22	Alveolar type 1	ARHGEF28
7.30004e-26	0.580794	0.5	0.108	1.10902e-21	Alveolar type 1	ITPKB
7.82189e-26	0.868269	0.743	0.24	1.1883e-21	Alveolar type 1	ENSCAFG00000041232
7.83283e-26	1.2189	0.943	0.487	1.18996e-21	Alveolar type 1	DHRS7
1.05652e-25	0.348764	0.286	0.04	1.60507e-21	Alveolar type 1	ERBB2
1.37906e-25	0.43905	0.386	0.068	2.09506e-21	Alveolar type 1	PRKCI
1.72094e-25	0.498797	0.286	0.04	2.61446e-21	Alveolar type 1	LTBP2
4.09593e-25	0.787598	0.786	0.262	6.22254e-21	Alveolar type 1	INSIG2
4.98741e-25	0.691215	0.829	0.278	7.57687e-21	Alveolar type 1	IGFBP6
6.04356e-25	0.466036	0.414	0.08	9.18138e-21	Alveolar type 1	PARP15
6.47608e-25	0.524323	0.329	0.053	9.83846e-21	Alveolar type 1	PTPRR
6.87987e-25	1.07754	0.757	0.27	1.04519e-20	Alveolar type 1	YPEL3
7.67055e-25	0.889614	0.786	0.268	1.16531e-20	Alveolar type 1	APBB2
8.10502e-25	0.706787	0.6	0.157	1.23132e-20	Alveolar type 1	ST3GAL6
1.59014e-24	0.780129	0.743	0.248	2.41574e-20	Alveolar type 1	DYNLT3
1.70728e-24	1.22844	0.929	0.515	2.59371e-20	Alveolar type 1	VPS28
1.75109e-24	0.746069	0.543	0.136	2.66025e-20	Alveolar type 1	PREPL
2.41007e-24	0.371201	0.3	0.046	3.66138e-20	Alveolar type 1	AGAP3
2.66491e-24	0.683063	0.614	0.164	4.04854e-20	Alveolar type 1	ELOVL5
3.55173e-24	0.347003	0.414	0.078	5.39579e-20	Alveolar type 1	PRR5L
5.7041e-24	0.678878	0.486	0.111	8.66567e-20	Alveolar type 1	DESI2
5.83357e-24	1.1835	0.771	0.285	8.86236e-20	Alveolar type 1	SECISBP2L
8.07188e-24	0.711942	0.457	0.099	1.22628e-19	Alveolar type 1	PPP1R9A
8.73511e-24	1.32182	1	0.902	1.32704e-19	Alveolar type 1	ENSCAFG00000042598
1.28451e-23	1.67237	0.957	0.537	1.95143e-19	Alveolar type 1	S100A11
2.08256e-23	0.978832	0.8	0.322	3.16383e-19	Alveolar type 1	WNK1
2.5042e-23	0.785343	0.643	0.184	3.80438e-19	Alveolar type 1	TPM1
2.55218e-23	0.751486	0.6	0.182	3.87726e-19	Alveolar type 1	CAPN2
3.67147e-23	0.790973	0.643	0.188	5.57769e-19	Alveolar type 1	CTDSPL
4.01282e-23	0.531444	0.543	0.136	6.09628e-19	Alveolar type 1	TJP2
5.35463e-23	0.89084	0.857	0.348	8.13476e-19	Alveolar type 1	NBEAL1
8.37444e-23	0.37572	0.257	0.036	1.27225e-18	Alveolar type 1	DLEC1
8.84623e-23	0.675034	0.714	0.229	1.34392e-18	Alveolar type 1	REEP3
9.3171e-23	0.548825	0.471	0.109	1.41545e-18	Alveolar type 1	VSIG10
9.91967e-23	0.391657	0.343	0.061	1.507e-18	Alveolar type 1	ZDHHC7
9.94662e-23	0.478749	0.6	0.156	1.51109e-18	Alveolar type 1	FAM107B
1.0207e-22	0.505225	0.443	0.098	1.55064e-18	Alveolar type 1	ALDH3A2
1.3431e-22	0.73448	0.629	0.188	2.04044e-18	Alveolar type 1	ATXN10
1.63306e-22	0.374615	0.257	0.037	2.48094e-18	Alveolar type 1	CD59
1.64808e-22	0.391669	0.271	0.041	2.50377e-18	Alveolar type 1	HRC
2.73106e-22	0.842509	0.814	0.322	4.14902e-18	Alveolar type 1	MCFD2
3.43173e-22	1.22806	0.986	0.489	5.21348e-18	Alveolar type 1	CELF2
3.44842e-22	0.629335	0.457	0.102	5.23884e-18	Alveolar type 1	TNFRSF12A
3.98364e-22	1.16683	0.914	0.527	6.05195e-18	Alveolar type 1	RDX
4.50378e-22	0.728962	0.471	0.113	6.84215e-18	Alveolar type 1	HPCAL1
5.30556e-22	0.764947	0.343	0.062	8.0602e-18	Alveolar type 1	SFTPD
5.93537e-22	1.0097	0.886	0.419	9.01701e-18	Alveolar type 1	PAXX
7.7814e-22	1.05756	0.957	0.436	1.18215e-17	Alveolar type 1	CRIP2
7.80267e-22	0.466185	0.329	0.059	1.18538e-17	Alveolar type 1	STARD10
9.98e-22	1.37068	0.971	0.654	1.51616e-17	Alveolar type 1	ANXA1
1.33178e-21	1.23736	0.586	0.173	2.02324e-17	Alveolar type 1	FOXP2
1.63874e-21	0.486198	0.457	0.106	2.48958e-17	Alveolar type 1	PIP5K1B
2.06779e-21	0.484176	0.429	0.096	3.14139e-17	Alveolar type 1	FAM177A1
2.0901e-21	0.615014	0.514	0.131	3.17528e-17	Alveolar type 1	METTL24
2.86113e-21	1.08917	0.829	0.387	4.34662e-17	Alveolar type 1	GOLGA4
3.02564e-21	0.634846	0.5	0.13	4.59655e-17	Alveolar type 1	ENSCAFG00000024271
4.51118e-21	0.469996	0.5	0.122	6.85338e-17	Alveolar type 1	PHLDB2
5.08422e-21	0.508777	0.4	0.087	7.72395e-17	Alveolar type 1	EPB41L4A
5.34025e-21	0.46967	0.329	0.062	8.11291e-17	Alveolar type 1	TACC2
6.50116e-21	0.665242	0.529	0.139	9.87657e-17	Alveolar type 1	FHIT
8.56098e-21	0.654934	0.571	0.162	1.30058e-16	Alveolar type 1	DOCK8
9.35242e-21	0.495964	0.486	0.122	1.42082e-16	Alveolar type 1	IGF2R
1.00342e-20	1.25873	0.771	0.358	1.5244e-16	Alveolar type 1	SEC14L1
1.06588e-20	0.333009	0.257	0.039	1.61928e-16	Alveolar type 1	ANKRD2
1.16256e-20	0.525296	0.571	0.159	1.76616e-16	Alveolar type 1	CTTN
1.5623e-20	0.637442	0.829	0.294	2.37345e-16	Alveolar type 1	PARD3B
6.33942e-20	0.388565	0.371	0.077	9.63085e-16	Alveolar type 1	NUDT12
9.61138e-20	0.862057	0.614	0.193	1.46016e-15	Alveolar type 1	ITGA9
1.15757e-19	1.53966	0.7	0.258	1.75859e-15	Alveolar type 1	FMO2
1.52708e-19	0.511858	0.543	0.153	2.31994e-15	Alveolar type 1	P4HA2
1.6773e-19	0.383582	0.271	0.045	2.54816e-15	Alveolar type 1	SLC24A3
1.86743e-19	0.797707	0.586	0.176	2.83701e-15	Alveolar type 1	RBM47
2.88847e-19	1.71772	0.971	0.849	4.38816e-15	Alveolar type 1	HSPB1
3.05193e-19	0.565298	0.443	0.108	4.63649e-15	Alveolar type 1	PREP
4.35669e-19	0.693624	0.771	0.298	6.61869e-15	Alveolar type 1	SLC25A4
4.64732e-19	0.465187	0.514	0.137	7.06021e-15	Alveolar type 1	INPP5F
6.07596e-19	0.384974	0.386	0.085	9.2306e-15	Alveolar type 1	PTPN21
7.89826e-19	0.748913	0.686	0.242	1.1999e-14	Alveolar type 1	ABCA1
9.2149e-19	0.661875	0.686	0.241	1.39993e-14	Alveolar type 1	ENSCAFG00000040846
1.00392e-18	0.736724	0.629	0.215	1.52516e-14	Alveolar type 1	PPA2
1.04641e-18	0.941986	0.843	0.391	1.58971e-14	Alveolar type 1	ENSCAFG00000046386
1.05811e-18	0.972101	0.8	0.372	1.60747e-14	Alveolar type 1	SCP2
1.07469e-18	0.473079	0.371	0.081	1.63267e-14	Alveolar type 1	GSAP
1.32934e-18	0.4691	0.386	0.088	2.01953e-14	Alveolar type 1	KAT2B
1.45129e-18	0.716219	0.657	0.24	2.2048e-14	Alveolar type 1	WWP1
1.78622e-18	0.530409	0.543	0.154	2.71363e-14	Alveolar type 1	BLVRB
2.16978e-18	0.583824	0.5	0.137	3.29633e-14	Alveolar type 1	ENSCAFG00000014195
2.17237e-18	0.411172	0.386	0.089	3.30027e-14	Alveolar type 1	TULP3
2.31464e-18	0.861343	0.7	0.295	3.51639e-14	Alveolar type 1	MYO9A
2.39584e-18	0.522478	0.471	0.124	3.63977e-14	Alveolar type 1	ARHGAP32
3.08355e-18	0.308773	0.257	0.044	4.68453e-14	Alveolar type 1	ENSCAFG00000042945
3.52935e-18	0.945425	0.971	0.608	5.36179e-14	Alveolar type 1	SSR2
4.09402e-18	0.493487	0.471	0.128	6.21964e-14	Alveolar type 1	SYAP1
6.64332e-18	0.667676	0.686	0.258	1.00925e-13	Alveolar type 1	GNG12
7.07789e-18	0.787277	0.586	0.178	1.07527e-13	Alveolar type 1	CADPS2
1.0963e-17	0.447477	0.386	0.092	1.6655e-13	Alveolar type 1	ENSCAFG00000005585
1.29554e-17	0.732113	0.757	0.306	1.96818e-13	Alveolar type 1	PLEKHA5
1.48904e-17	1.18528	0.943	0.69	2.26216e-13	Alveolar type 1	ENSCAFG00000043577
1.636e-17	0.511007	0.6	0.189	2.48541e-13	Alveolar type 1	PLS3
1.64608e-17	0.461732	0.329	0.071	2.50072e-13	Alveolar type 1	CDKL5
1.81294e-17	0.359745	0.3	0.059	2.75422e-13	Alveolar type 1	FAM117A
1.89906e-17	0.638051	0.657	0.245	2.88505e-13	Alveolar type 1	TOMM7
1.9313e-17	0.524459	0.557	0.175	2.93403e-13	Alveolar type 1	RBM34
1.99501e-17	0.86821	0.643	0.232	3.03083e-13	Alveolar type 1	CDKN1A
1.99853e-17	0.578755	0.643	0.231	3.03616e-13	Alveolar type 1	PPL
2.14761e-17	0.628052	0.629	0.217	3.26265e-13	Alveolar type 1	WASL
2.20476e-17	0.664712	0.771	0.28	3.34947e-13	Alveolar type 1	MYO1B
2.22096e-17	0.736557	0.8	0.374	3.37408e-13	Alveolar type 1	MYO5A
2.22953e-17	0.649183	0.7	0.266	3.3871e-13	Alveolar type 1	USP25
2.41163e-17	0.499755	0.729	0.253	3.66375e-13	Alveolar type 1	FNBP1L
3.05945e-17	1.12481	0.557	0.197	4.64792e-13	Alveolar type 1	CTSH
3.57335e-17	0.538655	0.486	0.141	5.42863e-13	Alveolar type 1	AKIP1
3.72542e-17	0.738861	0.486	0.149	5.65965e-13	Alveolar type 1	MVB12B
4.03173e-17	0.788966	0.843	0.374	6.125e-13	Alveolar type 1	CAPG
4.11364e-17	0.431243	0.429	0.112	6.24944e-13	Alveolar type 1	ENSCAFG00000000071
5.01905e-17	0.560084	0.614	0.205	7.62495e-13	Alveolar type 1	SLC44A1
5.86545e-17	0.307724	0.257	0.046	8.91079e-13	Alveolar type 1	ALAD
6.60095e-17	1.29472	1	0.955	1.00282e-12	Alveolar type 1	ENSCAFG00000042554
7.52014e-17	0.745532	0.914	0.488	1.14246e-12	Alveolar type 1	CNN2
7.7038e-17	0.429187	0.3	0.062	1.17036e-12	Alveolar type 1	NDST1
8.7103e-17	0.64701	0.586	0.19	1.32327e-12	Alveolar type 1	PRKD1
8.87727e-17	0.670875	0.586	0.206	1.34864e-12	Alveolar type 1	MTX2
9.98267e-17	0.610952	0.643	0.229	1.51657e-12	Alveolar type 1	KITLG
1.37134e-16	0.306938	0.257	0.047	2.08334e-12	Alveolar type 1	CLUAP1
1.73247e-16	0.418668	0.357	0.083	2.63198e-12	Alveolar type 1	PLCE1
1.78412e-16	0.741045	0.729	0.301	2.71044e-12	Alveolar type 1	MPC2
2.16229e-16	0.339707	0.314	0.066	3.28495e-12	Alveolar type 1	FBP1
2.36042e-16	0.398591	0.386	0.096	3.58595e-12	Alveolar type 1	NECTIN2
2.37642e-16	0.978431	0.914	0.496	3.61025e-12	Alveolar type 1	PTPRM
2.39243e-16	0.673521	0.8	0.355	3.63458e-12	Alveolar type 1	S100A13
2.69387e-16	0.563842	0.471	0.141	4.09253e-12	Alveolar type 1	ENSCAFG00000031628
2.84704e-16	0.497902	0.6	0.204	4.32523e-12	Alveolar type 1	ARL5A
3.05785e-16	0.473671	0.4	0.101	4.64548e-12	Alveolar type 1	STOX2
3.75035e-16	0.404372	0.357	0.085	5.69753e-12	Alveolar type 1	ACSL5
4.62177e-16	0.38343	0.357	0.086	7.02139e-12	Alveolar type 1	BAIAP2
5.12391e-16	0.370031	0.271	0.054	7.78424e-12	Alveolar type 1	KIAA0319L
5.17851e-16	0.606005	0.543	0.18	7.86719e-12	Alveolar type 1	ANTXR1
5.27859e-16	0.692095	0.714	0.306	8.01923e-12	Alveolar type 1	RB1CC1
5.55769e-16	0.387889	0.271	0.055	8.44324e-12	Alveolar type 1	RNF5
6.21365e-16	0.721612	0.743	0.314	9.43977e-12	Alveolar type 1	CYBRD1
6.94576e-16	0.790963	0.529	0.17	1.0552e-11	Alveolar type 1	ZDHHC14
8.13383e-16	0.959055	0.914	0.616	1.23569e-11	Alveolar type 1	SNX3
9.13011e-16	1.05131	0.986	0.888	1.38705e-11	Alveolar type 1	CALM1
9.18559e-16	0.406084	0.357	0.087	1.39548e-11	Alveolar type 1	TBC1D8
1.09045e-15	0.372929	0.386	0.097	1.65661e-11	Alveolar type 1	RAB3IP
1.09628e-15	0.84038	0.7	0.325	1.66548e-11	Alveolar type 1	LACTB2
1.37508e-15	0.457126	0.329	0.076	2.08902e-11	Alveolar type 1	BEND7
1.59333e-15	0.456284	0.314	0.072	2.42058e-11	Alveolar type 1	ENSCAFG00000014222
1.59705e-15	0.597425	0.543	0.177	2.42625e-11	Alveolar type 1	COBLL1
1.60721e-15	0.714189	0.743	0.341	2.44167e-11	Alveolar type 1	CHCHD10
1.78031e-15	0.364454	0.371	0.093	2.70465e-11	Alveolar type 1	SYPL1
1.84842e-15	0.565844	0.543	0.183	2.80812e-11	Alveolar type 1	DPY30
2.10329e-15	0.750632	0.943	0.493	3.19532e-11	Alveolar type 1	TMEM59
2.34166e-15	0.563975	0.557	0.192	3.55744e-11	Alveolar type 1	JUP
2.76306e-15	0.567957	0.614	0.225	4.19765e-11	Alveolar type 1	TJP1
3.22617e-15	0.360157	0.286	0.061	4.9012e-11	Alveolar type 1	BAG5
3.38579e-15	0.43069	0.457	0.133	5.14369e-11	Alveolar type 1	UNC13B
3.42517e-15	0.620236	0.486	0.153	5.20352e-11	Alveolar type 1	FUT8
3.6466e-15	0.440849	0.357	0.089	5.53991e-11	Alveolar type 1	TMC4
3.95931e-15	0.561674	0.657	0.253	6.01498e-11	Alveolar type 1	UBL4A
4.01577e-15	0.419635	0.429	0.121	6.10076e-11	Alveolar type 1	AP1M1
4.7415e-15	1.07822	0.529	0.188	7.20329e-11	Alveolar type 1	LRRK2
5.6565e-15	0.565174	0.429	0.123	8.59335e-11	Alveolar type 1	ISG15
6.44966e-15	0.426355	0.343	0.086	9.79832e-11	Alveolar type 1	TMEM63B
7.12921e-15	0.562075	0.343	0.088	1.08307e-10	Alveolar type 1	GPD1L
7.83728e-15	0.765308	0.914	0.543	1.19064e-10	Alveolar type 1	ENSCAFG00000029155
8.12968e-15	0.752019	0.614	0.244	1.23506e-10	Alveolar type 1	CCDC186
8.1879e-15	0.983571	0.971	0.802	1.24391e-10	Alveolar type 1	ENSCAFG00000046564
9.11134e-15	0.337672	0.414	0.112	1.3842e-10	Alveolar type 1	PTPN14
1.02257e-14	0.438697	0.529	0.166	1.55349e-10	Alveolar type 1	KIAA1217
1.15285e-14	0.346029	0.286	0.063	1.75142e-10	Alveolar type 1	TUBG1
1.18601e-14	0.494334	0.443	0.133	1.80179e-10	Alveolar type 1	ASPSCR1
1.30494e-14	0.636352	0.843	0.414	1.98247e-10	Alveolar type 1	ENSCAFG00000018497
1.32304e-14	0.481244	0.5	0.161	2.00996e-10	Alveolar type 1	AURKAIP1
1.36071e-14	0.55896	0.614	0.217	2.06719e-10	Alveolar type 1	ENSCAFG00000018277
1.63872e-14	0.439066	0.343	0.088	2.48954e-10	Alveolar type 1	ENSCAFG00000019758
1.80374e-14	0.664638	0.614	0.247	2.74024e-10	Alveolar type 1	GSPT1
1.81949e-14	0.710742	0.257	0.052	2.76417e-10	Alveolar type 1	SFTPB
1.93158e-14	1.16357	0.414	0.12	2.93446e-10	Alveolar type 1	WFDC2
1.94315e-14	0.754021	0.557	0.21	2.95204e-10	Alveolar type 1	RILPL2
2.09864e-14	0.574311	0.786	0.353	3.18825e-10	Alveolar type 1	SRPK2
2.57055e-14	0.462231	0.4	0.109	3.90517e-10	Alveolar type 1	PLEKHG1
3.15267e-14	0.497729	0.414	0.124	4.78954e-10	Alveolar type 1	GNPAT
3.38864e-14	0.620477	0.8	0.389	5.14802e-10	Alveolar type 1	UQCRB
3.54878e-14	1.26332	1	0.821	5.3913e-10	Alveolar type 1	ENSCAFG00000023111
4.1942e-14	0.402504	0.371	0.1	6.37183e-10	Alveolar type 1	STXBP1
4.49228e-14	0.72357	0.571	0.23	6.82466e-10	Alveolar type 1	VAMP5
5.12914e-14	0.615555	0.414	0.123	7.79219e-10	Alveolar type 1	TMEM98
5.31033e-14	0.598469	0.529	0.188	8.06745e-10	Alveolar type 1	GNPTAB
6.73383e-14	0.861206	0.714	0.359	1.023e-09	Alveolar type 1	CD151
8.96832e-14	0.467151	0.4	0.119	1.36247e-09	Alveolar type 1	STARD3NL
9.24266e-14	0.49271	0.514	0.175	1.40415e-09	Alveolar type 1	CYB5A
9.83396e-14	0.404493	0.429	0.13	1.49398e-09	Alveolar type 1	HAGH
1.42846e-13	0.366645	0.4	0.115	2.17012e-09	Alveolar type 1	DTX3L
1.54271e-13	0.474414	0.414	0.127	2.34369e-09	Alveolar type 1	ZFP90
1.57952e-13	0.456879	0.514	0.177	2.3996e-09	Alveolar type 1	EGLN1
1.58274e-13	0.549928	0.457	0.148	2.4045e-09	Alveolar type 1	ZNHIT1
1.58299e-13	0.557172	0.386	0.112	2.40488e-09	Alveolar type 1	SHROOM4
1.71425e-13	0.501626	0.357	0.098	2.60428e-09	Alveolar type 1	ERRFI1
1.76348e-13	0.65895	0.771	0.389	2.67908e-09	Alveolar type 1	NDUFV2
1.91974e-13	0.839386	0.857	0.552	2.91647e-09	Alveolar type 1	ENSCAFG00000041016
2.02226e-13	0.96115	0.943	0.661	3.07222e-09	Alveolar type 1	ENSCAFG00000043616
2.12206e-13	0.505759	0.557	0.201	3.22384e-09	Alveolar type 1	SH3RF1
2.19803e-13	0.556751	0.414	0.129	3.33924e-09	Alveolar type 1	SMS
2.25012e-13	0.742916	0.971	0.597	3.41838e-09	Alveolar type 1	TMBIM6
2.47846e-13	0.592411	0.614	0.257	3.76528e-09	Alveolar type 1	ARL6IP5
2.55579e-13	0.622722	0.786	0.377	3.88276e-09	Alveolar type 1	NDUFA12
2.80455e-13	0.378949	0.329	0.085	4.26067e-09	Alveolar type 1	LRIG1
3.04651e-13	0.514063	0.571	0.206	4.62825e-09	Alveolar type 1	NEDD4L
3.33443e-13	0.450717	0.5	0.17	5.06566e-09	Alveolar type 1	VPS41
4.06927e-13	0.584849	0.571	0.228	6.18204e-09	Alveolar type 1	LTA4H
4.09279e-13	0.325927	0.457	0.141	6.21777e-09	Alveolar type 1	CDC42SE2
4.23497e-13	0.505506	0.6	0.232	6.43376e-09	Alveolar type 1	SPARC
4.30561e-13	0.495211	0.529	0.198	6.54109e-09	Alveolar type 1	MRPS34
4.3253e-13	0.514178	0.314	0.082	6.571e-09	Alveolar type 1	MPP7
4.94225e-13	0.484713	0.514	0.184	7.50826e-09	Alveolar type 1	NFE2L1
5.30605e-13	0.446841	0.543	0.198	8.06095e-09	Alveolar type 1	GCSH
5.52579e-13	0.415903	0.4	0.116	8.39478e-09	Alveolar type 1	BICD1
5.58827e-13	0.440359	0.5	0.174	8.4897e-09	Alveolar type 1	PCBD1
6.11792e-13	0.425239	0.457	0.149	9.29434e-09	Alveolar type 1	TYMS
8.11195e-13	0.40471	0.329	0.088	1.23237e-08	Alveolar type 1	NEO1
1.06412e-12	0.787655	0.914	0.618	1.61661e-08	Alveolar type 1	ANXA5
1.09111e-12	0.501775	0.429	0.14	1.65762e-08	Alveolar type 1	PLXNA1
1.09218e-12	1.06962	0.7	0.358	1.65925e-08	Alveolar type 1	ENSCAFG00000013413
1.18786e-12	0.536126	0.543	0.209	1.8046e-08	Alveolar type 1	ENSCAFG00000003760
1.25854e-12	0.531774	0.686	0.313	1.91198e-08	Alveolar type 1	RRAS
1.3395e-12	0.31082	0.257	0.057	2.03497e-08	Alveolar type 1	CLDN1
1.4304e-12	0.39399	0.443	0.143	2.17306e-08	Alveolar type 1	EHD2
1.5253e-12	0.436056	0.371	0.108	2.31724e-08	Alveolar type 1	TGFB2
1.57905e-12	0.418592	0.429	0.139	2.39889e-08	Alveolar type 1	GGCX
1.59449e-12	0.432382	0.386	0.117	2.42235e-08	Alveolar type 1	SMARCA4
1.66929e-12	0.719187	0.957	0.596	2.53598e-08	Alveolar type 1	PSMA7
1.78366e-12	0.405041	0.371	0.111	2.70974e-08	Alveolar type 1	ATL3
2.14534e-12	0.52115	0.343	0.097	3.2592e-08	Alveolar type 1	NAPEPLD
2.27009e-12	0.290354	0.3	0.075	3.44871e-08	Alveolar type 1	CD38
2.44193e-12	0.486014	0.514	0.196	3.70979e-08	Alveolar type 1	NUBP2
2.58763e-12	0.458262	0.6	0.24	3.93112e-08	Alveolar type 1	PSMD13
2.67383e-12	0.355564	0.371	0.109	4.06208e-08	Alveolar type 1	KPNA3
2.86422e-12	0.502417	0.557	0.217	4.35132e-08	Alveolar type 1	STOM
2.929e-12	0.46482	0.457	0.157	4.44974e-08	Alveolar type 1	ZNF706
3.03451e-12	0.564835	0.786	0.391	4.61003e-08	Alveolar type 1	MGAT4A
3.07151e-12	0.766761	0.871	0.552	4.66624e-08	Alveolar type 1	NDUFS5
3.2459e-12	0.698175	0.757	0.398	4.93117e-08	Alveolar type 1	DDX24
3.28506e-12	0.529773	0.586	0.238	4.99066e-08	Alveolar type 1	ENSCAFG00000015284
3.60425e-12	0.403036	0.329	0.09	5.47558e-08	Alveolar type 1	DCBLD2
3.61532e-12	0.420454	0.386	0.12	5.4924e-08	Alveolar type 1	MLEC
3.80694e-12	1.13449	0.986	0.939	5.7835e-08	Alveolar type 1	TMSB10
4.17017e-12	0.463775	0.514	0.183	6.33533e-08	Alveolar type 1	GAB1
4.17417e-12	0.57873	0.614	0.266	6.3414e-08	Alveolar type 1	ENSCAFG00000042747
5.04832e-12	0.912684	0.857	0.55	7.66941e-08	Alveolar type 1	ENSCAFG00000031588
5.24329e-12	1.1757	1	0.97	7.96561e-08	Alveolar type 1	MT-CYB
5.33338e-12	0.283573	0.957	0.526	8.10247e-08	Alveolar type 1	CYBA
5.40356e-12	0.40471	0.443	0.147	8.20909e-08	Alveolar type 1	TLE1
5.76107e-12	0.347297	0.429	0.138	8.75222e-08	Alveolar type 1	MYOF
6.28266e-12	0.407789	0.457	0.16	9.54462e-08	Alveolar type 1	RO60
7.23724e-12	0.419737	0.357	0.108	1.09948e-07	Alveolar type 1	SMPD2
7.28291e-12	0.505894	0.4	0.127	1.10642e-07	Alveolar type 1	FILIP1
8.16918e-12	0.462356	0.486	0.18	1.24106e-07	Alveolar type 1	ENSCAFG00000005537
8.44135e-12	0.464437	0.429	0.147	1.28241e-07	Alveolar type 1	PON2
1.02009e-11	0.48689	0.557	0.224	1.54972e-07	Alveolar type 1	ACAA1
1.05176e-11	0.505672	0.671	0.289	1.59783e-07	Alveolar type 1	MPRIP
1.14245e-11	0.691321	0.943	0.609	1.7356e-07	Alveolar type 1	SSR3
1.14657e-11	0.43455	0.371	0.117	1.74187e-07	Alveolar type 1	WBP1
1.16784e-11	0.526305	0.614	0.279	1.77418e-07	Alveolar type 1	ETHE1
1.21073e-11	0.5627	0.543	0.231	1.83934e-07	Alveolar type 1	GPAA1
1.28931e-11	0.632473	0.757	0.381	1.95871e-07	Alveolar type 1	UQCR10
1.28945e-11	0.648364	0.771	0.444	1.95892e-07	Alveolar type 1	UBXN4
1.33491e-11	0.374931	0.314	0.087	2.02799e-07	Alveolar type 1	C7H1orf21
1.35513e-11	0.435035	0.357	0.109	2.05872e-07	Alveolar type 1	ARPC1A
1.37005e-11	0.673292	0.771	0.423	2.08138e-07	Alveolar type 1	NDUFB4
1.49109e-11	0.422069	0.486	0.179	2.26526e-07	Alveolar type 1	PSMG1
1.66412e-11	0.496348	0.614	0.277	2.52813e-07	Alveolar type 1	GOLPH3
1.66635e-11	0.552854	0.557	0.217	2.53152e-07	Alveolar type 1	FGD4
1.69312e-11	0.821907	0.814	0.476	2.57218e-07	Alveolar type 1	ATP5IF1
1.81019e-11	0.389719	0.371	0.117	2.75004e-07	Alveolar type 1	AS3MT
1.88201e-11	0.706685	0.843	0.489	2.85914e-07	Alveolar type 1	UTRN
2.0051e-11	0.307821	0.3	0.081	3.04615e-07	Alveolar type 1	GGACT
2.21502e-11	0.389849	0.486	0.174	3.36505e-07	Alveolar type 1	ACYP2
2.44649e-11	0.426067	0.543	0.215	3.7167e-07	Alveolar type 1	AZIN1
2.60908e-11	0.637654	0.786	0.412	3.96371e-07	Alveolar type 1	ENSCAFG00000004842
2.7607e-11	0.316049	0.443	0.146	4.19405e-07	Alveolar type 1	FRMD4B
2.76207e-11	0.407573	0.457	0.164	4.19614e-07	Alveolar type 1	BACE2
2.84077e-11	0.491297	0.629	0.279	4.3157e-07	Alveolar type 1	DNAJC1
2.91402e-11	0.730632	0.971	0.806	4.42697e-07	Alveolar type 1	ENSCAFG00000031458
3.02482e-11	0.429213	0.4	0.133	4.59531e-07	Alveolar type 1	TMEM175
3.22114e-11	0.499648	0.314	0.091	4.89355e-07	Alveolar type 1	DRAM1
3.35924e-11	0.483231	0.557	0.23	5.10336e-07	Alveolar type 1	CBWD1
3.86379e-11	0.49899	0.7	0.321	5.86987e-07	Alveolar type 1	PCM1
4.02178e-11	0.331461	0.271	0.071	6.10989e-07	Alveolar type 1	MTX1
4.15262e-11	1.047	0.986	0.917	6.30866e-07	Alveolar type 1	MT-ND1
4.35722e-11	0.591868	0.6	0.26	6.61949e-07	Alveolar type 1	FAM53B
4.41438e-11	0.59267	0.714	0.374	6.70633e-07	Alveolar type 1	CCDC50
4.54726e-11	1.07937	0.8	0.507	6.9082e-07	Alveolar type 1	NPC2
4.6365e-11	0.656911	0.786	0.431	7.04378e-07	Alveolar type 1	ATP5PB
4.69955e-11	0.334304	0.343	0.1	7.13955e-07	Alveolar type 1	MARCHF3
4.91846e-11	0.391998	0.329	0.099	7.47212e-07	Alveolar type 1	STXBP2
5.56709e-11	0.719275	1	0.985	8.45752e-07	Alveolar type 1	B2M
5.6312e-11	0.384164	0.343	0.106	8.55493e-07	Alveolar type 1	CDC37L1
5.89084e-11	0.465408	0.571	0.233	8.94937e-07	Alveolar type 1	SMIM12
5.90338e-11	0.271188	0.271	0.07	8.96841e-07	Alveolar type 1	GRHPR
6.28605e-11	0.775804	0.929	0.723	9.54977e-07	Alveolar type 1	ELOB
6.81365e-11	0.508813	0.543	0.22	1.03513e-06	Alveolar type 1	MAGI3
7.11942e-11	0.632092	0.843	0.476	1.08158e-06	Alveolar type 1	ENSCAFG00000011134
7.95636e-11	0.328626	0.329	0.098	1.20873e-06	Alveolar type 1	BAG1
8.28391e-11	1.5583	0.271	0.073	1.25849e-06	Alveolar type 1	SLC34A2
8.45569e-11	0.313415	0.986	0.654	1.28459e-06	Alveolar type 1	IGFBP7
8.69647e-11	0.57349	0.729	0.392	1.32117e-06	Alveolar type 1	VDAC2
1.00098e-10	0.659811	0.814	0.467	1.52068e-06	Alveolar type 1	ENSCAFG00000004703
1.03879e-10	0.681263	0.971	0.865	1.57813e-06	Alveolar type 1	RB1
1.21394e-10	0.465469	0.671	0.307	1.84421e-06	Alveolar type 1	TUBB4B
1.30493e-10	1.09009	1	0.987	1.98246e-06	Alveolar type 1	MT-ND4
1.43256e-10	0.482127	0.471	0.183	2.17634e-06	Alveolar type 1	SLC2A4RG
1.4558e-10	0.439452	0.571	0.245	2.21165e-06	Alveolar type 1	ENSCAFG00000017667
1.80956e-10	0.353635	0.457	0.168	2.74908e-06	Alveolar type 1	AAMDC
1.85791e-10	0.703021	0.943	0.812	2.82254e-06	Alveolar type 1	RABAC1
2.06364e-10	0.517233	0.643	0.303	3.13509e-06	Alveolar type 1	PPP1R2
2.44095e-10	0.543543	0.5	0.199	3.70829e-06	Alveolar type 1	MGST1
2.45073e-10	0.574862	0.714	0.358	3.72314e-06	Alveolar type 1	EIF2S2
2.56844e-10	0.448981	0.514	0.213	3.90197e-06	Alveolar type 1	DUSP11
2.78851e-10	0.422239	0.343	0.111	4.2363e-06	Alveolar type 1	TRIM13
2.96597e-10	0.45278	0.471	0.185	4.5059e-06	Alveolar type 1	FBXO34
3.01949e-10	0.519336	0.814	0.448	4.5872e-06	Alveolar type 1	ENSCAFG00000047391
3.0462e-10	0.545654	0.714	0.362	4.62779e-06	Alveolar type 1	RALBP1
3.36801e-10	0.338148	0.414	0.144	5.11669e-06	Alveolar type 1	DHX29
3.68076e-10	0.257906	0.257	0.068	5.59181e-06	Alveolar type 1	HACD3
3.78764e-10	0.665954	0.829	0.487	5.75418e-06	Alveolar type 1	TXNDC17
3.89633e-10	0.620563	0.6	0.306	5.91931e-06	Alveolar type 1	PDCD5
3.92359e-10	0.571032	0.8	0.452	5.96072e-06	Alveolar type 1	PSMB4
4.46168e-10	1.02758	1	0.995	6.77818e-06	Alveolar type 1	MT-CO3
4.48586e-10	0.33622	0.457	0.167	6.81492e-06	Alveolar type 1	YES1
4.53191e-10	0.281795	0.329	0.1	6.88488e-06	Alveolar type 1	SORT1
4.6617e-10	0.350073	0.4	0.14	7.08206e-06	Alveolar type 1	CWC22
5.13572e-10	0.344007	0.386	0.131	7.80219e-06	Alveolar type 1	SLC25A37
5.27518e-10	0.336373	0.257	0.069	8.01405e-06	Alveolar type 1	NXN
5.32218e-10	0.723142	0.986	0.838	8.08546e-06	Alveolar type 1	H3-3A
5.63196e-10	0.275553	0.257	0.068	8.55608e-06	Alveolar type 1	ANKRD50
5.93093e-10	0.582496	0.757	0.432	9.01027e-06	Alveolar type 1	COX5A
5.99487e-10	0.343769	0.343	0.111	9.1074e-06	Alveolar type 1	APH1A
6.7654e-10	0.316512	0.343	0.109	1.0278e-05	Alveolar type 1	ALDH7A1
6.93329e-10	1.65559	0.557	0.282	1.05331e-05	Alveolar type 1	ENSCAFG00000015754
7.45126e-10	0.324435	0.3	0.089	1.132e-05	Alveolar type 1	SESN3
7.63736e-10	0.300559	0.314	0.097	1.16027e-05	Alveolar type 1	ENSCAFG00000001588
7.64665e-10	0.639439	0.757	0.423	1.16168e-05	Alveolar type 1	PHPT1
7.96735e-10	0.288921	0.257	0.07	1.2104e-05	Alveolar type 1	TCAIM
8.50578e-10	0.608806	0.9	0.59	1.2922e-05	Alveolar type 1	RBMS3
9.48602e-10	0.504417	0.786	0.445	1.44112e-05	Alveolar type 1	BCAP31
9.59549e-10	0.377601	0.429	0.162	1.45775e-05	Alveolar type 1	ENSCAFG00000041734
9.71853e-10	0.343099	0.357	0.121	1.47644e-05	Alveolar type 1	RIDA
9.81866e-10	0.461208	0.614	0.289	1.49165e-05	Alveolar type 1	MRPL14
1.27859e-09	0.631849	0.814	0.508	1.94243e-05	Alveolar type 1	COX5B
1.30791e-09	0.419691	0.686	0.323	1.98698e-05	Alveolar type 1	ICAM1
1.36506e-09	0.487028	0.5	0.198	2.0738e-05	Alveolar type 1	RASGRF2
1.3679e-09	0.661925	0.843	0.573	2.07811e-05	Alveolar type 1	NDFIP1
1.77766e-09	0.601014	0.686	0.37	2.70062e-05	Alveolar type 1	NDUFB7
1.91153e-09	0.293506	0.314	0.099	2.90399e-05	Alveolar type 1	LYRM2
1.95733e-09	0.494973	0.814	0.474	2.97358e-05	Alveolar type 1	ENSCAFG00000009692
2.09304e-09	0.407637	0.557	0.251	3.17974e-05	Alveolar type 1	TXNRD1
2.2022e-09	0.319898	0.4	0.143	3.34557e-05	Alveolar type 1	WDR47
2.28998e-09	0.290087	0.343	0.112	3.47894e-05	Alveolar type 1	RNPEP
2.29488e-09	0.389531	0.471	0.189	3.48638e-05	Alveolar type 1	ENSCAFG00000031478
2.35037e-09	0.409127	0.586	0.266	3.57068e-05	Alveolar type 1	NDUFA6
2.44656e-09	0.420691	0.429	0.167	3.71682e-05	Alveolar type 1	CISD3
2.4833e-09	0.546788	0.386	0.143	3.77263e-05	Alveolar type 1	SGO1
2.49517e-09	0.657233	0.914	0.596	3.79066e-05	Alveolar type 1	UBL5
2.50343e-09	0.284825	0.314	0.098	3.80322e-05	Alveolar type 1	SHH
2.74867e-09	0.896946	0.271	0.08	4.17578e-05	Alveolar type 1	ACOXL
2.84113e-09	0.377892	0.357	0.123	4.31624e-05	Alveolar type 1	GBGT1
2.87331e-09	0.391841	0.386	0.137	4.36513e-05	Alveolar type 1	CDC14A
3.03365e-09	0.298862	0.286	0.086	4.60873e-05	Alveolar type 1	KIF1C
3.13534e-09	0.267011	0.271	0.079	4.76321e-05	Alveolar type 1	RILPL1
3.31811e-09	0.365724	0.486	0.196	5.04087e-05	Alveolar type 1	ACTN1
3.36385e-09	0.4975	0.543	0.246	5.11036e-05	Alveolar type 1	ARFGEF1
3.44692e-09	0.297475	0.371	0.13	5.23655e-05	Alveolar type 1	BRD3
3.52771e-09	0.568797	0.571	0.27	5.35929e-05	Alveolar type 1	CCDC56
3.55009e-09	0.739619	0.257	0.078	5.3933e-05	Alveolar type 1	TMEM245
3.69325e-09	0.517684	0.714	0.381	5.61079e-05	Alveolar type 1	NDUFB10
3.82504e-09	0.512263	0.5	0.226	5.811e-05	Alveolar type 1	SMARCA2
4.01207e-09	0.288743	0.286	0.088	6.09514e-05	Alveolar type 1	ENSCAFG00000003574
4.24388e-09	0.413735	0.7	0.351	6.4473e-05	Alveolar type 1	NEDD9
4.25983e-09	0.275915	0.357	0.122	6.47154e-05	Alveolar type 1	C4H5orf51
4.27751e-09	0.331385	0.371	0.131	6.49839e-05	Alveolar type 1	RCAN3
4.30077e-09	1.00283	0.443	0.195	6.53373e-05	Alveolar type 1	ENSCAFG00000003331
4.3049e-09	0.489784	0.443	0.187	6.54001e-05	Alveolar type 1	UBAC2
4.57955e-09	0.680527	0.657	0.353	6.95725e-05	Alveolar type 1	ATP5F1E
4.67097e-09	0.787512	0.957	0.695	7.09613e-05	Alveolar type 1	SUMO2
4.73388e-09	0.455541	0.686	0.333	7.19172e-05	Alveolar type 1	WLS
5.24912e-09	0.513941	0.814	0.503	7.97446e-05	Alveolar type 1	FIS1
5.59555e-09	0.388119	0.443	0.18	8.50076e-05	Alveolar type 1	NIPSNAP2
5.70832e-09	0.462785	0.786	0.459	8.67208e-05	Alveolar type 1	PSMB2
5.77867e-09	0.421445	0.571	0.252	8.77896e-05	Alveolar type 1	AFDN
6.16207e-09	0.360426	0.429	0.17	9.36141e-05	Alveolar type 1	MVB12A
6.17971e-09	0.737232	0.886	0.598	9.38822e-05	Alveolar type 1	SELENOW
6.8394e-09	0.573157	0.714	0.38	0.000103904	Alveolar type 1	NDUFS8
6.94062e-09	0.476727	0.543	0.242	0.000105442	Alveolar type 1	DARS1
7.05157e-09	0.818145	0.957	0.772	0.000107127	Alveolar type 1	MT-ND2
7.52836e-09	0.410993	0.257	0.077	0.000114371	Alveolar type 1	MBIP
7.58095e-09	0.416451	0.486	0.213	0.00011517	Alveolar type 1	MPST
8.79132e-09	0.512821	0.529	0.252	0.000133558	Alveolar type 1	ZDHHC20
9.23134e-09	0.623272	0.886	0.547	0.000140242	Alveolar type 1	ENSCAFG00000013366
1.02223e-08	0.471969	0.457	0.193	0.000155297	Alveolar type 1	GPRC5D
1.03476e-08	0.521483	0.614	0.312	0.000157201	Alveolar type 1	HERC2
1.08396e-08	0.586346	0.6	0.303	0.000164676	Alveolar type 1	PHACTR4
1.13584e-08	0.397335	0.3	0.099	0.000172558	Alveolar type 1	ATP11A
1.18571e-08	0.609763	0.871	0.58	0.000180133	Alveolar type 1	PRDX1
1.20386e-08	0.293167	0.329	0.112	0.00018289	Alveolar type 1	LATS2
1.2054e-08	0.381634	0.329	0.113	0.000183124	Alveolar type 1	RCAN1
1.41516e-08	0.28519	0.414	0.159	0.000214992	Alveolar type 1	ENSCAFG00000017118
1.41878e-08	0.551963	0.643	0.353	0.00021554	Alveolar type 1	ENSCAFG00000049156
1.46217e-08	0.395906	0.543	0.249	0.000222133	Alveolar type 1	TAF10
1.50108e-08	0.359156	0.514	0.221	0.000228044	Alveolar type 1	KMT5B
1.70154e-08	0.266494	0.314	0.105	0.000258498	Alveolar type 1	TMCO3
1.73663e-08	0.327597	0.457	0.19	0.000263829	Alveolar type 1	PDCL3
1.74937e-08	0.54891	0.271	0.086	0.000265765	Alveolar type 1	FADS1
1.77491e-08	0.419715	0.686	0.368	0.000269645	Alveolar type 1	RNF10
2.02399e-08	0.396107	0.443	0.187	0.000307484	Alveolar type 1	ENSCAFG00000002851
2.11925e-08	0.453908	0.714	0.422	0.000321956	Alveolar type 1	KIF5B
2.18371e-08	0.875932	0.357	0.137	0.000331749	Alveolar type 1	SORBS2
2.18946e-08	0.985035	1	0.995	0.000332623	Alveolar type 1	MT-CO2
2.22093e-08	0.82879	0.886	0.616	0.000337404	Alveolar type 1	TSPO
2.28194e-08	0.673127	0.557	0.275	0.000346673	Alveolar type 1	ENSCAFG00000014028
2.37535e-08	0.393965	0.457	0.198	0.000360863	Alveolar type 1	HMGN1
2.45749e-08	0.429925	0.571	0.285	0.000373342	Alveolar type 1	CAPRIN1
2.51848e-08	0.395206	0.614	0.316	0.000382607	Alveolar type 1	TXNL1
2.54677e-08	0.373973	0.314	0.108	0.000386905	Alveolar type 1	ENOX1
2.70433e-08	0.607726	0.9	0.636	0.000410842	Alveolar type 1	CHCHD2
3.07056e-08	0.358652	0.557	0.259	0.00046648	Alveolar type 1	GTF2H5
3.08785e-08	0.305638	0.814	0.44	0.000469106	Alveolar type 1	RBPMS
3.11658e-08	0.394352	0.657	0.339	0.000473471	Alveolar type 1	SUPT4H1
3.14722e-08	0.267129	0.314	0.108	0.000478126	Alveolar type 1	TEX264
3.19735e-08	0.266041	0.357	0.13	0.000485741	Alveolar type 1	USP14
3.43711e-08	0.47072	0.714	0.389	0.000522165	Alveolar type 1	DYNC1H1
3.49173e-08	0.54145	0.843	0.535	0.000530464	Alveolar type 1	TRMT112
3.52369e-08	0.321358	0.457	0.187	0.000535319	Alveolar type 1	CRYAB
3.62288e-08	0.269962	0.271	0.087	0.000550388	Alveolar type 1	MED17
3.8711e-08	0.485374	0.657	0.352	0.000588097	Alveolar type 1	ENSCAFG00000000061
3.98916e-08	0.330975	0.371	0.141	0.000606033	Alveolar type 1	EXT2
4.06083e-08	0.418572	0.686	0.372	0.000616921	Alveolar type 1	PPP2R5A
4.12619e-08	0.520079	0.643	0.35	0.000626851	Alveolar type 1	UQCRQ
4.15788e-08	0.449329	0.786	0.465	0.000631665	Alveolar type 1	KTN1
4.47573e-08	0.396212	0.557	0.266	0.000679953	Alveolar type 1	NENF
4.66478e-08	0.331601	0.429	0.176	0.000708673	Alveolar type 1	TSG101
5.2942e-08	0.369986	0.443	0.191	0.000804295	Alveolar type 1	KIF1B
5.4326e-08	0.344181	0.5	0.219	0.000825321	Alveolar type 1	SNX24
5.44915e-08	0.8788	1	0.957	0.000827835	Alveolar type 1	S100A8
5.8656e-08	0.571751	0.429	0.186	0.000891102	Alveolar type 1	OXR1
6.45092e-08	1.83249	0.729	0.528	0.000980023	Alveolar type 1	SFTPC
6.91132e-08	0.419737	0.3	0.105	0.00104997	Alveolar type 1	MLF1
7.46285e-08	0.294296	0.471	0.203	0.00113376	Alveolar type 1	MDP1
7.4753e-08	0.37903	0.457	0.206	0.00113565	Alveolar type 1	CUTA
7.92345e-08	0.432427	0.614	0.311	0.00120373	Alveolar type 1	ND4L
8.063e-08	0.32549	0.529	0.245	0.00122493	Alveolar type 1	ERGIC1
8.06506e-08	0.309168	0.371	0.14	0.00122524	Alveolar type 1	RBMS2
8.34478e-08	0.306947	0.3	0.104	0.00126774	Alveolar type 1	ATP10D
8.36348e-08	0.448369	0.557	0.275	0.00127058	Alveolar type 1	UNC93B1
8.50037e-08	0.270731	0.371	0.142	0.00129138	Alveolar type 1	ITPRID2
8.95353e-08	0.384196	0.814	0.468	0.00136022	Alveolar type 1	DST
9.16788e-08	0.387919	0.457	0.208	0.00139278	Alveolar type 1	PLEK2
9.3403e-08	0.447705	0.343	0.131	0.00141898	Alveolar type 1	CPEB4
9.34832e-08	0.621494	0.329	0.122	0.0014202	Alveolar type 1	ERBB4
9.80472e-08	0.329449	0.386	0.156	0.00148953	Alveolar type 1	CHMP4B
1.0188e-07	0.483634	0.529	0.267	0.00154776	Alveolar type 1	ETFB
1.03399e-07	0.331268	0.386	0.157	0.00157084	Alveolar type 1	COL4A5
1.20048e-07	0.389456	0.471	0.215	0.00182377	Alveolar type 1	ENSCAFG00000043160
1.21025e-07	0.312919	0.414	0.173	0.00183862	Alveolar type 1	TMEM179B
1.29631e-07	0.346068	0.286	0.1	0.00196935	Alveolar type 1	SREBF1
1.34476e-07	0.61982	0.986	0.893	0.00204296	Alveolar type 1	CD63
1.3512e-07	0.462535	0.414	0.18	0.00205275	Alveolar type 1	TAGLN2
1.37523e-07	1.12746	0.8	0.545	0.00208926	Alveolar type 1	MT-ND3
1.50878e-07	0.306687	0.429	0.184	0.00229213	Alveolar type 1	ACADM
1.55867e-07	0.344552	0.457	0.201	0.00236793	Alveolar type 1	PLEC
1.57944e-07	1.08772	1	0.983	0.00239949	Alveolar type 1	MT-CO1
1.61315e-07	0.405479	0.5	0.237	0.0024507	Alveolar type 1	HDLBP
1.65991e-07	0.771577	1	0.995	0.00252174	Alveolar type 1	MT-ATP6
1.72956e-07	0.371563	0.3	0.109	0.00262755	Alveolar type 1	ZDHHC3
1.74292e-07	0.272545	0.343	0.129	0.00264785	Alveolar type 1	ZNF516
1.74337e-07	0.29938	0.343	0.13	0.00264853	Alveolar type 1	ARAP2
1.79909e-07	0.728913	0.614	0.331	0.00273318	Alveolar type 1	CAMK2D
1.90293e-07	0.401445	0.729	0.425	0.00289094	Alveolar type 1	NDUFB8
1.98926e-07	0.321832	0.314	0.118	0.00302209	Alveolar type 1	CIB2
2.05606e-07	0.329078	0.286	0.099	0.00312357	Alveolar type 1	CABLES1
2.14617e-07	0.406904	0.529	0.267	0.00326047	Alveolar type 1	ENSCAFG00000045775
2.29931e-07	0.436611	0.557	0.3	0.00349311	Alveolar type 1	APPL1
2.44441e-07	0.370726	0.5	0.243	0.00371354	Alveolar type 1	ENSCAFG00000008701
2.45569e-07	0.445887	0.729	0.39	0.00373069	Alveolar type 1	TGM2
2.49601e-07	0.447045	0.614	0.327	0.00379194	Alveolar type 1	TRIP11
2.54138e-07	0.37527	0.629	0.348	0.00386086	Alveolar type 1	ISCU
2.54281e-07	0.423001	0.971	0.69	0.00386304	Alveolar type 1	SPTBN1
2.72429e-07	0.251496	0.314	0.115	0.00413874	Alveolar type 1	KIAA1841
2.73167e-07	0.340434	0.514	0.243	0.00414995	Alveolar type 1	CD2AP
2.89974e-07	0.285216	0.286	0.101	0.00440529	Alveolar type 1	PLGRKT
3.04858e-07	0.273972	0.371	0.148	0.00463141	Alveolar type 1	ENSCAFG00000012755
3.14164e-07	0.356713	0.686	0.392	0.00477277	Alveolar type 1	PSMB6
3.33999e-07	0.477391	0.771	0.485	0.00507412	Alveolar type 1	EDF1
3.55018e-07	0.26585	0.329	0.126	0.00539344	Alveolar type 1	HINT2
3.55609e-07	0.40339	0.271	0.097	0.00540241	Alveolar type 1	SGMS2
3.67711e-07	0.548478	0.429	0.196	0.00558626	Alveolar type 1	LOXL1
3.69391e-07	0.326199	0.357	0.144	0.00561179	Alveolar type 1	CCDC93
3.70944e-07	0.513237	0.343	0.143	0.00563538	Alveolar type 1	STMN1
3.74633e-07	0.427722	0.7	0.408	0.00569143	Alveolar type 1	NDUFS4
4.00736e-07	0.432319	0.657	0.371	0.00608799	Alveolar type 1	PSME1
4.0674e-07	0.587406	0.943	0.783	0.00617919	Alveolar type 1	ATP5F1B
4.11548e-07	0.495476	0.686	0.421	0.00625224	Alveolar type 1	COPE
4.32483e-07	0.428145	0.643	0.359	0.00657028	Alveolar type 1	ENSCAFG00000010086
4.39919e-07	0.575085	0.586	0.323	0.00668325	Alveolar type 1	PIAS1
4.4279e-07	0.424901	0.7	0.408	0.00672687	Alveolar type 1	PALM2AKAP2
4.49333e-07	0.419812	0.614	0.339	0.00682627	Alveolar type 1	NOP10
4.76952e-07	0.30042	0.414	0.18	0.00724586	Alveolar type 1	ZGPAT
5.03591e-07	0.311671	0.371	0.154	0.00765055	Alveolar type 1	SQOR
5.19659e-07	0.46736	0.571	0.304	0.00789465	Alveolar type 1	MICOS13
5.20654e-07	0.418389	0.5	0.251	0.00790977	Alveolar type 1	PCMTD1
5.40458e-07	0.260199	0.386	0.16	0.00821064	Alveolar type 1	CFAP97
6.2851e-07	0.508848	0.714	0.434	0.00954832	Alveolar type 1	ENSCAFG00000018753
6.37865e-07	0.314105	0.329	0.133	0.00969045	Alveolar type 1	PHF5A
6.5925e-07	0.343322	0.386	0.167	0.0100153	Alveolar type 1	FMR1
7.24918e-07	0.314728	0.414	0.185	0.011013	Alveolar type 1	MRPS5
7.41113e-07	0.311324	0.457	0.213	0.011259	Alveolar type 1	NDUFV1
8.2164e-07	0.488134	0.629	0.359	0.0124824	Alveolar type 1	MRPL28
8.92861e-07	0.40626	0.786	0.447	0.0135643	Alveolar type 1	PEBP1
8.9838e-07	0.298898	0.371	0.155	0.0136482	Alveolar type 1	RESF1
9.0478e-07	0.272641	0.343	0.139	0.0137454	Alveolar type 1	NCOA4
9.31573e-07	0.327487	0.571	0.276	0.0141525	Alveolar type 1	ARHGAP31
9.39656e-07	0.518014	0.9	0.61	0.0142753	Alveolar type 1	ENSCAFG00000044677
9.58709e-07	0.372172	0.5	0.253	0.0145647	Alveolar type 1	TMEM30A
9.6995e-07	0.279501	0.314	0.122	0.0147355	Alveolar type 1	NR1D2
1.0203e-06	0.388525	0.5	0.255	0.0155004	Alveolar type 1	ENY2
1.03163e-06	0.381736	0.543	0.28	0.0156725	Alveolar type 1	SLC39A7
1.06707e-06	0.637094	0.614	0.391	0.0162109	Alveolar type 1	ENSCAFG00000044475
1.08437e-06	0.370673	0.514	0.26	0.0164737	Alveolar type 1	PDCD10
1.08588e-06	0.348345	0.429	0.195	0.0164968	Alveolar type 1	SPRED1
1.1012e-06	0.686338	0.557	0.315	0.0167295	Alveolar type 1	ADAM9
1.13048e-06	0.268092	0.329	0.132	0.0171743	Alveolar type 1	HDGF
1.15694e-06	0.276791	0.343	0.139	0.0175762	Alveolar type 1	CAVIN3
1.21241e-06	0.508167	0.814	0.548	0.0184189	Alveolar type 1	ENSCAFG00000006545
1.22422e-06	0.349687	0.471	0.227	0.0185984	Alveolar type 1	PFDN1
1.23271e-06	0.347976	0.657	0.36	0.0187273	Alveolar type 1	INTS4
1.2836e-06	0.392986	0.743	0.475	0.0195005	Alveolar type 1	ATP5F1C
1.29426e-06	0.370388	0.329	0.136	0.0196624	Alveolar type 1	IFT43
1.32413e-06	0.271101	0.3	0.116	0.0201161	Alveolar type 1	RPP21
1.37948e-06	0.32426	0.429	0.197	0.0209571	Alveolar type 1	ACTR10
1.38546e-06	0.300279	0.357	0.15	0.0210479	Alveolar type 1	PLEKHB2
1.48089e-06	0.275009	0.486	0.233	0.0224977	Alveolar type 1	KMT5A
1.48288e-06	0.406162	0.457	0.226	0.0225279	Alveolar type 1	STMP1
1.49554e-06	0.710898	0.9	0.757	0.0227202	Alveolar type 1	GABARAP
1.56253e-06	0.265963	0.314	0.122	0.023738	Alveolar type 1	FAM135A
1.60788e-06	0.415252	0.414	0.191	0.0244269	Alveolar type 1	HDAC7
1.74713e-06	0.293972	0.486	0.239	0.0265424	Alveolar type 1	PUF60
1.79882e-06	0.333501	0.543	0.274	0.0273276	Alveolar type 1	ENSCAFG00000014444
1.79936e-06	0.321458	0.329	0.136	0.0273359	Alveolar type 1	CUL1
1.91031e-06	0.45934	0.571	0.338	0.0290215	Alveolar type 1	PHF3
1.94235e-06	0.342434	0.657	0.379	0.0295082	Alveolar type 1	PSMB3
2.04081e-06	0.254395	0.457	0.211	0.031004	Alveolar type 1	ST7L
2.16024e-06	0.267328	0.3	0.119	0.0328183	Alveolar type 1	EXOSC7
2.19461e-06	0.265447	0.257	0.094	0.0333405	Alveolar type 1	KLHL20
2.26465e-06	0.542988	0.529	0.293	0.0344046	Alveolar type 1	LRBA
2.6225e-06	0.385975	0.571	0.325	0.039841	Alveolar type 1	AIG1
2.7109e-06	0.420564	0.714	0.421	0.041184	Alveolar type 1	FERMT2
2.91032e-06	0.312318	0.486	0.244	0.0442136	Alveolar type 1	MRPL27
2.91687e-06	0.36195	0.5	0.263	0.0443132	Alveolar type 1	GINM1
2.91842e-06	0.410927	0.7	0.427	0.0443366	Alveolar type 1	SBNO2
3.06495e-06	0.251312	0.329	0.135	0.0465627	Alveolar type 1	APPBP2
3.18306e-06	0.329547	0.6	0.328	0.048357	Alveolar type 1	SPTAN1
3.20105e-06	0.313851	0.557	0.3	0.0486303	Alveolar type 1	PSMD4

## Sheet: Alveolar type 2 cells
p_val	avg_log2FC	pct.1	pct.2	p_val_adj	cluster	gene
0	7.00509	0.886	0.508	0	Alveolar type 2	SFTPC
0	6.00574	0.88	0.248	0	Alveolar type 2	ENSCAFG00000015754
0	3.92861	0.85	0.076	0	Alveolar type 2	NAPSA
0	3.86651	0.868	0.078	0	Alveolar type 2	WFDC2
0	3.84783	0.792	0.033	0	Alveolar type 2	SLC34A2
0	3.5416	0.894	0.485	0	Alveolar type 2	NPC2
0	3.50862	0.9	0.155	0	Alveolar type 2	ENSCAFG00000003331
0	3.48241	0.839	0.033	0	Alveolar type 2	C5
0	3.2551	0.881	0.361	0	Alveolar type 2	PDE4D
0	3.00853	0.827	0.042	0	Alveolar type 2	ENSCAFG00000049417
0	2.82467	0.832	0.242	0	Alveolar type 2	ENSCAFG00000031706
0	2.64911	0.833	0.018	0	Alveolar type 2	SFTPD
0	2.61854	0.794	0.039	0	Alveolar type 2	ACOXL
0	2.60758	0.845	0.025	0	Alveolar type 2	AGER
0	2.59485	0.908	0.052	0	Alveolar type 2	KRT14
0	2.58276	0.867	0.061	0	Alveolar type 2	KRT3
0	2.46249	0.784	0.164	0	Alveolar type 2	CTSH
0	2.45112	0.79	0.021	0	Alveolar type 2	CLIC3
0	2.43685	0.823	0.152	0	Alveolar type 2	LRRK2
0	2.3121	0.796	0.009	0	Alveolar type 2	SFTPB
0	2.30067	0.786	0.32	0	Alveolar type 2	FKBP11
0	2.28568	0.885	0.414	0	Alveolar type 2	MAN1A1
0	2.25426	0.799	0.03	0	Alveolar type 2	ANK3
0	2.20218	0.765	0.047	0	Alveolar type 2	FADS1
0	2.19111	0.905	0.213	0	Alveolar type 2	KRT18
0	2.11618	0.86	0.04	0	Alveolar type 2	CES5A
0	2.07975	0.847	0.256	0	Alveolar type 2	MECOM
0	1.94809	0.938	0.601	0	Alveolar type 2	NUPR1
0	1.90328	0.7	0.143	0	Alveolar type 2	FOXP2
0	1.82557	0.686	0.012	0	Alveolar type 2	PLA2G1B
0	1.80155	0.819	0.107	0	Alveolar type 2	HSD17B13
0	1.79856	0.829	0.233	0	Alveolar type 2	DCXR
0	1.78874	0.837	0.19	0	Alveolar type 2	TSPAN8
0	1.78868	0.718	0.009	0	Alveolar type 2	CXCL17
0	1.76945	0.713	0.009	0	Alveolar type 2	ZNF385B
0	1.72311	0.719	0.119	0	Alveolar type 2	OAT
0	1.72213	0.718	0.035	0	Alveolar type 2	SLC22A23
0	1.71233	0.667	0.091	0	Alveolar type 2	ERBB4
0	1.7108	0.811	0.131	0	Alveolar type 2	TSTD1
0	1.63906	0.87	0.507	0	Alveolar type 2	GNG11
0	1.60783	0.858	0.214	0	Alveolar type 2	SPINT2
0	1.57543	0.669	0.097	0	Alveolar type 2	FILIP1
0	1.48956	0.802	0.431	0	Alveolar type 2	ENSCAFG00000019472
0	1.46963	0.595	0.036	0	Alveolar type 2	BMP1
0	1.46844	0.748	0.011	0	Alveolar type 2	CLDN18
0	1.46665	0.729	0.274	0	Alveolar type 2	MAGI1
0	1.4386	0.573	0.012	0	Alveolar type 2	ITGB6
0	1.42538	0.76	0.259	0	Alveolar type 2	SECISBP2L
0	1.42015	0.885	0.45	0	Alveolar type 2	DPYD
0	1.41449	0.595	0.111	0	Alveolar type 2	SORBS2
0	1.41149	0.57	0.06	0	Alveolar type 2	ENSCAFG00000007293
0	1.40214	0.846	0.266	0	Alveolar type 2	ASPH
0	1.39265	0.613	0.008	0	Alveolar type 2	SFTA2
0	1.35527	0.554	0.078	0	Alveolar type 2	DLG2
0	1.34047	0.648	0.008	0	Alveolar type 2	ENSCAFG00000023855
0	1.32429	0.553	0.003	0	Alveolar type 2	ROS1
0	1.31319	0.764	0.153	0	Alveolar type 2	CMTM8
0	1.29735	0.821	0.401	0	Alveolar type 2	GSTO1
0	1.28349	0.627	0.034	0	Alveolar type 2	PATJ
0	1.27867	0.664	0.049	0	Alveolar type 2	CDS1
0	1.27597	0.781	0.35	0	Alveolar type 2	SCP2
0	1.26355	0.572	0.13	0	Alveolar type 2	LDLRAD4
0	1.26229	0.653	0.024	0	Alveolar type 2	ENSCAFG00000046360
0	1.23305	0.69	0.033	0	Alveolar type 2	PON3
0	1.22611	0.668	0.017	0	Alveolar type 2	ENSCAFG00000047343
0	1.20809	0.867	0.409	0	Alveolar type 2	ALCAM
0	1.20329	0.685	0.019	0	Alveolar type 2	ENSCAFG00000023230
0	1.19779	0.679	0.054	0	Alveolar type 2	C9H17orf58
0	1.19719	0.73	0.277	0	Alveolar type 2	MPC2
0	1.19306	0.426	0.004	0	Alveolar type 2	CCL26
0	1.18855	0.42	0.012	0	Alveolar type 2	DIAPH3
0	1.17169	0.519	0.019	0	Alveolar type 2	PJVK
0	1.17045	0.563	0.008	0	Alveolar type 2	IRX5
0	1.16405	0.632	0.153	0	Alveolar type 2	CADPS2
0	1.16227	0.663	0.023	0	Alveolar type 2	CDH1
0	1.15457	0.53	0.06	0	Alveolar type 2	PCDH7
0	1.15288	0.767	0.252	0	Alveolar type 2	CTSC
0	1.13472	0.609	0.051	0	Alveolar type 2	METTL27
0	1.12065	0.575	0.011	0	Alveolar type 2	WWC1
0	1.11294	0.631	0.061	0	Alveolar type 2	DRAM1
0	1.10765	0.473	0.006	0	Alveolar type 2	PPP1R14C
0	1.10624	0.514	0.027	0	Alveolar type 2	FGFR2
0	1.10479	0.604	0.006	0	Alveolar type 2	TMEM116
0	1.10089	0.59	0.051	0	Alveolar type 2	SLC39A8
0	1.07091	0.292	0.002	0	Alveolar type 2	TRHR
0	1.0647	0.719	0.163	0	Alveolar type 2	FAT1
0	1.06166	0.512	0.082	0	Alveolar type 2	ARHGEF26
0	1.05792	0.652	0.019	0	Alveolar type 2	CLDN7
0	1.04194	0.816	0.311	0	Alveolar type 2	PRDX6
0	1.04052	0.565	0.061	0	Alveolar type 2	LMO7
0	1.0363	0.574	0.031	0	Alveolar type 2	MME
0	1.03486	0.514	0.102	0	Alveolar type 2	MCCC1
0	1.01577	0.312	0.006	0	Alveolar type 2	LCN15
0	1.01215	0.505	0.033	0	Alveolar type 2	PRKCQ
0	1.00814	0.472	0.038	0	Alveolar type 2	ETV5
0	0.9991	0.743	0.257	0	Alveolar type 2	HSPB8
0	0.995663	0.439	0.047	0	Alveolar type 2	EFNA5
0	0.987785	0.392	0.012	0	Alveolar type 2	CAPS
0	0.972685	0.426	0.058	0	Alveolar type 2	TMEM245
0	0.969151	0.625	0.151	0	Alveolar type 2	RBM47
0	0.965137	0.818	0.28	0	Alveolar type 2	AQP1
0	0.962373	0.534	0.075	0	Alveolar type 2	PPP1R9A
0	0.962346	0.353	0.004	0	Alveolar type 2	SCRG1
0	0.960376	0.507	0.122	0	Alveolar type 2	STMN1
0	0.954084	0.49	0.007	0	Alveolar type 2	MFSD2A
0	0.950759	0.542	0.006	0	Alveolar type 2	C4BPA
0	0.947999	0.609	0.081	0	Alveolar type 2	ZDHHC3
0	0.916237	0.577	0.072	0	Alveolar type 2	CXADR
0	0.895975	0.447	0.023	0	Alveolar type 2	ELAPOR2
0	0.895435	0.433	0.097	0	Alveolar type 2	INSIG1
0	0.884575	0.491	0.014	0	Alveolar type 2	PLS1
0	0.880153	0.89	0.506	0	Alveolar type 2	CYBA
0	0.879635	0.526	0.046	0	Alveolar type 2	GPM6A
0	0.876291	0.34	0.012	0	Alveolar type 2	MAL
0	0.871805	0.481	0.059	0	Alveolar type 2	ALDH1A1
0	0.866495	0.558	0.079	0	Alveolar type 2	ST3GAL1
0	0.866044	0.445	0.062	0	Alveolar type 2	SCD5
0	0.858153	0.456	0.024	0	Alveolar type 2	GALNT13
0	0.845246	0.486	0.005	0	Alveolar type 2	TMEM229A
0	0.840603	0.809	0.342	0	Alveolar type 2	DSTN
0	0.839153	0.46	0.024	0	Alveolar type 2	MET
0	0.837154	0.507	0.049	0	Alveolar type 2	CGNL1
0	0.831989	0.563	0.058	0	Alveolar type 2	ACSL5
0	0.829528	0.541	0.028	0	Alveolar type 2	SCNN1A
0	0.828277	0.549	0.113	0	Alveolar type 2	MICAL2
0	0.820622	0.501	0.116	0	Alveolar type 2	PREPL
0	0.814088	0.505	0.014	0	Alveolar type 2	FZD2
0	0.810282	0.437	0.036	0	Alveolar type 2	HHIP
0	0.807564	0.607	0.185	0	Alveolar type 2	SULT1A1
0	0.806223	0.681	0.234	0	Alveolar type 2	NUDT9
0	0.798439	0.401	0.019	0	Alveolar type 2	CST6
0	0.78907	0.528	0.108	0	Alveolar type 2	ENSCAFG00000024271
0	0.789029	0.478	0.022	0	Alveolar type 2	SUSD2
0	0.788218	0.56	0.167	0	Alveolar type 2	GNPTAB
0	0.773557	0.462	0.017	0	Alveolar type 2	ANPEP
0	0.771	0.697	0.215	0	Alveolar type 2	ENSCAFG00000041232
0	0.7578	0.474	0.029	0	Alveolar type 2	TMEM213
0	0.753367	0.479	0.072	0	Alveolar type 2	DOCK5
0	0.749738	0.486	0.116	0	Alveolar type 2	RASSF8
0	0.737672	0.415	0.078	0	Alveolar type 2	DPY19L3
0	0.734095	0.497	0.037	0	Alveolar type 2	EPCAM
0	0.727598	0.483	0.01	0	Alveolar type 2	SEC14L3
0	0.723724	0.477	0.02	0	Alveolar type 2	FXYD3
0	0.713726	0.44	0.022	0	Alveolar type 2	PDIA2
0	0.713511	0.405	0.007	0	Alveolar type 2	MUC20
0	0.708599	0.458	0.041	0	Alveolar type 2	TMEM238
0	0.706578	0.339	0.043	0	Alveolar type 2	FMN2
0	0.700511	0.444	0.014	0	Alveolar type 2	MATN4
0	0.690161	0.412	0.095	0	Alveolar type 2	DESI2
0	0.685673	0.472	0.075	0	Alveolar type 2	COBL
0	0.676302	0.398	0.024	0	Alveolar type 2	ANKRD6
0	0.67571	0.458	0.025	0	Alveolar type 2	ABCA3
0	0.675679	0.451	0.079	0	Alveolar type 2	NDRG2
0	0.675512	0.386	0.01	0	Alveolar type 2	GRHL2
0	0.66966	0.364	0.003	0	Alveolar type 2	ATP13A4
0	0.654254	0.4	0.013	0	Alveolar type 2	DSC1
0	0.653914	0.38	0.056	0	Alveolar type 2	SHROOM3
0	0.648837	0.438	0.038	0	Alveolar type 2	STARD10
0	0.635776	0.384	0.041	0	Alveolar type 2	LAMA3
0	0.635505	0.34	0.039	0	Alveolar type 2	TLCD4
0	0.630561	0.4	0.025	0	Alveolar type 2	ENSCAFG00000016500
0	0.623211	0.337	0.01	0	Alveolar type 2	HSD17B2
0	0.619112	0.354	0.031	0	Alveolar type 2	CCDC141
0	0.614089	0.376	0.027	0	Alveolar type 2	SLC24A3
0	0.611823	0.391	0.002	0	Alveolar type 2	LGI3
0	0.611582	0.285	0.023	0	Alveolar type 2	PPM1E
0	0.605069	0.39	0.008	0	Alveolar type 2	CA8
0	0.599003	0.416	0.044	0	Alveolar type 2	ARG2
0	0.593464	0.289	0.025	0	Alveolar type 2	P3H2
0	0.59247	0.356	0.039	0	Alveolar type 2	KLF5
0	0.584869	0.307	0.011	0	Alveolar type 2	GPR39
0	0.574205	0.317	0.009	0	Alveolar type 2	CFTR
0	0.565381	0.287	0.003	0	Alveolar type 2	SLC6A3
0	0.562206	0.378	0.06	0	Alveolar type 2	MBIP
0	0.560519	0.331	0.012	0	Alveolar type 2	GPRC5A
0	0.560064	0.329	0.005	0	Alveolar type 2	IRX3
0	0.552754	0.296	0.011	0	Alveolar type 2	VEPH1
0	0.551658	0.402	0.065	0	Alveolar type 2	MYH14
0	0.550856	0.416	0.069	0	Alveolar type 2	GPD1L
0	0.547865	0.396	0.087	0	Alveolar type 2	DCBLD1
0	0.545885	0.337	0.009	0	Alveolar type 2	BMP7
0	0.544727	0.267	0.001	0	Alveolar type 2	HEPH
0	0.543491	0.491	0.13	0	Alveolar type 2	EBPL
0	0.543131	0.361	0.052	0	Alveolar type 2	OSBPL6
0	0.542472	0.335	0.03	0	Alveolar type 2	ARHGEF28
0	0.534156	0.33	0.01	0	Alveolar type 2	EHF
0	0.534036	0.338	0.018	0	Alveolar type 2	RGS22
0	0.529871	0.29	0.015	0	Alveolar type 2	SYTL2
0	0.527525	0.31	0.005	0	Alveolar type 2	GRAMD2A
0	0.51795	0.358	0.061	0	Alveolar type 2	DIPK1A
0	0.515283	0.428	0.089	0	Alveolar type 2	PDPN
0	0.508431	0.362	0.041	0	Alveolar type 2	MTUS2
0	0.507752	0.435	0.078	0	Alveolar type 2	NECTIN2
0	0.502428	0.323	0.047	0	Alveolar type 2	THSD4
0	0.497384	0.321	0.001	0	Alveolar type 2	CCDC198
0	0.480287	0.323	0.018	0	Alveolar type 2	PTPRF
0	0.477172	0.31	0.006	0	Alveolar type 2	RASEF
0	0.458621	0.352	0.026	0	Alveolar type 2	GCAT
0	0.454937	0.27	0.034	0	Alveolar type 2	FREM2
0	0.453719	0.301	0.018	0	Alveolar type 2	PLEKHH1
0	0.447711	0.312	0.018	0	Alveolar type 2	CCDC68
0	0.439033	0.275	0.01	0	Alveolar type 2	DSP
0	0.437515	0.255	0.023	0	Alveolar type 2	RAMP1
0	0.4327	0.313	0.011	0	Alveolar type 2	SH3YL1
0	0.421685	0.297	0.043	0	Alveolar type 2	USP46
0	0.420582	0.286	0.027	0	Alveolar type 2	TMEM243
0	0.408176	0.273	0.014	0	Alveolar type 2	BAIAP2L1
0	0.406708	0.293	0.021	0	Alveolar type 2	KRTCAP3
0	0.382137	0.277	0.012	0	Alveolar type 2	HPN
0	0.38168	0.252	0.011	0	Alveolar type 2	MCCD1
0	0.372648	0.252	0.029	0	Alveolar type 2	SERPINI1
0	0.355868	0.25	0.03	0	Alveolar type 2	MYO5B
0	0.351386	0.286	0.038	0	Alveolar type 2	SDC4
0	0.34699	0.255	0.012	0	Alveolar type 2	GALNT3
0	0.345809	0.282	0.041	0	Alveolar type 2	LPCAT1
2.81357e-306	0.716115	0.611	0.203	4.27438e-302	Alveolar type 2	CDC42EP5
1.12604e-303	0.401863	0.311	0.056	1.71067e-299	Alveolar type 2	RPP40
2.82065e-302	0.470023	0.364	0.076	4.28513e-298	Alveolar type 2	ACLY
1.22849e-292	1.14157	0.704	0.294	1.86633e-288	Alveolar type 2	ADAM9
7.81721e-291	0.455708	0.34	0.067	1.18759e-286	Alveolar type 2	GSAP
6.93398e-289	0.393961	0.328	0.064	1.05341e-284	Alveolar type 2	SH3GLB2
2.1056e-288	0.910394	0.51	0.152	3.19882e-284	Alveolar type 2	SNX25
1.0444e-287	1.32907	0.98	0.906	1.58665e-283	Alveolar type 2	ENSCAFG00000013905
8.22857e-287	0.515315	0.487	0.135	1.25008e-282	Alveolar type 2	SQOR
5.32951e-286	0.48788	0.298	0.053	8.09659e-282	Alveolar type 2	ABCC4
4.8974e-282	0.42964	0.627	0.197	7.44013e-278	Alveolar type 2	S100P
7.92724e-281	0.391706	0.298	0.055	1.20431e-276	Alveolar type 2	TEF
7.00501e-276	0.327052	0.263	0.043	1.0642e-271	Alveolar type 2	CA13
1.94628e-270	0.517873	0.335	0.071	2.95679e-266	Alveolar type 2	LRIG1
1.06349e-267	0.614098	0.442	0.12	1.61565e-263	Alveolar type 2	CRADD
1.32655e-265	0.891641	0.57	0.196	2.01529e-261	Alveolar type 2	ATP8A1
4.18796e-263	0.440042	0.356	0.081	6.36235e-259	Alveolar type 2	SELENBP1
3.81674e-261	0.434749	0.289	0.054	5.7984e-257	Alveolar type 2	ARHGAP44
5.21404e-260	0.761743	0.613	0.214	7.92117e-256	Alveolar type 2	BCAM
1.05695e-254	0.84729	0.616	0.243	1.60572e-250	Alveolar type 2	ENSCAFG00000042572
1.64282e-254	0.51089	0.413	0.11	2.49578e-250	Alveolar type 2	DHRS3
4.7085e-251	0.638302	0.479	0.147	7.15315e-247	Alveolar type 2	SMC4
7.96919e-249	0.625976	0.385	0.099	1.21068e-244	Alveolar type 2	HOPX
1.60702e-245	0.629464	0.457	0.136	2.44138e-241	Alveolar type 2	FUT8
3.09528e-245	0.467633	0.435	0.123	4.70234e-241	Alveolar type 2	GGCX
8.11712e-242	0.447386	0.333	0.076	1.23315e-237	Alveolar type 2	RAB11FIP1
2.00479e-240	0.950896	0.839	0.596	3.04568e-236	Alveolar type 2	SSR2
8.57135e-239	0.435341	0.321	0.073	1.30216e-234	Alveolar type 2	TMEM63B
1.36278e-232	0.38822	0.279	0.057	2.07033e-228	Alveolar type 2	PRKCI
7.00941e-232	0.639486	0.597	0.24	1.06487e-227	Alveolar type 2	GTF2H5
4.86034e-227	0.60995	0.282	0.058	7.38383e-223	Alveolar type 2	NLGN1
6.49621e-226	0.543857	0.405	0.117	9.86904e-222	Alveolar type 2	LDHB
4.33622e-224	0.732614	0.534	0.182	6.58759e-220	Alveolar type 2	CYP7B1
1.43045e-222	0.468358	0.405	0.117	2.17314e-218	Alveolar type 2	TMEM41B
3.10787e-222	0.346112	0.317	0.073	4.72148e-218	Alveolar type 2	ENPP5
3.17731e-222	0.412884	0.282	0.06	4.82697e-218	Alveolar type 2	ENSCAFG00000014222
2.86811e-221	0.867512	0.829	0.421	4.35723e-217	Alveolar type 2	METTL7A
4.85701e-220	0.77253	0.525	0.198	7.37877e-216	Alveolar type 2	ENSCAFG00000017824
3.27611e-219	0.577218	0.384	0.108	4.97707e-215	Alveolar type 2	CLIC2
5.84853e-206	0.390002	0.296	0.069	8.88508e-202	Alveolar type 2	ENSCAFG00000004223
1.59791e-204	0.596549	0.414	0.124	2.42754e-200	Alveolar type 2	FHIT
3.47556e-204	0.800978	0.8	0.472	5.28007e-200	Alveolar type 2	DBI
7.76291e-204	0.507105	0.62	0.255	1.17934e-199	Alveolar type 2	ENSCAFG00000014444
7.6853e-203	0.657793	0.458	0.154	1.16755e-198	Alveolar type 2	ABL1
3.44321e-201	0.63629	0.537	0.211	5.23092e-197	Alveolar type 2	LTA4H
7.11541e-200	1.19046	0.998	0.982	1.08097e-195	Alveolar type 2	MT-CO1
3.95555e-196	0.529601	0.459	0.151	6.00927e-192	Alveolar type 2	KIAA1217
4.45225e-196	0.935385	0.604	0.276	6.76386e-192	Alveolar type 2	LRBA
6.22072e-195	0.420223	0.34	0.093	9.45052e-191	Alveolar type 2	PIP5K1B
2.26235e-194	0.720906	0.688	0.317	3.43695e-190	Alveolar type 2	CD44
4.93429e-193	0.603857	0.654	0.308	7.49617e-189	Alveolar type 2	LACTB2
1.88163e-192	0.327783	0.298	0.073	2.85858e-188	Alveolar type 2	FAIM
2.7048e-191	0.760192	0.516	0.196	4.10913e-187	Alveolar type 2	PTPN13
2.56896e-189	0.645577	0.52	0.189	3.90276e-185	Alveolar type 2	PLBD1
5.73147e-188	0.812665	0.746	0.459	8.70725e-184	Alveolar type 2	ENSCAFG00000009692
2.24176e-187	0.386313	0.324	0.087	3.40567e-183	Alveolar type 2	GPAM
2.50646e-184	0.560765	0.444	0.147	3.80781e-180	Alveolar type 2	NPNT
3.59381e-184	0.719252	0.626	0.295	5.45972e-180	Alveolar type 2	HERC2
6.06974e-181	0.662366	0.463	0.171	9.22114e-177	Alveolar type 2	OXR1
1.55069e-179	0.579733	0.542	0.228	2.35581e-175	Alveolar type 2	CCDC186
1.46694e-175	0.670641	0.675	0.341	2.22857e-171	Alveolar type 2	MAN1A2
4.62683e-169	0.521735	0.595	0.272	7.02907e-165	Alveolar type 2	MRPL14
3.3487e-168	0.428655	0.47	0.171	5.08734e-164	Alveolar type 2	ACSL4
1.13963e-167	0.311801	0.28	0.073	1.73133e-163	Alveolar type 2	PNPO
9.12526e-167	0.495361	0.533	0.225	1.38631e-162	Alveolar type 2	ENSCAFG00000040846
1.01735e-164	0.580977	0.414	0.15	1.54556e-160	Alveolar type 2	NPC1
2.55071e-163	0.552609	0.557	0.25	3.87505e-159	Alveolar type 2	ENSCAFG00000042747
5.66444e-161	0.569395	0.535	0.238	8.60542e-157	Alveolar type 2	TMEM30A
9.74338e-160	0.461404	0.3	0.086	1.48021e-155	Alveolar type 2	NAPEPLD
1.65861e-159	0.605273	0.483	0.194	2.51976e-155	Alveolar type 2	RANBP17
1.58518e-158	0.422583	0.437	0.163	2.40821e-154	Alveolar type 2	ANP32E
3.43011e-157	0.50122	0.441	0.162	5.21103e-153	Alveolar type 2	COBLL1
4.20086e-157	0.619132	0.695	0.39	6.38195e-153	Alveolar type 2	SNRPB
4.75056e-152	0.480448	0.461	0.185	7.21705e-148	Alveolar type 2	ANXA4
1.02812e-150	0.457219	0.442	0.17	1.56191e-146	Alveolar type 2	CALM3
1.41336e-147	0.692317	0.86	0.553	2.14717e-143	Alveolar type 2	ANXA2
3.16061e-147	0.793973	0.807	0.591	4.8016e-143	Alveolar type 2	SSR4
2.74275e-146	0.537367	0.42	0.157	4.16678e-142	Alveolar type 2	ZDHHC14
1.2637e-145	0.440974	0.295	0.089	1.91981e-141	Alveolar type 2	ATP11A
2.41848e-144	0.598794	0.722	0.401	3.67416e-140	Alveolar type 2	VAMP8
4.9826e-144	1.05128	0.718	0.451	7.56957e-140	Alveolar type 2	BTBD9
2.64398e-143	0.70028	0.538	0.234	4.01673e-139	Alveolar type 2	MAGI2
4.94991e-142	1.02215	0.994	0.968	7.51991e-138	Alveolar type 2	MT-CYB
5.89165e-142	0.819158	0.992	0.988	8.95059e-138	Alveolar type 2	TPT1
1.8328e-141	0.399142	0.403	0.151	2.7844e-137	Alveolar type 2	ENSCAFG00000013883
3.78612e-139	0.881482	0.995	0.987	5.75187e-135	Alveolar type 2	MT-ND4
2.88349e-138	0.345527	0.417	0.155	4.3806e-134	Alveolar type 2	JPT1
1.61321e-137	0.304379	0.354	0.118	2.45078e-133	Alveolar type 2	SORL1
2.13689e-136	0.812078	0.983	0.964	3.24636e-132	Alveolar type 2	RPS17
1.62632e-135	1.02495	0.73	0.462	2.47071e-131	Alveolar type 2	MGST3
1.34578e-132	0.412141	0.609	0.297	2.04451e-128	Alveolar type 2	M6PR
6.68722e-131	0.437466	0.293	0.091	1.01592e-126	Alveolar type 2	DISC1
3.28836e-130	0.597084	0.665	0.373	4.99568e-126	Alveolar type 2	GOLGA4
3.4571e-129	0.37267	0.423	0.171	5.25202e-125	Alveolar type 2	ACADM
5.1326e-129	0.518063	0.419	0.172	7.79744e-125	Alveolar type 2	FBXO34
1.38224e-128	0.532421	0.695	0.405	2.0999e-124	Alveolar type 2	PAXX
1.72738e-126	0.633321	0.386	0.153	2.62424e-122	Alveolar type 2	ELOVL5
3.77261e-126	0.359576	0.382	0.144	5.73135e-122	Alveolar type 2	CCDC34
9.16086e-126	0.279106	0.703	0.343	1.39172e-121	Alveolar type 2	CFI
1.16293e-125	1.07316	0.563	0.318	1.76673e-121	Alveolar type 2	CAMK2D
4.75497e-125	0.51531	0.418	0.174	7.22375e-121	Alveolar type 2	UBAC2
1.65795e-124	0.553343	0.626	0.303	2.51876e-120	Alveolar type 2	CACNB2
2.0368e-123	0.897753	0.955	0.923	3.09431e-119	Alveolar type 2	MYO7A
2.81881e-123	0.326375	0.259	0.079	4.28233e-119	Alveolar type 2	ENSCAFG00000019758
1.88618e-122	0.358443	0.286	0.094	2.86549e-118	Alveolar type 2	ANAPC4
4.37222e-122	0.320177	0.468	0.197	6.64227e-118	Alveolar type 2	EMB
9.01662e-122	0.386737	0.474	0.208	1.3698e-117	Alveolar type 2	CAT
1.63647e-120	0.40614	0.613	0.306	2.48612e-116	Alveolar type 2	MCFD2
4.64012e-120	0.335607	0.283	0.092	7.04927e-116	Alveolar type 2	LDLR
6.64209e-119	0.38473	0.426	0.176	1.00907e-114	Alveolar type 2	DAB2IP
1.60666e-118	0.38389	0.345	0.131	2.44084e-114	Alveolar type 2	WDFY1
1.63616e-117	0.417779	0.357	0.138	2.48565e-113	Alveolar type 2	MVB12B
3.95382e-117	0.457668	0.441	0.193	6.00665e-113	Alveolar type 2	SLC44A1
5.31868e-117	0.680582	0.908	0.671	8.08014e-113	Alveolar type 2	ENSCAFG00000008336
1.10067e-116	0.945042	0.998	0.995	1.67213e-112	Alveolar type 2	MT-CO3
7.55403e-116	0.836529	0.888	0.766	1.14761e-111	Alveolar type 2	MT-ND2
1.67107e-115	1.05216	0.76	0.533	2.53869e-111	Alveolar type 2	MT-ND3
2.77483e-115	0.971721	0.905	0.765	4.21552e-111	Alveolar type 2	RPLP0
3.50942e-115	0.895663	0.962	0.913	5.33151e-111	Alveolar type 2	NACA
5.0435e-115	0.630059	0.883	0.658	7.66208e-111	Alveolar type 2	EZR
1.98858e-113	0.325654	0.451	0.197	3.02105e-109	Alveolar type 2	RILPL2
3.42787e-113	0.559359	0.671	0.372	5.20762e-109	Alveolar type 2	RAPGEF5
3.53412e-113	0.372798	0.319	0.117	5.36904e-109	Alveolar type 2	TARBP1
2.47961e-112	0.395244	0.329	0.123	3.76703e-108	Alveolar type 2	UNC13B
8.21796e-112	0.786016	0.976	0.949	1.24847e-107	Alveolar type 2	RPS26
1.50871e-110	0.844133	0.973	0.924	2.29204e-106	Alveolar type 2	RPL10A
2.19965e-109	0.34343	0.33	0.125	3.34171e-105	Alveolar type 2	FSD1L
2.38846e-109	0.315843	0.27	0.091	3.62855e-105	Alveolar type 2	SREBF1
6.3378e-108	0.903906	0.981	0.964	9.62839e-104	Alveolar type 2	RPL7A
6.60775e-108	0.546156	0.785	0.524	1.00385e-103	Alveolar type 2	S100A11
2.46669e-107	0.661604	0.981	0.968	3.74739e-103	Alveolar type 2	RPS4X
2.51297e-107	0.866666	0.972	0.914	3.8177e-103	Alveolar type 2	MT-ND1
2.82992e-103	0.476262	0.481	0.233	4.29921e-99	Alveolar type 2	ST7
6.48685e-103	0.883988	0.846	0.692	9.85482e-99	Alveolar type 2	ENSCAFG00000048619
6.53054e-103	0.752585	0.997	0.995	9.92119e-99	Alveolar type 2	MT-ATP6
6.83909e-103	0.61787	0.973	0.921	1.03899e-98	Alveolar type 2	RPL5
1.45262e-102	0.273295	0.44	0.186	2.20682e-98	Alveolar type 2	MGST1
1.96803e-102	0.823531	0.997	0.995	2.98983e-98	Alveolar type 2	MT-CO2
2.25019e-102	0.49233	0.619	0.344	3.41849e-98	Alveolar type 2	LPP
3.70277e-102	0.564726	0.312	0.117	5.62525e-98	Alveolar type 2	CCL7
1.60128e-101	0.300966	0.269	0.091	2.43266e-97	Alveolar type 2	MARCHF3
5.29343e-101	0.313768	0.349	0.141	8.04179e-97	Alveolar type 2	ACSL3
1.18101e-100	0.416427	0.412	0.178	1.79419e-96	Alveolar type 2	SNTB1
2.1419e-99	0.91116	0.985	0.97	3.25398e-95	Alveolar type 2	RPL11
4.30548e-99	0.941942	0.949	0.896	6.54089e-95	Alveolar type 2	ENSCAFG00000043173
1.4429e-96	0.774828	0.977	0.945	2.19205e-92	Alveolar type 2	ENSCAFG00000018784
1.05535e-95	0.829171	0.822	0.606	1.60329e-91	Alveolar type 2	CSTB
8.14204e-93	0.740827	0.75	0.464	1.23694e-88	Alveolar type 2	PMP22
2.56495e-90	0.710215	0.971	0.964	3.89668e-86	Alveolar type 2	RPL28
4.40701e-89	0.737543	0.976	0.96	6.69513e-85	Alveolar type 2	RPS12
9.00206e-89	0.464295	0.614	0.378	1.36759e-84	Alveolar type 2	NDUFV2
1.71078e-86	0.464546	0.597	0.357	2.59902e-82	Alveolar type 2	ATOX1
1.88542e-86	0.328743	0.41	0.197	2.86433e-82	Alveolar type 2	PLEK2
3.72953e-86	0.810499	0.973	0.96	5.6659e-82	Alveolar type 2	RPS15A
9.02986e-86	0.68825	0.975	0.97	1.37182e-81	Alveolar type 2	RPL8
1.21277e-85	0.362055	0.432	0.206	1.84244e-81	Alveolar type 2	FGD4
3.72413e-85	0.272021	0.268	0.102	5.65769e-81	Alveolar type 2	APH1A
2.10449e-84	0.251664	0.291	0.115	3.19714e-80	Alveolar type 2	GNPAT
5.74022e-84	0.385663	0.502	0.269	8.72055e-80	Alveolar type 2	SLC25A5
6.36521e-84	0.464977	0.841	0.682	9.67003e-80	Alveolar type 2	ENSCAFG00000043577
2.72272e-83	0.435958	0.548	0.294	4.13636e-79	Alveolar type 2	AUTS2
6.09911e-83	0.715936	0.985	0.983	9.26577e-79	Alveolar type 2	RPS8
2.50129e-81	0.404214	0.265	0.104	3.79996e-77	Alveolar type 2	SHROOM4
1.40859e-80	0.401136	0.681	0.435	2.13994e-76	Alveolar type 2	PEBP1
1.16172e-79	0.409813	0.361	0.169	1.76488e-75	Alveolar type 2	KIF16B
1.89185e-78	0.487813	0.966	0.889	2.87411e-74	Alveolar type 2	CD63
4.84333e-78	0.402031	0.655	0.387	7.35798e-74	Alveolar type 2	CADM1
4.6783e-77	0.311268	0.4	0.199	7.10728e-73	Alveolar type 2	ENSCAFG00000003760
4.97977e-77	0.3765	0.588	0.342	7.56526e-73	Alveolar type 2	IL6ST
1.58224e-75	0.289769	0.448	0.231	2.40374e-71	Alveolar type 2	GNG10
7.44174e-75	0.407266	0.421	0.217	1.13055e-70	Alveolar type 2	TMEM135
8.48319e-75	0.587775	0.568	0.353	1.28877e-70	Alveolar type 2	FNDC3A
1.83641e-73	0.923676	0.979	0.954	2.78988e-69	Alveolar type 2	RPS28
3.07571e-73	0.389995	0.625	0.409	4.67262e-69	Alveolar type 2	USP21
5.0941e-73	0.354256	0.403	0.207	7.73896e-69	Alveolar type 2	WASL
7.60647e-73	0.382164	0.611	0.38	1.15558e-68	Alveolar type 2	MGAT4A
9.14326e-73	0.287044	0.467	0.243	1.38904e-68	Alveolar type 2	ASAH1
1.32002e-72	0.420475	0.466	0.255	2.00537e-68	Alveolar type 2	ZNF609
2.53393e-72	0.278929	0.297	0.128	3.84954e-68	Alveolar type 2	TJP2
3.41245e-72	0.643813	0.702	0.478	5.18419e-68	Alveolar type 2	CELF2
2.46572e-71	0.331926	0.389	0.191	3.74592e-67	Alveolar type 2	SH3RF1
2.82248e-71	0.635509	0.96	0.846	4.28791e-67	Alveolar type 2	EEF1A1
4.82997e-71	0.362313	0.514	0.3	7.3377e-67	Alveolar type 2	ND4L
1.80613e-70	0.394143	0.356	0.175	2.74387e-66	Alveolar type 2	ACACA
2.0471e-70	0.422827	0.794	0.587	3.10995e-66	Alveolar type 2	TMBIM6
9.40297e-70	0.604486	0.971	0.939	1.4285e-65	Alveolar type 2	RPL15
1.22137e-69	0.305182	0.423	0.22	1.85551e-65	Alveolar type 2	VAMP5
3.61308e-68	0.509071	0.911	0.8	5.48899e-64	Alveolar type 2	EEF1B2
7.87517e-68	0.415705	0.66	0.444	1.1964e-63	Alveolar type 2	MT-ND5
2.48702e-67	0.256384	0.267	0.114	3.77827e-63	Alveolar type 2	PAPSS1
6.72608e-67	0.373766	0.739	0.524	1.02183e-62	Alveolar type 2	CYSTM1
2.09212e-66	0.294801	0.284	0.126	3.17835e-62	Alveolar type 2	PTP4A1
3.66091e-66	0.580633	0.99	0.977	5.56165e-62	Alveolar type 2	RPS11
4.85696e-66	0.386217	0.359	0.18	7.3787e-62	Alveolar type 2	XPR1
2.89653e-65	0.695393	0.975	0.954	4.40042e-61	Alveolar type 2	RPL23
2.72845e-64	0.394831	0.382	0.197	4.14506e-60	Alveolar type 2	NEDD4L
5.80026e-64	0.559817	0.964	0.936	8.81175e-60	Alveolar type 2	RPL27
7.09767e-64	0.306078	0.268	0.116	1.07828e-59	Alveolar type 2	ARHGAP32
1.7543e-62	0.531624	0.389	0.21	2.66513e-58	Alveolar type 2	SLC2A13
2.33096e-62	0.591461	0.978	0.96	3.5412e-58	Alveolar type 2	ENSCAFG00000031952
9.61296e-62	0.330104	0.686	0.465	1.4604e-57	Alveolar type 2	ENSCAFG00000011134
2.43229e-61	0.533745	0.518	0.324	3.69514e-57	Alveolar type 2	LRCH1
2.7252e-61	0.561555	0.965	0.953	4.14013e-57	Alveolar type 2	RPL18
5.83924e-61	0.390573	0.444	0.262	8.87097e-57	Alveolar type 2	YPEL3
2.88077e-60	0.611364	0.744	0.555	4.37647e-56	Alveolar type 2	ENSCAFG00000016065
4.06585e-60	0.495021	0.987	0.964	6.17684e-56	Alveolar type 2	RPS18
7.5977e-60	0.499576	0.976	0.968	1.15424e-55	Alveolar type 2	ENSCAFG00000045333
6.24872e-59	0.551492	0.981	0.968	9.49305e-55	Alveolar type 2	RPL13
1.69918e-58	0.27178	0.423	0.236	2.5814e-54	Alveolar type 2	TOMM7
7.37732e-58	0.60846	0.988	0.989	1.12076e-53	Alveolar type 2	ENSCAFG00000042212
3.13466e-57	0.421351	0.461	0.266	4.76217e-53	Alveolar type 2	MCU
1.00658e-55	0.646262	0.971	0.962	1.5292e-51	Alveolar type 2	RPS3A
1.4872e-54	0.471536	0.956	0.893	2.25935e-50	Alveolar type 2	RPS3
2.43248e-54	0.520307	0.589	0.422	3.69542e-50	Alveolar type 2	ENSCAFG00000042176
2.70673e-54	0.342554	0.458	0.275	4.11206e-50	Alveolar type 2	SUCLG2
1.18606e-53	0.292372	0.483	0.296	1.80186e-49	Alveolar type 2	PDCD5
9.42138e-53	0.515308	0.955	0.914	1.4313e-48	Alveolar type 2	RPSA
4.26405e-51	0.26477	0.435	0.254	6.47794e-47	Alveolar type 2	INSIG2
7.06672e-51	0.305741	0.386	0.223	1.07358e-46	Alveolar type 2	MT-ATP8
7.89187e-51	0.297421	0.39	0.219	1.19893e-46	Alveolar type 2	FNIP2
9.42702e-51	0.285753	0.453	0.275	1.43215e-46	Alveolar type 2	ENSCAFG00000008186
6.04563e-50	0.294909	0.369	0.209	9.18452e-46	Alveolar type 2	MGAT4B
2.12669e-49	0.281573	0.358	0.2	3.23087e-45	Alveolar type 2	RNF181
2.7444e-49	0.310369	0.676	0.457	4.1693e-45	Alveolar type 2	DST
4.30494e-49	0.486463	0.974	0.937	6.54006e-45	Alveolar type 2	RPL35
3.65977e-48	0.426282	0.795	0.636	5.55992e-44	Alveolar type 2	EEF1D
7.80586e-48	0.461612	0.966	0.966	1.18587e-43	Alveolar type 2	RPL9
2.1494e-47	0.312355	0.478	0.307	3.26537e-43	Alveolar type 2	RPL26
3.51972e-47	0.251285	0.358	0.19	5.34716e-43	Alveolar type 2	RASGRF2
1.12728e-46	0.448756	0.968	0.939	1.71256e-42	Alveolar type 2	RPL12
1.22474e-46	0.33827	0.651	0.465	1.86062e-42	Alveolar type 2	BBLN
7.65839e-46	0.290377	0.557	0.38	1.16346e-41	Alveolar type 2	ENSCAFG00000030359
9.33969e-46	0.68426	0.891	0.793	1.41889e-41	Alveolar type 2	RPL14
2.1822e-45	0.304998	0.458	0.29	3.3152e-41	Alveolar type 2	SLC25A4
2.78456e-45	0.355943	0.396	0.234	4.2303e-41	Alveolar type 2	CCND1
3.36608e-45	0.510351	0.599	0.437	5.11376e-41	Alveolar type 2	BAZ2B
5.38095e-45	0.717052	0.965	0.942	8.17474e-41	Alveolar type 2	RPS27
1.40096e-44	0.494025	0.964	0.934	2.12834e-40	Alveolar type 2	ENSCAFG00000006102
3.08134e-44	0.325963	0.628	0.454	4.68118e-40	Alveolar type 2	EIF4B
3.59925e-44	0.421187	0.815	0.659	5.46798e-40	Alveolar type 2	RACK1
2.28284e-43	0.306674	0.428	0.26	3.46809e-39	Alveolar type 2	APBB2
5.48676e-43	0.36181	0.417	0.26	8.33549e-39	Alveolar type 2	WWC2
8.69647e-43	0.377036	0.541	0.384	1.32117e-38	Alveolar type 2	ENSCAFG00000046386
1.73206e-42	0.354408	0.56	0.402	2.63135e-38	Alveolar type 2	SMG1
2.3916e-42	0.261383	0.59	0.406	3.63331e-38	Alveolar type 2	ENSCAFG00000018497
8.1991e-42	0.344408	0.451	0.277	1.24561e-37	Alveolar type 2	DOCK9
6.25675e-41	0.297778	0.498	0.328	9.50525e-37	Alveolar type 2	CLTB
1.08743e-40	0.358495	0.586	0.424	1.65202e-36	Alveolar type 2	HSBP1
9.82215e-40	0.506678	0.958	0.944	1.49218e-35	Alveolar type 2	RPS5
1.01912e-39	0.391661	0.864	0.726	1.54824e-35	Alveolar type 2	ENSCAFG00000043193
2.42853e-39	0.481592	0.981	0.981	3.68943e-35	Alveolar type 2	RPL19
2.45276e-38	0.516735	0.966	0.957	3.72623e-34	Alveolar type 2	RPL35A
2.66984e-38	0.475808	0.973	0.971	4.05601e-34	Alveolar type 2	CD79A
4.9296e-38	0.270685	0.473	0.313	7.48905e-34	Alveolar type 2	ARHGAP5
2.97599e-37	0.398572	0.711	0.577	4.52113e-33	Alveolar type 2	RPS21
6.27971e-37	0.325796	0.437	0.288	9.54013e-33	Alveolar type 2	MYO9A
1.2577e-36	0.274985	0.524	0.367	1.9107e-32	Alveolar type 2	MYO5A
6.18178e-36	0.270789	0.283	0.159	9.39136e-32	Alveolar type 2	ENAH
8.29448e-36	0.253802	0.706	0.535	1.2601e-31	Alveolar type 2	ENSCAFG00000029155
2.28534e-35	0.484606	0.742	0.614	3.47189e-31	Alveolar type 2	ENSCAFG00000015834
8.46501e-35	0.261333	0.354	0.214	1.286e-30	Alveolar type 2	TEAD1
1.74657e-33	0.54188	0.955	0.915	2.65339e-29	Alveolar type 2	RPS10
6.43284e-33	0.330656	0.479	0.346	9.77277e-29	Alveolar type 2	ATP5F1E
1.63369e-30	0.323013	0.981	0.975	2.4819e-26	Alveolar type 2	RPS7
1.77718e-30	0.288645	0.523	0.387	2.69989e-26	Alveolar type 2	NOP53
9.00975e-30	0.377228	0.961	0.918	1.36876e-25	Alveolar type 2	ENSCAFG00000015122
1.02529e-29	0.261829	0.449	0.315	1.55761e-25	Alveolar type 2	PGRMC1
2.02771e-29	0.425375	0.94	0.896	3.0805e-25	Alveolar type 2	RPL22
4.64934e-29	0.445279	0.978	0.972	7.06327e-25	Alveolar type 2	RPL24
2.78905e-28	0.396111	0.978	0.973	4.23713e-24	Alveolar type 2	RPL32
3.66341e-28	0.292338	0.647	0.51	5.56545e-24	Alveolar type 2	CCNI
7.77436e-28	0.503125	0.988	0.985	1.18108e-23	Alveolar type 2	RPS14
1.28539e-27	0.270492	0.595	0.458	1.95277e-23	Alveolar type 2	KTN1
2.97638e-27	0.376561	0.349	0.225	4.52172e-23	Alveolar type 2	IL1R1
5.57969e-27	0.253592	0.486	0.352	8.47666e-23	Alveolar type 2	EIF2S2
6.49406e-27	0.26918	0.734	0.603	9.86578e-23	Alveolar type 2	ENSCAFG00000044677
9.96837e-27	0.541453	0.945	0.905	1.51439e-22	Alveolar type 2	ENSCAFG00000049043
1.97836e-26	0.45199	0.414	0.298	3.00553e-22	Alveolar type 2	TEX14
2.52751e-26	0.313762	0.526	0.395	3.83979e-22	Alveolar type 2	NCOA2
3.83692e-24	0.351724	0.974	0.956	5.82905e-20	Alveolar type 2	RPL13A
8.56292e-24	0.333854	0.946	0.887	1.30088e-19	Alveolar type 2	RPL3
1.08128e-23	0.341386	0.553	0.434	1.64268e-19	Alveolar type 2	RERE
5.94459e-23	0.287163	0.528	0.392	9.03103e-19	Alveolar type 2	PARD3
2.44923e-22	0.379925	0.952	0.896	3.72087e-18	Alveolar type 2	RPL7
5.53426e-22	0.303118	0.658	0.549	8.40764e-18	Alveolar type 2	SNRPG
6.81938e-22	0.287277	0.551	0.439	1.036e-17	Alveolar type 2	ARID4B
8.98748e-22	0.278846	0.839	0.758	1.36538e-17	Alveolar type 2	ENSCAFG00000043730
1.05347e-21	0.4842	0.969	0.976	1.60044e-17	Alveolar type 2	FAU
1.42468e-20	0.397317	0.969	0.948	2.16438e-16	Alveolar type 2	RPS6
3.48683e-20	0.440759	0.974	0.956	5.29719e-16	Alveolar type 2	DYRK1B
9.70333e-20	0.271689	0.906	0.825	1.47413e-15	Alveolar type 2	RPS15
3.30954e-19	0.339586	0.971	0.964	5.02786e-15	Alveolar type 2	ENSCAFG00000029884
9.63502e-18	0.291789	0.895	0.828	1.46375e-13	Alveolar type 2	RPL34
1.46423e-16	0.288842	0.94	0.921	2.22446e-12	Alveolar type 2	ENSCAFG00000046992
1.70884e-16	0.250934	0.338	0.251	2.59606e-12	Alveolar type 2	USP47
8.90493e-14	0.28136	0.969	0.961	1.35284e-09	Alveolar type 2	ENSCAFG00000019044
1.14412e-13	0.281813	0.973	0.964	1.73815e-09	Alveolar type 2	RPS25
8.50366e-11	0.269238	0.583	0.535	1.29188e-06	Alveolar type 2	ENSCAFG00000044682
7.86415e-10	1.87465	0.389	0.52	1.19472e-05	Alveolar type 2	SCGB1A1
7.65416e-07	0.26572	0.971	0.968	0.0116282	Alveolar type 2	UBA52

## Sheet: Alveolar macrophages
p_val	avg_log2FC	pct.1	pct.2	p_val_adj	cluster	gene
0	3.98936	0.959	0.104	0	AM	CHI3L1
0	3.74371	0.995	0.183	0	AM	BPI
0	3.03986	0.996	0.405	0	AM	LGALS3
0	2.88445	0.855	0.078	0	AM	MARCO
0	2.83109	0.999	0.638	0	AM	DLA-DRA
0	2.80278	1	0.933	0	AM	FTL
0	2.65291	0.93	0.22	0	AM	CPNE6
0	2.62414	1	0.981	0	AM	FTH1.1
0	2.61582	0.995	0.441	0	AM	HLA-DQB2
0	2.61519	0.977	0.193	0	AM	S100P
0	2.57375	0.941	0.099	0	AM	VSIG4
0	2.55084	0.991	0.235	0	AM	CTSS
0	2.54426	0.958	0.257	0	AM	ENSCAFG00000005768
0	2.5296	0.991	0.51	0	AM	CYBA
0	2.47927	0.956	0.2	0	AM	CLU
0	2.3451	0.952	0.154	0	AM	MRC1
0	2.28942	0.98	0.321	0	AM	CD74
0	2.25203	0.988	0.256	0	AM	NFKBID
0	2.18881	0.955	0.09	0	AM	MSR1
0	2.17653	0.954	0.145	0	AM	ALOX5AP
0	2.16178	0.966	0.353	0	AM	S100A5
0	2.1259	0.99	0.604	0	AM	CSTB
0	2.0921	0.877	0.199	0	AM	PEPD
0	2.07365	0.968	0.322	0	AM	ATG3
0	2.0622	0.797	0.042	0	AM	ENSCAFG00000032259
0	2.04091	0.761	0.06	0	AM	GPNMB
0	2.00558	0.944	0.262	0	AM	DAB2
0	1.96392	0.974	0.254	0	AM	DLA-DMA
0	1.95944	0.941	0.065	0	AM	ENSCAFG00000004595
0	1.94917	0.95	0.185	0	AM	GDE1
0	1.93887	0.973	0.209	0	AM	GLRX
0	1.87823	0.966	0.471	0	AM	DHRS7
0	1.85083	0.962	0.254	0	AM	LYZ
0	1.83329	0.863	0.13	0	AM	PPARG
0	1.81139	0.89	0.109	0	AM	CD163
0	1.78288	0.964	0.191	0	AM	DLA-DQA1
0	1.77077	0.999	0.851	0	AM	CRIP1
0	1.73184	0.935	0.154	0	AM	ENSCAFG00000023691
0	1.73087	0.888	0.129	0	AM	BLVRB
0	1.72148	1	0.815	0	AM	ENSCAFG00000023111
0	1.69996	0.962	0.125	0	AM	SERPINA1
0	1.69729	0.9	0.129	0	AM	ENSCAFG00000025332
0	1.6964	0.558	0.13	0	AM	RBP4
0	1.68032	0.966	0.256	0	AM	CTSC
0	1.67445	0.986	0.643	0	AM	ANXA1
0	1.66828	0.797	0.071	0	AM	CD55
0	1.64757	0.985	0.268	0	AM	LAPTM5
0	1.63425	0.935	0.151	0	AM	RGS10
0	1.63374	0.975	0.451	0	AM	GMFG
0	1.63089	0.93	0.138	0	AM	AIF1
0	1.628	0.903	0.171	0	AM	NID2
0	1.6274	0.959	0.523	0	AM	S100A11
0	1.62513	0.986	0.554	0	AM	ANXA2
0	1.61879	0.868	0.152	0	AM	RBM47
0	1.61479	0.983	0.465	0	AM	ENSCAFG00000019360
0	1.59573	0.932	0.311	0	AM	FUCA1
0	1.5744	0.839	0.121	0	AM	CDC42EP3
0	1.5738	0.984	0.593	0	AM	EMP3
0	1.5644	0.908	0.299	0	AM	CCDC88A
0	1.55711	0.594	0.134	0	AM	ENSCAFG00000031869
0	1.55211	0.943	0.357	0	AM	GLUL
0	1.54916	0.857	0.106	0	AM	PYCARD
0	1.54879	0.59	0.141	0	AM	PDK4
0	1.53568	0.72	0.09	0	AM	ATP10A
0	1.51853	0.858	0.197	0	AM	SCPEP1
0	1.51473	0.977	0.468	0	AM	LRMDA
0	1.49222	1	0.889	0	AM	CD63
0	1.48415	0.873	0.175	0	AM	MGST1
0	1.48369	0.972	0.353	0	AM	CAPG
0	1.47623	0.932	0.21	0	AM	LSP1
0	1.46831	0.971	0.475	0	AM	LAMP2
0	1.45976	0.98	0.701	0	AM	GPX1
0	1.45896	0.845	0.071	0	AM	TNFSF13
0	1.45638	0.978	0.449	0	AM	ARPC1B
0	1.45079	0.928	0.25	0	AM	ENSCAFG00000031706
0	1.43886	0.84	0.169	0	AM	BLOC1S6
0	1.43866	0.807	0.127	0	AM	DAPK1
0	1.42976	0.975	0.472	0	AM	DBI
0	1.40357	0.958	0.465	0	AM	ENSCAFG00000045013
0	1.39345	0.951	0.204	0	AM	IFI30
0	1.38652	0.875	0.112	0	AM	ENSCAFG00000023735
0	1.36813	0.882	0.238	0	AM	GRN
0	1.36304	0.595	0.092	0	AM	ANOS1
0	1.36005	0.852	0.303	0	AM	TCF7L2
0	1.35725	0.938	0.321	0	AM	ENSCAFG00000000842
0	1.3525	0.934	0.259	0	AM	CTSZ
0	1.34135	0.998	0.658	0	AM	LGALS1
0	1.33969	0.963	0.471	0	AM	LAMTOR4
0	1.29739	0.915	0.143	0	AM	SPI1
0	1.29728	0.953	0.567	0	AM	PRDX1
0	1.26021	0.669	0.08	0	AM	AOAH
0	1.25421	0.782	0.069	0	AM	CYBB
0	1.25412	0.911	0.358	0	AM	LAMTOR2
0	1.24908	0.825	0.123	0	AM	DNASE2
0	1.24108	0.953	0.132	0	AM	C30H15orf48
0	1.22681	0.947	0.398	0	AM	PSMB9
0	1.21076	0.952	0.266	0	AM	BCL2A1
0	1.17673	0.972	0.294	0	AM	LCP1
0	1.17297	0.71	0.046	0	AM	ABCG1
0	1.17082	0.932	0.335	0	AM	ABRACL
0	1.16641	0.987	0.709	0	AM	PFN1
0	1.16306	0.844	0.2	0	AM	ENSCAFG00000023205
0	1.15162	0.778	0.162	0	AM	TMEM37
0	1.15083	0.855	0.261	0	AM	PTGR1
0	1.14637	0.731	0.168	0	AM	CCSER1
0	1.13567	0.862	0.238	0	AM	DRAM2
0	1.13476	0.541	0.049	0	AM	RYR2
0	1.12719	0.856	0.261	0	AM	ENSCAFG00000017257
0	1.12507	0.812	0.201	0	AM	CAT
0	1.12494	0.801	0.136	0	AM	MBOAT1
0	1.12178	0.66	0.092	0	AM	GLDN
0	1.1173	0.745	0.11	0	AM	CALML4
0	1.11048	0.863	0.294	0	AM	SCARB2
0	1.10979	0.856	0.17	0	AM	CD48
0	1.10511	0.732	0.207	0	AM	PDE3B
0	1.10164	0.734	0.076	0	AM	CLEC12A
0	1.08911	0.88	0.141	0	AM	FCER1G
0	1.08531	0.891	0.364	0	AM	ENSCAFG00000008221
0	1.08489	0.918	0.322	0	AM	GRB2
0	1.08337	0.634	0.113	0	AM	FTH1
0	1.06854	0.937	0.412	0	AM	ENO1
0	1.06847	0.734	0.18	0	AM	DNASE1L1
0	1.06297	0.717	0.219	0	AM	ADIPOR2
0	1.05844	0.715	0.153	0	AM	TMEM170B
0	1.04249	0.745	0.101	0	AM	TREM1
0	1.04017	0.806	0.111	0	AM	CD86
0	1.03084	0.495	0.041	0	AM	CLDN1
0	1.02953	0.597	0.03	0	AM	OAZ3
0	1.01392	0.636	0.095	0	AM	HMOX1
0	0.999897	0.704	0.156	0	AM	TANC2
0	0.998002	0.771	0.165	0	AM	TBC1D9
0	0.996962	0.289	0.016	0	AM	CD5L
0	0.994744	0.874	0.227	0	AM	RGS19
0	0.994451	0.785	0.236	0	AM	ASAH1
0	0.982449	0.959	0.29	0	AM	PTPRC
0	0.978253	0.765	0.187	0	AM	PLBD1
0	0.95394	0.838	0.295	0	AM	M6PR
0	0.927068	0.664	0.09	0	AM	RDH16
0	0.921	0.734	0.157	0	AM	CTSA
0	0.912398	0.666	0.142	0	AM	CAMK1D
0	0.896832	0.671	0.128	0	AM	BANK1
0	0.896245	0.854	0.282	0	AM	EFCAB8
0	0.894699	0.809	0.257	0	AM	TWF2
0	0.879181	0.685	0.128	0	AM	PLEKHO1
0	0.877857	0.733	0.152	0	AM	MPP1
0	0.877082	0.552	0.045	0	AM	CFP
0	0.860132	0.791	0.241	0	AM	PGLS
0	0.858826	0.759	0.199	0	AM	STOM
0	0.846584	0.65	0.116	0	AM	DSE
0	0.83992	0.639	0.063	0	AM	DOK2
0	0.837504	0.646	0.092	0	AM	IGSF6
0	0.831755	0.715	0.179	0	AM	PSAP
0	0.828476	0.691	0.114	0	AM	SYK
0	0.825708	0.455	0.051	0	AM	TENM3
0	0.821299	0.697	0.149	0	AM	ENSCAFG00000030164
0	0.814727	0.587	0.057	0	AM	SLCO2B1
0	0.812866	0.737	0.197	0	AM	DOCK11
0	0.807946	0.649	0.111	0	AM	DBNDD2
0	0.804576	0.674	0.092	0	AM	C5AR1
0	0.801846	0.596	0.114	0	AM	MARCHF1
0	0.795939	0.622	0.128	0	AM	CHN2
0	0.795192	0.559	0.058	0	AM	LY86
0	0.788367	0.599	0.099	0	AM	AGPAT2
0	0.787917	0.683	0.104	0	AM	TPD52
0	0.783068	0.655	0.11	0	AM	TBXAS1
0	0.771935	0.425	0.046	0	AM	SMPDL3A
0	0.770065	0.62	0.116	0	AM	ATP8B4
0	0.75832	0.607	0.08	0	AM	SLC11A1
0	0.751327	0.671	0.091	0	AM	ENSCAFG00000024792
0	0.74872	0.501	0.034	0	AM	ENSCAFG00000008026
0	0.744075	0.496	0.045	0	AM	SLC37A2
0	0.73786	0.576	0.092	0	AM	PSTPIP2
0	0.724915	0.478	0.044	0	AM	SCEL
0	0.709187	0.56	0.068	0	AM	SHTN1
0	0.701705	0.584	0.101	0	AM	TCIRG1
0	0.677654	0.647	0.158	0	AM	ENSCAFG00000019401
0	0.673613	0.502	0.057	0	AM	SERPINB8
0	0.671814	0.454	0.041	0	AM	MATK
0	0.669954	0.342	0.035	0	AM	CD68
0	0.668634	0.46	0.057	0	AM	CLEC5A
0	0.664319	0.552	0.087	0	AM	NCKAP1L
0	0.654841	0.528	0.069	0	AM	CASP4
0	0.651845	0.651	0.144	0	AM	CD37
0	0.648875	0.527	0.075	0	AM	ENSCAFG00000029414
0	0.640702	0.533	0.094	0	AM	IL18
0	0.631361	0.424	0.073	0	AM	CD9
0	0.631017	0.485	0.068	0	AM	ALDH1A1
0	0.628133	0.512	0.086	0	AM	CSF1R
0	0.62735	0.504	0.098	0	AM	CTNNAL1
0	0.626162	0.862	0.269	0	AM	GGH
0	0.625238	0.365	0.031	0	AM	KMO
0	0.622007	0.643	0.138	0	AM	APBB1IP
0	0.620153	0.392	0.05	0	AM	RETN
0	0.616803	0.536	0.112	0	AM	PDXK
0	0.615704	0.487	0.087	0	AM	SORT1
0	0.605647	0.427	0.035	0	AM	NLRP1
0	0.595587	0.536	0.111	0	AM	OGFRL1
0	0.581782	0.424	0.03	0	AM	SERPINB10
0	0.564767	0.475	0.056	0	AM	ENSCAFG00000032173
0	0.563828	0.407	0.048	0	AM	APOBR
0	0.560838	0.403	0.027	0	AM	HK3
0	0.553207	0.408	0.047	0	AM	NCF4
0	0.543559	0.569	0.107	0	AM	SELL
0	0.537187	0.474	0.086	0	AM	FERMT3
0	0.535859	0.365	0.045	0	AM	DDX60
0	0.533132	0.437	0.055	0	AM	PEMT
0	0.519607	0.37	0.028	0	AM	ENSCAFG00000013015
0	0.514695	0.423	0.062	0	AM	ADAM28
0	0.50967	0.352	0.03	0	AM	EMR4
0	0.497457	0.363	0.05	0	AM	TFEC
0	0.488919	0.408	0.054	0	AM	BATF3
0	0.474259	0.402	0.043	0	AM	ENSCAFG00000014493
0	0.468836	0.353	0.047	0	AM	FLVCR2
0	0.459931	0.329	0.04	0	AM	TMEM144
0	0.458671	0.37	0.05	0	AM	TLR2
0	0.45024	0.358	0.038	0	AM	THEMIS2
0	0.444645	0.317	0.029	0	AM	ADGRE3
0	0.429524	0.31	0.039	0	AM	ALDH3B1
0	0.426668	0.309	0.027	0	AM	C20H19orf38
0	0.42082	0.305	0.023	0	AM	RAB37
0	0.414443	0.291	0.013	0	AM	FAM167A
0	0.396151	0.31	0.028	0	AM	GINS1
0	0.395988	0.296	0.023	0	AM	DGAT1
0	0.392847	0.283	0.029	0	AM	CTSD
0	0.387838	0.292	0.017	0	AM	SIGLEC1
0	0.379566	0.29	0.031	0	AM	SLC7A7
0	0.369214	0.278	0.018	0	AM	TMEM61
0	0.36687	0.29	0.03	0	AM	CARD9
7.12234e-306	0.740787	0.633	0.161	1.08203e-301	AM	HVCN1
6.99287e-304	0.519044	0.386	0.062	1.06236e-299	AM	ACSF2
1.26411e-300	0.772567	0.571	0.132	1.92044e-296	AM	MITF
1.78707e-299	0.423747	0.37	0.057	2.71491e-295	AM	KCNN4
2.43983e-299	1.12203	0.854	0.335	3.70659e-295	AM	ENSCAFG00000000061
4.67405e-297	0.607731	0.589	0.139	7.10082e-293	AM	ENSCAFG00000025524
8.08317e-297	0.814969	0.704	0.202	1.228e-292	AM	SNX24
4.09099e-296	1.20191	0.978	0.651	6.21503e-292	AM	ATP6V0E1
7.01704e-296	1.10272	0.94	0.415	1.06603e-291	AM	ALCAM
2.66104e-294	0.863279	0.599	0.15	4.04265e-290	AM	METRNL
6.4441e-294	0.556132	0.682	0.18	9.78988e-290	AM	CTSH
8.47039e-294	1.13627	0.966	0.568	1.28682e-289	AM	LRRFIP1
5.40401e-293	0.471293	0.367	0.057	8.20978e-289	AM	WDR27
1.57508e-292	1.0684	0.981	0.739	2.39286e-288	AM	CLTA
1.18065e-290	0.843001	0.788	0.27	1.79364e-286	AM	AP2S1
6.20474e-290	0.841396	0.769	0.258	9.42624e-286	AM	UNC93B1
1.35286e-289	0.375368	0.309	0.041	2.05527e-285	AM	TNFSF13B
1.41172e-289	0.766324	0.627	0.169	2.14468e-285	AM	CALM3
4.70184e-288	1.06733	0.92	0.422	7.14304e-284	AM	MAN1A1
2.71255e-285	0.958334	0.43	0.077	4.1209e-281	AM	OLR1
8.88615e-284	0.726176	0.68	0.198	1.34998e-279	AM	TMED5
1.10238e-283	0.685858	0.672	0.182	1.67473e-279	AM	FRMD4A
4.19371e-283	0.962096	0.948	0.452	6.37109e-279	AM	TAP1
1.09912e-280	0.867306	0.788	0.282	1.66978e-276	AM	NASP
6.12873e-280	0.473893	0.531	0.112	9.31077e-276	AM	WDFY4
6.76232e-280	0.439893	0.379	0.063	1.02733e-275	AM	SLC46A3
2.06439e-277	0.854984	0.783	0.283	3.13622e-273	AM	LAMTOR1
2.2375e-277	0.830489	0.746	0.237	3.39921e-273	AM	ENSCAFG00000032363
2.04161e-276	0.438303	0.352	0.056	3.10162e-272	AM	GBA
3.73064e-276	0.943285	0.919	0.387	5.66759e-272	AM	FXYD5
5.19754e-274	0.586406	0.534	0.122	7.8961e-270	AM	ENSCAFG00000024781
2.54042e-273	0.652197	0.553	0.133	3.8594e-269	AM	ARHGDIB
4.83793e-273	1.43834	1	0.956	7.34979e-269	AM	VIM
5.73005e-273	0.665189	0.678	0.198	8.7051e-269	AM	ENSCAFG00000047376
1.19742e-271	0.456528	0.379	0.065	1.81912e-267	AM	NCF2
1.92576e-270	0.421527	0.308	0.044	2.92562e-266	AM	ENSCAFG00000002336
6.35368e-269	0.9005	0.845	0.338	9.65251e-265	AM	HEXB
1.31446e-267	0.378585	0.437	0.081	1.99692e-263	AM	FCGR1A
2.05024e-267	0.365475	0.284	0.038	3.11473e-263	AM	ITGAL
5.52378e-267	0.481464	0.442	0.089	8.39172e-263	AM	SNX7
2.35641e-265	0.888238	0.856	0.331	3.57985e-261	AM	ADGRE5
2.2876e-263	0.876177	0.528	0.13	3.47532e-259	AM	GLCCI1
1.25847e-262	0.724124	0.582	0.152	1.91187e-258	AM	NRP2
2.29633e-262	1.09562	0.989	0.792	3.48859e-258	AM	SH3BGRL3
2.63334e-262	0.748354	0.773	0.263	4.00056e-258	AM	AP1S2
1.63589e-261	1.11778	0.976	0.605	2.48525e-257	AM	ANXA5
1.86611e-261	0.58809	0.481	0.107	2.835e-257	AM	HNMT
3.12211e-260	0.868735	0.807	0.29	4.74312e-256	AM	TANK
1.35914e-259	0.730299	0.693	0.223	2.06481e-255	AM	ENSCAFG00000015284
1.83012e-259	0.56117	0.474	0.102	2.78032e-255	AM	ENSCAFG00000048946
9.31966e-259	1.00518	0.947	0.528	1.41584e-254	AM	ENSCAFG00000006913
1.20326e-258	0.693588	0.44	0.091	1.82799e-254	AM	SLC30A1
2.33712e-258	0.770683	0.705	0.216	3.55056e-254	AM	VAV3
9.29688e-257	0.599766	0.465	0.102	1.41238e-252	AM	TNS3
6.29085e-256	0.554261	0.568	0.146	9.55706e-252	AM	ENSCAFG00000009211
7.90933e-256	1.18398	0.993	0.771	1.20159e-251	AM	RNASEK
4.35239e-255	0.483982	0.411	0.08	6.61215e-251	AM	CPPED1
4.53313e-255	1.01319	0.963	0.604	6.88674e-251	AM	SNX3
2.87656e-253	0.391704	0.302	0.045	4.37006e-249	AM	KCNAB2
3.75275e-253	1.24799	0.98	0.818	5.70118e-249	AM	ENSCAFG00000037735
4.30927e-253	0.358306	0.307	0.046	6.54664e-249	AM	LIPA
1.14277e-251	0.45203	0.961	0.491	1.73609e-247	AM	NPC2
7.43928e-248	0.472723	0.415	0.083	1.13018e-243	AM	LY96
1.71773e-247	0.271883	0.674	0.176	2.60957e-243	AM	PLEK
2.32193e-245	0.872207	0.842	0.353	3.52747e-241	AM	ATOX1
1.2643e-244	0.672319	0.588	0.164	1.92072e-240	AM	PARP4
1.02456e-243	0.957495	0.973	0.615	1.55651e-239	AM	ARPC3
3.37335e-242	0.804253	0.588	0.156	5.12479e-238	AM	MAFB
3.84198e-242	0.871792	0.942	0.485	5.83674e-238	AM	ARPC2
4.68106e-241	1.10496	0.976	0.721	7.11146e-237	AM	DLA88
3.56344e-240	0.900289	0.471	0.112	5.41357e-236	AM	ATP6V1B2
4.84009e-240	0.684335	0.748	0.262	7.35307e-236	AM	PCYT1A
8.8694e-239	0.941878	0.893	0.433	1.34744e-234	AM	ENSCAFG00000047391
4.22333e-237	0.354224	0.329	0.054	6.41609e-233	AM	CLEC4E
9.31784e-237	0.469629	0.385	0.073	1.41557e-232	AM	RGS18
3.8975e-236	0.834679	0.845	0.335	5.92108e-232	AM	RUNX1
3.08845e-235	0.453608	0.504	0.117	4.69198e-231	AM	CDA
5.19144e-235	0.523314	0.562	0.152	7.88683e-231	AM	PRELID1
6.09309e-235	0.65189	0.598	0.17	9.25663e-231	AM	RAB31
1.2611e-234	0.448977	0.382	0.073	1.91586e-230	AM	PIK3AP1
2.88047e-234	0.497503	0.475	0.113	4.37602e-230	AM	CAMK1
1.93028e-233	0.630099	0.669	0.213	2.93248e-229	AM	LTA4H
2.78088e-233	0.587005	0.263	0.036	4.22471e-229	AM	HPSE
1.13837e-232	0.337529	0.275	0.04	1.72941e-228	AM	TBC1D2
2.10694e-232	1.1389	0.999	0.956	3.20087e-228	AM	S100A8
2.00761e-230	0.68775	0.504	0.129	3.04996e-226	AM	PHTF2
4.27468e-230	1.13232	0.511	0.129	6.4941e-226	AM	CD83
2.93536e-229	0.510838	0.447	0.1	4.45939e-225	AM	CXCL16
3.48621e-228	0.7798	0.845	0.357	5.29625e-224	AM	LRPAP1
6.22538e-228	0.805639	0.505	0.132	9.4576e-224	AM	RASGEF1B
3.88282e-226	0.817318	0.868	0.402	5.89878e-222	AM	VAMP8
1.16447e-225	0.911677	1	0.954	1.76907e-221	AM	ENSCAFG00000042554
1.45178e-222	0.516066	0.513	0.134	2.20554e-218	AM	RNASEH2B
3.84276e-222	0.640802	0.519	0.142	5.83792e-218	AM	ENSCAFG00000017708
1.20745e-221	0.591995	0.633	0.201	1.83436e-217	AM	ENSCAFG00000043160
1.62921e-220	0.631801	0.641	0.203	2.4751e-216	AM	CD302
4.96874e-220	0.437349	0.394	0.081	7.5485e-216	AM	CSF2RB
3.41313e-219	0.347313	0.256	0.037	5.18522e-215	AM	KYNU
1.84551e-218	0.682502	0.589	0.184	2.80369e-214	AM	TASOR
1.31008e-217	0.837239	0.864	0.417	1.99028e-213	AM	COX5A
1.01121e-216	0.979123	0.926	0.532	1.53623e-212	AM	CAST
1.08274e-216	0.461392	0.38	0.079	1.6449e-212	AM	SESN3
2.37068e-216	0.941177	0.912	0.46	3.60154e-212	AM	MGST3
1.29857e-214	0.816964	0.93	0.472	1.97278e-210	AM	TXNDC17
1.22427e-213	0.580376	0.549	0.155	1.85992e-209	AM	ENSCAFG00000016301
3.10038e-213	0.598691	0.636	0.208	4.7101e-209	AM	RPS19BP1
1.69556e-211	0.579575	0.71	0.251	2.57589e-207	AM	ATP6AP2
4.19935e-211	0.328485	0.285	0.047	6.37966e-207	AM	CA13
2.55386e-210	0.576979	0.57	0.171	3.87982e-206	AM	FBXO6
3.00808e-210	1.1223	1	0.985	4.56988e-206	AM	B2M
4.70301e-210	0.683738	0.653	0.22	7.14481e-206	AM	GALNT1
6.30496e-209	0.668812	0.772	0.287	9.57849e-205	AM	SERPINB1
8.62217e-209	0.514444	0.5	0.136	1.30988e-204	AM	ENSCAFG00000046244
1.1524e-208	0.799867	0.844	0.4	1.75073e-204	AM	ENSCAFG00000018497
1.78246e-208	0.902478	0.992	0.873	2.70791e-204	AM	CFL1
2.46405e-207	0.324214	0.256	0.039	3.74338e-203	AM	ALOX5
3.36975e-207	0.721425	0.806	0.334	5.11932e-203	AM	PGK1
1.97381e-205	0.957331	0.983	0.682	2.99861e-201	AM	CLIC1
2.91339e-205	0.764768	0.65	0.215	4.42602e-201	AM	PAG1
4.97421e-204	1.01327	0.886	0.447	7.55681e-200	AM	GAB2
1.03049e-203	0.801146	0.831	0.373	1.56552e-199	AM	FCGRT
1.24515e-202	0.709782	0.703	0.259	1.89164e-198	AM	TPK1
1.36787e-202	0.285508	0.252	0.038	2.07807e-198	AM	TRIM14
2.69392e-201	0.43515	0.387	0.087	4.09261e-197	AM	SLC45A2
2.7258e-201	0.742126	0.794	0.342	4.14104e-197	AM	MAT2A
4.67418e-201	0.834838	0.981	0.727	7.10102e-197	AM	OAZ1
5.26726e-201	0.60892	0.8	0.327	8.00202e-197	AM	SEC11C
3.40636e-200	0.636689	0.574	0.178	5.17494e-196	AM	PRKAR2B
4.34395e-200	0.614649	0.625	0.209	6.59932e-196	AM	VEGFB
5.40029e-200	0.733874	0.808	0.353	8.20411e-196	AM	ATP6V1F
2.27829e-199	0.36735	0.349	0.071	3.46118e-195	AM	HCLS1
5.3781e-196	0.799328	0.82	0.375	8.1704e-192	AM	UQCRB
6.01431e-196	0.433525	0.332	0.067	9.13693e-192	AM	CD38
1.58321e-194	0.342541	0.279	0.048	2.40521e-190	AM	CDCA7L
1.83696e-194	0.803183	0.925	0.519	2.7907e-190	AM	CAPZA2
3.10834e-194	0.805956	0.918	0.457	4.72218e-190	AM	DPYD
7.75354e-194	0.691443	0.861	0.417	1.17792e-189	AM	ENSCAFG00000039767
3.64284e-193	0.360016	0.304	0.054	5.5342e-189	AM	C1QA
2.41824e-191	0.835931	0.974	0.661	3.6738e-187	AM	EIF4A1
4.32891e-191	0.605267	0.707	0.263	6.57647e-187	AM	VASP
9.08687e-191	0.756357	0.831	0.397	1.38048e-186	AM	ATP5MC1
1.21432e-190	0.367536	0.326	0.065	1.8448e-186	AM	MILR1
1.47176e-190	0.478433	0.42	0.105	2.23589e-186	AM	PFKP
4.65879e-190	0.377447	0.362	0.079	7.07764e-186	AM	CDC6
3.64013e-189	0.350811	0.313	0.061	5.53008e-185	AM	G6PD
5.02882e-189	1.14406	1	0.983	7.63978e-185	AM	MT-CO1
6.71421e-189	0.322536	0.279	0.05	1.02002e-184	AM	GNPDA1
8.31919e-186	0.431708	0.528	0.154	1.26385e-181	AM	MSRB1
1.68122e-185	0.791938	0.764	0.324	2.55411e-181	AM	WDFY3
1.95133e-185	0.606765	0.703	0.267	2.96446e-181	AM	SLC25A5
4.80629e-183	0.469686	0.428	0.111	7.30172e-179	AM	HEATR5A
8.33848e-183	0.768394	0.915	0.502	1.26678e-178	AM	VPS28
1.82983e-182	0.620609	0.644	0.223	2.77988e-178	AM	LYN
3.13266e-180	0.704511	0.765	0.335	4.75914e-176	AM	BRI3
5.36634e-180	0.503394	0.51	0.154	8.15254e-176	AM	CNDP2
2.21612e-179	0.551381	0.642	0.22	3.36673e-175	AM	PTPRE
3.47416e-179	0.381633	0.352	0.079	5.27794e-175	AM	PNPLA6
5.31357e-179	0.38303	0.321	0.067	8.07237e-175	AM	ENSCAFG00000013086
8.02832e-179	0.869926	0.78	0.348	1.21966e-174	AM	PLIN2
1.08599e-178	0.488778	0.493	0.147	1.64983e-174	AM	NAXE
1.69792e-178	0.352079	0.271	0.049	2.57948e-174	AM	ENSCAFG00000029405
1.59944e-177	0.689895	0.675	0.266	2.42987e-173	AM	SDF2L1
2.31454e-177	0.543048	0.574	0.186	3.51625e-173	AM	DOCK2
2.38408e-177	1.57958	0.925	0.75	3.6219e-173	AM	APOE
9.93192e-177	0.724391	0.724	0.295	1.50886e-172	AM	PARP8
3.94812e-175	0.342975	0.485	0.135	5.99798e-171	AM	IL1RAP
5.03774e-175	0.534978	0.4	0.102	7.65333e-171	AM	CTSK
2.64522e-172	0.496087	0.503	0.156	4.01862e-168	AM	PGM1
4.65429e-171	0.782473	0.919	0.529	7.07079e-167	AM	IQGAP1
2.24788e-170	0.328807	0.278	0.054	3.41499e-166	AM	TMEM60
2.33479e-170	0.6988	0.833	0.404	3.54701e-166	AM	RTN3
5.12935e-170	0.45357	0.381	0.096	7.79251e-166	AM	ABR
5.89021e-170	0.521805	0.617	0.221	8.94841e-166	AM	NAA10
9.30467e-169	0.457626	0.525	0.165	1.41357e-164	AM	NINJ1
2.71453e-168	0.70503	0.754	0.337	4.12392e-164	AM	UQCRQ
3.11842e-168	0.420058	0.382	0.096	4.7375e-164	AM	MMD
5.29843e-168	0.37346	0.368	0.089	8.04937e-164	AM	STXBP2
5.97564e-168	0.401599	0.412	0.109	9.07819e-164	AM	STARD3NL
4.6742e-167	0.587359	0.648	0.251	7.10104e-163	AM	SNX6
2.61785e-166	0.663973	0.871	0.461	3.97703e-162	AM	ENSCAFG00000009692
4.83365e-166	0.465349	0.512	0.157	7.34329e-162	AM	JPT1
5.06372e-165	0.610568	0.836	0.409	7.6928e-161	AM	GSTO1
1.47594e-164	0.953928	1	0.951	2.24225e-160	AM	DLA-64
4.13876e-162	0.436464	0.469	0.139	6.28761e-158	AM	OAS2
4.64072e-162	0.522761	0.576	0.206	7.05018e-158	AM	SUCLG1
4.97109e-162	0.410263	0.422	0.116	7.55208e-158	AM	DHRSX
6.83752e-162	0.495555	0.55	0.188	1.03876e-157	AM	VDAC1
1.17487e-161	0.331941	0.325	0.074	1.78487e-157	AM	NQO2
2.41586e-160	0.481808	0.544	0.185	3.67017e-156	AM	ENO3
2.75948e-160	0.658128	0.434	0.129	4.19221e-156	AM	GALNT2
3.96214e-160	0.319796	0.271	0.054	6.01928e-156	AM	SH2B2
9.16781e-160	0.733269	0.902	0.531	1.39277e-155	AM	ENSCAFG00000029155
2.3058e-159	0.333267	0.314	0.07	3.50297e-155	AM	TMEM53
1.2136e-158	1.5349	0.807	0.463	1.8437e-154	AM	ENSCAFG00000042696
3.86023e-157	0.577822	0.69	0.291	5.86447e-153	AM	CIB1
1.06309e-156	0.340723	0.34	0.08	1.61505e-152	AM	GAS7
3.14497e-155	0.540078	0.568	0.205	4.77783e-151	AM	MGAT4B
7.63735e-155	0.684327	0.632	0.247	1.16027e-150	AM	PRKN
1.25879e-154	0.324031	0.268	0.055	1.91236e-150	AM	PPM1M
5.91828e-154	0.510579	0.495	0.162	8.99106e-150	AM	GRINA
6.58963e-153	0.543895	0.678	0.262	1.0011e-148	AM	ARHGAP31
5.99525e-152	0.663763	0.699	0.312	9.10799e-148	AM	CTNNB1
4.74635e-151	0.408495	0.414	0.119	7.21065e-147	AM	ENSCAFG00000012201
9.92608e-151	0.690625	0.856	0.466	1.50797e-146	AM	NDUFB2
1.31111e-150	0.618406	0.602	0.237	1.99184e-146	AM	SAMD9L
2.4047e-150	0.489202	0.458	0.142	3.65322e-146	AM	B3GLCT
1.06743e-149	0.570969	0.751	0.344	1.62165e-145	AM	TCEA1
4.69672e-149	0.431669	0.448	0.137	7.13526e-145	AM	PON2
7.63259e-149	0.559599	0.731	0.321	1.15954e-144	AM	SNX2
2.50159e-148	0.470208	0.517	0.178	3.80041e-144	AM	ENSCAFG00000031478
1.48726e-147	0.396297	0.404	0.116	2.25945e-143	AM	HINT2
3.02899e-147	0.735226	0.731	0.34	4.60164e-143	AM	ATP5F1E
5.55156e-147	0.554965	0.674	0.286	8.43394e-143	AM	ENSCAFG00000044483
6.0012e-147	0.307151	0.576	0.185	9.11702e-143	AM	CORO1A
1.75232e-146	0.509433	0.612	0.237	2.66213e-142	AM	MTAP
3.56416e-146	0.526694	0.629	0.254	5.41467e-142	AM	ETFB
3.65678e-146	0.344516	0.32	0.076	5.55538e-142	AM	ARHGAP22
4.82111e-146	0.62093	0.676	0.299	7.32423e-142	AM	UQCC2
6.81751e-146	0.426946	0.504	0.168	1.03572e-141	AM	DPP7
8.3472e-146	0.398465	0.415	0.122	1.26811e-141	AM	GFUS
9.74089e-145	0.325272	0.256	0.053	1.47984e-140	AM	GALNT12
1.84686e-144	0.854004	0.93	0.595	2.80574e-140	AM	LMNA
2.44977e-144	0.546504	0.655	0.268	3.72169e-140	AM	PPT1
4.63726e-142	0.638452	0.937	0.599	7.04492e-138	AM	ENSCAFG00000049827
8.71101e-142	0.436865	0.517	0.176	1.32338e-137	AM	ACSL4
1.27288e-141	0.569865	0.65	0.277	1.93375e-137	AM	GUSB
3.03725e-141	0.505599	0.672	0.282	4.61419e-137	AM	PSME2
6.23304e-141	0.779941	0.748	0.36	9.46923e-137	AM	ATP2B1
7.50221e-141	0.615345	0.571	0.201	1.13974e-136	AM	CD36
7.6161e-141	0.361747	0.368	0.099	1.15704e-136	AM	SOAT1
9.00277e-140	0.273587	0.253	0.052	1.3677e-135	AM	NADK
1.32525e-139	0.346008	0.336	0.086	2.01332e-135	AM	ENSCAFG00000024817
1.35622e-139	0.275249	0.254	0.053	2.06037e-135	AM	SNX8
1.46615e-139	0.323531	0.284	0.065	2.22738e-135	AM	DCLRE1C
1.69396e-139	0.966483	0.998	0.919	2.57347e-135	AM	SERF2
2.3966e-139	0.370597	0.534	0.183	3.64092e-135	AM	PMEPA1
1.14885e-138	0.286076	0.278	0.061	1.74533e-134	AM	PIK3CG
2.29074e-138	0.442632	0.419	0.126	3.48009e-134	AM	SLC16A7
4.71325e-138	0.391919	0.394	0.113	7.16038e-134	AM	EHD4
3.15094e-137	0.393804	0.444	0.141	4.78691e-133	AM	PUS1
1.24723e-136	0.560454	0.724	0.341	1.89479e-132	AM	PSMB5
1.48997e-136	0.674074	0.972	0.749	2.26356e-132	AM	GABARAP
2.14906e-136	0.438191	0.477	0.158	3.26485e-132	AM	FAM102B
2.50582e-136	0.44627	0.431	0.138	3.80683e-132	AM	TNNT1
1.06415e-135	0.379832	0.294	0.07	1.61665e-131	AM	SRGAP3
1.37908e-135	0.365457	0.381	0.11	2.0951e-131	AM	UROD
1.43861e-135	0.274139	0.305	0.073	2.18554e-131	AM	GIMAP4
1.49075e-135	0.472648	0.447	0.149	2.26475e-131	AM	ENSCAFG00000016151
2.1546e-135	0.626007	0.931	0.585	3.27327e-131	AM	PSMA7
2.72335e-135	0.359566	0.344	0.092	4.13732e-131	AM	ARHGEF10L
2.9337e-135	0.498111	0.691	0.303	4.45687e-131	AM	TXNL1
1.08502e-134	0.574487	0.734	0.345	1.64837e-130	AM	ENSCAFG00000017655
5.0864e-134	0.283119	0.277	0.063	7.72726e-130	AM	TGFBI
7.52577e-134	0.343178	0.294	0.071	1.14332e-129	AM	SGK3
2.86165e-133	0.521896	0.535	0.203	4.34741e-129	AM	ENSCAFG00000019501
3.54822e-133	0.337221	0.318	0.082	5.39046e-129	AM	GPD2
4.8589e-133	0.59174	0.757	0.368	7.38163e-129	AM	DYNLL1.1
6.908e-133	0.448973	0.415	0.13	1.04946e-128	AM	LRP1
8.73457e-133	0.295984	0.275	0.063	1.32696e-128	AM	PACC1
1.80756e-132	0.864357	0.853	0.477	2.74605e-128	AM	YBX3
2.11732e-132	0.634017	0.926	0.603	3.21664e-128	AM	YWHAB
2.27774e-131	0.667728	0.841	0.477	3.46034e-127	AM	DHDDS
1.06774e-130	0.649115	0.833	0.477	1.6221e-126	AM	PDIA3
1.26278e-130	0.494581	0.521	0.188	1.91842e-126	AM	ENSCAFG00000000562
2.73544e-130	0.473969	0.431	0.139	4.15568e-126	AM	ACP5
6.32856e-130	0.264816	0.283	0.066	9.61434e-126	AM	CIITA
2.79103e-129	0.395346	0.346	0.098	4.24013e-125	AM	REPS1
6.45916e-129	0.460084	0.51	0.184	9.81276e-125	AM	DIAPH1
1.65334e-128	0.508948	0.6	0.247	2.51176e-124	AM	ATP6V1H
8.67839e-127	0.375085	0.358	0.104	1.31842e-122	AM	RNPEP
3.75853e-126	0.483372	0.517	0.197	5.70996e-122	AM	GTF3A
4.39169e-126	0.569217	0.815	0.442	6.67186e-122	AM	ENSCAFG00000028908
1.12679e-125	0.614705	0.753	0.379	1.71181e-121	AM	ENSCAFG00000011362
1.47998e-125	0.404421	0.474	0.165	2.24839e-121	AM	SPPL2A
1.59608e-125	1.49392	0.582	0.266	2.42476e-121	AM	APOC1
2.93265e-125	0.516291	0.643	0.274	4.45528e-121	AM	P4HA1
4.13753e-125	0.627162	0.849	0.496	6.28573e-121	AM	COX5B
4.58945e-125	1.0103	0.798	0.419	6.9723e-121	AM	FN1
4.65205e-125	0.52031	0.807	0.419	7.06739e-121	AM	HSBP1
6.51495e-125	0.274083	0.257	0.059	9.89751e-121	AM	ARRDC1
1.08932e-124	0.534511	0.731	0.363	1.6549e-120	AM	MDH1
1.09288e-124	0.45652	0.606	0.251	1.66031e-120	AM	APRT
1.26415e-124	0.525032	0.583	0.233	1.9205e-120	AM	PDE8A
1.33658e-124	0.400454	0.448	0.152	2.03054e-120	AM	YIF1B
1.79725e-124	0.612725	0.812	0.458	2.73039e-120	AM	SEC61B
4.39975e-124	0.595721	0.745	0.379	6.68411e-120	AM	ENSCAFG00000044475
1.7094e-123	0.547734	0.611	0.257	2.59692e-119	AM	ADK
9.2587e-123	0.505659	0.468	0.169	1.40658e-118	AM	FLNA
1.35883e-122	0.434039	0.402	0.13	2.06433e-118	AM	FKBP15
1.95489e-122	0.513994	0.752	0.38	2.96987e-118	AM	PSENEN
1.60147e-121	0.620759	0.975	0.796	2.43296e-117	AM	ENSCAFG00000046564
1.71725e-121	0.390701	0.407	0.131	2.60885e-117	AM	VRK2
1.92867e-121	0.414369	0.458	0.161	2.93003e-117	AM	CNPY3
6.18188e-121	0.291453	0.265	0.064	9.39151e-117	AM	C19H4orf33
7.80964e-121	0.514489	0.539	0.216	1.18644e-116	AM	ATP6V0B
8.25639e-121	0.53433	0.795	0.422	1.25431e-116	AM	ENSCAFG00000018753
3.92245e-120	0.496829	0.641	0.276	5.95899e-116	AM	SVIL
7.85355e-120	0.309855	0.259	0.061	1.19311e-115	AM	APBA1
2.21661e-119	0.552424	0.682	0.329	3.36747e-115	AM	BZW1
2.43175e-119	0.651852	0.985	0.848	3.69431e-115	AM	GNAS
3.09419e-119	0.578783	0.838	0.464	4.70069e-115	AM	ATP5IF1
3.91769e-119	0.455996	0.498	0.184	5.95176e-115	AM	LPCAT2
4.15435e-119	0.478222	0.489	0.182	6.31129e-115	AM	WDR7
5.46314e-119	0.397317	0.535	0.205	8.29961e-115	AM	PPA2
5.57462e-119	0.322794	0.44	0.142	8.46896e-115	AM	IKZF1
8.16757e-119	0.388746	0.442	0.151	1.24082e-114	AM	SYNJ1
1.65593e-118	0.407031	0.44	0.154	2.51569e-114	AM	ENSCAFG00000009857
2.80186e-118	0.352974	0.388	0.123	4.25659e-114	AM	NUBP1
5.52293e-118	0.428684	0.522	0.203	8.39043e-114	AM	TRAPPC2L
2.09422e-117	0.521419	0.817	0.421	3.18154e-113	AM	MSN
2.93429e-117	0.475894	0.442	0.157	4.45777e-113	AM	LARGE1
4.13873e-117	0.380693	0.483	0.178	6.28756e-113	AM	ENSCAFG00000042602
1.12922e-116	0.55359	0.803	0.433	1.71552e-112	AM	BCAP31
1.84279e-116	0.38268	0.399	0.129	2.79957e-112	AM	MYOF
4.14041e-116	0.409963	0.505	0.192	6.29011e-112	AM	GNB1
5.06728e-116	0.472588	0.716	0.347	7.69821e-112	AM	ENSCAFG00000010086
7.00632e-116	0.369683	0.545	0.206	1.0644e-111	AM	ENSCAFG00000018277
1.9596e-115	0.443575	0.712	0.323	2.97702e-111	AM	CD44
2.50259e-115	0.344693	0.426	0.141	3.80194e-111	AM	MTSS1
4.10745e-115	0.508659	0.779	0.402	6.24004e-111	AM	RBX1
4.57128e-115	0.354091	0.381	0.121	6.94468e-111	AM	MYO9B
2.00906e-113	0.531909	0.865	0.504	3.05217e-109	AM	NANS
2.15728e-113	0.290883	0.263	0.065	3.27733e-109	AM	DPY19L1
2.41899e-113	0.517156	0.81	0.446	3.67493e-109	AM	SEM1
4.39251e-113	0.664826	0.937	0.66	6.67311e-109	AM	EZR
1.38658e-112	0.58191	0.864	0.5	2.1065e-108	AM	MYH9
1.47841e-112	0.528054	0.488	0.185	2.246e-108	AM	PPM1H
2.23387e-112	0.35435	0.378	0.119	3.3937e-108	AM	GLCE
2.63261e-112	0.384845	0.449	0.163	3.99946e-108	AM	ATP6V1C1
4.97722e-112	0.29557	0.284	0.076	7.56139e-108	AM	ENSCAFG00000020060
5.92988e-112	0.374892	0.374	0.12	9.00867e-108	AM	ALMS1
6.84836e-112	0.472708	0.732	0.361	1.0404e-107	AM	PTPN6
8.09891e-112	0.277818	0.255	0.063	1.23039e-107	AM	ATP6V1A
3.8253e-111	0.606089	0.954	0.762	5.81139e-107	AM	COX4I1
4.57665e-110	0.336394	0.367	0.118	6.95284e-106	AM	CS
5.95322e-110	0.598905	0.911	0.599	9.04414e-106	AM	ENSCAFG00000044677
2.27375e-109	0.56041	0.962	0.757	3.45428e-105	AM	NME2
2.87902e-109	0.519405	0.554	0.237	4.37381e-105	AM	CERT1
3.36645e-109	0.574627	0.978	0.79	5.11431e-105	AM	EIF3K
3.56413e-109	0.310133	0.32	0.094	5.41463e-105	AM	MLYCD
4.28844e-109	0.542485	0.881	0.548	6.515e-105	AM	TPI1
1.00504e-108	0.447317	0.429	0.155	1.52685e-104	AM	NPC1
1.42236e-108	0.542265	0.858	0.51	2.16085e-104	AM	ACTR3
1.65102e-107	0.446959	0.56	0.238	2.50824e-103	AM	HK1
5.24116e-107	0.448334	0.681	0.327	7.96237e-103	AM	NOP10
6.23839e-107	0.540183	0.709	0.354	9.47736e-103	AM	ITPR2
1.21133e-106	0.414194	0.563	0.231	1.84025e-102	AM	SOX5
1.37208e-106	0.358177	0.368	0.12	2.08446e-102	AM	ENSCAFG00000025115
1.37237e-106	0.410595	0.527	0.215	2.0849e-102	AM	ACTR2
1.49051e-106	0.32357	0.332	0.102	2.26438e-102	AM	PPP1CA
1.7896e-106	0.64879	0.965	0.834	2.71877e-102	AM	CSNK1G1
2.19072e-106	0.469529	0.493	0.199	3.32815e-102	AM	OSBPL11
2.59797e-106	0.403414	0.568	0.236	3.94684e-102	AM	DENND4A
4.07581e-106	0.516491	0.789	0.448	6.19197e-102	AM	PSMB2
5.19939e-106	0.502661	0.527	0.221	7.89891e-102	AM	LIMA1
9.22281e-106	0.594075	0.812	0.47	1.40113e-101	AM	ENSCAFG00000002541
1.2912e-105	0.425888	0.483	0.182	1.9616e-101	AM	XYLT1
3.81202e-105	0.437534	0.467	0.177	5.79122e-101	AM	KCTD12
7.94265e-105	0.289077	0.259	0.068	1.20665e-100	AM	GRK6
1.65157e-104	0.416743	0.474	0.182	2.50907e-100	AM	CEP170
1.35647e-103	0.486808	0.703	0.353	2.06075e-99	AM	ASCC3
3.25178e-103	0.500688	0.583	0.27	4.94011e-99	AM	LGMN
3.51275e-103	0.367063	0.381	0.129	5.33658e-99	AM	AMBRA1
4.36013e-103	0.342521	0.418	0.15	6.62392e-99	AM	LAMP1
5.88658e-103	0.458883	0.695	0.346	8.94289e-99	AM	STX8
6.4454e-103	0.444307	0.627	0.283	9.79185e-99	AM	EPB41
9.15685e-103	0.453508	0.646	0.306	1.39111e-98	AM	MRPL20
1.07086e-102	0.359795	0.303	0.09	1.62686e-98	AM	PFKFB3
6.2168e-102	0.293403	0.334	0.104	9.44456e-98	AM	GRK2
1.09773e-101	0.454772	0.565	0.254	1.66767e-97	AM	RPN1
1.18492e-101	0.303583	0.302	0.089	1.80013e-97	AM	NIBAN3
1.23327e-101	0.430202	0.561	0.243	1.87359e-97	AM	NCOA7
1.43323e-101	0.400312	0.617	0.272	2.17736e-97	AM	BAZ1A
1.82028e-100	0.305902	0.996	0.916	2.76536e-96	AM	ENSCAFG00000028765
4.9677e-100	0.508373	0.847	0.508	7.54693e-96	AM	PSMB1
5.38978e-100	0.305673	0.293	0.085	8.18816e-96	AM	ALPK1
6.08243e-100	0.465464	0.658	0.327	9.24043e-96	AM	SPCS3
1.4875e-99	0.459081	0.466	0.18	2.25982e-95	AM	TNIK
1.51539e-98	0.529746	0.561	0.251	2.30217e-94	AM	HIPK2
4.53381e-98	0.334274	0.664	0.309	6.88777e-94	AM	GPCPD1
4.98165e-98	0.409564	0.514	0.218	7.56813e-94	AM	REX1BD
6.08683e-98	0.487292	0.696	0.341	9.24712e-94	AM	ARHGAP24
1.66054e-97	0.418275	0.402	0.145	2.52269e-93	AM	ADRB2
7.46642e-97	0.446441	0.516	0.218	1.1343e-92	AM	FNIP2
9.31445e-97	0.43291	0.753	0.399	1.41505e-92	AM	MRPL52
1.13247e-96	0.443757	0.756	0.412	1.72045e-92	AM	NDUFB4
1.80154e-96	0.339767	0.379	0.133	2.7369e-92	AM	GALK2
3.12769e-96	0.727748	0.955	0.829	4.75159e-92	AM	HSP90B1
3.36498e-96	0.456591	0.657	0.322	5.11207e-92	AM	SMC6
4.99098e-96	0.338629	0.456	0.175	7.5823e-92	AM	DLA-79
1.04282e-95	0.442316	0.789	0.433	1.58425e-91	AM	CHMP2A
1.39048e-95	0.266214	0.333	0.105	2.11242e-91	AM	ADGRG6
1.99497e-95	0.475573	0.709	0.379	3.03075e-91	AM	NDUFV2
9.06682e-95	0.489192	0.78	0.44	1.37743e-90	AM	TMEM147
1.41991e-94	0.524472	0.793	0.463	2.15713e-90	AM	CANX
1.55889e-94	0.325644	0.517	0.216	2.36826e-90	AM	VPS26A
2.56397e-94	0.377239	0.595	0.27	3.89518e-90	AM	OSTF1
6.48708e-94	0.340173	0.352	0.12	9.85517e-90	AM	LNPEP
9.45113e-94	0.401114	0.34	0.115	1.43582e-89	AM	ABHD5
1.14696e-93	0.258396	0.255	0.071	1.74246e-89	AM	ANKRD9
1.35015e-93	0.426674	0.576	0.269	2.05114e-89	AM	SRI
1.72245e-93	0.449345	0.678	0.338	2.61674e-89	AM	ENSCAFG00000015798
3.74154e-93	0.571621	1	0.935	5.68415e-89	AM	ACTB
7.16027e-93	0.393345	0.576	0.266	1.08779e-88	AM	UBXN1
9.08522e-93	0.427515	0.458	0.188	1.38023e-88	AM	ATP1A1
1.26595e-92	0.452908	0.621	0.306	1.92323e-88	AM	RPN2
1.6298e-92	0.544962	0.948	0.681	2.476e-88	AM	ENSCAFG00000043577
1.87022e-92	0.345167	0.399	0.145	2.84123e-88	AM	TIAM1
3.78072e-92	0.580908	0.705	0.394	5.74366e-88	AM	MAPKAPK5
4.89361e-92	0.48768	0.788	0.464	7.43438e-88	AM	ATP5F1C
6.18067e-92	0.380393	0.432	0.167	9.38967e-88	AM	BRAF
6.41294e-92	0.434835	0.596	0.285	9.74254e-88	AM	NDUFA8
8.19478e-92	0.428445	0.675	0.347	1.24495e-87	AM	LMNB2
1.33236e-91	0.357692	0.426	0.164	2.02413e-87	AM	SLC6A6
1.34767e-91	0.489604	0.272	0.082	2.04739e-87	AM	SLC38A1
1.35272e-91	0.288115	0.282	0.084	2.05505e-87	AM	CEP128
2.9368e-91	0.287807	0.338	0.114	4.46159e-87	AM	AK2
7.42578e-91	0.288488	0.339	0.114	1.12812e-86	AM	RIDA
1.00639e-90	0.34502	0.415	0.158	1.52891e-86	AM	AGPS
1.93414e-90	0.485121	0.734	0.412	2.93834e-86	AM	SELENOT
2.07102e-90	0.369551	0.473	0.197	3.1463e-86	AM	HPRT1
2.69839e-90	0.313111	0.325	0.107	4.0994e-86	AM	HPCAL1
1.54038e-89	0.462349	0.666	0.339	2.34015e-85	AM	MAML3
1.60792e-89	0.559217	0.78	0.454	2.44275e-85	AM	KTN1
3.01246e-89	0.33322	0.42	0.162	4.57652e-85	AM	VPS41
3.72464e-89	0.385236	0.454	0.178	5.65848e-85	AM	VEGFC
3.80039e-89	0.380182	0.541	0.245	5.77355e-85	AM	AMDHD1
3.8542e-89	0.461891	0.639	0.326	5.8553e-85	AM	RHOA
4.92033e-89	0.429415	0.502	0.221	7.47496e-85	AM	PDCD4
6.23793e-89	0.457444	0.729	0.401	9.47667e-85	AM	ATP5F1D
9.15316e-89	0.43384	0.759	0.421	1.39055e-84	AM	ENSCAFG00000010572
9.69963e-89	0.442223	0.719	0.386	1.47357e-84	AM	FLOT1
1.14151e-88	0.430899	0.56	0.265	1.73419e-84	AM	TAPBP
1.80506e-88	0.592727	0.855	0.539	2.74225e-84	AM	ZEB2
2.03747e-88	0.273962	0.278	0.085	3.09533e-84	AM	ENSCAFG00000019170
2.33699e-88	0.314394	0.34	0.118	3.55035e-84	AM	TRIM25
2.67069e-88	0.346414	0.441	0.179	4.05732e-84	AM	WDR1
8.84215e-88	0.285903	0.304	0.097	1.3433e-83	AM	SERAC1
1.1197e-87	0.439382	0.74	0.415	1.70105e-83	AM	NDUFB8
1.78166e-87	0.345822	0.465	0.193	2.70669e-83	AM	ERP44
5.08275e-87	0.4298	0.719	0.395	7.72171e-83	AM	ACADVL
5.84315e-87	0.303115	0.325	0.11	8.87691e-83	AM	HPS3
1.58537e-86	0.425582	0.531	0.243	2.40849e-82	AM	MTPN
2.27303e-86	0.294129	0.375	0.136	3.45318e-82	AM	LPGAT1
5.08167e-86	0.34282	0.404	0.159	7.72007e-82	AM	PRDX3
1.25081e-85	0.461838	0.995	0.942	1.90023e-81	AM	ACTG1
2.02226e-85	0.409047	0.488	0.217	3.07222e-81	AM	ENSCAFG00000044300
2.49719e-85	0.286679	0.363	0.129	3.79373e-81	AM	CYRIB
4.71048e-85	0.283235	0.294	0.095	7.15617e-81	AM	SPNS1
5.6802e-85	0.380353	0.552	0.257	8.62937e-81	AM	ENSCAFG00000045775
6.70584e-85	0.368298	0.595	0.287	1.01875e-80	AM	SH3GLB1
9.02213e-85	0.313654	0.375	0.138	1.37064e-80	AM	ENSCAFG00000030466
1.18043e-84	0.438661	0.681	0.364	1.79331e-80	AM	MYO5A
2.39373e-84	0.423329	0.601	0.295	3.63656e-80	AM	TMEM131
3.60196e-84	0.430745	0.493	0.219	5.47209e-80	AM	TMEM135
3.73146e-84	0.51986	0.876	0.584	5.66884e-80	AM	SLC5A6
6.87051e-84	0.326806	0.35	0.126	1.04377e-79	AM	ADAM17
1.78956e-83	0.427901	0.558	0.267	2.7187e-79	AM	RREB1
2.59226e-83	0.273589	0.306	0.102	3.93816e-79	AM	MMP14
3.68248e-83	0.275999	0.3	0.099	5.59442e-79	AM	TMEM223
4.19896e-83	0.422719	0.664	0.35	6.37906e-79	AM	COX17
5.27626e-83	0.354153	0.332	0.119	8.01569e-79	AM	COX8A
5.42763e-83	0.276367	0.332	0.117	8.24566e-79	AM	RIPK3
5.45352e-83	0.486057	0.724	0.407	8.28499e-79	AM	RRBP1
8.35297e-83	0.266977	0.394	0.15	1.26898e-78	AM	MRPS6
9.75757e-83	0.332783	0.45	0.187	1.48237e-78	AM	PTPN2
1.06466e-82	0.350497	0.443	0.181	1.61742e-78	AM	XPR1
1.06573e-82	0.437812	0.81	0.478	1.61905e-78	AM	CNN2
2.07451e-82	0.471679	0.507	0.228	3.15159e-78	AM	ENSCAFG00000007112
3.16302e-81	0.325379	0.367	0.138	4.80526e-77	AM	PIGX
4.79682e-81	0.315216	0.364	0.137	7.28733e-77	AM	CCDC93
5.37824e-81	0.346834	0.513	0.233	8.17062e-77	AM	GNG10
8.10905e-81	0.31527	0.551	0.25	1.23193e-76	AM	RNF130
1.48269e-80	0.465919	0.8	0.478	2.2525e-76	AM	GAPDH
1.7963e-80	0.291764	0.367	0.137	2.72893e-76	AM	OTULIN
2.08565e-80	0.418672	0.463	0.189	3.16852e-76	AM	CXCR4
2.80242e-80	0.47406	0.84	0.542	4.25744e-76	AM	NDUFS5
1.04754e-79	0.324289	0.395	0.155	1.59142e-75	AM	OAS1
2.62471e-78	0.29743	0.326	0.118	3.98745e-74	AM	RIPK1
4.77855e-78	0.519484	0.406	0.168	7.25958e-74	AM	GCH1
5.24465e-78	0.420926	0.596	0.3	7.96767e-74	AM	SEPTIN11
5.77445e-78	0.441216	0.815	0.506	8.77255e-74	AM	PAK2
1.03737e-77	0.45021	0.88	0.6	1.57597e-73	AM	SSR3
1.17933e-77	0.290096	0.383	0.151	1.79163e-73	AM	PCMT1
1.99471e-77	0.323256	0.456	0.198	3.03037e-73	AM	CUTA
2.3128e-77	0.516428	0.869	0.587	3.5136e-73	AM	UBL5
3.2854e-77	0.307695	0.458	0.198	4.99117e-73	AM	MTX2
8.33362e-77	0.259141	0.268	0.087	1.26604e-72	AM	VMA21
8.75377e-77	0.442428	0.683	0.372	1.32987e-72	AM	AP3B1
9.14804e-77	0.404299	0.735	0.419	1.38977e-72	AM	PI4K2A
1.12384e-76	0.341597	0.427	0.179	1.70734e-72	AM	ENSCAFG00000013477
1.99742e-76	0.287516	0.381	0.15	3.03448e-72	AM	MRPS21
2.33307e-76	0.418221	0.668	0.362	3.54439e-72	AM	EIF5B
3.23881e-76	0.273042	0.377	0.146	4.92039e-72	AM	TTC7A
4.67006e-76	0.472596	0.769	0.446	7.09476e-72	AM	GGTA1
6.61647e-76	0.458504	0.771	0.461	1.00517e-71	AM	TLN1
7.32114e-76	0.274018	0.326	0.119	1.11223e-71	AM	ZNF593
1.33193e-75	0.263202	0.317	0.114	2.02346e-71	AM	PI4K2B
1.37828e-75	0.293086	0.406	0.165	2.09389e-71	AM	MBP
1.40416e-75	0.258984	0.306	0.106	2.1332e-71	AM	EPB41L3
3.74583e-75	0.262529	0.289	0.099	5.69066e-71	AM	CSK
1.05537e-74	0.330203	0.313	0.113	1.60331e-70	AM	ABI3
1.07054e-74	0.423063	0.749	0.43	1.62636e-70	AM	ANO6
1.7291e-74	0.371144	0.527	0.25	2.62684e-70	AM	OSBPL1A
3.20128e-74	0.396476	0.731	0.417	4.86338e-70	AM	MYCBP2
3.38292e-74	0.388506	0.6	0.312	5.13933e-70	AM	ROMO1.1
5.61949e-74	0.349586	0.361	0.142	8.53713e-70	AM	SUSD6
7.06356e-74	0.292186	0.385	0.153	1.0731e-69	AM	FMNL2
8.36726e-74	0.294226	0.403	0.166	1.27115e-69	AM	PCBD1
8.89998e-74	0.334377	0.41	0.171	1.35208e-69	AM	KIF16B
1.03723e-73	0.343946	0.473	0.218	1.57576e-69	AM	MIEN1
2.66668e-73	0.261697	0.425	0.176	4.05122e-69	AM	EPS8
3.11085e-73	0.278577	0.257	0.083	4.726e-69	AM	RAVER2
1.7356e-72	0.350259	0.459	0.211	2.63672e-68	AM	ENSCAFG00000025112
2.26902e-72	0.338077	0.622	0.326	3.44709e-68	AM	PSMD8
2.33016e-72	0.441488	0.671	0.376	3.53997e-68	AM	AKAP9
3.36529e-72	0.373292	0.691	0.383	5.11255e-68	AM	SMDT1
3.5277e-72	0.451347	0.891	0.628	5.35929e-68	AM	CHCHD2
3.77156e-72	0.252773	0.325	0.119	5.72976e-68	AM	DHRS3
6.21289e-72	0.452223	0.496	0.236	9.43862e-68	AM	RALGAPA2
1.32429e-71	0.389528	0.637	0.347	2.01187e-67	AM	SUB1
1.80608e-71	0.336039	0.43	0.188	2.7438e-67	AM	TMEM65
2.45492e-71	0.427265	0.999	0.956	3.72951e-67	AM	TFPT
2.77361e-71	0.421691	0.626	0.344	4.21366e-67	AM	ENSCAFG00000049156
3.88514e-71	0.274752	0.388	0.159	5.9023e-67	AM	RAB4B
4.84888e-71	0.453168	0.763	0.461	7.36642e-67	AM	ENSCAFG00000042877
6.42262e-71	0.291357	0.4	0.169	9.75724e-67	AM	CDC123
8.5411e-71	0.592737	0.298	0.11	1.29756e-66	AM	TNFAIP3
8.8366e-71	0.33259	0.446	0.2	1.34246e-66	AM	RNF181
1.25524e-70	0.289494	0.378	0.155	1.90696e-66	AM	EXOSC4
1.26487e-70	0.381241	0.721	0.42	1.92159e-66	AM	NCOR1
4.01485e-70	0.399045	0.705	0.412	6.09937e-66	AM	COPE
4.99647e-70	0.316116	0.366	0.15	7.59063e-66	AM	ZNF706
5.25679e-70	0.370633	0.661	0.362	7.98611e-66	AM	PSME1
1.00927e-69	0.403246	0.815	0.518	1.53329e-65	AM	CIRBP
1.04535e-69	0.660988	0.813	0.544	1.58809e-65	AM	ENSCAFG00000041016
1.1062e-69	0.290905	0.463	0.21	1.68053e-65	AM	ENSCAFG00000030143
1.34103e-69	0.342133	0.412	0.181	2.0373e-65	AM	DNAJC13
2.30299e-69	0.447141	0.684	0.404	3.4987e-65	AM	UVRAG
2.75178e-69	0.26121	0.371	0.148	4.1805e-65	AM	PLA2G4A
3.38642e-69	0.480383	0.661	0.376	5.14465e-65	AM	JAK2
3.88866e-69	0.347537	0.336	0.134	5.90765e-65	AM	PLXNA1
9.35938e-69	0.48256	0.841	0.564	1.42188e-64	AM	NDFIP1
2.27509e-68	0.270142	0.354	0.14	3.45631e-64	AM	TLE3
8.87416e-68	0.582785	0.647	0.383	1.34816e-63	AM	ENSCAFG00000046386
1.06761e-67	0.290154	0.427	0.19	1.62191e-63	AM	CFAP298-TCP10L
1.12303e-67	0.327513	0.382	0.162	1.70611e-63	AM	CHORDC1
1.64229e-67	0.34221	0.512	0.253	2.49497e-63	AM	GTF2A2
8.81586e-67	0.334748	0.534	0.266	1.33931e-62	AM	IK
1.28296e-66	0.282069	0.334	0.133	1.94908e-62	AM	CCS
1.34692e-66	0.342145	0.634	0.35	2.04624e-62	AM	MRPL28
1.35175e-66	0.316048	0.458	0.212	2.05357e-62	AM	MAP3K2
1.74243e-66	0.325045	0.424	0.191	2.6471e-62	AM	GCSH
1.76969e-66	0.303603	0.488	0.232	2.68851e-62	AM	RAB10
2.02861e-66	0.387767	0.659	0.357	3.08186e-62	AM	ARHGAP10
2.13021e-66	0.355129	0.549	0.28	3.23621e-62	AM	GFI1
2.9832e-66	0.297813	0.489	0.233	4.53208e-62	AM	NHP2
3.32131e-66	0.277683	0.414	0.181	5.04573e-62	AM	ENSCAFG00000029004
4.34062e-66	0.410094	0.477	0.234	6.59426e-62	AM	SOS1
4.9606e-66	0.274551	0.364	0.151	7.53614e-62	AM	EIF2S1
5.61526e-66	0.37336	0.83	0.537	8.53071e-62	AM	ENSCAFG00000013366
7.53747e-66	0.323164	0.838	0.525	1.14509e-61	AM	CYSTM1
1.30616e-65	0.417188	0.826	0.541	1.98431e-61	AM	MTDH
1.39741e-65	0.503999	0.931	0.716	2.12295e-61	AM	ELOB
6.72753e-65	0.375594	0.468	0.229	1.02205e-60	AM	CAMTA1
8.71141e-65	0.259758	0.356	0.146	1.32344e-60	AM	F11
1.3205e-64	0.291562	0.407	0.181	2.00611e-60	AM	GNPTAB
1.58357e-64	0.257805	0.345	0.139	2.40577e-60	AM	IL17RA
1.93948e-64	0.327408	0.573	0.302	2.94646e-60	AM	CCT5
2.61312e-64	0.361144	0.498	0.25	3.96985e-60	AM	ARL6IP5
4.16357e-64	0.33307	0.649	0.36	6.3253e-60	AM	NDUFB7
9.98929e-64	0.295132	0.407	0.18	1.51757e-59	AM	TMX4
1.03454e-63	0.342009	0.619	0.337	1.57168e-59	AM	EML4
1.17855e-63	0.313519	0.455	0.216	1.79045e-59	AM	COMMD4
1.26972e-63	0.260618	0.321	0.126	1.92896e-59	AM	C24H20orf194
1.64565e-63	0.365308	0.672	0.391	2.50007e-59	AM	ENSCAFG00000048610
3.10138e-63	0.25982	0.369	0.156	4.71162e-59	AM	LSM4
3.37768e-63	0.313643	0.541	0.278	5.13137e-59	AM	BUD23
3.45117e-63	0.36497	0.646	0.361	5.24301e-59	AM	ARHGDIA
3.59983e-63	0.346475	0.589	0.32	5.46886e-59	AM	NDUFB3
3.75608e-63	0.270557	0.39	0.167	5.70623e-59	AM	WIPF1
4.49897e-63	0.311759	0.501	0.248	6.83483e-59	AM	UFM1
5.09172e-63	0.284951	0.351	0.148	7.73534e-59	AM	ATIC
5.70867e-63	0.400216	0.984	0.899	8.6726e-59	AM	ENSCAFG00000042598
7.18792e-63	0.347132	0.486	0.243	1.09199e-58	AM	PDIA4
9.81143e-63	0.266401	0.278	0.102	1.49055e-58	AM	SDCCAG8
1.13314e-62	0.293071	0.371	0.16	1.72146e-58	AM	CISD3
1.25444e-62	0.275356	0.377	0.159	1.90575e-58	AM	MGAT5
3.46761e-62	0.341866	0.796	0.492	5.26799e-58	AM	CDC42
3.74639e-62	0.304764	0.465	0.219	5.69152e-58	AM	TPM3
3.98823e-62	0.300852	0.536	0.272	6.05891e-58	AM	LRP8
1.64139e-61	0.339517	0.668	0.382	2.4936e-57	AM	MGAT4A
1.66769e-61	0.428165	0.903	0.653	2.53356e-57	AM	ENSCAFG00000043616
1.83032e-61	0.432559	0.959	0.801	2.78063e-57	AM	ENSCAFG00000031458
2.2951e-61	0.309178	0.456	0.22	3.48671e-57	AM	MRPL55
3.40418e-61	0.372093	0.796	0.496	5.17163e-57	AM	NEDD8
3.58559e-61	0.327212	0.656	0.369	5.44723e-57	AM	PSMB3
3.75397e-61	0.266406	0.329	0.135	5.70303e-57	AM	PDCD2
5.2484e-61	0.29244	0.386	0.17	7.97337e-57	AM	RNASEL
8.96473e-61	0.345393	0.5	0.259	1.36192e-56	AM	NDUFA6
9.31321e-61	0.273499	0.411	0.186	1.41486e-56	AM	GPRC5D
1.22013e-60	0.334526	0.537	0.282	1.85362e-56	AM	TOMM6
2.75411e-60	0.264114	0.331	0.136	4.18405e-56	AM	TENT4B
4.58607e-60	0.280654	0.414	0.19	6.96716e-56	AM	ENSCAFG00000009917
9.15363e-60	0.25276	0.293	0.114	1.39062e-55	AM	FUCA2
9.17135e-60	0.309883	0.369	0.163	1.39331e-55	AM	AGA
1.19615e-59	0.337612	0.587	0.324	1.81719e-55	AM	RAN
2.55957e-59	0.273549	0.536	0.276	3.88849e-55	AM	SARNP
3.05479e-59	0.352348	0.493	0.255	4.64084e-55	AM	ENSCAFG00000042572
3.61224e-59	0.328141	0.592	0.33	5.48771e-55	AM	SRP14
4.16789e-59	0.352267	0.588	0.331	6.33186e-55	AM	ATP5F1A
6.88497e-59	0.275936	0.283	0.11	1.04596e-54	AM	GLA
7.28546e-59	0.456388	0.94	0.757	1.10681e-54	AM	HSPA8
7.4552e-59	0.301184	0.476	0.238	1.13259e-54	AM	ENSCAFG00000016181
8.32598e-59	0.26149	0.406	0.186	1.26488e-54	AM	TMEM165
1.26621e-58	0.402847	0.466	0.238	1.92362e-54	AM	AHNAK
1.50721e-58	0.333477	0.492	0.256	2.28975e-54	AM	PFDN6
1.58911e-58	0.287826	0.522	0.267	2.41418e-54	AM	CACYBP
1.8443e-58	0.356185	0.473	0.241	2.80186e-54	AM	TAF10
2.77229e-58	0.319922	0.578	0.313	4.21166e-54	AM	MNDA
3.71329e-58	0.286199	0.515	0.263	5.64122e-54	AM	PPP1R14B
1.02737e-57	0.326353	0.455	0.227	1.56077e-53	AM	ABHD17A
1.21244e-57	0.398401	0.747	0.478	1.84193e-53	AM	SEC61G
1.77752e-57	0.321298	0.886	0.607	2.7004e-53	AM	TSPO
3.95004e-57	0.273898	0.4	0.184	6.0009e-53	AM	PHYH
5.01025e-57	0.350917	0.488	0.251	7.61157e-53	AM	MICU2
5.40561e-57	0.441566	0.834	0.583	8.21221e-53	AM	ANKRD12
1.83683e-56	0.356545	0.756	0.479	2.79051e-52	AM	ENSCAFG00000049108
3.73339e-56	0.399589	0.792	0.529	5.67176e-52	AM	ENSCAFG00000046442
4.05491e-56	0.308067	0.56	0.302	6.16021e-52	AM	DENND1A
5.00515e-56	0.343497	0.636	0.371	7.60383e-52	AM	NDUFS8
7.29758e-56	0.286731	0.476	0.241	1.10865e-51	AM	TBCB
7.45639e-56	0.295503	0.417	0.201	1.13278e-51	AM	PLEK2
1.51949e-55	0.339574	0.339	0.15	2.30841e-51	AM	YEATS2
2.58544e-55	0.266084	0.406	0.192	3.9278e-51	AM	FIBP
2.97176e-55	0.285784	0.392	0.181	4.51469e-51	AM	RNF13
3.02247e-55	0.313597	0.414	0.201	4.59174e-51	AM	AP2A2
7.15933e-55	0.304731	0.295	0.118	1.08765e-50	AM	CTNNA3
1.25729e-54	0.252761	0.338	0.147	1.91008e-50	AM	ENSCAFG00000041140
1.262e-54	0.271075	0.418	0.202	1.91723e-50	AM	ENSCAFG00000045318
1.28701e-54	0.309079	0.65	0.379	1.95522e-50	AM	PSMA6
1.58274e-54	0.269468	0.562	0.304	2.40451e-50	AM	CD47
1.77433e-54	0.317716	0.403	0.194	2.69556e-50	AM	PLEC
3.07355e-54	0.26173	0.368	0.168	4.66934e-50	AM	EBNA1BP2
4.42467e-54	0.320579	0.639	0.373	6.72196e-50	AM	NDUFB10
5.45665e-54	0.260828	0.431	0.206	8.28975e-50	AM	MAF
8.76273e-54	0.271553	0.26	0.101	1.33123e-49	AM	PIP5K1B
1.13944e-53	0.324548	0.497	0.264	1.73103e-49	AM	SEC11A
1.58423e-53	0.365321	0.549	0.312	2.40677e-49	AM	RPL22L1
1.65981e-53	0.375501	0.556	0.317	2.52158e-49	AM	CFLAR
1.8362e-53	0.255733	0.447	0.22	2.78955e-49	AM	PFDN1
2.31958e-53	0.319995	0.477	0.242	3.5239e-49	AM	SLC20A1
4.99677e-53	0.269627	0.444	0.219	7.5911e-49	AM	TIMP2
6.96914e-53	0.408652	0.659	0.406	1.05875e-48	AM	TBC1D5
8.85431e-53	0.270439	0.475	0.24	1.34515e-48	AM	FAR1
2.12586e-52	0.340756	0.785	0.507	3.22961e-48	AM	ATP5PF
2.30463e-52	0.259145	0.326	0.142	3.5012e-48	AM	DNMT1
3.50482e-52	0.256949	0.405	0.195	5.32452e-48	AM	EIF6
6.32085e-52	0.333708	0.662	0.4	9.60263e-48	AM	CCPG1
7.44729e-52	0.256611	0.376	0.176	1.13139e-47	AM	HNRNPF
7.73062e-52	0.295634	0.453	0.232	1.17444e-47	AM	SSR1
8.50966e-52	0.259069	0.321	0.14	1.29279e-47	AM	ADIPOR1
1.04392e-51	0.272463	0.444	0.225	1.58592e-47	AM	PSMA5
1.12341e-51	0.25731	0.387	0.184	1.70669e-47	AM	PPP1R35
1.52072e-51	0.313422	0.566	0.322	2.31027e-47	AM	GLO1
3.74864e-51	0.28034	0.503	0.271	5.69493e-47	AM	PSMA3
3.78955e-51	0.29732	0.538	0.297	5.75709e-47	AM	MICOS13
1.48299e-50	0.441194	0.319	0.145	2.25295e-46	AM	POC1A
1.52761e-50	0.269643	0.592	0.325	2.32075e-46	AM	JAZF1
1.71767e-50	0.27923	0.449	0.229	2.60948e-46	AM	LARP7
2.3219e-50	0.258506	0.378	0.178	3.52744e-46	AM	LMBRD1
2.76636e-50	0.260335	0.404	0.197	4.20265e-46	AM	VPS4B
4.30904e-50	0.261858	0.522	0.282	6.5463e-46	AM	PHF10
5.34484e-50	0.317014	0.522	0.289	8.11988e-46	AM	VPS13C
5.64543e-50	0.272353	0.442	0.225	8.57653e-46	AM	HYPK
1.32256e-49	0.326025	0.788	0.524	2.00924e-45	AM	SELENOF
2.03038e-49	0.275215	0.497	0.264	3.08455e-45	AM	PJA2
2.32348e-49	0.290489	0.819	0.541	3.52983e-45	AM	ENSCAFG00000000370
5.15411e-49	0.383278	0.846	0.589	7.83012e-45	AM	TMBIM6
5.31327e-49	0.300554	0.617	0.362	8.07193e-45	AM	MAN2A1
6.97789e-49	0.269937	0.505	0.274	1.06008e-44	AM	LMAN2
8.81987e-49	0.328526	0.471	0.254	1.33991e-44	AM	ENSCAFG00000002703
9.46285e-49	0.27422	0.496	0.265	1.4376e-44	AM	GNAQ
1.34824e-48	0.353156	0.629	0.384	2.04824e-44	AM	MEF2A
1.62904e-48	0.252792	0.462	0.241	2.47483e-44	AM	NIFK
4.33143e-48	0.287595	0.526	0.295	6.58031e-44	AM	UAP1
4.63006e-48	0.267455	0.536	0.298	7.03399e-44	AM	ENSCAFG00000047865
5.08106e-48	0.262928	0.489	0.261	7.71915e-44	AM	LCORL
5.31727e-48	0.376907	0.54	0.32	8.078e-44	AM	HSDL2
8.53766e-48	0.270257	0.544	0.305	1.29704e-43	AM	FAM204A
1.60555e-47	0.286448	0.602	0.357	2.43916e-43	AM	NDUFS7
2.22748e-47	0.303125	0.638	0.384	3.38398e-43	AM	EEA1
2.32989e-47	0.25584	0.398	0.195	3.53957e-43	AM	TRDMT1
2.35462e-47	0.279042	0.352	0.166	3.57713e-43	AM	ATG7
3.43031e-47	0.279167	0.638	0.384	5.21133e-43	AM	VDAC2
4.21026e-47	0.373868	0.95	0.782	6.39622e-43	AM	RPL36AL
4.55579e-47	0.278942	0.386	0.191	6.92115e-43	AM	SNX1
5.88384e-47	0.344582	0.666	0.413	8.93873e-43	AM	SBF2
1.32324e-46	0.279032	0.597	0.353	2.01026e-42	AM	LSM6
3.62096e-46	0.288714	0.544	0.313	5.50097e-42	AM	STRAP
3.7548e-46	0.339653	0.504	0.292	5.7043e-42	AM	RPL4
1.31363e-45	0.254608	0.442	0.235	1.99567e-41	AM	ENSCAFG00000040846
2.99969e-45	0.271797	0.626	0.374	4.55712e-41	AM	SPCS2
1.30549e-44	0.320053	0.563	0.337	1.98331e-40	AM	DNAJC19
2.07813e-44	0.323219	0.757	0.494	3.1571e-40	AM	GNAI2
3.03408e-44	0.254042	0.411	0.213	4.60938e-40	AM	ERGIC3
3.05831e-44	0.438251	0.649	0.42	4.64619e-40	AM	SYNE1
7.55663e-44	0.369573	0.777	0.513	1.148e-39	AM	RASAL2
9.34968e-44	0.27202	0.987	0.885	1.4204e-39	AM	CALM1
1.41132e-43	0.255082	0.308	0.141	2.14407e-39	AM	FRMD4B
1.89046e-43	0.311565	0.463	0.257	2.87199e-39	AM	RAB1A
1.97119e-43	0.25238	0.343	0.168	2.99464e-39	AM	TMEM179B
3.29686e-43	0.317047	0.585	0.357	5.00859e-39	AM	ENSCAFG00000008311
3.59879e-43	0.359064	0.706	0.467	5.46728e-39	AM	BBLN
4.73469e-43	0.264058	0.683	0.429	7.19294e-39	AM	DNAJA1
6.15314e-43	0.279818	0.379	0.196	9.34785e-39	AM	ENSCAFG00000031286
7.59417e-43	0.252144	0.453	0.246	1.15371e-38	AM	UBL4A
2.27288e-42	0.28804	0.492	0.281	3.45295e-38	AM	ENSCAFG00000049186
3.76644e-42	0.251198	0.422	0.225	5.72198e-38	AM	GPAA1
3.62803e-41	0.268118	0.629	0.391	5.5117e-37	AM	NDUFB11
5.72282e-41	0.261969	0.549	0.326	8.69411e-37	AM	MMADHC
5.57357e-40	0.27078	0.589	0.362	8.46737e-36	AM	NDUFS6
6.30495e-40	0.270962	0.511	0.297	9.57848e-36	AM	CLTC
6.51036e-40	0.270173	0.559	0.334	9.89054e-36	AM	THRB
7.31405e-40	0.308064	0.966	0.868	1.11115e-35	AM	HSP90AB1
9.28703e-40	0.317913	0.69	0.459	1.41089e-35	AM	ENSCAFG00000047673
9.29634e-40	0.285848	0.736	0.496	1.4123e-35	AM	NEK9
1.38939e-39	0.283923	0.521	0.314	2.11077e-35	AM	EIF3A
1.64835e-39	0.368816	0.552	0.335	2.50417e-35	AM	C6H7orf50
1.67265e-39	0.282612	0.836	0.591	2.5411e-35	AM	SELENOW
1.00116e-38	0.293759	0.496	0.29	1.52096e-34	AM	TMCC1
2.50878e-38	0.260502	0.597	0.37	3.81133e-34	AM	AP2M1
2.71009e-38	0.256731	0.496	0.292	4.11717e-34	AM	DNTTIP2
3.25656e-38	0.283995	0.634	0.413	4.94737e-34	AM	PAXX
3.1983e-37	0.258264	0.608	0.381	4.85886e-33	AM	ENSCAFG00000030359
4.45276e-36	0.255439	0.474	0.279	6.76464e-32	AM	LGALS8
5.15848e-36	0.272296	0.512	0.311	7.83676e-32	AM	HIF1A
9.07404e-36	0.732841	0.561	0.406	1.37853e-31	AM	ALAS1
1.47724e-35	0.25095	0.461	0.268	2.24422e-31	AM	ACO1
2.6786e-35	0.321062	0.574	0.363	4.06933e-31	AM	TXNIP
3.78125e-35	0.256771	0.62	0.399	5.74447e-31	AM	SNRPB
2.67703e-34	0.306626	0.545	0.351	4.06694e-30	AM	MRPL21
3.35914e-34	0.250766	0.437	0.256	5.10321e-30	AM	PSMG4
4.81496e-34	0.277487	0.752	0.528	7.31488e-30	AM	TRMT112
8.70901e-34	0.270346	0.593	0.383	1.32307e-29	AM	DYNC1H1
5.17676e-33	0.286507	0.669	0.461	7.86453e-29	AM	ENSCAFG00000004703
5.24041e-33	0.261391	0.257	0.124	7.96124e-29	AM	THY1
9.79414e-32	0.253746	0.754	0.532	1.48793e-27	AM	COQ10B
3.53177e-31	0.277892	0.772	0.547	5.36547e-27	AM	SNRPG
9.26538e-31	0.437497	0.999	0.987	1.4076e-26	AM	MT-ND4
1.04169e-30	0.28666	0.417	0.25	1.58253e-26	AM	YWHAH
1.20614e-30	0.270819	1	0.987	1.83236e-26	AM	TPT1
1.06352e-29	0.266146	0.468	0.289	1.61571e-25	AM	NFE2L2
7.63508e-27	0.307061	0.954	0.843	1.15992e-22	AM	ENSCAFG00000032392
1.89799e-23	0.420913	0.439	0.3	2.88342e-19	AM	TEX14
9.59469e-23	0.250882	0.378	0.239	1.45763e-18	AM	ABCA1
9.948e-23	0.274205	0.87	0.695	1.5113e-18	AM	ENSCAFG00000048619
7.54734e-21	0.547187	0.358	0.215	1.14659e-16	AM	ENSCAFG00000005494
1.53867e-19	0.280939	0.895	0.768	2.33755e-15	AM	MT-ND2
2.72437e-19	0.340691	0.497	0.353	4.13886e-15	AM	FKBP5
1.02807e-18	0.405041	1	0.995	1.56185e-14	AM	MT-CO2
5.49723e-17	0.385314	1	0.995	8.35139e-13	AM	MT-CO3
9.34711e-13	0.434062	0.644	0.542	1.42001e-08	AM	MT-ND3
3.57661e-12	0.375172	0.992	0.969	5.43358e-08	AM	MT-CYB
2.88799e-10	0.359797	0.943	0.916	4.38743e-06	AM	MT-ND1

## Sheet: Arterial endothelial cells
p_val	avg_log2FC	pct.1	pct.2	p_val_adj	cluster	gene
0	1.92253	0.76	0.061	0	Arterial	BMPER
0	1.4202	0.672	0.05	0	Arterial	GJA5
0	1.34945	0.775	0.108	0	Arterial	EFNB2
0	0.902314	0.565	0.059	0	Arterial	CADM3
0	0.863783	0.383	0.025	0	Arterial	CYP1A1
0	0.541155	0.346	0.008	0	Arterial	BMX
0	0.504173	0.333	0.021	0	Arterial	SELP
1.38634e-306	1.78157	0.96	0.231	2.10612e-302	Arterial	PTPRB
1.59426e-303	0.649735	0.41	0.037	2.422e-299	Arterial	NPR3
2.15709e-291	1.61567	0.889	0.207	3.27705e-287	Arterial	SMAD6
6.97699e-280	1.62188	0.854	0.175	1.05994e-275	Arterial	ACKR1
1.88561e-277	1.26627	0.79	0.149	2.86462e-273	Arterial	VWF
1.95581e-269	1.94961	0.985	0.28	2.97126e-265	Arterial	LDB2
9.44181e-266	1.88776	0.886	0.216	1.4344e-261	Arterial	CLU
3.73507e-265	1.34832	0.736	0.144	5.67431e-261	Arterial	CP
7.70821e-262	2.09941	0.988	0.3	1.17103e-257	Arterial	CALCRL
2.61762e-230	0.406139	0.299	0.025	3.97669e-226	Arterial	NOS3
2.68539e-230	1.3501	0.805	0.185	4.07965e-226	Arterial	SOX18
3.35284e-226	1.31461	0.64	0.118	5.09363e-222	Arterial	DEPP1
1.25507e-223	1.01149	0.719	0.144	1.9067e-219	Arterial	FLT1
2.92544e-221	1.05857	0.812	0.181	4.44433e-217	Arterial	F8
4.06775e-212	1.19802	0.783	0.193	6.17973e-208	Arterial	HEG1
3.16457e-205	0.595826	0.393	0.048	4.80762e-201	Arterial	EGFL8
1.5206e-200	1.50218	0.921	0.283	2.3101e-196	Arterial	EGFL7
2.45451e-188	1.38011	0.8	0.227	3.72889e-184	Arterial	ID1
5.36007e-188	1.54578	0.867	0.279	8.14302e-184	Arterial	MECOM
1.35824e-186	0.720168	0.605	0.117	2.06344e-182	Arterial	ENSCAFG00000023602
3.43449e-185	0.858726	0.632	0.127	5.21767e-181	Arterial	MYRIP
3.98447e-183	1.02921	0.669	0.15	6.05321e-179	Arterial	ACE
6.16225e-182	1.59401	0.963	0.383	9.36169e-178	Arterial	PTPRG
1.48152e-181	1.39303	0.881	0.29	2.25072e-177	Arterial	LY6E
1.84425e-180	1.27323	0.872	0.236	2.80178e-176	Arterial	LYVE1
5.76202e-180	1.17085	0.864	0.263	8.75366e-176	Arterial	TEK
2.41626e-173	0.742475	0.583	0.118	3.67079e-169	Arterial	TSPAN2
3.19473e-173	0.745783	0.509	0.092	4.85343e-169	Arterial	ANGPT2
2.26638e-164	0.723359	0.691	0.159	3.44308e-160	Arterial	PODXL
3.8557e-163	0.710973	0.491	0.09	5.85757e-159	Arterial	DLL4
3.1807e-161	1.17644	0.911	0.304	4.83212e-157	Arterial	PECAM1
2.12914e-160	1.20308	0.728	0.193	3.23458e-156	Arterial	PDE3A
7.33046e-159	0.849087	0.437	0.074	1.11364e-154	Arterial	EDN1
5.94974e-154	0.985395	0.738	0.224	9.03884e-150	Arterial	LIMA1
1.8511e-149	0.879377	0.785	0.21	2.8122e-145	Arterial	IDO1
3.28439e-145	1.15151	0.941	0.359	4.98965e-141	Arterial	ADGRF5
5.33782e-144	0.826657	0.477	0.096	8.10922e-140	Arterial	DISC1
1.91878e-143	0.894507	0.778	0.231	2.91501e-139	Arterial	ESAM
8.42199e-143	1.04961	0.79	0.261	1.27947e-138	Arterial	APBB2
5.69064e-142	0.586154	0.494	0.098	8.64522e-138	Arterial	CD93
3.18988e-139	1.42877	0.993	0.501	4.84606e-135	Arterial	ENSCAFG00000014799
1.46738e-138	0.72064	0.64	0.158	2.22925e-134	Arterial	ASB9
2.61195e-137	1.35623	0.98	0.59	3.96807e-133	Arterial	TNFSF10
6.75696e-137	0.730768	0.677	0.177	1.02652e-132	Arterial	JAM2
7.93584e-136	1.12799	0.783	0.269	1.20561e-131	Arterial	MEIS2
6.89639e-135	0.826621	0.694	0.198	1.0477e-130	Arterial	S1PR1
5.8702e-134	0.609108	0.467	0.096	8.91801e-130	Arterial	TMEM54
1.01072e-129	0.483614	0.395	0.071	1.53548e-125	Arterial	PALMD
1.38544e-129	0.367817	0.272	0.035	2.10476e-125	Arterial	GPIHBP1
6.63097e-129	0.41538	0.264	0.034	1.00738e-124	Arterial	HTR2B
1.93535e-128	0.578873	0.407	0.078	2.94018e-124	Arterial	MMP28
1.29618e-126	0.935224	0.805	0.311	1.96915e-122	Arterial	RALB
5.63452e-126	0.777687	0.491	0.111	8.55997e-122	Arterial	SULF1
5.70007e-118	0.36659	0.281	0.042	8.65955e-114	Arterial	APCDD1
1.2677e-117	1.12909	0.975	0.489	1.92589e-113	Arterial	PTPRM
2.68241e-117	0.937222	0.8	0.312	4.07512e-113	Arterial	PPA1
8.9636e-117	0.844284	0.647	0.194	1.36175e-112	Arterial	CYP7B1
2.75368e-115	0.787072	0.714	0.224	4.18339e-111	Arterial	EPAS1
1.59928e-111	0.556162	0.585	0.155	2.42962e-107	Arterial	CDH5
1.47813e-107	0.636732	0.504	0.131	2.24557e-103	Arterial	TSPAN12
1.87533e-107	0.773319	0.583	0.171	2.84899e-103	Arterial	ITGA6
6.10777e-107	0.688587	0.598	0.176	9.27893e-103	Arterial	UACA
6.43343e-107	0.446836	0.328	0.06	9.77367e-103	Arterial	FAM107A
3.69157e-106	0.770111	0.647	0.211	5.60823e-102	Arterial	APOL5
1.90336e-105	0.888083	0.753	0.264	2.89158e-101	Arterial	ENSCAFG00000016285
1.9099e-105	0.818256	0.765	0.284	2.90152e-101	Arterial	WARS1
6.71596e-105	0.599136	0.511	0.132	1.02029e-100	Arterial	SORBS2
2.73892e-100	0.652262	0.595	0.176	4.16097e-96	Arterial	MYCT1
3.13503e-100	0.921675	0.504	0.145	4.76273e-96	Arterial	ATP13A3
5.87098e-100	0.454502	0.328	0.063	8.9192e-96	Arterial	ACER2
1.90557e-99	0.411955	0.323	0.061	2.89494e-95	Arterial	AFAP1L2
7.68774e-98	0.73544	0.622	0.203	1.16792e-93	Arterial	ADA
1.19239e-97	0.68385	0.519	0.144	1.81148e-93	Arterial	PLCB4
3.06404e-97	0.367358	0.306	0.056	4.65489e-93	Arterial	ENSCAFG00000005575
7.92519e-97	0.308296	0.254	0.041	1.20399e-92	Arterial	SEMA3G
1.35869e-96	0.83731	0.635	0.205	2.06413e-92	Arterial	CEMIP2
2.11962e-96	0.656266	0.447	0.113	3.22013e-92	Arterial	BCR
7.89646e-95	0.629312	0.573	0.175	1.19963e-90	Arterial	GAS6
2.51202e-93	0.513904	0.43	0.106	3.81626e-89	Arterial	PDZD2
1.07747e-92	0.556972	0.378	0.088	1.63689e-88	Arterial	EVA1C
1.84567e-92	0.696617	0.58	0.188	2.80394e-88	Arterial	ID3
6.13786e-92	0.460902	0.44	0.11	9.32464e-88	Arterial	RASIP1
1.08933e-91	0.620682	0.674	0.224	1.65491e-87	Arterial	CLEC7A
2.59874e-90	0.389241	0.363	0.08	3.94801e-86	Arterial	GATA3
1.83201e-89	0.913632	0.864	0.436	2.78319e-85	Arterial	METTL7A
1.19336e-88	0.904802	1	0.985	1.81295e-84	Arterial	B2M
2.19395e-88	0.780812	0.936	0.451	3.33305e-84	Arterial	CAV1
5.02389e-87	0.724672	0.844	0.407	7.6323e-83	Arterial	ADIRF
7.11378e-87	0.720642	0.669	0.249	1.08073e-82	Arterial	PLVAP
1.46977e-84	0.660192	0.625	0.221	2.23288e-80	Arterial	LIFR
4.05491e-84	0.860041	0.879	0.525	6.16022e-80	Arterial	ENSCAFG00000014422
4.39064e-84	0.628928	0.568	0.18	6.67026e-80	Arterial	TINAGL1
7.40581e-84	0.808723	0.743	0.303	1.12509e-79	Arterial	AQP1
7.72917e-83	0.958786	0.815	0.439	1.17422e-78	Arterial	PHACTR2
4.67205e-82	0.547441	0.479	0.143	7.09777e-78	Arterial	RGS3
5.23302e-79	0.396423	0.328	0.075	7.95001e-75	Arterial	SLC9A3R2
4.73877e-78	0.655101	0.585	0.213	7.19913e-74	Arterial	ASAP2
2.73852e-76	0.41027	0.311	0.07	4.16036e-72	Arterial	TLN2
3.28708e-76	0.637481	0.647	0.248	4.99373e-72	Arterial	FNBP1L
4.49121e-74	0.445337	0.398	0.108	6.82305e-70	Arterial	CTNNAL1
5.12611e-74	0.314089	0.291	0.063	7.78759e-70	Arterial	CERS4
1.08834e-73	0.510626	0.467	0.143	1.65341e-69	Arterial	TLE1
1.05474e-72	0.646055	0.635	0.252	1.60235e-68	Arterial	LGALS9
2.95437e-72	0.661769	0.56	0.201	4.48828e-68	Arterial	NEDD4L
7.26473e-72	0.53963	0.563	0.193	1.10366e-67	Arterial	RASGRF2
3.74929e-70	0.688505	0.494	0.162	5.69592e-66	Arterial	KIAA1217
2.93027e-69	0.396468	0.358	0.094	4.45166e-65	Arterial	FGD5
3.1044e-69	0.585186	0.556	0.204	4.7162e-65	Arterial	EXOC6
5.52287e-69	0.794773	0.709	0.325	8.39035e-65	Arterial	BMPR2
8.41076e-69	0.565759	0.538	0.19	1.27776e-64	Arterial	PAM
3.47955e-67	0.595283	0.612	0.247	5.28613e-63	Arterial	AFDN
4.03722e-67	0.367825	0.323	0.081	6.13334e-63	Arterial	IDO2
1.35204e-65	0.373969	0.375	0.106	2.05401e-61	Arterial	PLXND1
2.76044e-65	0.457883	0.425	0.13	4.19366e-61	Arterial	PCDH17
5.21946e-65	0.284959	0.254	0.055	7.9294e-61	Arterial	JAG2
1.01367e-64	0.396438	0.365	0.103	1.53997e-60	Arterial	ITGA5
1.59576e-64	0.443825	0.407	0.122	2.42427e-60	Arterial	KALRN
2.8483e-64	0.533127	0.523	0.19	4.32714e-60	Arterial	SLC29A1
4.74143e-64	0.425548	0.435	0.134	7.20318e-60	Arterial	DYSF
1.15978e-63	0.412213	0.264	0.06	1.76193e-59	Arterial	ENSCAFG00000007115
1.18114e-63	0.640855	0.699	0.313	1.79438e-59	Arterial	ABLIM1
3.28547e-63	0.450066	0.442	0.143	4.99129e-59	Arterial	AMOTL1
6.82083e-63	0.610968	0.869	0.452	1.03622e-58	Arterial	ARHGAP29
8.25512e-63	0.354114	0.358	0.098	1.25412e-58	Arterial	STOX2
1.52464e-62	0.605334	0.726	0.342	2.31623e-58	Arterial	SPTLC2
1.9218e-62	0.352311	0.279	0.066	2.9196e-58	Arterial	TRIM16
4.11085e-62	0.392699	0.358	0.101	6.2452e-58	Arterial	ECE1
6.75267e-62	0.427218	0.368	0.106	1.02587e-57	Arterial	PLEKHG1
3.0127e-61	0.552972	0.558	0.22	4.57689e-57	Arterial	TJP1
2.08305e-60	0.805822	0.709	0.356	3.16457e-56	Arterial	PLPP1
8.03888e-60	0.451683	0.644	0.266	1.22127e-55	Arterial	HMCN1
1.03756e-59	0.621029	0.753	0.356	1.57627e-55	Arterial	PREX2
2.26009e-59	0.347424	0.368	0.106	3.43353e-55	Arterial	ARHGEF15
2.86922e-58	0.62433	0.998	0.952	4.35892e-54	Arterial	DLA-64
4.86037e-58	0.303512	0.279	0.069	7.38388e-54	Arterial	OCLN
4.89356e-57	0.766495	0.802	0.485	7.4343e-53	Arterial	UTRN
6.82874e-57	0.765023	0.84	0.523	1.03742e-52	Arterial	RDX
8.83115e-57	0.64981	0.891	0.55	1.34163e-52	Arterial	TCF4
2.93776e-56	0.70672	0.573	0.246	4.46305e-52	Arterial	SMURF2
1.38484e-55	0.364144	0.252	0.061	2.10385e-51	Arterial	ENSCAFG00000004331
6.3153e-55	0.557191	0.975	0.614	9.5942e-51	Arterial	SPARCL1
1.45006e-54	0.376366	0.76	0.36	2.20293e-50	Arterial	EMP2
7.887e-54	0.632358	0.669	0.311	1.19819e-49	Arterial	SYNE2
8.39128e-54	0.260158	0.588	0.209	1.2748e-49	Arterial	NOSTRIN
8.61415e-54	1.01569	0.568	0.254	1.30866e-49	Arterial	FMO2
3.29461e-53	0.393818	0.368	0.113	5.00517e-49	Arterial	BICD1
5.46632e-53	0.592976	0.719	0.369	8.30444e-49	Arterial	DDIT4
1.03206e-52	0.623869	0.98	0.864	1.5679e-48	Arterial	RB1
1.33006e-52	0.506721	0.422	0.149	2.02063e-48	Arterial	MX2
2.56861e-52	0.422917	0.563	0.23	3.90223e-48	Arterial	TMEM140
6.02706e-52	0.423113	0.472	0.169	9.15631e-48	Arterial	ADGRL4
9.31757e-52	0.569892	0.909	0.585	1.41553e-47	Arterial	APP
1.34582e-51	0.364902	0.37	0.117	2.04457e-47	Arterial	ILDR2
2.12649e-51	0.474293	0.375	0.126	3.23056e-47	Arterial	MOSMO
2.2313e-51	0.529699	0.802	0.432	3.38978e-47	Arterial	CRIP2
6.18888e-51	0.881005	0.454	0.182	9.40215e-47	Arterial	EMP1
3.07374e-49	0.573249	0.756	0.404	4.66963e-45	Arterial	PRKCE
6.24036e-49	0.451515	0.338	0.108	9.48035e-45	Arterial	STXBP6
1.18838e-48	0.375045	0.644	0.278	1.80539e-44	Arterial	HSPB8
2.64634e-48	0.331203	0.356	0.117	4.02032e-44	Arterial	GOLM1
9.29428e-48	0.367028	0.519	0.213	1.41199e-43	Arterial	CPD
8.74554e-47	0.4528	0.469	0.188	1.32862e-42	Arterial	LUZP1
2.51489e-46	0.382434	0.365	0.126	3.82062e-42	Arterial	GNB4
3.14414e-46	0.316586	0.289	0.084	4.77658e-42	Arterial	ZNF366
6.69481e-46	0.326477	0.333	0.109	1.01707e-41	Arterial	MRAS
8.56195e-46	0.681757	0.701	0.39	1.30073e-41	Arterial	FCHSD2
3.11512e-45	0.464195	0.351	0.12	4.73249e-41	Arterial	ISG15
3.77847e-45	0.592828	0.652	0.35	5.74025e-41	Arterial	SRPK2
9.51782e-45	0.520561	0.726	0.383	1.44595e-40	Arterial	RAPGEF5
7.25857e-44	0.840542	0.931	0.727	1.10272e-39	Arterial	DLA88
9.62871e-44	0.293779	0.281	0.084	1.46279e-39	Arterial	EPB41L4A
1.32426e-43	0.519388	0.588	0.272	2.01182e-39	Arterial	ARHGAP31
2.10561e-43	0.490873	0.635	0.308	3.19884e-39	Arterial	CDK14
2.97181e-43	0.499286	0.6	0.282	4.51478e-39	Arterial	DOCK9
3.16109e-43	0.57121	0.373	0.141	4.80233e-39	Arterial	SEMA7A
3.18803e-43	0.296109	0.284	0.086	4.84325e-39	Arterial	GRB10
3.40288e-43	0.488575	0.642	0.324	5.16966e-39	Arterial	SPTAN1
4.20786e-43	0.342302	0.373	0.131	6.39258e-39	Arterial	FMO4
5.57537e-43	0.333801	0.358	0.124	8.4701e-39	Arterial	HHEX
2.1022e-42	0.494694	0.681	0.372	3.19366e-38	Arterial	APLP2
9.71763e-42	0.505529	0.649	0.354	1.4763e-37	Arterial	ENSCAFG00000013413
1.30688e-41	0.402118	0.309	0.101	1.98541e-37	Arterial	PLK2
9.06274e-41	0.477979	0.558	0.263	1.37681e-36	Arterial	MCC
9.72255e-41	0.324495	0.351	0.124	1.47705e-36	Arterial	NSG1
2.69004e-40	0.375283	0.504	0.216	4.08671e-36	Arterial	DGKH
3.9352e-40	0.608779	0.558	0.282	5.97835e-36	Arterial	PCDHGC3
7.93445e-39	0.445275	0.454	0.189	1.2054e-34	Arterial	FBXL7
8.13689e-39	0.347067	0.662	0.318	1.23616e-34	Arterial	CAV2
2.65218e-38	0.485744	0.654	0.355	4.02918e-34	Arterial	SEC14L1
3.59475e-38	0.641231	0.709	0.408	5.46114e-34	Arterial	ARL15
6.94913e-38	0.366129	0.425	0.177	1.05571e-33	Arterial	GCHFR
7.01823e-38	0.436228	0.649	0.328	1.06621e-33	Arterial	SASH1
1.85123e-37	0.338782	0.499	0.218	2.81239e-33	Arterial	PRKCH
1.41199e-36	0.427707	0.378	0.153	2.14509e-32	Arterial	PLA2G4A
1.64942e-36	0.303115	0.328	0.119	2.50579e-32	Arterial	ELK3
1.7747e-36	0.332046	0.351	0.133	2.69612e-32	Arterial	TJP2
2.0749e-36	0.390998	0.319	0.119	3.15218e-32	Arterial	TXLNG
2.80087e-36	0.416789	0.565	0.287	4.25508e-32	Arterial	MOB2
5.06178e-36	0.478645	0.635	0.351	7.68985e-32	Arterial	IL6ST
6.76384e-36	0.416457	0.659	0.348	1.02756e-31	Arterial	FYN
9.61423e-36	0.346156	0.415	0.17	1.46059e-31	Arterial	BMP4
1.30104e-35	0.480672	0.511	0.234	1.97654e-31	Arterial	MLLT3
1.64076e-35	0.323958	0.686	0.349	2.49265e-31	Arterial	LMCD1
2.30344e-35	0.290784	0.286	0.097	3.49939e-31	Arterial	ICA1
3.38577e-35	0.300384	0.291	0.1	5.14367e-31	Arterial	FLNB
3.50864e-35	0.315889	0.477	0.21	5.33033e-31	Arterial	AHR
7.52925e-35	0.372714	0.368	0.145	1.14384e-30	Arterial	CYYR1
7.87316e-35	0.268484	0.301	0.107	1.19609e-30	Arterial	PDLIM1
4.03872e-34	0.404633	0.447	0.206	6.13562e-30	Arterial	CARD19
6.09406e-34	0.348115	0.336	0.127	9.2581e-30	Arterial	PCSK5
1.48004e-33	0.275213	0.304	0.109	2.24847e-29	Arterial	PPP1R13B
1.56548e-33	0.409556	0.593	0.301	2.37828e-29	Arterial	RAPGEF2
1.59433e-33	0.3874	0.469	0.221	2.42211e-29	Arterial	BACH1
2.61298e-33	0.43105	0.481	0.232	3.96964e-29	Arterial	KLF4
2.99837e-33	0.425061	0.728	0.448	4.55512e-29	Arterial	ITM2B
3.57136e-33	0.32828	0.333	0.129	5.42561e-29	Arterial	GARRE1
7.91937e-33	0.380753	0.472	0.21	1.20311e-28	Arterial	CD36
2.10063e-32	0.445219	0.548	0.284	3.19127e-28	Arterial	FRYL
2.67574e-32	0.348113	0.464	0.212	4.06499e-28	Arterial	FLI1
3.83854e-32	0.382975	0.632	0.346	5.83151e-28	Arterial	PGK1
3.71322e-31	0.542244	0.681	0.404	5.64113e-27	Arterial	ZEB1
5.64576e-31	0.412252	0.941	0.687	8.57704e-27	Arterial	SPTBN1
6.47179e-31	0.469658	0.689	0.431	9.83195e-27	Arterial	MSN
1.10173e-30	0.730349	0.474	0.254	1.67375e-26	Arterial	ARGLU1
1.93812e-30	0.4905	0.738	0.474	2.9444e-26	Arterial	MGP
2.40349e-30	0.286829	0.338	0.134	3.65138e-26	Arterial	IRAG1
4.07451e-30	0.407769	0.891	0.689	6.18999e-26	Arterial	CLIC1
5.24808e-30	0.364444	0.378	0.164	7.97288e-26	Arterial	SUGCT
7.27591e-30	0.262636	0.301	0.117	1.10536e-25	Arterial	OAZ2
7.33849e-30	0.287738	0.365	0.153	1.11486e-25	Arterial	GALNT18
7.48062e-30	0.411725	0.654	0.4	1.13646e-25	Arterial	TMOD2
8.44102e-30	0.423884	0.746	0.486	1.28236e-25	Arterial	YBX3
4.21435e-29	0.410567	0.684	0.413	6.40245e-25	Arterial	STARD13
8.12166e-29	0.343454	0.489	0.243	1.23384e-24	Arterial	RCN1
1.27503e-28	0.308979	0.41	0.186	1.93702e-24	Arterial	DAB2IP
2.65325e-28	0.365853	0.469	0.236	4.03082e-24	Arterial	CMIP
6.23041e-28	0.296673	0.343	0.145	9.46524e-24	Arterial	PKP4
8.09372e-28	0.307632	0.338	0.14	1.2296e-23	Arterial	DACH1
8.46128e-28	0.431834	0.388	0.178	1.28544e-23	Arterial	TMTC1
1.01279e-27	0.252956	0.311	0.124	1.53864e-23	Arterial	ACVRL1
1.30476e-27	0.418778	0.807	0.581	1.98219e-23	Arterial	ENSCAFG00000025063
1.81047e-27	0.277103	0.294	0.117	2.75047e-23	Arterial	CYTH3
2.28847e-27	0.321995	0.459	0.222	3.47664e-23	Arterial	C1orf54
2.72585e-27	0.285428	0.328	0.14	4.14112e-23	Arterial	CAVIN1
3.34767e-27	0.321681	0.457	0.232	5.08578e-23	Arterial	ENSCAFG00000023724
5.57746e-27	0.373091	0.365	0.164	8.47327e-23	Arterial	ZNF704
5.81021e-27	0.355685	0.538	0.292	8.82687e-23	Arterial	EPHX1
5.85046e-27	0.303345	0.326	0.138	8.88802e-23	Arterial	CDK17
6.9403e-27	0.27431	0.306	0.127	1.05437e-22	Arterial	PRPSAP1
1.70502e-26	0.327131	0.531	0.28	2.59027e-22	Arterial	GULP1
4.72617e-26	0.284876	0.422	0.204	7.18e-22	Arterial	TRAF7
5.76563e-26	0.288894	0.281	0.113	8.75914e-22	Arterial	PIR
7.67096e-26	0.308427	0.509	0.258	1.16537e-21	Arterial	MCTP1
1.18857e-25	0.275636	0.323	0.138	1.80567e-21	Arterial	RBMS2
1.89351e-25	0.335316	0.531	0.282	2.87662e-21	Arterial	MSRB3
2.71677e-25	0.366595	0.472	0.255	4.12732e-21	Arterial	SERPINB6
3.01456e-25	0.353481	0.296	0.123	4.57972e-21	Arterial	IGFBP5
3.39723e-25	0.336366	0.573	0.321	5.16108e-21	Arterial	CTNNB1
3.62147e-25	0.29254	0.469	0.24	5.50173e-21	Arterial	CTBP2
4.05547e-25	0.272623	0.316	0.136	6.16107e-21	Arterial	INPP5F
4.71679e-25	0.426404	0.686	0.424	7.16574e-21	Arterial	SYNE1
6.6156e-25	0.300576	0.41	0.199	1.00504e-20	Arterial	EPSTI1
1.01095e-24	0.254639	0.333	0.148	1.53584e-20	Arterial	OAS2
6.28983e-24	0.430276	0.914	0.752	9.55551e-20	Arterial	DIAPH2
1.0372e-23	0.471041	0.788	0.546	1.57571e-19	Arterial	TTC28
1.06993e-23	0.331037	0.691	0.449	1.62544e-19	Arterial	ENSCAFG00000041056
1.18227e-23	0.278262	0.368	0.173	1.7961e-19	Arterial	SLC44A2
3.81243e-23	0.314256	0.523	0.282	5.79185e-19	Arterial	CDC42BPA
6.89108e-23	0.309145	0.736	0.446	1.04689e-18	Arterial	NFIB
6.92207e-23	0.287465	0.346	0.163	1.0516e-18	Arterial	CTIF
1.27724e-22	0.325203	0.556	0.325	1.94038e-18	Arterial	ACTN4
1.73275e-22	0.276908	0.326	0.152	2.6324e-18	Arterial	PIP5K1C
2.28361e-22	0.311568	0.506	0.285	3.46927e-18	Arterial	MPZL1
6.65909e-22	0.284175	0.44	0.229	1.01165e-17	Arterial	ICAM2
7.52781e-22	0.265802	0.299	0.132	1.14362e-17	Arterial	RAI14
1.54992e-21	0.367921	0.632	0.403	2.35465e-17	Arterial	FOXP1
2.1571e-21	0.312374	0.691	0.462	3.27707e-17	Arterial	KTN1
2.91114e-21	0.353494	0.598	0.361	4.42261e-17	Arterial	RHOB
3.0209e-21	0.265466	0.304	0.134	4.58935e-17	Arterial	FMO1
4.62597e-21	0.256241	0.39	0.199	7.02777e-17	Arterial	PLEC
6.22149e-21	0.327655	0.573	0.355	9.45169e-17	Arterial	CTNNA1
1.87787e-20	0.59468	0.44	0.264	2.85285e-16	Arterial	PSMD1
4.60193e-20	0.401885	0.365	0.185	6.99126e-16	Arterial	VEGFC
5.19215e-20	0.26913	0.427	0.23	7.88791e-16	Arterial	MAGED2
6.79389e-20	0.288951	0.704	0.453	1.03213e-15	Arterial	GGTA1
7.24324e-20	0.290845	0.477	0.263	1.10039e-15	Arterial	MRTFB
1.00843e-19	0.270974	0.973	0.887	1.53201e-15	Arterial	CALM1
2.52019e-19	0.294709	0.37	0.188	3.82867e-15	Arterial	PRKD1
3.42935e-19	0.265111	0.402	0.217	5.20986e-15	Arterial	PTK2
6.16505e-19	0.331908	0.706	0.5	9.36594e-15	Arterial	GNAI2
9.4468e-19	0.285212	0.41	0.226	1.43516e-14	Arterial	FNIP2
1.01309e-18	0.260343	0.363	0.188	1.53908e-14	Arterial	FAXDC2
1.32038e-18	0.279516	0.442	0.249	2.00591e-14	Arterial	PCMTD1
1.5241e-18	0.278499	0.548	0.326	2.31541e-14	Arterial	WWTR1
3.12586e-18	0.294986	0.644	0.429	4.74881e-14	Arterial	NFIC
9.80182e-18	0.536863	0.457	0.274	1.48909e-13	Arterial	SLC2A3
1.68655e-17	0.256392	0.385	0.21	2.56221e-13	Arterial	DNAJC10
2.76571e-17	0.285712	0.309	0.153	4.20167e-13	Arterial	ENSCAFG00000036621
3.1169e-17	0.250481	0.378	0.204	4.73519e-13	Arterial	CTNND1
5.32513e-17	0.274655	0.506	0.307	8.08993e-13	Arterial	C17orf49
5.8274e-17	0.266409	0.464	0.276	8.85299e-13	Arterial	SMC5
1.40946e-16	0.357671	0.538	0.343	2.14126e-12	Arterial	IGF1R
1.50259e-16	0.259782	0.269	0.131	2.28274e-12	Arterial	RBBP8
3.96838e-16	0.262275	0.499	0.311	6.02877e-12	Arterial	RRAS
4.26051e-16	0.25239	0.43	0.253	6.47257e-12	Arterial	TMEM132A
5.19359e-16	0.279202	0.573	0.379	7.8901e-12	Arterial	DYNLL1.1
7.65177e-16	0.250697	0.398	0.224	1.16246e-11	Arterial	NCK1
4.29288e-15	0.330791	0.43	0.248	6.52174e-11	Arterial	GHR
4.56801e-15	0.343526	0.4	0.24	6.93972e-11	Arterial	BHLHE40
4.39352e-13	0.35026	0.486	0.324	6.67464e-09	Arterial	KDM6A
5.34716e-13	0.256068	0.56	0.394	8.12341e-09	Arterial	ENSCAFG00000032728
7.81211e-13	0.347395	0.743	0.597	1.18682e-08	Arterial	SELENOW
1.14681e-08	0.373399	0.427	0.314	0.000174224	Arterial	ENSCAFG00000012839
3.61865e-08	0.274667	0.442	0.32	0.000549745	Arterial	GPCPD1
5.02035e-07	0.340772	0.615	0.498	0.00762691	Arterial	TIMP1

## Sheet: B lymphocytes
p_val	avg_log2FC	pct.1	pct.2	p_val_adj	cluster	gene
0	1.50281	0.74	0.032	0	B lymphocytes	TNFRSF13C
0	1.15928	0.529	0.013	0	B lymphocytes	CCR7
0	0.602282	0.462	0.006	0	B lymphocytes	BTLA
2.06448e-252	0.630977	0.471	0.017	3.13635e-248	B lymphocytes	DLA-DOA
9.98238e-249	0.992599	0.529	0.022	1.51652e-244	B lymphocytes	BCL11A
3.10896e-212	2.00965	0.75	0.054	4.72313e-208	B lymphocytes	LTB
6.33262e-205	0.424335	0.279	0.007	9.62052e-201	B lymphocytes	POU2AF1
2.09343e-128	1.1679	0.615	0.059	3.18033e-124	B lymphocytes	RALGPS2
1.2686e-116	0.853028	0.5	0.042	1.92725e-112	B lymphocytes	SLC9A7
2.52448e-113	1.60715	0.74	0.091	3.83519e-109	B lymphocytes	ENSCAFG00000006485
6.55712e-106	0.656027	0.404	0.03	9.96157e-102	B lymphocytes	IRF8
2.75673e-105	0.607905	0.356	0.024	4.18802e-101	B lymphocytes	ENSCAFG00000050027
4.62848e-103	1.34417	0.654	0.082	7.03158e-99	B lymphocytes	RRAS2
1.11173e-101	1.1758	0.654	0.081	1.68894e-97	B lymphocytes	PIK3AP1
3.70627e-95	1.29681	0.731	0.113	5.63057e-91	B lymphocytes	SP140
8.57851e-85	0.458314	0.337	0.026	1.30325e-80	B lymphocytes	FCMR
1.31443e-82	0.747468	0.413	0.04	1.99688e-78	B lymphocytes	CLEC2D
3.40928e-78	0.851936	0.423	0.044	5.17937e-74	B lymphocytes	BLNK
7.49547e-78	1.09538	0.731	0.124	1.13871e-73	B lymphocytes	WDFY4
1.79988e-77	0.320175	0.25	0.016	2.73437e-73	B lymphocytes	STAP1
3.13386e-76	1.25924	0.702	0.126	4.76095e-72	B lymphocytes	ENSCAFG00000025115
2.5512e-72	0.485084	0.356	0.033	3.87579e-68	B lymphocytes	POU2F2
1.35357e-70	1.5736	0.913	0.246	2.05635e-66	B lymphocytes	MEF2C
1.76333e-70	2.25542	0.962	0.333	2.67885e-66	B lymphocytes	ODC1
4.46932e-70	1.26671	0.721	0.139	6.7898e-66	B lymphocytes	PRKCB
1.27397e-68	1.08438	0.385	0.042	1.93542e-64	B lymphocytes	PLAC8
5.86032e-68	1.27596	0.76	0.154	8.903e-64	B lymphocytes	RIPOR2
1.84173e-66	1.12823	0.721	0.144	2.79796e-62	B lymphocytes	BANK1
3.07087e-65	0.544645	0.413	0.048	4.66527e-61	B lymphocytes	CYFIP2
5.02794e-64	1.0655	0.567	0.096	7.63844e-60	B lymphocytes	EIF2AK3
1.08027e-63	0.741557	0.433	0.055	1.64114e-59	B lymphocytes	TEC
1.94334e-62	1.48805	0.894	0.274	2.95232e-58	B lymphocytes	CORO1B
2.47617e-61	0.889705	0.625	0.117	3.7618e-57	B lymphocytes	SMAP2
4.35083e-60	1.51755	0.856	0.231	6.60977e-56	B lymphocytes	REL
5.84095e-59	0.474021	0.288	0.027	8.87357e-55	B lymphocytes	IKZF3
1.92893e-58	1.74038	0.962	0.351	2.93042e-54	B lymphocytes	ARHGAP24
5.54959e-57	0.989528	0.529	0.092	8.43093e-53	B lymphocytes	ENSCAFG00000030873
1.0684e-56	0.628129	0.394	0.051	1.62312e-52	B lymphocytes	BAG2
2.12445e-56	0.867981	0.635	0.121	3.22747e-52	B lymphocytes	SELL
2.75428e-56	0.509125	0.308	0.032	4.1843e-52	B lymphocytes	SLC7A5
2.62709e-55	0.385729	0.269	0.025	3.99107e-51	B lymphocytes	ENSCAFG00000042261
3.96682e-53	2.01502	0.846	0.267	6.02639e-49	B lymphocytes	BACH2
5.57443e-52	1.57367	0.942	0.374	8.46867e-48	B lymphocytes	AFF3
1.9431e-50	1.29088	0.808	0.231	2.95196e-46	B lymphocytes	VAV3
1.21407e-49	0.957685	0.702	0.173	1.84441e-45	B lymphocytes	SEPTIN6
7.22513e-49	1.09319	0.923	0.275	1.09764e-44	B lymphocytes	ARHGAP15
6.27653e-47	0.430037	0.481	0.09	9.53531e-43	B lymphocytes	ENSCAFG00000031806
1.11634e-45	0.35447	0.269	0.03	1.69595e-41	B lymphocytes	C9H17orf99
5.18782e-45	0.464257	0.317	0.041	7.88134e-41	B lymphocytes	CARD11
1.418e-44	0.820982	0.548	0.115	2.15423e-40	B lymphocytes	GRK3
1.43515e-43	0.77688	0.942	0.342	2.18029e-39	B lymphocytes	CD74
1.96861e-42	0.819262	0.635	0.15	2.99071e-38	B lymphocytes	IKZF1
8.68851e-42	0.889471	0.731	0.197	1.31996e-37	B lymphocytes	CORO1A
3.7312e-40	0.473046	0.317	0.045	5.66845e-36	B lymphocytes	AP3M2
1.02007e-37	0.63188	0.413	0.077	1.54968e-33	B lymphocytes	PLCG2
4.58454e-37	0.796361	0.519	0.121	6.96483e-33	B lymphocytes	PLCL2
4.89974e-36	0.961094	0.712	0.233	7.44368e-32	B lymphocytes	ELF1
8.2877e-36	0.859164	0.683	0.199	1.25907e-31	B lymphocytes	TMEM131L
8.48283e-35	0.533532	0.365	0.067	1.28871e-30	B lymphocytes	CASP8
4.24078e-33	0.541136	0.462	0.099	6.44259e-29	B lymphocytes	EBF1
7.97695e-33	0.357312	0.269	0.039	1.21186e-28	B lymphocytes	BIN1
8.86978e-33	0.660863	0.51	0.122	1.3475e-28	B lymphocytes	ITGA4
1.10693e-32	0.384414	0.288	0.045	1.68165e-28	B lymphocytes	BTK
5.70314e-32	0.549494	0.375	0.074	8.66421e-28	B lymphocytes	SLC15A4
9.64778e-32	0.458152	0.317	0.056	1.46569e-27	B lymphocytes	C5H16orf74
1.76894e-31	0.573869	0.558	0.141	2.68737e-27	B lymphocytes	CD83
6.21827e-31	0.717498	0.567	0.16	9.44679e-27	B lymphocytes	CD37
7.9104e-31	1.07824	0.76	0.302	1.20175e-26	B lymphocytes	TBC1D1
1.42629e-30	0.615802	0.548	0.146	2.16682e-26	B lymphocytes	PLEKHO1
2.97069e-30	0.728133	0.606	0.18	4.51308e-26	B lymphocytes	MAP3K1
3.11913e-30	1.34305	0.663	0.238	4.73859e-26	B lymphocytes	MYO1E
3.69366e-29	0.567634	0.49	0.123	5.61141e-25	B lymphocytes	TPD52
3.92205e-29	0.529352	0.519	0.132	5.95837e-25	B lymphocytes	SYK
4.16714e-29	0.314236	0.26	0.041	6.33071e-25	B lymphocytes	ENSCAFG00000041293
1.28385e-28	0.969671	0.615	0.197	1.95043e-24	B lymphocytes	CXCR4
4.24346e-28	0.487234	0.337	0.068	6.44667e-24	B lymphocytes	BCL10
6.87935e-28	1.08118	0.981	0.971	1.04511e-23	B lymphocytes	CD79A
7.59344e-28	0.610807	0.452	0.113	1.1536e-23	B lymphocytes	HOPX
3.24388e-27	0.534345	0.423	0.103	4.9281e-23	B lymphocytes	ATP10D
3.78575e-27	1.12392	0.981	0.927	5.7513e-23	B lymphocytes	RPS24
4.4082e-27	0.558317	0.442	0.111	6.69694e-23	B lymphocytes	PLEKHA2
4.80571e-27	0.514833	0.375	0.085	7.30083e-23	B lymphocytes	IL16
4.92334e-27	0.567053	0.346	0.073	7.47954e-23	B lymphocytes	CIITA
7.4269e-27	0.987639	0.971	0.975	1.12829e-22	B lymphocytes	RPS7
7.67126e-27	0.909914	0.49	0.138	1.16542e-22	B lymphocytes	FHIT
3.39778e-26	0.70142	0.279	0.052	5.16191e-22	B lymphocytes	IRAG2
7.69502e-26	0.42033	0.394	0.09	1.16903e-21	B lymphocytes	GPR183
1.06737e-25	0.868361	0.712	0.302	1.62154e-21	B lymphocytes	SMCHD1
1.15281e-25	1.02041	0.577	0.204	1.75135e-21	B lymphocytes	RNF144A
1.78611e-24	0.452089	0.356	0.081	2.71345e-20	B lymphocytes	GSAP
2.81128e-24	0.385898	0.337	0.07	4.27089e-20	B lymphocytes	CD3D
3.18653e-24	1.05525	0.74	0.335	4.84098e-20	B lymphocytes	BCL2
7.03378e-24	0.627975	0.548	0.176	1.06857e-19	B lymphocytes	HVCN1
7.13624e-24	0.971309	0.981	0.973	1.08414e-19	B lymphocytes	RPL32
1.22452e-23	0.351513	0.288	0.056	1.86029e-19	B lymphocytes	SATB1
9.32751e-23	0.589481	0.558	0.186	1.41704e-18	B lymphocytes	UBAC2
9.9118e-23	1.02581	0.971	0.969	1.5058e-18	B lymphocytes	RPS23
2.29273e-22	0.977377	0.962	0.922	3.48312e-18	B lymphocytes	ENSCAFG00000046992
3.95654e-22	0.826617	0.683	0.304	6.01078e-18	B lymphocytes	TMEM131
5.53168e-22	0.414102	0.413	0.111	8.40372e-18	B lymphocytes	STIP1
1.89266e-21	0.701304	0.49	0.165	2.87533e-17	B lymphocytes	CHD7
8.64026e-21	0.621046	0.442	0.13	1.31263e-16	B lymphocytes	MARCHF1
3.24204e-20	0.698014	0.51	0.176	4.92531e-16	B lymphocytes	SLC4A7
3.55727e-20	0.298035	0.279	0.061	5.4042e-16	B lymphocytes	STRBP
5.85199e-20	0.865256	0.51	0.182	8.89034e-16	B lymphocytes	TMEM37
9.0014e-20	0.881315	0.99	0.986	1.36749e-15	B lymphocytes	RPS14
4.74981e-19	0.706093	0.404	0.124	7.21591e-15	B lymphocytes	FBXO33
4.93701e-19	0.356035	0.308	0.077	7.5003e-15	B lymphocytes	SRP9
5.4327e-19	0.62454	0.577	0.215	8.25335e-15	B lymphocytes	SWAP70
6.51044e-19	0.503212	0.413	0.129	9.89065e-15	B lymphocytes	PXK
8.67257e-19	0.712865	0.981	0.943	1.31754e-14	B lymphocytes	RPS27
1.40789e-18	0.793005	0.99	0.949	2.13887e-14	B lymphocytes	RPS6
1.4865e-18	0.75644	0.702	0.373	2.2583e-14	B lymphocytes	PTPN6
1.79499e-18	0.825496	0.981	0.96	2.72695e-14	B lymphocytes	RPS15A
2.83981e-18	0.292065	0.808	0.311	4.31424e-14	B lymphocytes	PTPRC
7.63743e-18	0.343545	0.269	0.061	1.16028e-13	B lymphocytes	KCNQ5
9.52101e-18	0.395092	0.298	0.077	1.44643e-13	B lymphocytes	MBD4
1.29118e-17	0.831427	0.962	0.961	1.96155e-13	B lymphocytes	ENSCAFG00000019044
1.39362e-17	0.512755	0.423	0.137	2.11719e-13	B lymphocytes	INPP5F
2.43426e-17	0.353305	0.279	0.068	3.69813e-13	B lymphocytes	TET3
3.01756e-17	0.531571	0.471	0.162	4.58427e-13	B lymphocytes	DOCK8
3.19437e-17	0.516453	0.423	0.142	4.85288e-13	B lymphocytes	STMN1
5.28296e-17	0.805879	0.942	0.917	8.02588e-13	B lymphocytes	RPS10
5.55675e-17	0.577108	0.5	0.188	8.44182e-13	B lymphocytes	ANKRD28
5.60016e-17	0.521817	0.423	0.141	8.50776e-13	B lymphocytes	CDC42SE2
7.79694e-17	0.381295	0.298	0.078	1.18451e-12	B lymphocytes	NFATC1
1.30092e-16	0.619236	0.577	0.246	1.97635e-12	B lymphocytes	DENND5B
1.46648e-16	0.765539	0.971	0.975	2.22788e-12	B lymphocytes	FAU
1.47851e-16	0.56815	0.5	0.199	2.24616e-12	B lymphocytes	UTP3
1.74213e-16	0.4397	0.385	0.124	2.64664e-12	B lymphocytes	ARPC5L
3.15149e-16	0.646577	0.712	0.378	4.78774e-12	B lymphocytes	CHD2
3.49976e-16	0.807879	0.635	0.315	5.31684e-12	B lymphocytes	ADAM9
3.77146e-16	0.553625	0.558	0.225	5.7296e-12	B lymphocytes	ZNF292
4.45569e-16	0.785803	0.885	0.605	6.76908e-12	B lymphocytes	ENSCAFG00000008873
4.77279e-16	0.615007	0.981	0.973	7.25083e-12	B lymphocytes	RPL24
4.92262e-16	0.656711	0.519	0.2	7.47845e-12	B lymphocytes	KLF12
5.50776e-16	0.337977	0.375	0.113	8.36739e-12	B lymphocytes	STK17B
7.3764e-16	0.703232	0.548	0.228	1.12062e-11	B lymphocytes	DIP2B
7.47004e-16	0.410591	0.327	0.094	1.13485e-11	B lymphocytes	S100PBP
8.0829e-16	0.413938	0.317	0.091	1.22795e-11	B lymphocytes	LY9
8.22755e-16	0.628542	0.625	0.292	1.24993e-11	B lymphocytes	LRBA
9.64136e-16	0.553871	0.51	0.197	1.46472e-11	B lymphocytes	CYTH1
1.00258e-15	0.67426	0.99	0.972	1.52312e-11	B lymphocytes	ENSCAFG00000009523
1.44954e-15	0.710143	0.981	0.964	2.20214e-11	B lymphocytes	ENSCAFG00000029884
2.01803e-15	0.300761	0.279	0.074	3.06579e-11	B lymphocytes	MTHFD1L
2.58116e-15	0.643192	0.981	0.958	3.9213e-11	B lymphocytes	RPL35A
3.10276e-15	0.667095	0.942	0.92	4.71371e-11	B lymphocytes	ENSCAFG00000015122
5.83905e-15	0.513287	0.462	0.172	8.87069e-11	B lymphocytes	PDE4B
5.96542e-15	0.574729	0.625	0.279	9.06267e-11	B lymphocytes	CTSC
7.01376e-15	0.348323	0.385	0.127	1.06553e-10	B lymphocytes	SETDB2
7.35171e-15	0.718302	0.865	0.521	1.11687e-10	B lymphocytes	RABGAP1L
1.00232e-14	0.656179	0.923	0.806	1.52273e-10	B lymphocytes	EEF1B2
1.19652e-14	0.562968	0.317	0.099	1.81775e-10	B lymphocytes	CABLES1
1.29699e-14	0.586076	0.529	0.224	1.97038e-10	B lymphocytes	NFATC3
1.50373e-14	0.575992	0.702	0.364	2.28446e-10	B lymphocytes	UGDH
1.78466e-14	0.593985	0.981	0.981	2.71125e-10	B lymphocytes	RPL19
1.96223e-14	0.613866	0.962	0.971	2.98103e-10	B lymphocytes	RPL11
2.19804e-14	0.605244	0.952	0.957	3.33926e-10	B lymphocytes	RPL13A
2.62624e-14	0.679973	0.962	0.961	3.98978e-10	B lymphocytes	RPS12
2.96414e-14	0.48463	0.596	0.273	4.50312e-10	B lymphocytes	PTPN1
4.07046e-14	0.682863	0.683	0.381	6.18384e-10	B lymphocytes	SMAP1
4.32667e-14	0.595718	0.952	0.896	6.57307e-10	B lymphocytes	RPS3
4.56707e-14	0.571936	0.913	0.916	6.9383e-10	B lymphocytes	NACA
4.62093e-14	0.434978	0.462	0.184	7.02012e-10	B lymphocytes	SP110
4.91501e-14	0.5047	0.673	0.341	7.46688e-10	B lymphocytes	PABPC1
6.08293e-14	0.570338	0.962	0.944	9.24119e-10	B lymphocytes	RPS5
1.14467e-13	0.844939	0.74	0.502	1.73899e-09	B lymphocytes	ENSCAFG00000043646
1.40694e-13	0.496945	0.375	0.13	2.13742e-09	B lymphocytes	SORL1
1.6378e-13	0.597693	0.481	0.209	2.48814e-09	B lymphocytes	EXOC6
1.63815e-13	0.599557	0.538	0.247	2.48868e-09	B lymphocytes	FAM214A
1.74638e-13	0.414485	0.375	0.133	2.6531e-09	B lymphocytes	RSRP1
1.7757e-13	0.506179	0.673	0.341	2.69765e-09	B lymphocytes	GRB2
1.87554e-13	0.44339	0.5	0.211	2.84932e-09	B lymphocytes	WTAP
2.26377e-13	0.552029	0.962	0.97	3.43911e-09	B lymphocytes	RPL8
2.31602e-13	0.451114	0.481	0.188	3.51849e-09	B lymphocytes	INPP5D
2.95073e-13	0.412568	0.51	0.216	4.48276e-09	B lymphocytes	CLK1
3.14454e-13	0.441037	0.298	0.094	4.77718e-09	B lymphocytes	ERO1B
3.9077e-13	0.272489	0.26	0.073	5.93658e-09	B lymphocytes	SLC25A25
4.71509e-13	0.614877	0.99	0.953	7.16317e-09	B lymphocytes	RPL18
5.66443e-13	0.513673	0.74	0.413	8.6054e-09	B lymphocytes	TBC1D5
6.36164e-13	0.553735	0.721	0.427	9.66461e-09	B lymphocytes	MYCBP2
6.94718e-13	0.531457	0.567	0.275	1.05542e-08	B lymphocytes	ITCH
6.9587e-13	0.346695	0.298	0.095	1.05717e-08	B lymphocytes	ZC3H14
7.01509e-13	0.542944	0.519	0.228	1.06573e-08	B lymphocytes	NCOA3
9.04258e-13	0.522127	0.971	0.899	1.37375e-08	B lymphocytes	ENSCAFG00000043173
1.21008e-12	0.846496	0.75	0.465	1.83836e-08	B lymphocytes	DNAJB1
1.39706e-12	0.504497	0.99	0.969	2.12241e-08	B lymphocytes	RPL13
1.48006e-12	0.493834	0.394	0.15	2.24851e-08	B lymphocytes	MTSS1
1.63806e-12	0.329841	0.394	0.147	2.48854e-08	B lymphocytes	SMARCC1
1.71127e-12	0.401535	0.404	0.155	2.59977e-08	B lymphocytes	GIT2
1.78039e-12	0.655283	0.788	0.539	2.70476e-08	B lymphocytes	COQ10B
1.91684e-12	0.35501	0.337	0.116	2.91206e-08	B lymphocytes	ARL14EP
2.13499e-12	0.549433	0.99	0.94	3.24347e-08	B lymphocytes	RPL12
2.17718e-12	0.392878	0.394	0.148	3.30757e-08	B lymphocytes	ACP5
2.72909e-12	0.725	0.644	0.374	4.14603e-08	B lymphocytes	CCDC50
3.05778e-12	0.466518	0.663	0.343	4.64537e-08	B lymphocytes	SEC11C
3.49355e-12	0.462884	0.644	0.304	5.30741e-08	B lymphocytes	HSPH1
3.95714e-12	0.515941	0.673	0.374	6.01169e-08	B lymphocytes	MYO5A
4.28712e-12	0.451145	0.317	0.109	6.513e-08	B lymphocytes	PLEKHG1
4.60193e-12	0.473734	0.365	0.139	6.99125e-08	B lymphocytes	FOXN2
4.85314e-12	0.536887	0.971	0.965	7.37289e-08	B lymphocytes	RPL21
5.02458e-12	0.65026	0.606	0.335	7.63334e-08	B lymphocytes	SNX2
5.22065e-12	0.391456	0.548	0.236	7.93121e-08	B lymphocytes	LYN
6.53224e-12	0.544457	0.942	0.966	9.92378e-08	B lymphocytes	RPL9
8.71045e-12	0.459791	0.99	0.964	1.32329e-07	B lymphocytes	RPL28
9.27473e-12	0.384383	0.394	0.154	1.40902e-07	B lymphocytes	RESF1
9.60657e-12	0.429252	0.356	0.133	1.45943e-07	B lymphocytes	MCUB
1.04551e-11	0.47372	0.519	0.24	1.58834e-07	B lymphocytes	PPP2R5C
1.21863e-11	0.510527	0.952	0.916	1.85135e-07	B lymphocytes	RPSA
1.32487e-11	0.6081	0.683	0.413	2.01274e-07	B lymphocytes	UVRAG
1.3508e-11	0.393271	0.375	0.144	2.05213e-07	B lymphocytes	NDFIP2
1.48368e-11	0.430915	0.452	0.197	2.25401e-07	B lymphocytes	CNTRL
1.56408e-11	0.459415	0.49	0.224	2.37615e-07	B lymphocytes	HLTF
1.75422e-11	0.561779	0.663	0.378	2.66501e-07	B lymphocytes	FNIP1
1.80984e-11	0.441708	0.519	0.249	2.74951e-07	B lymphocytes	FAM13B
1.9868e-11	0.359088	0.356	0.131	3.01834e-07	B lymphocytes	SREBF2
2.22298e-11	0.544681	0.606	0.321	3.37715e-07	B lymphocytes	MNDA
2.41483e-11	0.406964	0.567	0.274	3.66862e-07	B lymphocytes	SP100
2.49726e-11	0.728067	0.673	0.394	3.79384e-07	B lymphocytes	FCHSD2
3.15195e-11	0.531419	0.962	0.967	4.78844e-07	B lymphocytes	RPS13
4.15358e-11	0.359235	0.385	0.153	6.31012e-07	B lymphocytes	CRLF3
4.87594e-11	0.397413	0.519	0.247	7.40753e-07	B lymphocytes	FNBP4
5.61145e-11	0.541058	0.971	0.957	8.52491e-07	B lymphocytes	DYRK1B
6.26179e-11	0.475242	0.942	0.907	9.51291e-07	B lymphocytes	ENSCAFG00000049043
7.19767e-11	0.493007	0.663	0.365	1.09347e-06	B lymphocytes	ITPR2
7.85567e-11	0.513747	0.933	0.924	1.19343e-06	B lymphocytes	RPL5
9.36576e-11	0.409127	0.5	0.239	1.42285e-06	B lymphocytes	BMP2K
9.5988e-11	0.494517	0.981	0.957	1.45825e-06	B lymphocytes	TFPT
9.73984e-11	0.464643	0.75	0.443	1.47968e-06	B lymphocytes	ARID4B
1.01777e-10	0.507853	0.981	0.962	1.5462e-06	B lymphocytes	RPS3A
1.20062e-10	0.484935	0.981	0.968	1.82399e-06	B lymphocytes	RPS4X
1.50897e-10	0.557758	0.577	0.317	2.29242e-06	B lymphocytes	ARID5B
2.16491e-10	0.30869	0.279	0.095	3.28894e-06	B lymphocytes	C1GALT1
2.19183e-10	0.534001	0.769	0.538	3.32983e-06	B lymphocytes	ENSCAFG00000002215
2.24976e-10	0.264208	0.308	0.109	3.41783e-06	B lymphocytes	NFATC2
2.37848e-10	0.33753	0.356	0.138	3.61339e-06	B lymphocytes	UST
2.96312e-10	0.420521	0.452	0.206	4.50157e-06	B lymphocytes	YAF2
4.7914e-10	0.392998	0.587	0.308	7.27909e-06	B lymphocytes	TRA2A
4.90799e-10	0.323262	0.413	0.181	7.45622e-06	B lymphocytes	ENSCAFG00000010865
5.43244e-10	0.562037	0.558	0.312	8.25296e-06	B lymphocytes	OXCT1
5.85206e-10	0.48319	0.481	0.235	8.89045e-06	B lymphocytes	CSNK1G3
5.86793e-10	0.371408	0.404	0.178	8.91456e-06	B lymphocytes	EFR3A
6.27263e-10	0.641722	0.644	0.405	9.52938e-06	B lymphocytes	FOXP1
6.36264e-10	0.748345	0.548	0.309	9.66612e-06	B lymphocytes	STX7
7.72992e-10	0.576304	0.606	0.378	1.17433e-05	B lymphocytes	RAB21
1.02727e-09	0.344525	0.462	0.206	1.56062e-05	B lymphocytes	RFTN1
1.25273e-09	0.320842	0.317	0.12	1.90315e-05	B lymphocytes	BICRAL
1.40405e-09	0.462411	0.385	0.17	2.13303e-05	B lymphocytes	RASA3
1.55831e-09	0.351247	0.365	0.153	2.36739e-05	B lymphocytes	LDLRAD4
1.6129e-09	0.325582	0.346	0.14	2.45032e-05	B lymphocytes	SMAD3
2.15804e-09	0.607023	0.913	0.816	3.27849e-05	B lymphocytes	HSP90AA1
2.45746e-09	0.52829	0.769	0.565	3.73337e-05	B lymphocytes	ENSCAFG00000016065
2.56548e-09	0.408967	0.933	0.899	3.89747e-05	B lymphocytes	RPL7
2.65253e-09	0.538506	0.548	0.298	4.02972e-05	B lymphocytes	FBXO11
2.81332e-09	0.386713	0.971	0.951	4.27399e-05	B lymphocytes	RPS26
2.93804e-09	0.440548	0.827	0.584	4.46347e-05	B lymphocytes	RPS21
3.0157e-09	0.438391	0.26	0.094	4.58145e-05	B lymphocytes	RCC1L
4.02951e-09	0.392107	0.519	0.275	6.12163e-05	B lymphocytes	RUFY3
4.11146e-09	0.435349	0.567	0.313	6.24612e-05	B lymphocytes	PNN
4.32012e-09	0.346855	0.327	0.136	6.56313e-05	B lymphocytes	CEP57
4.42903e-09	0.506996	0.654	0.398	6.72858e-05	B lymphocytes	ZCCHC7
4.61889e-09	0.410615	0.952	0.955	7.01701e-05	B lymphocytes	RPL23
4.64566e-09	0.296949	0.5	0.239	7.05768e-05	B lymphocytes	ENSCAFG00000024183
4.65711e-09	0.40125	0.962	0.965	7.07508e-05	B lymphocytes	RPS25
4.91015e-09	0.314817	0.279	0.106	7.4595e-05	B lymphocytes	IP6K1
4.94319e-09	0.375139	0.865	0.574	7.50969e-05	B lymphocytes	ELMO1
5.26323e-09	0.272052	0.308	0.122	7.99591e-05	B lymphocytes	SPG11
5.40341e-09	0.423956	0.981	0.965	8.20886e-05	B lymphocytes	RPS17
5.46604e-09	0.309976	0.337	0.139	8.30401e-05	B lymphocytes	ENSCAFG00000035509
6.40989e-09	0.511871	0.788	0.554	9.73791e-05	B lymphocytes	SNRPG
6.44428e-09	0.31427	0.433	0.198	9.79016e-05	B lymphocytes	DOCK2
7.04909e-09	0.392345	0.404	0.188	0.00010709	B lymphocytes	BTG2
7.82355e-09	0.409925	0.481	0.253	0.000118855	B lymphocytes	MTPN
7.90593e-09	0.287717	0.365	0.16	0.000120107	B lymphocytes	SUGT1
8.16404e-09	0.476796	0.462	0.224	0.000124028	B lymphocytes	PDE3B
9.14965e-09	0.392315	0.625	0.357	0.000139002	B lymphocytes	DHX36
1.04082e-08	0.362702	0.433	0.21	0.000158121	B lymphocytes	PPP3CC
1.05406e-08	0.41997	0.981	0.852	0.000160133	B lymphocytes	EEF1A1
1.27213e-08	0.365717	0.375	0.169	0.000193262	B lymphocytes	CHORDC1
1.33317e-08	0.356753	0.375	0.172	0.000202535	B lymphocytes	ENSCAFG00000008119
1.40452e-08	0.4104	0.962	0.961	0.000213375	B lymphocytes	ENSCAFG00000031952
1.44746e-08	0.443456	0.385	0.181	0.000219898	B lymphocytes	BTAF1
1.56358e-08	0.331713	0.51	0.262	0.000237539	B lymphocytes	UBE2V2
1.70236e-08	0.346506	0.356	0.157	0.000258623	B lymphocytes	CCDC66
1.97008e-08	0.337265	0.26	0.098	0.000299295	B lymphocytes	HSD17B12
2.09201e-08	0.327927	0.423	0.204	0.000317819	B lymphocytes	ATE1
2.14577e-08	0.382242	0.548	0.304	0.000325986	B lymphocytes	HMGB2
2.18186e-08	0.576629	0.577	0.355	0.000331469	B lymphocytes	ATF7IP
2.317e-08	0.302008	0.394	0.18	0.000351998	B lymphocytes	SH3KBP1
2.43092e-08	0.364382	0.615	0.362	0.000369305	B lymphocytes	RBM25
2.56733e-08	0.325579	0.75	0.468	0.000390029	B lymphocytes	TAP1
2.61916e-08	0.378126	0.462	0.239	0.000397902	B lymphocytes	SREK1
3.10278e-08	0.316402	0.49	0.244	0.000471374	B lymphocytes	SH3BP5
3.15696e-08	0.305159	0.433	0.212	0.000479605	B lymphocytes	ESCO1
3.2289e-08	0.381539	0.413	0.195	0.000490534	B lymphocytes	DIAPH1
3.66111e-08	0.337027	0.894	0.798	0.000556196	B lymphocytes	RPL14
4.07457e-08	0.39967	0.99	0.946	0.000619009	B lymphocytes	ENSCAFG00000018784
4.11144e-08	0.337651	0.721	0.463	0.00062461	B lymphocytes	EIF4B
4.63116e-08	0.305058	0.298	0.124	0.000703567	B lymphocytes	PPM1D
4.81891e-08	0.401064	0.615	0.388	0.000732089	B lymphocytes	UBE2B
5.04217e-08	0.385032	0.433	0.216	0.000766007	B lymphocytes	ATP8A1
5.07273e-08	0.351638	0.558	0.319	0.000770649	B lymphocytes	KRT10
5.17779e-08	0.607878	0.462	0.242	0.00078661	B lymphocytes	JARID2
5.21179e-08	0.618548	0.654	0.422	0.000791775	B lymphocytes	HERPUD1
5.30757e-08	0.395389	0.663	0.434	0.000806326	B lymphocytes	ENSCAFG00000028613
6.09329e-08	0.322363	0.971	0.988	0.000925693	B lymphocytes	TPT1
6.27749e-08	0.344703	0.538	0.304	0.000953676	B lymphocytes	GPBP1
6.45776e-08	0.286301	0.288	0.12	0.000981063	B lymphocytes	ENSCAFG00000011856
6.62155e-08	0.37144	0.962	0.969	0.00100595	B lymphocytes	RPS27A
7.06574e-08	0.328321	0.442	0.224	0.00107343	B lymphocytes	RIOK3
7.22788e-08	0.496076	0.404	0.204	0.00109806	B lymphocytes	CREBRF
8.24132e-08	0.333712	0.971	0.969	0.00125202	B lymphocytes	UBA52
8.51012e-08	0.302216	0.356	0.165	0.00129286	B lymphocytes	KPNA1
8.58833e-08	0.410331	0.913	0.829	0.00130474	B lymphocytes	RPS15
9.59906e-08	0.347162	0.385	0.187	0.00145829	B lymphocytes	EBAG9
1.00924e-07	0.323877	0.279	0.116	0.00153324	B lymphocytes	FAM189A1
1.01825e-07	0.261304	0.298	0.124	0.00154693	B lymphocytes	XPO4
1.03835e-07	0.292679	0.375	0.174	0.00157746	B lymphocytes	ZFC3H1
1.09378e-07	0.31775	0.952	0.927	0.00166167	B lymphocytes	RPL10A
1.12536e-07	0.320794	0.327	0.147	0.00170965	B lymphocytes	ENSCAFG00000046600
1.12735e-07	0.288422	0.356	0.162	0.00171268	B lymphocytes	ITPR1
1.14235e-07	0.342459	0.471	0.246	0.00173546	B lymphocytes	ELL2
1.22642e-07	0.283768	0.308	0.133	0.00186318	B lymphocytes	MANBA
1.38905e-07	0.3154	0.356	0.162	0.00211024	B lymphocytes	GYPC
1.51283e-07	0.463732	0.452	0.236	0.0022983	B lymphocytes	CLASP2
1.52916e-07	0.325754	0.317	0.141	0.0023231	B lymphocytes	ENSCAFG00000003315
1.72708e-07	0.271959	0.356	0.165	0.00262378	B lymphocytes	DDX6
1.75392e-07	0.388192	0.51	0.287	0.00266455	B lymphocytes	CHIC2
1.91761e-07	0.331997	0.481	0.258	0.00291324	B lymphocytes	SRSF10
2.09595e-07	0.349629	0.317	0.146	0.00318417	B lymphocytes	TXNDC12
2.1575e-07	0.360473	0.346	0.165	0.00327767	B lymphocytes	RCHY1
2.21104e-07	0.291863	0.288	0.125	0.00335901	B lymphocytes	LLPH
2.21551e-07	0.36044	0.375	0.181	0.0033658	B lymphocytes	SNX29
2.50028e-07	0.582912	0.635	0.407	0.00379842	B lymphocytes	ZEB1
2.69026e-07	0.310808	0.337	0.156	0.00408704	B lymphocytes	FAM107B
2.90195e-07	0.259797	0.356	0.164	0.00440864	B lymphocytes	SUPT20H
3.08034e-07	0.476956	0.538	0.349	0.00467966	B lymphocytes	SSB
3.47911e-07	0.38572	0.529	0.317	0.00528547	B lymphocytes	HIF1A
3.60064e-07	0.322076	0.279	0.12	0.0054701	B lymphocytes	GOLM1
3.87195e-07	0.323181	0.942	0.936	0.00588227	B lymphocytes	ENSCAFG00000006102
3.91053e-07	0.413962	0.413	0.221	0.00594088	B lymphocytes	KMT5B
3.94532e-07	0.459807	0.606	0.4	0.00599373	B lymphocytes	RSRC2
4.1969e-07	0.314859	0.404	0.196	0.00637593	B lymphocytes	HERC3
4.66891e-07	0.313972	0.385	0.194	0.007093	B lymphocytes	PPM1B
5.14869e-07	0.278607	0.279	0.121	0.00782189	B lymphocytes	LEMD3
5.19619e-07	0.259357	0.327	0.147	0.00789406	B lymphocytes	DNASE2
5.5284e-07	0.2929	0.26	0.111	0.00839875	B lymphocytes	NOLC1
5.70848e-07	0.298586	0.308	0.14	0.00867232	B lymphocytes	TPP2
5.83493e-07	0.290153	0.337	0.155	0.00886443	B lymphocytes	APBB1IP
6.53239e-07	0.325654	0.413	0.218	0.009924	B lymphocytes	N4BP2
6.71209e-07	0.312024	0.49	0.268	0.010197	B lymphocytes	ADK
8.50069e-07	0.320107	0.394	0.206	0.0129143	B lymphocytes	CNOT1
8.85468e-07	0.343103	0.587	0.352	0.013452	B lymphocytes	PRPF4B
9.2968e-07	0.35522	0.933	0.898	0.0141237	B lymphocytes	RPL22
1.0627e-06	0.378153	0.538	0.322	0.0161445	B lymphocytes	PIAS1
1.19873e-06	0.2578	0.327	0.154	0.0182111	B lymphocytes	NOP58
1.28172e-06	0.346111	0.635	0.435	0.0194719	B lymphocytes	NAP1L1
1.37788e-06	0.283393	0.385	0.198	0.0209327	B lymphocytes	HMGN1
1.44062e-06	0.270917	0.433	0.23	0.0218859	B lymphocytes	STK4
1.45509e-06	0.39911	0.606	0.387	0.0221057	B lymphocytes	TRA2B
1.47264e-06	0.291429	0.962	0.965	0.0223724	B lymphocytes	RPS18
1.55954e-06	0.253269	0.413	0.215	0.0236925	B lymphocytes	DOCK11
1.56334e-06	0.506365	0.683	0.533	0.0237502	B lymphocytes	RBM39
1.73465e-06	0.297652	0.577	0.357	0.0263528	B lymphocytes	SUB1
1.96546e-06	0.30601	0.442	0.247	0.0298592	B lymphocytes	PRPF8
2.16294e-06	0.307244	0.923	0.937	0.0328594	B lymphocytes	RPL27
2.29898e-06	0.37308	0.885	0.814	0.0349261	B lymphocytes	ENSCAFG00000000641
2.3406e-06	0.352809	0.635	0.421	0.0355583	B lymphocytes	ZNF326
2.50705e-06	0.333613	0.433	0.238	0.0380871	B lymphocytes	RNF38
2.91306e-06	0.302434	0.308	0.148	0.0442552	B lymphocytes	LPIN2
3.22275e-06	0.270059	0.846	0.734	0.0489601	B lymphocytes	ENSCAFG00000043193
3.26983e-06	0.353669	0.769	0.537	0.0496753	B lymphocytes	ENSCAFG00000044682

## Sheet: Basal cells
p_val	avg_log2FC	pct.1	pct.2	p_val_adj	cluster	gene
0	2.99776	0.923	0.012	0	Basal	ENSCAFG00000001854
0	2.71918	0.89	0.038	0	Basal	GPC5
0	2.67101	0.934	0.042	0	Basal	FXYD3
0	1.79208	0.758	0.002	0	Basal	TP63
0	1.59805	0.857	0.013	0	Basal	FRAS1
0	1.38983	0.879	0.016	0	Basal	CLEC10A
0	1.28475	0.582	0.01	0	Basal	GPX2
0	1.17632	0.725	0.009	0	Basal	EYA2
0	1.14733	0.758	0.005	0	Basal	CYP2F1
0	0.964516	0.549	0.012	0	Basal	SEMA3E
0	0.924204	0.703	0.027	0	Basal	PERP
0	0.88665	0.615	0.017	0	Basal	ALPL
0	0.851219	0.484	0.004	0	Basal	EYA1
0	0.770792	0.473	0.004	0	Basal	SIX1
0	0.753298	0.549	0.014	0	Basal	SCNN1B
0	0.720837	0.363	0.005	0	Basal	NKAIN2
0	0.692214	0.418	0.006	0	Basal	LGI1
0	0.596659	0.407	0.002	0	Basal	ENSCAFG00000025260
0	0.522492	0.341	0.002	0	Basal	SYT8
0	0.449476	0.33	0.006	0	Basal	RASSF6
0	0.409087	0.264	0.001	0	Basal	ENSCAFG00000044133
1.47376e-301	1.10979	0.659	0.025	2.23893e-297	Basal	HSD17B2
3.7641e-299	0.79593	0.56	0.018	5.71842e-295	Basal	SLC27A6
5.62066e-298	1.16398	0.571	0.019	8.5389e-294	Basal	CNTNAP5
6.01979e-294	1.57953	0.901	0.05	9.14527e-290	Basal	FGFR2
1.89122e-283	1.78062	0.901	0.054	2.87315e-279	Basal	KLF5
2.23739e-264	0.847477	0.626	0.026	3.39904e-260	Basal	EHF
2.00043e-255	1.05004	0.615	0.026	3.03905e-251	Basal	BAIAP2L1
6.52479e-247	2.01173	0.967	0.069	9.91246e-243	Basal	ANK3
6.57453e-245	0.855192	0.593	0.025	9.98803e-241	Basal	KANK1
1.04672e-242	1.84293	0.945	0.067	1.59018e-238	Basal	CDH13
9.51187e-234	0.856624	0.615	0.028	1.44504e-229	Basal	GRHL2
9.65879e-227	0.427573	0.297	0.006	1.46736e-222	Basal	ITPRID1
1.25e-224	0.443955	0.341	0.009	1.899e-220	Basal	OXT
1.01559e-221	0.468001	0.308	0.007	1.54289e-217	Basal	EYA4
3.83072e-220	4.92336	1	0.095	5.81963e-216	Basal	KRT14
5.66036e-216	0.61961	0.484	0.019	8.59923e-212	Basal	SLC16A11
1.17122e-204	0.858771	0.516	0.023	1.77932e-200	Basal	DSP
3.20414e-199	0.712233	0.505	0.022	4.86772e-195	Basal	SERINC2
1.21339e-196	0.642182	0.451	0.018	1.84338e-192	Basal	FAM3D
5.12806e-194	1.17493	0.593	0.032	7.79056e-190	Basal	NRG1
3.01497e-193	0.703989	0.505	0.023	4.58033e-189	Basal	EXPH5
7.48437e-192	0.849229	0.451	0.018	1.13702e-187	Basal	ZNF804B
1.82224e-188	1.13836	0.769	0.055	2.76834e-184	Basal	CLDN1
9.73596e-186	0.644017	0.429	0.017	1.47909e-181	Basal	DSG2
1.06342e-183	1.81652	0.912	0.083	1.61555e-179	Basal	PCDH7
1.30489e-174	0.700263	0.505	0.025	1.98239e-170	Basal	GPR39
7.12308e-174	0.407326	0.308	0.009	1.08214e-169	Basal	FHDC1
5.46319e-173	2.43355	0.978	0.101	8.29969e-169	Basal	KRT3
2.50084e-165	0.805435	0.473	0.024	3.79928e-161	Basal	ELF3
1.50726e-161	0.948776	0.626	0.042	2.28983e-157	Basal	ANKRD6
1.40711e-152	0.558417	0.429	0.021	2.13768e-148	Basal	NECTIN1
1.05204e-147	0.616863	0.527	0.032	1.59825e-143	Basal	DSC1
1.11531e-144	0.543574	0.352	0.015	1.69438e-140	Basal	SEC14L4
5.52394e-144	0.895364	0.692	0.057	8.39197e-140	Basal	LAMA3
3.53218e-139	1.52212	0.835	0.092	5.36609e-135	Basal	SLC12A2
5.03064e-139	0.447886	0.33	0.014	7.64255e-135	Basal	NIPAL2
2.05467e-133	1.5073	0.956	0.118	3.12146e-129	Basal	WFDC2
4.23402e-132	1.05734	0.714	0.066	6.43233e-128	Basal	EFNA5
5.90875e-131	0.87168	0.56	0.041	8.97658e-127	Basal	ITGB6
9.65586e-131	0.551428	0.429	0.024	1.46692e-126	Basal	FERMT1
1.29608e-130	1.62459	0.802	0.09	1.969e-126	Basal	GLIS3
1.60478e-126	0.983744	0.626	0.053	2.43798e-122	Basal	ENSCAFG00000023230
4.53777e-124	0.735861	0.604	0.051	6.89377e-120	Basal	RASSF9
5.87135e-124	0.422038	0.33	0.015	8.91975e-120	Basal	ESRP1
8.91593e-119	0.554325	0.396	0.023	1.35451e-114	Basal	CYP2B6
9.94194e-119	0.411765	0.319	0.015	1.51038e-114	Basal	LAMB3
9.16133e-118	0.435242	0.374	0.02	1.39179e-113	Basal	FAM160A1
1.15517e-117	0.596207	0.473	0.033	1.75494e-113	Basal	PTPRF
3.55499e-110	0.770721	0.582	0.052	5.40074e-106	Basal	CLDN7
8.12659e-110	0.811165	0.429	0.028	1.23459e-105	Basal	MAL
2.02248e-109	0.876534	0.604	0.056	3.07255e-105	Basal	CDH1
2.27985e-109	0.591659	0.451	0.032	3.46355e-105	Basal	KYAT1
3.54091e-109	2.15065	0.495	0.039	5.37935e-105	Basal	ENSCAFG00000045599
1.68339e-102	0.62539	0.418	0.029	2.55741e-98	Basal	GABRE
2.47408e-101	1.6413	0.703	0.083	3.75862e-97	Basal	ENSCAFG00000049417
3.33771e-100	0.579504	0.451	0.034	5.07065e-96	Basal	SEC14L3
6.3198e-99	0.782635	0.538	0.05	9.60103e-95	Basal	ITGB8
7.58442e-99	0.682903	0.626	0.065	1.15222e-94	Basal	PATJ
6.22884e-98	0.592074	0.418	0.03	9.46286e-94	Basal	SAMD12
1.60386e-96	0.923656	0.615	0.068	2.43658e-92	Basal	NXN
8.95178e-96	1.11805	0.681	0.08	1.35995e-91	Basal	ALDH1A1
8.28017e-95	0.439188	0.374	0.025	1.25792e-90	Basal	GPRC5C
5.49821e-93	0.504716	0.385	0.027	8.35288e-89	Basal	HYAL1
1.06845e-90	0.66908	0.44	0.037	1.62318e-86	Basal	KLHL29
3.08281e-88	0.766299	0.363	0.026	4.68341e-84	Basal	UNC5D
1.50288e-87	0.955706	0.747	0.105	2.28318e-83	Basal	CACHD1
5.88662e-87	1.1062	0.736	0.105	8.94295e-83	Basal	COL21A1
1.59026e-84	1.49989	0.78	0.12	2.41592e-80	Basal	ERBB4
6.50307e-84	0.615397	0.396	0.032	9.87946e-80	Basal	S100A14
6.82839e-84	1.52542	0.912	0.181	1.03737e-79	Basal	ABI3BP
7.17318e-84	0.533721	0.462	0.043	1.08975e-79	Basal	GCAT
1.55485e-82	0.648202	0.527	0.057	2.36214e-78	Basal	RGS12
5.93071e-79	0.59713	0.538	0.06	9.00993e-75	Basal	EPCAM
6.02189e-79	0.397252	0.341	0.025	9.14845e-75	Basal	SYDE2
2.64364e-77	0.816633	0.637	0.088	4.01622e-73	Basal	LRIG3
4.94424e-76	0.806165	0.582	0.072	7.51128e-72	Basal	UNC5C
8.42023e-76	0.649929	0.505	0.056	1.2792e-71	Basal	JAG2
1.41488e-75	0.514743	0.374	0.031	2.14948e-71	Basal	SH3BGRL2
7.04213e-75	1.06267	0.879	0.165	1.06984e-70	Basal	TSTD1
2.24861e-74	0.513922	0.407	0.037	3.41609e-70	Basal	KIF21A
4.20934e-74	0.387144	0.319	0.023	6.39484e-70	Basal	BCL11A
9.25336e-73	0.499909	0.352	0.028	1.40577e-68	Basal	GPC6
9.56084e-73	0.712433	0.495	0.056	1.45248e-68	Basal	ENSCAFG00000030875
1.03313e-72	1.83967	1	0.285	1.56953e-68	Basal	MECOM
5.65541e-72	1.41248	0.923	0.208	8.5917e-68	Basal	PTPRK
6.75393e-71	0.477818	0.264	0.017	1.02606e-66	Basal	AGR2
1.18277e-70	0.853834	0.67	0.104	1.79687e-66	Basal	OSBPL3
1.76467e-70	0.7114	0.615	0.086	2.68089e-66	Basal	NEO1
1.08434e-68	0.530306	0.407	0.04	1.64733e-64	Basal	MYO5B
1.45414e-68	0.415111	0.286	0.02	2.20913e-64	Basal	SLCO4C1
9.69558e-67	0.68593	0.527	0.067	1.47295e-62	Basal	PDGFC
1.96837e-65	0.626201	0.462	0.054	2.99036e-61	Basal	NET1
2.03171e-65	1.35884	0.593	0.086	3.08657e-61	Basal	ENSCAFG00000007293
2.42817e-65	0.384702	0.253	0.017	3.68887e-61	Basal	P2RX2
8.63191e-65	0.777982	0.593	0.088	1.31136e-60	Basal	ABCC5
8.68048e-64	0.549246	0.385	0.038	1.31874e-59	Basal	P3H2
1.98661e-63	1.13379	0.945	0.247	3.01806e-59	Basal	SPINT2
2.04293e-63	0.995061	0.824	0.165	3.10361e-59	Basal	KIAA1217
2.11818e-63	0.373064	0.297	0.024	3.21794e-59	Basal	SLC22A15
1.04607e-62	0.359088	0.264	0.019	1.58919e-58	Basal	ENSCAFG00000028530
1.95518e-62	0.675522	0.571	0.084	2.97032e-58	Basal	ITGB5
3.95112e-62	0.689702	0.626	0.098	6.00255e-58	Basal	CXADR
4.40422e-62	0.682122	0.571	0.084	6.69089e-58	Basal	LRIG1
7.14024e-59	0.712103	0.648	0.111	1.08475e-54	Basal	PTPN14
4.15687e-56	1.2153	0.912	0.263	6.31511e-52	Basal	DCXR
6.71911e-56	0.343513	0.253	0.02	1.02077e-51	Basal	MARK1
2.638e-55	0.786405	0.692	0.131	4.00764e-51	Basal	EGFR
2.30342e-53	1.00473	0.78	0.177	3.49935e-49	Basal	RNASE4
1.42754e-51	0.506889	0.363	0.041	2.16871e-47	Basal	WWC1
2.01413e-51	0.489653	0.363	0.042	3.05987e-47	Basal	NEK10
2.32515e-51	0.607241	0.593	0.1	3.53237e-47	Basal	STOX2
2.81598e-51	1.00607	0.835	0.211	4.27804e-47	Basal	PTPN13
5.25211e-50	0.685862	0.692	0.136	7.97901e-46	Basal	SORBS2
1.54336e-49	0.560022	0.341	0.039	2.34467e-45	Basal	USP54
6.40435e-49	0.322367	0.264	0.024	9.72949e-45	Basal	HHAT
9.59345e-49	0.378727	0.286	0.028	1.45744e-44	Basal	ADH4
2.93718e-48	0.688022	0.516	0.087	4.46217e-44	Basal	GPD1L
8.32344e-48	0.947102	0.758	0.183	1.2645e-43	Basal	TPM1
1.48286e-47	0.31766	0.275	0.026	2.25276e-43	Basal	SH3YL1
1.74318e-47	0.762715	0.714	0.155	2.64823e-43	Basal	FAM107B
1.61376e-46	0.457341	0.374	0.047	2.45162e-42	Basal	ZNF385B
1.96302e-46	0.527285	0.429	0.062	2.98222e-42	Basal	PDE7A
1.01053e-45	0.401515	0.374	0.048	1.5352e-41	Basal	SH3RF3
4.95415e-45	0.733787	0.615	0.122	7.52634e-41	Basal	SEMA5A
5.20523e-44	0.286758	0.549	0.092	7.90778e-40	Basal	ENSCAFG00000006485
8.99684e-44	0.905121	0.802	0.22	1.3668e-39	Basal	CAT
1.5437e-43	1.5516	0.813	0.234	2.34519e-39	Basal	ENSCAFG00000009113
3.40787e-43	0.940376	0.725	0.172	5.17723e-39	Basal	FOXP2
4.01362e-43	0.549709	0.473	0.079	6.09749e-39	Basal	KCTD1
6.6951e-43	0.437554	0.363	0.049	1.01712e-38	Basal	HMGA1
9.10744e-43	0.547881	0.527	0.096	1.3836e-38	Basal	UBE3D
2.68327e-42	0.395227	0.363	0.049	4.07643e-38	Basal	REPS2
4.97733e-42	0.466424	0.286	0.032	7.56156e-38	Basal	AR
6.61884e-42	0.700456	0.681	0.154	1.00553e-37	Basal	ENSCAFG00000025332
1.62214e-41	0.741407	0.736	0.177	2.46436e-37	Basal	CADPS2
3.35039e-41	0.478131	0.462	0.077	5.08991e-37	Basal	SRGAP3
4.49365e-41	1.18584	0.824	0.25	6.82675e-37	Basal	NCKAP5
6.29608e-41	0.701888	0.659	0.156	9.56501e-37	Basal	ST3GAL6
7.86219e-41	0.537304	0.813	0.199	1.19442e-36	Basal	PDE3A
1.5368e-40	0.361308	0.297	0.035	2.33471e-36	Basal	ITGA2
9.50344e-40	0.590074	0.484	0.087	1.44376e-35	Basal	LMO7
1.1017e-39	1.54555	0.989	0.961	1.6737e-35	Basal	RPS12
1.86403e-39	0.374353	0.319	0.041	2.83183e-35	Basal	PDLIM4
3.09244e-39	0.758014	0.626	0.14	4.69803e-35	Basal	TMTC2
4.14193e-39	0.644546	0.538	0.109	6.29241e-35	Basal	MT1E
1.22222e-38	0.320517	0.275	0.032	1.85679e-34	Basal	EDARADD
1.32276e-38	0.430364	0.363	0.054	2.00953e-34	Basal	SH2D4A
1.90028e-38	0.428865	0.418	0.066	2.88691e-34	Basal	ADGRL3
9.83596e-38	0.683728	0.538	0.111	1.49428e-33	Basal	CXCL16
2.13443e-37	1.06718	0.857	0.257	3.24262e-33	Basal	FMO2
5.8116e-37	0.649368	0.714	0.175	8.82898e-33	Basal	RBM47
1.26949e-36	0.658164	0.681	0.162	1.9286e-32	Basal	IL33
1.40117e-36	0.551295	0.505	0.099	2.12866e-32	Basal	MARCHF3
1.48352e-36	1.44409	1	0.971	2.25377e-32	Basal	CD79A
1.82013e-36	0.90439	0.835	0.27	2.76515e-32	Basal	EHBP1
6.95335e-36	0.789135	0.538	0.117	1.05635e-31	Basal	FMN1
9.55448e-36	1.2452	1	0.965	1.45152e-31	Basal	RPS18
1.16274e-35	0.701986	0.714	0.186	1.76643e-31	Basal	CCSER1
9.85409e-35	0.53148	0.385	0.066	1.49703e-30	Basal	RHOBTB1
1.52114e-34	1.03955	0.835	0.275	2.31092e-30	Basal	MCU
2.08508e-34	0.575628	0.451	0.084	3.16765e-30	Basal	CES5A
3.55083e-34	0.394651	0.363	0.059	5.39442e-30	Basal	PPFIBP2
5.73995e-34	1.23904	1	0.965	8.72013e-30	Basal	RPL7A
9.06517e-34	0.379091	0.308	0.044	1.37718e-29	Basal	ESR2
9.80222e-34	0.30826	0.264	0.033	1.48915e-29	Basal	PCSK6
1.12271e-33	0.422152	0.374	0.063	1.70563e-29	Basal	TMEM238
1.32424e-33	0.864734	0.648	0.176	2.01179e-29	Basal	SLC4A7
1.55722e-33	0.337747	0.308	0.044	2.36573e-29	Basal	PDIA2
2.80276e-33	0.404315	0.451	0.086	4.25795e-29	Basal	TBC1D8
6.42734e-33	1.23034	0.956	0.441	9.76441e-29	Basal	METTL7A
7.27152e-33	1.32028	1	0.944	1.10469e-28	Basal	RPS5
1.25714e-32	0.74246	0.615	0.163	1.90985e-28	Basal	MRTFA
1.28816e-32	0.587185	0.604	0.152	1.95697e-28	Basal	P4HA2
2.46462e-32	0.598177	0.703	0.191	3.74425e-28	Basal	FAT1
3.30229e-32	0.34275	0.264	0.035	5.01684e-28	Basal	KRTCAP3
6.54555e-32	0.478648	0.451	0.091	9.944e-28	Basal	EVA1C
8.19217e-32	0.583595	0.615	0.155	1.24455e-27	Basal	MOB3B
8.70661e-32	0.360419	0.319	0.05	1.32271e-27	Basal	RARG
9.64552e-32	1.18193	0.989	0.89	1.46535e-27	Basal	RPL3
1.39469e-31	0.637097	0.78	0.239	2.11881e-27	Basal	PDLIM5
1.41147e-31	0.739307	0.451	0.097	2.14431e-27	Basal	ERRFI1
1.54065e-31	0.437726	0.374	0.066	2.34055e-27	Basal	CD109
2.39183e-31	0.622809	0.758	0.219	3.63367e-27	Basal	S100P
2.86119e-31	1.28718	0.989	0.962	4.34673e-27	Basal	RPS3A
2.98959e-31	0.891631	0.923	0.351	4.54178e-27	Basal	RUNX1
3.71362e-31	0.904753	0.945	0.397	5.64173e-27	Basal	PARD3
4.26103e-31	0.549362	0.714	0.197	6.47336e-27	Basal	MCTP2
5.96093e-31	1.24069	0.989	0.94	9.05584e-27	Basal	RPL12
6.24286e-31	0.551419	0.527	0.125	9.48415e-27	Basal	DHRS3
7.10711e-31	0.61181	0.538	0.126	1.07971e-26	Basal	NAALADL2
1.35663e-30	0.963484	0.813	0.305	2.061e-26	Basal	PLEKHA5
1.78316e-30	1.16987	0.989	0.961	2.70898e-26	Basal	ENSCAFG00000019044
2.00803e-30	1.137	1	0.898	3.05059e-26	Basal	RPL7
4.06054e-30	1.16527	0.989	0.975	6.16877e-26	Basal	RPS7
1.28351e-29	0.573898	0.615	0.173	1.94991e-25	Basal	ENSCAFG00000030323
1.78037e-29	1.25114	1	0.927	2.70474e-25	Basal	RPL10A
2.32163e-29	1.1738	0.989	0.97	3.52703e-25	Basal	RPL8
5.61213e-29	1.10583	0.989	0.953	8.52594e-25	Basal	RPL18
6.00172e-29	0.941324	0.846	0.334	9.11781e-25	Basal	ARHGAP26
7.59034e-29	0.478009	0.516	0.119	1.15313e-24	Basal	SLC25A21
9.93234e-29	0.518814	0.549	0.137	1.50892e-24	Basal	MIPOL1
1.11632e-28	0.982226	1	0.965	1.69591e-24	Basal	RPS17
1.31706e-28	0.585742	0.549	0.142	2.00087e-24	Basal	MAP3K5
1.93881e-28	0.31831	0.319	0.053	2.94544e-24	Basal	PTPN3
2.43835e-28	1.23454	0.989	0.922	3.70435e-24	Basal	ENSCAFG00000046992
6.46909e-28	1.07467	1	0.969	9.82784e-24	Basal	RPL13
7.37821e-28	1.0694	0.978	0.683	1.1209e-23	Basal	ENSCAFG00000008336
1.17624e-27	0.346481	0.275	0.043	1.78694e-23	Basal	TTLL12
1.60423e-27	1.02636	1	0.966	2.43714e-23	Basal	RPL9
1.66955e-27	1.02725	0.978	0.62	2.53638e-23	Basal	ENSCAFG00000015834
2.95594e-27	0.732704	0.813	0.289	4.49066e-23	Basal	CAB39
3.12049e-27	1.06184	0.978	0.924	4.74065e-23	Basal	RPL5
3.93503e-27	0.937113	0.978	0.969	5.9781e-23	Basal	RPS27A
4.69859e-27	1.27595	0.978	0.772	7.1381e-23	Basal	RPLP0
5.1923e-27	0.391583	0.352	0.067	7.88814e-23	Basal	TEF
5.39482e-27	1.13888	0.989	0.968	8.19581e-23	Basal	RPS4X
9.54092e-27	1.25547	1	0.943	1.44946e-22	Basal	RPS27
1.81862e-26	0.596996	0.571	0.15	2.76284e-22	Basal	ENSCAFG00000019812
3.06959e-26	0.63637	0.648	0.209	4.66332e-22	Basal	GOLIM4
4.57748e-26	1.02894	0.978	0.981	6.95411e-22	Basal	RPL19
4.70842e-26	1.09445	1	0.986	7.15303e-22	Basal	RPS14
5.80691e-26	0.41633	0.297	0.051	8.82185e-22	Basal	NHS
7.51855e-26	1.02485	0.989	0.949	1.14222e-21	Basal	RPS6
8.40935e-26	1.01894	0.978	0.643	1.27755e-21	Basal	EEF1D
9.84572e-26	1.02723	0.978	0.871	1.49576e-21	Basal	HSP90AB1
1.17524e-25	0.425848	0.527	0.135	1.78543e-21	Basal	SLC16A7
2.05796e-25	0.652131	0.648	0.216	3.12645e-21	Basal	IMPDH2
2.73937e-25	0.619537	0.725	0.241	4.16165e-21	Basal	SOX5
3.85588e-25	1.05323	1	0.964	5.85785e-21	Basal	RPL28
3.86427e-25	0.982059	0.989	0.915	5.87059e-21	Basal	NACA
4.43946e-25	1.02868	0.989	0.957	6.74443e-21	Basal	TFPT
9.88863e-25	0.995269	1	0.91	1.50228e-20	Basal	ENSCAFG00000013905
1.49821e-24	0.461311	0.407	0.092	2.27608e-20	Basal	SERGEF
1.66077e-24	0.59201	0.736	0.257	2.52304e-20	Basal	PIK3R1
2.10945e-24	0.863296	0.956	0.583	3.20468e-20	Basal	RPS21
2.8981e-24	0.654851	0.538	0.152	4.40279e-20	Basal	FUT8
3.4619e-24	0.942097	1	0.969	5.25932e-20	Basal	RPS23
3.78641e-24	0.47236	0.44	0.109	5.75232e-20	Basal	VSIG10
5.96214e-24	0.954592	1	0.973	9.05768e-20	Basal	RPL24
1.09851e-23	0.469419	0.374	0.082	1.66886e-19	Basal	MMP28
1.1961e-23	1.01783	0.989	0.951	1.81711e-19	Basal	RPS26
1.74369e-23	0.461588	0.549	0.156	2.64901e-19	Basal	COL4A5
2.24288e-23	0.410545	0.495	0.128	3.40738e-19	Basal	RARB
2.36556e-23	0.583291	0.747	0.27	3.59375e-19	Basal	PSD3
2.98806e-23	0.404066	0.462	0.119	4.53946e-19	Basal	ENSCAFG00000024514
2.99182e-23	0.99855	0.989	0.973	4.54518e-19	Basal	RPL32
4.90336e-23	0.44918	0.626	0.193	7.44918e-19	Basal	LPCAT2
5.10321e-23	0.955012	0.989	0.983	7.75279e-19	Basal	RPS8
5.39276e-23	0.507429	0.681	0.224	8.19269e-19	Basal	TSPAN8
5.62064e-23	0.670293	0.758	0.292	8.53888e-19	Basal	LRBA
6.9839e-23	0.494138	0.538	0.156	1.06099e-18	Basal	CCDC34
6.98832e-23	0.593451	0.648	0.232	1.06167e-18	Basal	ENSCAFG00000005978
7.89588e-23	0.85015	0.978	0.977	1.19954e-18	Basal	RPS11
8.93551e-23	0.381006	0.429	0.105	1.35748e-18	Basal	ARHGEF26
1.11429e-22	0.47248	0.637	0.2	1.69283e-18	Basal	SH3RF1
1.12494e-22	0.888456	0.989	0.956	1.70901e-18	Basal	RPS28
1.16054e-22	0.950247	0.989	0.955	1.76309e-18	Basal	RPL23
1.33547e-22	0.485659	0.495	0.137	2.02884e-18	Basal	MYOF
1.44642e-22	0.516132	0.571	0.17	2.1974e-18	Basal	ZDHHC14
1.69211e-22	0.612245	0.703	0.234	2.57065e-18	Basal	BCAM
1.7704e-22	0.615993	0.725	0.273	2.6896e-18	Basal	ENSCAFG00000014444
2.10682e-22	0.622157	0.659	0.243	3.20069e-18	Basal	CD2AP
2.49272e-22	0.371918	0.407	0.096	3.78694e-18	Basal	NAPEPLD
2.49944e-22	0.517586	0.615	0.201	3.79715e-18	Basal	GTF2F2
2.59818e-22	0.295867	0.264	0.046	3.94716e-18	Basal	ARHGEF28
2.97522e-22	0.27301	0.275	0.05	4.51995e-18	Basal	PCGF6
3.01553e-22	0.990823	1	0.916	4.58119e-18	Basal	RPSA
3.41545e-22	0.441405	0.352	0.075	5.18874e-18	Basal	F3
4.50189e-22	0.355603	0.319	0.066	6.83928e-18	Basal	GEMIN6
5.73586e-22	0.435136	0.56	0.17	8.71391e-18	Basal	HMGN3
8.48838e-22	0.88699	0.923	0.486	1.28955e-17	Basal	TXNDC17
8.72551e-22	0.42362	0.429	0.111	1.32558e-17	Basal	CROT
9.92938e-22	0.349621	0.308	0.061	1.50847e-17	Basal	DOCK3
1.4667e-21	0.951481	0.967	0.805	2.22821e-17	Basal	EEF1B2
1.52745e-21	0.284598	0.714	0.224	2.32051e-17	Basal	ENSCAFG00000019809
1.61826e-21	0.558271	0.571	0.187	2.45846e-17	Basal	ATXN10
1.8067e-21	0.326839	0.319	0.066	2.74475e-17	Basal	ABCC4
1.97291e-21	1.35281	0.989	0.669	2.99725e-17	Basal	EZR
2.39978e-21	0.949316	0.978	0.958	3.64575e-17	Basal	RPL35A
8.05434e-21	0.429248	0.582	0.184	1.22362e-16	Basal	FBXO34
1.01345e-20	0.285499	0.253	0.046	1.53964e-16	Basal	ARFGEF3
1.45735e-20	0.889626	0.989	0.989	2.214e-16	Basal	ENSCAFG00000042212
1.45842e-20	0.788879	0.989	0.965	2.21563e-16	Basal	RPL21
1.84195e-20	0.877901	0.978	0.852	2.79828e-16	Basal	EEF1A1
1.9774e-20	0.310638	0.352	0.08	3.00407e-16	Basal	ENSCAFG00000004223
2.24081e-20	0.990938	0.967	0.842	3.40424e-16	Basal	ENSCAFG00000017688
2.90406e-20	0.840291	0.989	0.896	4.41185e-16	Basal	RPS3
3.16938e-20	0.402608	0.505	0.151	4.81492e-16	Basal	USP24
3.34093e-20	0.503783	0.802	0.324	5.07555e-16	Basal	AIG1
3.48886e-20	0.870008	0.989	0.964	5.30027e-16	Basal	ENSCAFG00000029884
4.39404e-20	0.350624	0.484	0.139	6.67543e-16	Basal	ENSCAFG00000035509
5.61218e-20	0.336658	0.374	0.09	8.52602e-16	Basal	L3MBTL4
5.87605e-20	0.46662	0.429	0.119	8.9269e-16	Basal	GOLM1
6.10343e-20	0.425688	0.451	0.127	9.27232e-16	Basal	ZFP90
6.4883e-20	0.420696	0.648	0.22	9.85702e-16	Basal	TEAD1
7.79947e-20	0.452087	0.495	0.147	1.1849e-15	Basal	PKP4
1.19806e-19	0.598617	0.714	0.282	1.82009e-15	Basal	CDK6
1.46212e-19	0.311467	0.253	0.048	2.22125e-15	Basal	BMPR1A
3.22486e-19	0.890593	0.967	0.667	4.89921e-15	Basal	RACK1
3.33763e-19	0.486051	0.527	0.167	5.07053e-15	Basal	IQGAP2
4.00753e-19	0.381878	0.275	0.056	6.08823e-15	Basal	ENSCAFG00000029025
5.01284e-19	0.875114	0.89	0.511	7.6155e-15	Basal	GSTP1
5.35365e-19	0.462364	0.637	0.227	8.13326e-15	Basal	CACNA2D1
6.53301e-19	0.304531	0.264	0.053	9.92495e-15	Basal	LURAP1L
7.30612e-19	0.929825	0.868	0.467	1.10995e-14	Basal	DST
7.99989e-19	0.348931	0.33	0.077	1.21534e-14	Basal	TMEM245
1.01259e-18	0.795703	0.989	0.972	1.53833e-14	Basal	ENSCAFG00000009523
1.27844e-18	0.817578	0.989	0.971	1.94221e-14	Basal	RPL11
1.41288e-18	0.502748	0.56	0.19	2.14644e-14	Basal	FAM104A
1.45814e-18	0.730378	0.912	0.424	2.21521e-14	Basal	LGALS3
1.54749e-18	0.419415	0.56	0.187	2.35094e-14	Basal	TFDP2
1.80158e-18	0.305123	0.341	0.082	2.73696e-14	Basal	MPP7
2.39138e-18	0.364274	0.473	0.14	3.63298e-14	Basal	ENSCAFG00000047685
2.6026e-18	0.500954	0.538	0.176	3.95387e-14	Basal	COBLL1
2.71332e-18	0.791159	1	0.995	4.12208e-14	Basal	MT-ATP6
3.06132e-18	0.897794	1	0.7	4.65076e-14	Basal	ENSCAFG00000048619
3.22783e-18	0.786575	1	0.995	4.90371e-14	Basal	MT-CO3
3.80823e-18	0.631752	0.538	0.187	5.78546e-14	Basal	BTG2
5.87813e-18	0.299232	0.363	0.091	8.93005e-14	Basal	SOX6
6.53207e-18	0.671198	1	0.957	9.92353e-14	Basal	DYRK1B
7.4221e-18	0.646069	0.56	0.202	1.12757e-13	Basal	ATF3
7.62666e-18	0.560153	0.934	0.472	1.15864e-13	Basal	DPYD
8.99947e-18	0.897495	0.978	0.936	1.3672e-13	Basal	ENSCAFG00000006102
9.23193e-18	0.389105	0.418	0.118	1.40252e-13	Basal	IKZF2
9.43195e-18	0.771425	0.989	0.798	1.4329e-13	Basal	RPL14
1.2379e-17	0.788247	0.978	0.898	1.88062e-13	Basal	RPL22
1.41057e-17	0.824111	0.989	0.961	2.14294e-13	Basal	ENSCAFG00000031952
1.43252e-17	0.359658	0.407	0.115	2.17629e-13	Basal	PPM1L
1.86442e-17	0.568436	0.538	0.194	2.83242e-13	Basal	SPRED1
2.12768e-17	0.624504	1	0.59	3.23237e-13	Basal	RBMS3
2.47867e-17	0.466384	0.33	0.085	3.76559e-13	Basal	BAIAP2
2.65126e-17	0.375393	0.593	0.2	4.0278e-13	Basal	CYP7B1
2.67908e-17	0.619619	0.802	0.393	4.07005e-13	Basal	NOP53
2.74298e-17	0.39756	0.89	0.432	4.16713e-13	Basal	ALCAM
4.53904e-17	0.427393	0.484	0.158	6.8957e-13	Basal	BZW2
5.4248e-17	0.500329	0.451	0.139	8.24136e-13	Basal	FHIT
7.61955e-17	0.360027	0.33	0.085	1.15756e-12	Basal	ATP1B3
9.02994e-17	0.816758	0.978	0.899	1.37183e-12	Basal	ENSCAFG00000043173
9.39598e-17	0.832641	0.989	0.96	1.42744e-12	Basal	RPS15A
1.03763e-16	0.701461	0.989	0.946	1.57636e-12	Basal	ENSCAFG00000018784
2.65046e-16	0.672077	0.967	0.762	4.02658e-12	Basal	ENSCAFG00000043730
3.04694e-16	0.269437	0.264	0.059	4.62892e-12	Basal	STARD10
3.33296e-16	0.323278	0.396	0.115	5.06344e-12	Basal	SGK1
3.41302e-16	0.706065	0.989	0.829	5.18506e-12	Basal	RPS15
6.19283e-16	0.321964	0.308	0.079	9.40814e-12	Basal	TTC19
6.54495e-16	0.699157	1	0.97	9.94309e-12	Basal	MT-CYB
6.81473e-16	0.555705	0.429	0.136	1.03529e-11	Basal	COX7A1
6.8526e-16	0.564502	0.747	0.357	1.04105e-11	Basal	CTNNA1
9.35617e-16	0.728395	0.989	0.988	1.42139e-11	Basal	TPT1
1.03069e-15	0.607799	0.934	0.539	1.56583e-11	Basal	COQ10B
1.04754e-15	0.448213	0.385	0.114	1.59142e-11	Basal	HOPX
1.18562e-15	0.371316	0.67	0.265	1.8012e-11	Basal	MRTFB
1.49946e-15	0.432503	0.571	0.218	2.27799e-11	Basal	MNAT1
1.70086e-15	0.66706	0.956	0.831	2.58395e-11	Basal	RPL34
1.84603e-15	0.31977	0.319	0.084	2.80449e-11	Basal	TCEA3
2.76884e-15	0.252265	0.648	0.237	4.20642e-11	Basal	SETBP1
2.89732e-15	0.496052	0.593	0.24	4.40161e-11	Basal	NHP2
2.95572e-15	0.620269	0.813	0.439	4.49033e-11	Basal	RERE
3.1e-15	0.640638	0.978	0.957	4.70952e-11	Basal	RPL13A
3.44114e-15	3.4445	0.802	0.512	5.22777e-11	Basal	SCGB1A1
3.47985e-15	0.517318	0.813	0.416	5.28658e-11	Basal	SNRPD1
4.90578e-15	0.736342	0.923	0.605	7.45286e-11	Basal	ENSCAFG00000008873
4.93153e-15	0.337263	0.341	0.096	7.49197e-11	Basal	FAM177A1
5.01511e-15	0.659908	0.978	0.965	7.61895e-11	Basal	RPS25
5.1794e-15	0.296605	0.637	0.235	7.86854e-11	Basal	SPATS2L
5.7471e-15	0.629225	1	0.983	8.731e-11	Basal	MT-CO1
6.21363e-15	0.379138	0.527	0.192	9.43974e-11	Basal	JUP
6.50001e-15	0.771929	0.978	0.917	9.87481e-11	Basal	RPS10
1.00313e-14	0.678617	0.824	0.45	1.52395e-10	Basal	ENSCAFG00000019472
1.08679e-14	0.313596	0.418	0.133	1.65106e-10	Basal	RBBP8
1.39382e-14	0.360595	0.626	0.25	2.11749e-10	Basal	ENSCAFG00000017486
1.7985e-14	0.617671	0.989	0.968	2.73228e-10	Basal	ENSCAFG00000045333
2.38122e-14	0.253221	0.264	0.064	3.61755e-10	Basal	OTUD7B
3.56017e-14	0.549691	0.868	0.475	5.40861e-10	Basal	EIF3G
4.04239e-14	0.547707	0.857	0.497	6.1412e-10	Basal	RPL27A
4.42403e-14	0.30687	0.374	0.114	6.72098e-10	Basal	SYNGR1
4.71366e-14	0.689889	0.912	0.59	7.16098e-10	Basal	NPM1
5.17491e-14	0.65841	1	0.917	7.86173e-10	Basal	MT-ND1
5.35797e-14	0.448646	0.901	0.449	8.13983e-10	Basal	NFIB
6.13527e-14	0.296925	0.286	0.075	9.32071e-10	Basal	WDPCP
7.00978e-14	0.592561	0.989	0.941	1.06493e-09	Basal	RPL15
8.01666e-14	0.665413	1	0.969	1.21789e-09	Basal	UBA52
8.74118e-14	0.711316	0.923	0.559	1.32796e-09	Basal	NCL
9.03893e-14	0.610496	0.989	0.967	1.37319e-09	Basal	RPS13
9.45327e-14	0.63218	1	0.92	1.43614e-09	Basal	ENSCAFG00000015122
1.09201e-13	0.748238	0.978	0.925	1.65898e-09	Basal	MYO7A
1.20573e-13	0.408548	0.648	0.283	1.83174e-09	Basal	SUCLG2
1.69058e-13	0.573221	0.824	0.463	2.56833e-09	Basal	EIF4B
1.8161e-13	0.416573	0.407	0.137	2.75903e-09	Basal	ENSCAFG00000014195
1.9448e-13	0.517421	0.692	0.315	2.95454e-09	Basal	RPL26
2.09329e-13	0.268578	0.363	0.112	3.18012e-09	Basal	SINHCAF
2.40179e-13	0.317321	0.582	0.227	3.64881e-09	Basal	PHLPP1
2.93798e-13	0.380866	0.681	0.298	4.46338e-09	Basal	SSBP2
3.38813e-13	0.639435	0.901	0.565	5.14724e-09	Basal	ENSCAFG00000016065
3.69661e-13	0.758499	0.978	0.939	5.61588e-09	Basal	RPL35
6.40174e-13	0.600134	0.912	0.544	9.72552e-09	Basal	MT-ND3
7.99904e-13	0.329979	0.396	0.133	1.21521e-08	Basal	UNC13B
9.31169e-13	0.387578	0.473	0.175	1.41463e-08	Basal	GMDS
9.74041e-13	0.354461	0.286	0.08	1.47976e-08	Basal	METTL27
1.03948e-12	0.614001	0.791	0.43	1.57918e-08	Basal	ENSCAFG00000042176
1.17109e-12	0.277728	0.429	0.151	1.77912e-08	Basal	OAT
1.36599e-12	0.5137	0.473	0.185	2.07521e-08	Basal	EMP1
1.48551e-12	0.344722	0.484	0.186	2.25679e-08	Basal	OXR1
2.0198e-12	0.562555	0.989	0.937	3.06849e-08	Basal	RPL27
3.29338e-12	0.289135	0.286	0.083	5.00331e-08	Basal	TMEM205
3.43912e-12	0.270403	0.352	0.111	5.22471e-08	Basal	CTNNAL1
3.65997e-12	0.329654	0.396	0.138	5.56023e-08	Basal	UST
4.41761e-12	0.322465	0.374	0.129	6.71123e-08	Basal	ENSCAFG00000030635
4.98469e-12	0.31211	0.571	0.232	7.57274e-08	Basal	VAV3
5.20381e-12	0.286552	0.363	0.121	7.90563e-08	Basal	BCKDHB
6.14058e-12	0.284922	0.341	0.108	9.32876e-08	Basal	ENOX1
6.61395e-12	0.573046	1	0.995	1.00479e-07	Basal	MT-CO2
7.63197e-12	0.59477	1	0.975	1.15945e-07	Basal	FAU
7.86279e-12	0.687859	1	0.99	1.19451e-07	Basal	PTMA
7.9887e-12	0.282453	0.418	0.149	1.21364e-07	Basal	CMSS1
8.70963e-12	0.396537	0.681	0.321	1.32317e-07	Basal	PGRMC1
9.25353e-12	0.334431	0.637	0.284	1.4058e-07	Basal	CCDC91
9.90603e-12	0.52349	0.769	0.419	1.50492e-07	Basal	PAXX
1.03682e-11	0.382487	0.319	0.102	1.57513e-07	Basal	TNFRSF12A
1.0748e-11	0.446355	0.44	0.178	1.63283e-07	Basal	CAMSAP2
1.17607e-11	0.457733	0.681	0.352	1.78669e-07	Basal	EIF4EBP3
1.25362e-11	0.339486	0.473	0.189	1.9045e-07	Basal	SRSF3
2.27235e-11	0.369086	0.681	0.315	3.45216e-07	Basal	SYNE2
2.7355e-11	0.607107	0.967	0.843	4.15577e-07	Basal	SLC25A6
2.75317e-11	0.635233	0.879	0.537	4.18261e-07	Basal	ENSCAFG00000044682
2.84434e-11	0.323478	0.286	0.088	4.32112e-07	Basal	ENSCAFG00000019758
3.29482e-11	0.562187	0.912	0.602	5.00548e-07	Basal	SSR4
3.63506e-11	0.308777	0.604	0.258	5.52239e-07	Basal	MT2A
4.15394e-11	0.315598	0.703	0.327	6.31067e-07	Basal	ACTN4
6.48994e-11	0.412462	0.505	0.217	9.85952e-07	Basal	STOM
7.19005e-11	0.350186	0.692	0.334	1.09231e-06	Basal	WWOX
7.45889e-11	0.298985	0.363	0.127	1.13315e-06	Basal	NTN4
8.96943e-11	0.328795	0.659	0.308	1.36264e-06	Basal	TRA2A
1.21916e-10	0.286875	0.538	0.228	1.85215e-06	Basal	DIP2B
1.25016e-10	0.356694	0.967	0.618	1.89925e-06	Basal	NUPR1
1.4564e-10	0.262814	0.297	0.096	2.21257e-06	Basal	AJUBA
1.70156e-10	0.251154	0.396	0.147	2.58501e-06	Basal	PON2
2.33467e-10	0.344729	0.67	0.324	3.54683e-06	Basal	CTNNB1
2.60679e-10	0.2976	0.451	0.185	3.96024e-06	Basal	SMIM20
2.75396e-10	0.26034	0.264	0.08	4.18381e-06	Basal	RCAN2
3.21368e-10	0.378317	0.615	0.3	4.88223e-06	Basal	TUT4
3.24423e-10	0.683917	0.89	0.654	4.92864e-06	Basal	ANXA1
3.58357e-10	0.716733	0.593	0.323	5.44416e-06	Basal	ICAM1
3.90142e-10	0.324074	0.462	0.196	5.92704e-06	Basal	FBL
3.97284e-10	0.330043	0.44	0.18	6.03554e-06	Basal	MAP3K1
4.01967e-10	0.351551	0.824	0.431	6.10669e-06	Basal	COX5A
4.0438e-10	0.339241	0.714	0.368	6.14334e-06	Basal	OGA
4.13189e-10	0.333502	0.462	0.191	6.27717e-06	Basal	TSC22D1
5.67354e-10	0.365775	0.593	0.281	8.61925e-06	Basal	SLC38A2
8.25279e-10	0.33154	0.495	0.21	1.25376e-05	Basal	ENSCAFG00000003386
8.27842e-10	0.267673	0.407	0.16	1.25766e-05	Basal	COA8
8.28613e-10	0.250286	0.791	0.423	1.25883e-05	Basal	NFIA
8.41072e-10	0.358408	0.451	0.197	1.27776e-05	Basal	ATP1A1
8.94868e-10	0.38374	0.56	0.267	1.35948e-05	Basal	CDC42BPB
1.04483e-09	0.270534	0.418	0.165	1.58731e-05	Basal	ENAH
1.18016e-09	0.348892	0.593	0.298	1.7929e-05	Basal	RPL4
1.29449e-09	0.399431	0.846	0.521	1.96659e-05	Basal	RABGAP1L
1.3931e-09	0.283621	0.473	0.204	2.1164e-05	Basal	ENSCAFG00000044478
1.73852e-09	0.34836	0.648	0.321	2.64116e-05	Basal	SMYD3
1.82127e-09	0.275117	0.56	0.258	2.76687e-05	Basal	MICU2
2.39194e-09	0.274502	0.396	0.16	3.63383e-05	Basal	ACAT1
2.75794e-09	0.377668	0.769	0.438	4.18986e-05	Basal	ENSCAFG00000006821
2.80771e-09	0.391294	0.725	0.388	4.26548e-05	Basal	ENSCAFG00000030359
3.03649e-09	0.320671	0.374	0.147	4.61303e-05	Basal	PPP4R1
3.06421e-09	0.278691	0.56	0.258	4.65514e-05	Basal	GNG12
3.26117e-09	0.318341	0.67	0.345	4.95437e-05	Basal	IGF1R
4.69318e-09	0.500216	0.934	0.736	7.12988e-05	Basal	BTF3
5.23058e-09	0.502843	0.978	0.907	7.9463e-05	Basal	ENSCAFG00000049043
5.24921e-09	0.67167	0.934	0.733	7.97459e-05	Basal	ENSCAFG00000043193
5.3518e-09	0.299356	0.505	0.235	8.13046e-05	Basal	SLK
6.23755e-09	0.327549	0.516	0.244	9.47609e-05	Basal	BOLA3
6.5575e-09	0.284859	0.813	0.454	9.96215e-05	Basal	LMO4
6.88823e-09	0.316235	0.626	0.32	0.000104646	Basal	ARHGAP5
7.0535e-09	0.251214	0.462	0.197	0.000107157	Basal	SNED1
1.31078e-08	0.341623	0.505	0.239	0.000199134	Basal	MYO1E
2.58732e-08	0.325742	0.527	0.26	0.000393065	Basal	PUM1
3.10019e-08	0.485789	0.714	0.423	0.000470981	Basal	GSTO1
6.42166e-08	0.282994	0.549	0.27	0.000975578	Basal	ZBTB38
7.74436e-08	0.325402	0.769	0.445	0.00117652	Basal	BCAP31
8.8727e-08	0.28665	0.89	0.544	0.00134794	Basal	CAST
9.40976e-08	0.283258	0.593	0.306	0.00142953	Basal	ENSCAFG00000028659
9.55967e-08	0.50599	0.835	0.554	0.0014523	Basal	SNRPG
9.65645e-08	0.272906	0.44	0.204	0.00146701	Basal	LIMK2
1.20931e-07	0.387615	0.626	0.336	0.00183718	Basal	CD44
1.26973e-07	0.267939	0.56	0.282	0.00192897	Basal	MICU1
2.13812e-07	0.283661	0.571	0.308	0.00324823	Basal	NFAT5
2.58312e-07	0.413478	1	0.987	0.00392427	Basal	MT-ND4
2.60684e-07	0.370571	0.923	0.568	0.00396031	Basal	ANXA2
2.77751e-07	0.319752	0.934	0.639	0.0042196	Basal	SNRPD2
2.85116e-07	0.266866	0.385	0.177	0.00433149	Basal	HNRNPAB
3.08508e-07	0.268102	0.505	0.253	0.00468686	Basal	ATF1
3.2123e-07	0.375667	0.615	0.359	0.00488013	Basal	ENSCAFG00000010086
4.02213e-07	0.365449	0.945	0.796	0.00611041	Basal	EIF3K
4.6898e-07	0.280871	0.637	0.356	0.00712474	Basal	DLG1
7.70364e-07	0.256981	0.505	0.259	0.0117034	Basal	PRKN
9.79495e-07	0.307271	0.352	0.162	0.0148805	Basal	NT5C
9.99887e-07	0.267981	0.868	0.538	0.0151903	Basal	ENSCAFG00000002215
1.10903e-06	0.303711	0.67	0.384	0.0168483	Basal	GPHN
1.23339e-06	0.335957	0.516	0.285	0.0187377	Basal	CAPRIN1
1.26326e-06	0.547418	0.78	0.584	0.0191915	Basal	ENSCAFG00000025063
1.51604e-06	0.279265	0.681	0.407	0.0230317	Basal	HNRNPA3
1.54847e-06	0.260626	0.429	0.212	0.0235244	Basal	VWA8
1.67537e-06	0.296918	0.725	0.445	0.0254523	Basal	BAZ2B
1.70894e-06	0.273599	0.516	0.286	0.0259622	Basal	KARS1
2.10974e-06	0.257546	0.352	0.164	0.0320511	Basal	DENND4C
2.19592e-06	0.535584	0.385	0.195	0.0333604	Basal	ENSCAFG00000003331
2.69232e-06	0.270205	0.418	0.209	0.0409017	Basal	ENSCAFG00000045318
3.10664e-06	0.257764	0.429	0.221	0.0471961	Basal	KMT5B
3.11586e-06	0.296229	0.341	0.164	0.0473362	Basal	BACE2

## Sheet: C1Q+ alveolar macrophages
p_val	avg_log2FC	pct.1	pct.2	p_val_adj	cluster	gene
0	3.55099	0.98	0.126	0	C1Q+ AM	CHI3L1
0	3.46624	1	0.044	0	C1Q+ AM	C1QB
0	3.10154	0.992	0.054	0	C1Q+ AM	C1QA
0	2.82711	0.865	0.098	0	C1Q+ AM	MARCO
0	2.50942	0.959	0.12	0	C1Q+ AM	VSIG4
0	2.41275	0.984	0.04	0	C1Q+ AM	C1QC
0	2.21897	0.967	0.112	0	C1Q+ AM	MSR1
0	1.98032	0.816	0.061	0	C1Q+ AM	ENSCAFG00000032259
0	1.97342	0.82	0.077	0	C1Q+ AM	GPNMB
0	1.82164	0.935	0.088	0	C1Q+ AM	ENSCAFG00000004595
0	1.48301	0.824	0.089	0	C1Q+ AM	CD55
0	1.44766	0.853	0.091	0	C1Q+ AM	TNFSF13
0	1.22601	0.804	0.087	0	C1Q+ AM	CYBB
0	1.05308	0.694	0.063	0	C1Q+ AM	ABCG1
0	1.0163	0.645	0.044	0	C1Q+ AM	OAZ3
3.06777e-305	1.84432	0.914	0.128	4.66056e-301	C1Q+ AM	CD163
2.34012e-302	1.17711	0.8	0.092	3.55511e-298	C1Q+ AM	CLEC12A
1.08897e-301	1.73238	0.951	0.148	1.65436e-297	C1Q+ AM	BLVRB
2.48199e-301	0.966532	0.629	0.057	3.77064e-297	C1Q+ AM	CFP
4.16546e-301	1.3323	0.396	0.022	6.32817e-297	C1Q+ AM	CD5L
8.38535e-292	1.63862	0.98	0.146	1.2739e-287	C1Q+ AM	SERPINA1
7.22486e-291	2.11528	0.971	0.165	1.0976e-286	C1Q+ AM	ALOX5AP
7.93715e-288	1.62404	0.939	0.148	1.20581e-283	C1Q+ AM	ENSCAFG00000025332
7.06771e-285	1.56393	0.886	0.125	1.07373e-280	C1Q+ AM	PYCARD
3.06047e-283	1.52105	0.808	0.106	4.64947e-279	C1Q+ AM	ATP10A
1.19539e-280	0.790511	0.547	0.046	1.81604e-276	C1Q+ AM	ENSCAFG00000008026
2.65235e-274	1.72239	0.963	0.158	4.02945e-270	C1Q+ AM	AIF1
7.78138e-271	3.49827	0.992	0.204	1.18215e-266	C1Q+ AM	BPI
3.95807e-256	2.2788	0.967	0.175	6.0131e-252	C1Q+ AM	MRC1
4.43446e-250	1.35168	0.869	0.141	6.73683e-246	C1Q+ AM	DNASE2
3.03963e-248	1.65937	0.955	0.171	4.6178e-244	C1Q+ AM	RGS10
2.28381e-246	2.6137	0.992	0.213	3.46957e-242	C1Q+ AM	S100P
4.09536e-246	1.41803	0.869	0.131	6.22168e-242	C1Q+ AM	ENSCAFG00000023735
5.41731e-244	1.52179	0.853	0.14	8.22998e-240	C1Q+ AM	CDC42EP3
4.51526e-243	1.79929	0.947	0.174	6.85958e-239	C1Q+ AM	ENSCAFG00000023691
2.41263e-241	0.88545	0.629	0.07	3.66526e-237	C1Q+ AM	SLCO2B1
2.32775e-239	1.91845	0.955	0.205	3.53631e-235	C1Q+ AM	GDE1
2.28608e-235	2.46839	0.98	0.219	3.47302e-231	C1Q+ AM	CLU
7.7703e-235	1.8534	0.853	0.149	1.18046e-230	C1Q+ AM	PPARG
3.97587e-231	0.914482	0.535	0.053	6.04014e-227	C1Q+ AM	CLDN1
1.56069e-226	0.980516	0.931	0.153	2.371e-222	C1Q+ AM	C30H15orf48
8.01241e-224	1.3115	0.914	0.163	1.21725e-219	C1Q+ AM	SPI1
6.6131e-223	0.835647	0.637	0.078	1.00466e-218	C1Q+ AM	DOK2
7.18909e-220	0.99872	0.563	0.062	1.09217e-215	C1Q+ AM	RYR2
9.36344e-219	2.60893	0.955	0.238	1.42249e-214	C1Q+ AM	CPNE6
3.50352e-217	1.85003	0.984	0.211	5.32255e-213	C1Q+ AM	DLA-DQA1
8.55778e-217	2.52912	0.996	0.254	1.3001e-212	C1Q+ AM	CTSS
2.52667e-214	2.55435	0.988	0.274	3.83852e-210	C1Q+ AM	ENSCAFG00000005768
1.01801e-205	1.60573	0.914	0.19	1.54656e-201	C1Q+ AM	NID2
3.8824e-205	1.15999	0.882	0.16	5.89814e-201	C1Q+ AM	FCER1G
1.60023e-204	1.85711	0.967	0.229	2.43107e-200	C1Q+ AM	GLRX
9.14732e-204	0.742176	0.576	0.068	1.38966e-199	C1Q+ AM	SERPINB8
6.52399e-203	0.924156	0.71	0.104	9.91124e-199	C1Q+ AM	RDH16
7.7917e-201	1.17218	0.759	0.126	1.18371e-196	C1Q+ AM	CALML4
1.68578e-196	1.02742	0.792	0.129	2.56104e-192	C1Q+ AM	CD86
3.19225e-196	2.16395	0.91	0.217	4.84967e-192	C1Q+ AM	PEPD
1.28597e-194	0.453939	0.306	0.02	1.95365e-190	C1Q+ AM	FAM167A
4.82416e-194	1.99376	0.984	0.273	7.32887e-190	C1Q+ AM	DLA-DMA
7.5197e-194	1.02523	0.755	0.118	1.14239e-189	C1Q+ AM	TREM1
2.83665e-191	0.8256	0.706	0.105	4.30944e-187	C1Q+ AM	ENSCAFG00000024792
8.44468e-191	0.874362	0.527	0.061	1.28292e-186	C1Q+ AM	TENM3
1.40796e-190	0.944025	0.71	0.108	2.13897e-186	C1Q+ AM	HMOX1
6.85941e-190	2.19651	0.992	0.275	1.04208e-185	C1Q+ AM	NFKBID
1.59338e-189	0.898278	0.563	0.071	2.42067e-185	C1Q+ AM	LY86
1.43954e-182	1.44484	0.955	0.223	2.18696e-178	C1Q+ AM	IFI30
9.25271e-181	0.551111	0.4	0.037	1.40567e-176	C1Q+ AM	HK3
9.19752e-180	2.04199	0.984	0.338	1.39729e-175	C1Q+ AM	ATG3
3.25196e-179	0.76545	0.42	0.042	4.94038e-175	C1Q+ AM	CD68
1.72336e-177	1.31237	0.784	0.145	2.61813e-173	C1Q+ AM	DAPK1
2.08864e-176	1.26132	0.665	0.106	3.17307e-172	C1Q+ AM	GLDN
7.35712e-175	1.14256	0.641	0.096	1.11769e-170	C1Q+ AM	AOAH
1.6554e-174	2.01635	0.943	0.28	2.51488e-170	C1Q+ AM	DAB2
1.47134e-173	1.37485	0.869	0.193	2.23526e-169	C1Q+ AM	MGST1
5.04238e-171	1.67012	0.976	0.274	7.66039e-167	C1Q+ AM	CTSC
8.4755e-170	1.42555	0.824	0.171	1.2876e-165	C1Q+ AM	RBM47
1.30013e-169	1.48608	0.89	0.214	1.97516e-165	C1Q+ AM	SCPEP1
1.62701e-169	1.41675	0.914	0.228	2.47176e-165	C1Q+ AM	LSP1
6.28494e-169	0.900467	0.669	0.106	9.54809e-165	C1Q+ AM	IGSF6
1.99576e-168	1.05138	0.796	0.153	3.03196e-164	C1Q+ AM	MBOAT1
2.22131e-168	1.40074	0.637	0.104	3.37462e-164	C1Q+ AM	ANOS1
5.28708e-165	1.21382	0.824	0.177	8.03213e-161	C1Q+ AM	TMEM37
6.49463e-165	1.81054	0.98	0.272	9.86664e-161	C1Q+ AM	LYZ
5.86144e-164	0.84795	0.641	0.104	8.90471e-160	C1Q+ AM	PSTPIP2
2.74494e-162	2.36193	0.988	0.338	4.17012e-158	C1Q+ AM	CD74
4.942e-162	0.647802	0.465	0.056	7.50788e-158	C1Q+ AM	NCF4
1.24747e-160	0.879821	0.694	0.124	1.89515e-156	C1Q+ AM	DBNDD2
3.17675e-158	1.66287	0.976	0.327	4.82611e-154	C1Q+ AM	FUCA1
1.23036e-157	1.40056	0.914	0.255	1.86916e-153	C1Q+ AM	GRN
3.81749e-156	0.58525	0.392	0.041	5.79953e-152	C1Q+ AM	SERPINB10
1.33132e-155	1.67379	0.988	0.287	2.02254e-151	C1Q+ AM	LAPTM5
2.55218e-155	0.68199	0.457	0.056	3.87727e-151	C1Q+ AM	SCEL
6.05175e-154	0.718145	0.461	0.057	9.19382e-150	C1Q+ AM	SLC37A2
1.36485e-153	1.31503	0.947	0.276	2.07348e-149	C1Q+ AM	CTSZ
6.80259e-153	0.422619	0.298	0.024	1.03345e-148	C1Q+ AM	SIGLEC1
3.10044e-152	2.73815	0.992	0.42	4.71019e-148	C1Q+ AM	LGALS3
3.2281e-152	0.54863	0.408	0.045	4.90413e-148	C1Q+ AM	NLRP1
2.61887e-151	0.498311	0.367	0.037	3.97858e-147	C1Q+ AM	ENSCAFG00000013015
5.15603e-151	0.86639	0.604	0.096	7.83304e-147	C1Q+ AM	CSF1R
3.90896e-150	2.48092	0.992	0.523	5.9385e-146	C1Q+ AM	CYBA
9.6499e-149	2.55439	1	0.455	1.46601e-144	C1Q+ AM	HLA-DQB2
3.22728e-148	1.04029	0.849	0.188	4.90289e-144	C1Q+ AM	CD48
5.68166e-148	0.728387	0.649	0.107	8.63158e-144	C1Q+ AM	C5AR1
1.33972e-147	0.685265	0.539	0.078	2.0353e-143	C1Q+ AM	ALDH1A1
6.18013e-147	0.714644	0.592	0.094	9.38886e-143	C1Q+ AM	SLC11A1
2.11305e-146	0.890069	0.722	0.142	3.21014e-142	C1Q+ AM	PLEKHO1
5.4977e-145	1.4319	0.963	0.337	8.35211e-141	C1Q+ AM	ENSCAFG00000000842
1.23541e-144	0.586999	0.49	0.067	1.87683e-140	C1Q+ AM	ENSCAFG00000032173
2.45916e-143	0.90206	0.78	0.166	3.73595e-139	C1Q+ AM	MPP1
2.13622e-142	0.787017	0.441	0.056	3.24534e-138	C1Q+ AM	SMPDL3A
7.3938e-141	0.795902	0.657	0.119	1.12327e-136	C1Q+ AM	TPD52
8.50936e-141	1.07809	0.657	0.126	1.29274e-136	C1Q+ AM	FTH1
1.05789e-140	0.798665	0.624	0.111	1.60715e-136	C1Q+ AM	AGPAT2
1.10683e-140	0.70852	0.633	0.113	1.68149e-136	C1Q+ AM	TCIRG1
9.65058e-140	0.643022	0.367	0.04	1.46612e-135	C1Q+ AM	KMO
7.91771e-139	1.8621	0.976	0.484	1.20286e-134	C1Q+ AM	DHRS7
5.52415e-138	0.55716	0.469	0.065	8.39229e-134	C1Q+ AM	PEMT
1.16345e-137	0.473109	0.392	0.046	1.76751e-133	C1Q+ AM	THEMIS2
6.51555e-137	1.64092	0.963	0.372	9.89842e-133	C1Q+ AM	GLUL
7.74809e-137	1.14464	0.833	0.216	1.17709e-132	C1Q+ AM	CAT
1.01234e-136	0.580442	0.494	0.07	1.53795e-132	C1Q+ AM	ADAM28
1.03723e-136	0.523593	0.343	0.036	1.57575e-132	C1Q+ AM	ADGRE3
2.33498e-136	0.748732	0.682	0.129	3.5473e-132	C1Q+ AM	SYK
3.28563e-136	1.02972	0.747	0.167	4.99152e-132	C1Q+ AM	TMEM170B
3.65236e-135	1.16968	0.816	0.217	5.54867e-131	C1Q+ AM	ENSCAFG00000023205
1.86338e-134	0.616967	0.412	0.052	2.83084e-130	C1Q+ AM	MATK
4.05656e-134	0.9175	0.69	0.141	6.16272e-130	C1Q+ AM	BANK1
5.64237e-134	2.79843	1	0.647	8.57189e-130	C1Q+ AM	DLA-DRA
6.01304e-133	0.526121	0.457	0.063	9.13501e-129	C1Q+ AM	BATF3
3.35343e-132	0.433913	0.335	0.035	5.09453e-128	C1Q+ AM	GINS1
3.41999e-132	1.04501	0.804	0.186	5.19565e-128	C1Q+ AM	BLOC1S6
3.79655e-132	1.15199	0.861	0.254	5.76771e-128	C1Q+ AM	DRAM2
1.76091e-131	1.71664	0.98	0.465	2.67517e-127	C1Q+ AM	GMFG
4.25609e-131	0.608557	0.539	0.087	6.46585e-127	C1Q+ AM	ENSCAFG00000029414
6.64796e-131	0.925282	0.747	0.172	1.00996e-126	C1Q+ AM	CTSA
2.69406e-130	0.486032	0.408	0.052	4.09281e-126	C1Q+ AM	ENSCAFG00000014493
4.57196e-130	1.48792	0.98	0.369	6.94572e-126	C1Q+ AM	CAPG
1.24383e-128	0.78071	0.649	0.124	1.88963e-124	C1Q+ AM	TBXAS1
9.94391e-128	1.2058	0.763	0.182	1.51068e-123	C1Q+ AM	CCSER1
1.62044e-127	0.911352	0.792	0.181	2.46177e-123	C1Q+ AM	TBC1D9
1.54886e-126	1.89784	0.673	0.145	2.35303e-122	C1Q+ AM	ENSCAFG00000031869
4.74667e-126	0.715029	0.429	0.058	7.21114e-122	C1Q+ AM	RETN
6.60722e-126	1.07978	0.943	0.267	1.00377e-121	C1Q+ AM	ENSCAFG00000031706
1.46948e-125	0.816186	0.718	0.162	2.23243e-121	C1Q+ AM	ENSCAFG00000030164
2.12708e-125	0.664932	0.506	0.081	3.23146e-121	C1Q+ AM	SHTN1
2.41449e-125	1.00863	0.878	0.243	3.6681e-121	C1Q+ AM	RGS19
5.39254e-125	2.65921	1	0.935	8.19234e-121	C1Q+ AM	FTL
9.51626e-125	1.12452	0.759	0.194	1.44571e-120	C1Q+ AM	DNASE1L1
8.02101e-124	1.53513	0.906	0.315	1.21855e-119	C1Q+ AM	CCDC88A
7.95507e-123	0.806862	0.645	0.126	1.20853e-118	C1Q+ AM	MARCHF1
8.8976e-123	0.562895	0.51	0.081	1.35172e-118	C1Q+ AM	CASP4
4.58212e-122	0.625587	0.547	0.095	6.96116e-118	C1Q+ AM	FERMT3
5.82375e-122	0.672008	0.559	0.099	8.84744e-118	C1Q+ AM	NCKAP1L
3.46222e-121	1.40056	0.988	0.484	5.2598e-117	C1Q+ AM	LAMTOR4
4.69669e-121	2.40087	1	0.981	7.13522e-117	C1Q+ AM	FTH1.1
3.17851e-120	1.15842	0.967	0.35	4.8288e-116	C1Q+ AM	ABRACL
8.45291e-120	1.19457	0.882	0.276	1.28417e-115	C1Q+ AM	ENSCAFG00000017257
2.22416e-119	0.489523	0.441	0.064	3.37895e-115	C1Q+ AM	KCNN4
3.81236e-118	1.28872	0.939	0.372	5.79173e-114	C1Q+ AM	LAMTOR2
7.11359e-118	2.25043	0.971	0.369	1.0807e-113	C1Q+ AM	S100A5
2.11453e-117	1.55234	0.971	0.479	3.21239e-113	C1Q+ AM	ENSCAFG00000019360
3.07112e-117	1.54489	0.976	0.463	4.66565e-113	C1Q+ AM	ARPC1B
1.06592e-116	0.449414	0.363	0.046	1.61935e-112	C1Q+ AM	ALDH3B1
1.20813e-115	1.64216	0.971	0.534	1.83539e-111	C1Q+ AM	S100A11
1.2998e-115	0.335916	0.261	0.025	1.97465e-111	C1Q+ AM	TMEM61
1.69382e-115	1.3042	0.967	0.412	2.57325e-111	C1Q+ AM	PSMB9
1.84869e-113	0.853241	0.792	0.213	2.80853e-109	C1Q+ AM	STOM
3.04783e-112	0.989543	0.869	0.271	4.63026e-108	C1Q+ AM	TWF2
4.76161e-112	0.549518	0.616	0.118	7.23383e-108	C1Q+ AM	SELL
8.86535e-112	1.57837	0.996	0.565	1.34682e-107	C1Q+ AM	ANXA2
9.58819e-111	1.1371	0.898	0.308	1.45664e-106	C1Q+ AM	SCARB2
4.529e-110	0.554454	0.441	0.07	6.88046e-106	C1Q+ AM	ACSF2
5.59587e-110	0.362769	0.286	0.03	8.50124e-106	C1Q+ AM	RAB37
7.85444e-110	1.53127	0.984	0.485	1.19325e-105	C1Q+ AM	DBI
1.26284e-109	1.60872	0.641	0.152	1.91851e-105	C1Q+ AM	PDK4
1.55185e-109	0.860693	0.771	0.202	2.35757e-105	C1Q+ AM	PLBD1
2.32596e-108	1.53188	1	0.892	3.5336e-104	C1Q+ AM	CD63
2.59711e-108	0.49764	0.355	0.047	3.94553e-104	C1Q+ AM	TMEM144
1.72346e-107	1.37144	0.955	0.478	2.61827e-103	C1Q+ AM	ENSCAFG00000045013
2.25307e-107	0.858832	0.673	0.155	3.42286e-103	C1Q+ AM	CAMK1D
2.27021e-107	0.957203	0.849	0.27	3.44891e-103	C1Q+ AM	UNC93B1
3.52705e-106	2.12866	0.992	0.614	5.35829e-102	C1Q+ AM	CSTB
4.92473e-106	1.37233	0.992	0.577	7.48165e-102	C1Q+ AM	PRDX1
1.09674e-105	0.510395	0.392	0.058	1.66617e-101	C1Q+ AM	TLR2
9.75791e-105	1.01138	0.886	0.309	1.48242e-100	C1Q+ AM	M6PR
1.50502e-104	1.15357	0.963	0.312	2.28642e-100	C1Q+ AM	LCP1
6.28882e-104	0.820109	0.69	0.173	9.55397e-100	C1Q+ AM	HVCN1
6.4999e-104	1.62359	0.996	0.603	9.87464e-100	C1Q+ AM	EMP3
1.34102e-103	1.11619	0.776	0.231	2.03727e-99	C1Q+ AM	ADIPOR2
1.47091e-103	1.78563	0.996	0.82	2.23461e-99	C1Q+ AM	ENSCAFG00000023111
2.13399e-103	0.643996	0.645	0.14	3.24196e-99	C1Q+ AM	CHN2
3.28747e-102	1.04887	0.833	0.276	4.99432e-98	C1Q+ AM	PTGR1
3.31856e-102	1.38778	0.971	0.488	5.04155e-98	C1Q+ AM	LAMP2
7.95315e-102	1.03651	0.922	0.284	1.20824e-97	C1Q+ AM	BCL2A1
1.95743e-101	0.474525	0.359	0.051	2.97373e-97	C1Q+ AM	KCNAB2
2.05934e-101	0.701756	0.669	0.157	3.12854e-97	C1Q+ AM	CD37
5.86723e-101	1.82898	1	0.854	8.91349e-97	C1Q+ AM	CRIP1
3.68881e-99	0.595166	0.42	0.068	5.60404e-95	C1Q+ AM	CLEC5A
4.84978e-99	0.587088	0.38	0.057	7.36778e-95	C1Q+ AM	TFEC
7.66319e-99	0.678257	0.567	0.122	1.16419e-94	C1Q+ AM	OGFRL1
1.25853e-98	0.725873	0.584	0.13	1.91196e-94	C1Q+ AM	DSE
1.34599e-98	0.967215	0.918	0.337	2.04482e-94	C1Q+ AM	GRB2
2.55575e-98	0.708755	0.498	0.097	3.8827e-94	C1Q+ AM	SORT1
4.95161e-98	1.04841	0.788	0.251	7.52249e-94	C1Q+ AM	ASAH1
3.16024e-97	0.741429	0.592	0.132	4.80104e-93	C1Q+ AM	ENSCAFG00000024781
3.19366e-97	1.71065	0.588	0.141	4.8518e-93	C1Q+ AM	RBP4
4.10521e-97	1.21978	0.967	0.435	6.23663e-93	C1Q+ AM	MAN1A1
1.14761e-96	1.20585	0.898	0.348	1.74345e-92	C1Q+ AM	ENSCAFG00000000061
1.43946e-96	0.599613	0.653	0.151	2.18683e-92	C1Q+ AM	APBB1IP
1.86714e-96	0.871286	0.8	0.255	2.83656e-92	C1Q+ AM	PGLS
5.29287e-96	0.785143	0.678	0.18	8.04093e-92	C1Q+ AM	CALM3
2.00729e-95	0.376862	0.265	0.03	3.04948e-91	C1Q+ AM	DGAT1
3.07817e-94	1.4779	1	0.708	4.67636e-90	C1Q+ AM	GPX1
3.79092e-94	0.669221	0.539	0.116	5.75917e-90	C1Q+ AM	HNMT
4.02464e-94	1.00917	0.763	0.22	6.11423e-90	C1Q+ AM	PDE3B
7.51339e-94	0.542879	0.367	0.057	1.14143e-89	C1Q+ AM	APOBR
1.06451e-93	0.374662	0.282	0.034	1.61721e-89	C1Q+ AM	C20H19orf38
2.89037e-93	0.522319	0.355	0.053	4.39105e-89	C1Q+ AM	DDX60
1.2954e-92	0.379194	0.306	0.04	1.96798e-88	C1Q+ AM	NPL
2.24186e-91	0.909581	0.82	0.283	3.40583e-87	C1Q+ AM	AP2S1
2.26367e-91	0.956939	0.943	0.308	3.43897e-87	C1Q+ AM	PTPRC
2.67941e-91	0.510395	0.384	0.063	4.07057e-87	C1Q+ AM	GBA
2.87075e-91	0.65835	0.869	0.284	4.36125e-87	C1Q+ AM	GGH
8.76328e-91	0.602372	0.518	0.108	1.33132e-86	C1Q+ AM	CTNNAL1
1.18547e-90	1.74826	0.984	0.652	1.80097e-86	C1Q+ AM	ANXA1
1.47836e-90	0.494518	0.367	0.059	2.24592e-86	C1Q+ AM	TMEM60
1.56872e-90	1.19062	0.996	0.716	2.3832e-86	C1Q+ AM	PFN1
2.14542e-90	1.13679	0.988	0.746	3.25932e-86	C1Q+ AM	CLTA
2.93755e-90	1.2789	0.98	0.659	4.46273e-86	C1Q+ AM	ATP6V0E1
8.5659e-90	1.43696	0.959	0.482	1.30133e-85	C1Q+ AM	LRMDA
1.62438e-89	0.33963	0.286	0.037	2.46776e-85	C1Q+ AM	CARD9
5.21526e-89	0.584483	0.441	0.082	7.92303e-85	C1Q+ AM	CD9
1.07498e-88	0.622082	0.547	0.123	1.63311e-84	C1Q+ AM	PDXK
2.28696e-88	1.05989	0.931	0.425	3.47435e-84	C1Q+ AM	ENO1
4.96497e-88	1.00985	0.963	0.465	7.54278e-84	C1Q+ AM	TAP1
5.76827e-88	1.18237	0.833	0.317	8.76316e-84	C1Q+ AM	TCF7L2
1.54304e-87	0.596928	0.461	0.091	2.34419e-83	C1Q+ AM	LY96
3.24873e-87	1.32307	1	0.667	4.93546e-83	C1Q+ AM	LGALS1
5.65108e-87	0.416719	0.31	0.044	8.58512e-83	C1Q+ AM	ITGAL
9.32255e-87	0.534348	0.514	0.106	1.41628e-82	C1Q+ AM	IL18
1.25447e-86	0.412322	0.29	0.039	1.90579e-82	C1Q+ AM	EMR4
5.90929e-86	0.455836	0.347	0.055	8.97739e-82	C1Q+ AM	FLVCR2
6.85722e-86	0.554542	0.51	0.109	1.04175e-81	C1Q+ AM	CXCL16
1.21318e-85	0.919206	0.767	0.25	1.84306e-81	C1Q+ AM	ENSCAFG00000032363
1.43984e-85	0.681159	0.592	0.144	2.1874e-81	C1Q+ AM	ARHGDIB
1.24599e-84	0.6741	0.706	0.194	1.89291e-80	C1Q+ AM	FRMD4A
1.64759e-84	0.760971	0.678	0.193	2.50302e-80	C1Q+ AM	PSAP
2.34593e-84	0.653302	0.563	0.13	3.56394e-80	C1Q+ AM	ATP8B4
3.90443e-84	1.22914	0.98	0.615	5.93162e-80	C1Q+ AM	ANXA5
6.0519e-84	0.906549	0.816	0.298	9.19405e-80	C1Q+ AM	EFCAB8
2.1597e-83	0.631584	0.686	0.193	3.28101e-79	C1Q+ AM	CTSH
4.34568e-83	0.962545	0.804	0.296	6.60196e-79	C1Q+ AM	LAMTOR1
1.44629e-82	0.705826	0.71	0.21	2.1972e-78	C1Q+ AM	ENSCAFG00000047376
1.47778e-82	0.401613	0.367	0.061	2.24505e-78	C1Q+ AM	CLEC4E
2.06744e-82	0.526735	0.547	0.123	3.14086e-78	C1Q+ AM	WDFY4
3.50259e-82	0.78022	0.727	0.234	5.32113e-78	C1Q+ AM	ENSCAFG00000015284
1.61882e-81	1.37187	0.984	0.822	2.4593e-77	C1Q+ AM	ENSCAFG00000037735
2.36768e-81	1.03794	0.869	0.378	3.59698e-77	C1Q+ AM	ENSCAFG00000008221
6.59591e-81	0.990806	0.853	0.366	1.00205e-76	C1Q+ AM	ATOX1
3.55207e-80	0.986944	0.514	0.121	5.3963e-76	C1Q+ AM	ATP6V1B2
7.55643e-80	0.993097	0.931	0.444	1.14797e-75	C1Q+ AM	ENSCAFG00000047391
1.42176e-79	0.382396	0.265	0.035	2.15994e-75	C1Q+ AM	LMO1
1.49766e-79	0.449736	0.453	0.09	2.27525e-75	C1Q+ AM	FCGR1A
1.80878e-79	0.355587	0.355	0.059	2.74791e-75	C1Q+ AM	C17H1orf162
4.24968e-79	0.618086	0.971	0.503	6.45612e-75	C1Q+ AM	NPC2
7.20911e-79	1.09959	0.971	0.578	1.09521e-74	C1Q+ AM	LRRFIP1
7.85679e-79	0.831174	0.604	0.161	1.1936e-74	C1Q+ AM	METRNL
1.38999e-78	0.98835	0.918	0.401	2.11167e-74	C1Q+ AM	FXYD5
4.64537e-78	0.637003	0.624	0.171	7.05725e-74	C1Q+ AM	ENSCAFG00000019401
1.36859e-77	0.851648	0.796	0.295	2.07916e-73	C1Q+ AM	NASP
1.94987e-77	0.783558	0.698	0.215	2.96224e-73	C1Q+ AM	SNX24
4.02951e-77	0.364246	0.269	0.037	6.12164e-73	C1Q+ AM	SLC7A7
4.0582e-77	0.736288	0.62	0.171	6.16522e-73	C1Q+ AM	TANC2
4.98257e-77	0.678848	0.657	0.187	7.56952e-73	C1Q+ AM	PRKAR2B
7.96821e-77	1.04017	0.939	0.429	1.21053e-72	C1Q+ AM	ALCAM
4.54499e-76	1.05649	0.951	0.539	6.90475e-72	C1Q+ AM	ENSCAFG00000006913
1.50082e-75	0.491923	0.429	0.088	2.28005e-71	C1Q+ AM	CPPED1
1.75269e-75	0.729341	0.559	0.144	2.66269e-71	C1Q+ AM	MITF
2.30526e-75	0.527694	0.49	0.112	3.50215e-71	C1Q+ AM	PFKP
3.06369e-75	0.355526	0.261	0.036	4.65435e-71	C1Q+ AM	CTSD
3.88082e-75	0.653657	0.604	0.165	5.89574e-71	C1Q+ AM	ENSCAFG00000016301
5.26435e-75	0.941132	0.873	0.348	7.9976e-71	C1Q+ AM	RUNX1
5.96045e-75	0.611713	0.408	0.081	9.05511e-71	C1Q+ AM	RGS18
1.22505e-74	0.889586	0.857	0.351	1.86109e-70	C1Q+ AM	HEXB
1.33565e-74	1.19238	0.547	0.139	2.02911e-70	C1Q+ AM	CD83
1.40401e-74	0.884768	0.878	0.37	2.13298e-70	C1Q+ AM	LRPAP1
2.81271e-74	0.576043	0.576	0.151	4.27306e-70	C1Q+ AM	ENSCAFG00000025524
2.99019e-74	0.736335	0.686	0.212	4.54269e-70	C1Q+ AM	DOCK11
3.01128e-74	0.679724	0.62	0.181	4.57474e-70	C1Q+ AM	FBXO6
1.70547e-73	0.865093	0.89	0.385	2.59096e-69	C1Q+ AM	FCGRT
2.51899e-73	1.23616	0.984	0.777	3.82685e-69	C1Q+ AM	RNASEK
2.61038e-73	1.16094	0.984	0.728	3.9657e-69	C1Q+ AM	DLA88
7.42762e-73	0.450092	0.42	0.086	1.1284e-68	C1Q+ AM	SESN3
8.69572e-73	0.847239	0.91	0.411	1.32105e-68	C1Q+ AM	ENSCAFG00000018497
1.90974e-72	0.994706	0.976	0.624	2.90128e-68	C1Q+ AM	ARPC3
2.93741e-72	0.93648	0.849	0.345	4.46251e-68	C1Q+ AM	ADGRE5
3.00707e-72	0.572249	0.547	0.145	4.56834e-68	C1Q+ AM	ENSCAFG00000046244
4.4328e-72	1.15608	0.416	0.086	6.73431e-68	C1Q+ AM	OLR1
5.12367e-72	0.611348	0.559	0.151	7.78388e-68	C1Q+ AM	ENSCAFG00000017708
5.73148e-72	0.319732	0.261	0.037	8.70727e-68	C1Q+ AM	COLGALT1
1.1934e-71	0.678888	0.714	0.231	1.81301e-67	C1Q+ AM	GALNT1
5.88561e-71	1.22358	1	0.957	8.94143e-67	C1Q+ AM	S100A8
8.84059e-71	1.08027	0.992	0.797	1.34306e-66	C1Q+ AM	SH3BGRL3
2.38968e-70	0.715667	0.657	0.211	3.63041e-66	C1Q+ AM	TMED5
5.4564e-70	1.32309	1	0.957	8.28936e-66	C1Q+ AM	VIM
9.32715e-70	0.743781	0.771	0.276	1.41698e-65	C1Q+ AM	AP1S2
1.15235e-69	0.878815	0.906	0.414	1.75065e-65	C1Q+ AM	VAMP8
1.38261e-69	0.338841	0.306	0.051	2.10046e-65	C1Q+ AM	ENSCAFG00000029582
3.4706e-69	1.00753	0.967	0.614	5.27253e-65	C1Q+ AM	SNX3
3.60996e-69	0.363013	0.314	0.054	5.48425e-65	C1Q+ AM	CDCA7L
6.38437e-69	0.410453	0.367	0.072	9.69914e-65	C1Q+ AM	SLC46A3
1.43797e-68	1.27244	1	0.985	2.18456e-64	C1Q+ AM	B2M
1.73404e-68	0.933874	1	0.955	2.63436e-64	C1Q+ AM	ENSCAFG00000042554
3.03194e-68	0.553599	0.563	0.157	4.60612e-64	C1Q+ AM	ENSCAFG00000009211
5.93417e-68	0.716903	0.576	0.163	9.01518e-64	C1Q+ AM	NRP2
1.31995e-67	0.592032	0.461	0.112	2.00527e-63	C1Q+ AM	TNS3
1.35274e-66	1.67251	0.984	0.754	2.05509e-62	C1Q+ AM	APOE
1.6551e-66	0.574956	0.62	0.186	2.51443e-62	C1Q+ AM	ENSCAFG00000031478
2.37313e-66	0.478452	0.588	0.163	3.60525e-62	C1Q+ AM	MSRB1
3.09333e-66	0.683257	0.702	0.229	4.69939e-62	C1Q+ AM	VAV3
4.0887e-66	0.8446	0.865	0.408	6.21155e-62	C1Q+ AM	ATP5MC1
8.40904e-66	0.403942	0.282	0.046	1.2775e-61	C1Q+ AM	CYP46A1
1.37985e-65	0.878614	0.918	0.484	2.09627e-61	C1Q+ AM	TXNDC17
1.85811e-65	0.861983	0.882	0.428	2.82283e-61	C1Q+ AM	COX5A
3.9803e-65	0.439614	0.429	0.098	6.04687e-61	C1Q+ AM	SNX7
4.7376e-65	1.01183	0.947	0.542	7.19736e-61	C1Q+ AM	CAST
7.42625e-65	0.818758	0.796	0.304	1.1282e-60	C1Q+ AM	TANK
7.83774e-65	1.03465	0.988	0.689	1.19071e-60	C1Q+ AM	CLIC1
1.54528e-64	0.518927	0.465	0.112	2.34759e-60	C1Q+ AM	ENSCAFG00000048946
2.92009e-64	0.384034	0.314	0.058	4.4362e-60	C1Q+ AM	GALNT12
3.03922e-64	0.663748	0.514	0.139	4.61719e-60	C1Q+ AM	PHTF2
4.91613e-64	0.368846	0.294	0.051	7.46859e-60	C1Q+ AM	ENSCAFG00000002336
5.07412e-64	0.658598	0.657	0.219	7.7086e-60	C1Q+ AM	VEGFB
9.89427e-64	0.699747	0.69	0.231	1.50314e-59	C1Q+ AM	PTPRE
1.23239e-63	0.487541	0.359	0.073	1.87225e-59	C1Q+ AM	CD38
2.42482e-63	0.601564	0.767	0.273	3.68378e-59	C1Q+ AM	VASP
7.06478e-63	0.346154	0.265	0.043	1.07328e-58	C1Q+ AM	HAAO
8.47427e-63	0.70466	0.694	0.233	1.28741e-58	C1Q+ AM	LYN
2.49607e-62	0.667388	0.739	0.275	3.79203e-58	C1Q+ AM	PCYT1A
4.06245e-62	0.937043	0.984	0.876	6.17168e-58	C1Q+ AM	CFL1
9.3621e-62	0.946522	0.906	0.472	1.42229e-57	C1Q+ AM	MGST3
1.23242e-61	0.861013	0.935	0.496	1.8723e-57	C1Q+ AM	ARPC2
1.40063e-61	0.846405	0.939	0.529	2.12784e-57	C1Q+ AM	CAPZA2
3.78445e-61	0.522012	0.261	0.042	5.74934e-57	C1Q+ AM	HPSE
5.51196e-61	0.493034	0.522	0.143	8.37378e-57	C1Q+ AM	RNASEH2B
1.08614e-60	0.745799	0.727	0.27	1.65007e-56	C1Q+ AM	TPK1
6.74514e-60	0.80486	0.829	0.386	1.02472e-55	C1Q+ AM	UQCRB
6.82168e-60	0.846025	0.988	0.733	1.03635e-55	C1Q+ AM	OAZ1
1.18253e-59	0.36925	0.278	0.048	1.79649e-55	C1Q+ AM	TNFSF13B
2.24986e-59	0.775707	0.82	0.346	3.41799e-55	C1Q+ AM	PGK1
2.69778e-59	0.617332	0.637	0.219	4.09846e-55	C1Q+ AM	RPS19BP1
3.44268e-59	0.593792	0.629	0.212	5.23013e-55	C1Q+ AM	ENSCAFG00000043160
4.24876e-59	0.477575	0.465	0.122	6.45471e-55	C1Q+ AM	CAMK1
7.27937e-59	0.635786	0.567	0.175	1.10588e-54	C1Q+ AM	PARP4
8.53455e-59	0.856122	0.947	0.54	1.29657e-54	C1Q+ AM	ENSCAFG00000029155
1.94731e-58	0.652055	0.755	0.292	2.95835e-54	C1Q+ AM	PSME2
1.67299e-57	0.599402	0.653	0.231	2.54161e-53	C1Q+ AM	NAA10
2.48559e-57	0.33596	0.294	0.056	3.77611e-53	C1Q+ AM	GNPDA1
3.34044e-57	0.372651	0.347	0.074	5.07479e-53	C1Q+ AM	NCF2
4.95934e-57	0.66616	0.494	0.141	7.53423e-53	C1Q+ AM	GLCCI1
7.1785e-57	0.592012	0.584	0.181	1.09056e-52	C1Q+ AM	RAB31
8.37834e-57	0.621067	0.588	0.194	1.27284e-52	C1Q+ AM	TASOR
1.09847e-56	0.72728	0.796	0.353	1.66879e-52	C1Q+ AM	MAT2A
1.29827e-56	0.319885	0.286	0.053	1.97234e-52	C1Q+ AM	CA13
1.46412e-56	0.40461	0.355	0.078	2.22429e-52	C1Q+ AM	HCLS1
1.56731e-56	0.813216	0.788	0.335	2.38105e-52	C1Q+ AM	WDFY3
6.70125e-56	0.319513	0.265	0.047	1.01805e-51	C1Q+ AM	FGD2
1.0882e-55	0.727304	0.494	0.142	1.65319e-51	C1Q+ AM	RASGEF1B
1.96146e-55	0.366156	0.327	0.068	2.97985e-51	C1Q+ AM	TGFBI
3.0903e-55	0.569758	0.543	0.166	4.69478e-51	C1Q+ AM	JPT1
3.55523e-55	0.598391	0.49	0.144	5.4011e-51	C1Q+ AM	PON2
4.12945e-55	0.60973	0.555	0.168	6.27346e-51	C1Q+ AM	MAFB
4.54226e-55	0.631749	0.694	0.261	6.9006e-51	C1Q+ AM	SNX6
4.7943e-55	0.555622	0.6	0.195	7.2835e-51	C1Q+ AM	DOCK2
5.8278e-55	0.477337	0.408	0.103	8.85359e-51	C1Q+ AM	ABR
7.55715e-55	0.323536	0.282	0.053	1.14808e-50	C1Q+ AM	LIPA
9.29937e-55	0.492304	0.596	0.193	1.41276e-50	C1Q+ AM	ENO3
1.10124e-54	0.684407	0.902	0.471	1.67301e-50	C1Q+ AM	ENSCAFG00000009692
1.98266e-54	1.2707	0.996	0.983	3.01206e-50	C1Q+ AM	MT-CO1
3.52935e-54	0.541316	0.527	0.163	5.36179e-50	C1Q+ AM	CNDP2
5.37554e-54	0.368402	0.343	0.076	8.16652e-50	C1Q+ AM	TMEM53
7.18541e-54	0.399205	0.314	0.066	1.09161e-49	C1Q+ AM	WDR27
8.89493e-54	0.40178	0.478	0.127	1.35132e-49	C1Q+ AM	CDA
9.87447e-54	0.403456	0.388	0.095	1.50013e-49	C1Q+ AM	SLC45A2
1.02005e-53	0.492042	0.502	0.147	1.54966e-49	C1Q+ AM	OAS2
1.45233e-53	0.74435	0.808	0.364	2.20639e-49	C1Q+ AM	ATP6V1F
1.64213e-53	0.687889	0.743	0.308	2.49473e-49	C1Q+ AM	UQCC2
3.34173e-53	0.697634	0.653	0.246	5.07676e-49	C1Q+ AM	SAMD9L
6.47368e-53	0.497785	0.527	0.163	9.83482e-49	C1Q+ AM	PRELID1
8.11362e-53	0.676343	0.869	0.428	1.23262e-48	C1Q+ AM	ENSCAFG00000039767
9.77236e-53	0.692085	0.751	0.3	1.48462e-48	C1Q+ AM	SERPINB1
2.16111e-52	0.837027	0.963	0.67	3.28316e-48	C1Q+ AM	EIF4A1
2.48014e-52	0.730736	0.755	0.321	3.76783e-48	C1Q+ AM	CTNNB1
3.27269e-52	0.728418	0.673	0.256	4.97188e-48	C1Q+ AM	PRKN
3.44053e-52	0.827916	0.776	0.35	5.22685e-48	C1Q+ AM	ATP5F1E
4.89985e-52	0.390108	0.363	0.087	7.44385e-48	C1Q+ AM	CDC6
6.95329e-52	0.607376	0.649	0.226	1.05634e-47	C1Q+ AM	PAG1
9.73585e-52	0.936209	0.869	0.459	1.47907e-47	C1Q+ AM	GAB2
1.28629e-51	1.03666	1	0.953	1.95413e-47	C1Q+ AM	DLA-64
1.36774e-51	0.622161	0.865	0.42	2.07787e-47	C1Q+ AM	GSTO1
2.94811e-51	0.750271	0.918	0.469	4.47876e-47	C1Q+ AM	DPYD
4.21306e-51	0.552098	0.522	0.168	6.40049e-47	C1Q+ AM	CNPY3
8.08071e-51	0.753498	0.759	0.347	1.22762e-46	C1Q+ AM	BRI3
1.37405e-50	0.583529	0.604	0.215	2.08746e-46	C1Q+ AM	CD302
1.53265e-50	0.756487	0.91	0.512	2.3284e-46	C1Q+ AM	VPS28
1.96931e-50	0.661508	0.751	0.34	2.99178e-46	C1Q+ AM	SEC11C
2.84791e-50	0.624682	0.531	0.176	4.32654e-46	C1Q+ AM	FLNA
6.22553e-50	0.309044	0.314	0.068	9.45782e-46	C1Q+ AM	PACC1
7.83472e-50	0.774015	0.767	0.347	1.19025e-45	C1Q+ AM	UQCRQ
9.28968e-50	0.613152	0.694	0.278	1.41129e-45	C1Q+ AM	SLC25A5
1.07422e-49	0.667975	0.735	0.306	1.63195e-45	C1Q+ AM	PARP8
1.844e-49	0.440204	0.437	0.12	2.8014e-45	C1Q+ AM	EHD4
1.92123e-49	0.678952	0.453	0.136	2.91873e-45	C1Q+ AM	GALNT2
2.73368e-49	0.56683	0.592	0.211	4.15301e-45	C1Q+ AM	ENSCAFG00000019501
3.9398e-49	0.627803	0.8	0.372	5.98534e-45	C1Q+ AM	MDH1
4.19184e-49	0.857671	0.91	0.539	6.36824e-45	C1Q+ AM	IQGAP1
9.84482e-49	0.453906	0.543	0.174	1.49562e-44	C1Q+ AM	NINJ1
2.2419e-48	0.578158	0.714	0.301	3.4059e-44	C1Q+ AM	CIB1
2.6499e-48	0.35926	0.347	0.081	4.02574e-44	C1Q+ AM	PIK3AP1
2.66745e-48	0.628429	0.38	0.101	4.05238e-44	C1Q+ AM	SLC30A1
6.81758e-48	0.562129	0.661	0.256	1.03573e-43	C1Q+ AM	ATP6V1H
1.00869e-47	0.756116	0.89	0.486	1.53241e-43	C1Q+ AM	PDIA3
1.22462e-47	0.754107	0.873	0.476	1.86044e-43	C1Q+ AM	NDUFB2
2.40191e-47	0.349664	0.335	0.08	3.64898e-43	C1Q+ AM	NQO2
2.80778e-47	0.582568	0.694	0.286	4.26558e-43	C1Q+ AM	GUSB
5.54807e-47	0.654075	0.869	0.451	8.42862e-43	C1Q+ AM	ENSCAFG00000028908
6.14853e-47	1.43728	0.853	0.471	9.34085e-43	C1Q+ AM	ENSCAFG00000042696
7.51491e-47	0.3519	0.314	0.072	1.14167e-42	C1Q+ AM	MILR1
8.18521e-47	0.339455	0.314	0.072	1.2435e-42	C1Q+ AM	GRK6
1.38432e-46	0.490877	0.531	0.177	2.10306e-42	C1Q+ AM	DPP7
3.47041e-46	0.604772	0.865	0.431	5.27225e-42	C1Q+ AM	ENSCAFG00000018753
7.36831e-46	0.713086	0.812	0.415	1.11939e-41	C1Q+ AM	RTN3
9.57575e-46	0.421945	0.453	0.133	1.45475e-41	C1Q+ AM	SLC16A7
1.48864e-45	0.591588	0.576	0.215	2.26154e-41	C1Q+ AM	MGAT4B
1.51549e-45	0.473552	0.543	0.182	2.30234e-41	C1Q+ AM	DLA-79
1.60839e-45	0.555796	0.551	0.197	2.44346e-41	C1Q+ AM	VDAC1
1.85076e-45	0.545217	0.698	0.272	2.81168e-41	C1Q+ AM	ARHGAP31
2.8095e-45	0.594324	0.608	0.229	4.26819e-41	C1Q+ AM	LIMA1
3.2198e-45	0.559212	0.465	0.146	4.89152e-41	C1Q+ AM	ACP5
3.87444e-45	0.493721	0.665	0.264	5.88605e-41	C1Q+ AM	ETFB
4.70153e-45	0.312705	0.298	0.067	7.14257e-41	C1Q+ AM	PIK3CG
1.03121e-44	0.536352	0.49	0.165	1.56661e-40	C1Q+ AM	PGM1
2.48722e-44	0.530621	0.547	0.191	3.77859e-40	C1Q+ AM	LPCAT2
3.09708e-44	0.477714	0.408	0.119	4.70509e-40	C1Q+ AM	HEATR5A
3.92088e-44	0.442271	0.359	0.095	5.9566e-40	C1Q+ AM	PFKFB3
4.55413e-44	0.446407	0.363	0.099	6.91864e-40	C1Q+ AM	ARHGEF10L
5.14813e-44	0.763188	0.971	0.755	7.82105e-40	C1Q+ AM	GABARAP
5.432e-44	0.473391	0.604	0.226	8.25229e-40	C1Q+ AM	LTA4H
8.43461e-44	0.725246	0.641	0.277	1.28139e-39	C1Q+ AM	SDF2L1
8.54152e-44	0.46662	0.478	0.156	1.29763e-39	C1Q+ AM	NAXE
8.59352e-44	0.360184	0.363	0.097	1.30553e-39	C1Q+ AM	STXBP2
1.20427e-43	0.316465	0.273	0.06	1.82953e-39	C1Q+ AM	PPM1M
1.48706e-43	0.505256	0.649	0.26	2.25914e-39	C1Q+ AM	APRT
1.74505e-43	0.30925	0.327	0.08	2.65109e-39	C1Q+ AM	GABPB2
2.11441e-43	1.0238	1	0.921	3.21222e-39	C1Q+ AM	SERF2
2.3948e-43	0.389444	0.416	0.123	3.63818e-39	C1Q+ AM	HINT2
2.58715e-43	0.681077	0.935	0.594	3.93039e-39	C1Q+ AM	PSMA7
3.13773e-43	0.369566	0.486	0.149	4.76685e-39	C1Q+ AM	IKZF1
3.71883e-43	0.534667	0.49	0.164	5.64964e-39	C1Q+ AM	LARGE1
5.37395e-43	0.350809	0.367	0.1	8.16411e-39	C1Q+ AM	MLYCD
7.38737e-43	0.600685	0.739	0.335	1.12229e-38	C1Q+ AM	SPCS3
9.08966e-43	0.741825	0.873	0.486	1.3809e-38	C1Q+ AM	DHDDS
2.41466e-42	0.658137	0.931	0.607	3.66835e-38	C1Q+ AM	ENSCAFG00000049827
2.64619e-42	0.564076	0.559	0.206	4.0201e-38	C1Q+ AM	OSBPL11
2.81416e-42	0.432102	0.42	0.127	4.27527e-38	C1Q+ AM	MYO9B
2.94096e-42	0.556684	0.592	0.21	4.46791e-38	C1Q+ AM	CD36
3.6196e-42	0.368625	0.347	0.09	5.4989e-38	C1Q+ AM	CSF2RB
4.23283e-42	0.312111	0.298	0.071	6.43052e-38	C1Q+ AM	DCLRE1C
7.92042e-42	0.482116	0.645	0.263	1.20327e-37	C1Q+ AM	ATP6AP2
1.09026e-41	0.685541	0.935	0.611	1.65633e-37	C1Q+ AM	YWHAB
1.20811e-41	0.34572	0.371	0.103	1.83536e-37	C1Q+ AM	CSK
1.39134e-41	0.690211	0.865	0.474	2.11372e-37	C1Q+ AM	ATP5IF1
1.54297e-41	0.303793	0.253	0.054	2.34409e-37	C1Q+ AM	TRPV2
1.88916e-41	0.694091	0.963	0.801	2.87001e-37	C1Q+ AM	ENSCAFG00000046564
2.01322e-41	0.311805	0.278	0.064	3.05849e-37	C1Q+ AM	ARRDC1
2.74293e-41	0.577741	0.8	0.389	4.16706e-37	C1Q+ AM	PSENEN
3.41529e-41	0.630953	0.776	0.388	5.1885e-37	C1Q+ AM	ENSCAFG00000044475
3.54928e-41	0.442203	0.502	0.173	5.39207e-37	C1Q+ AM	SPPL2A
4.25756e-41	0.380734	0.461	0.144	6.46808e-37	C1Q+ AM	IL1RAP
6.19949e-41	0.474746	0.694	0.285	9.41826e-37	C1Q+ AM	SVIL
6.37275e-41	0.460021	0.514	0.185	9.68148e-37	C1Q+ AM	ENSCAFG00000042602
1.29702e-40	0.611302	1	0.918	1.97044e-36	C1Q+ AM	ENSCAFG00000028765
1.69667e-40	0.462684	0.588	0.214	2.57758e-36	C1Q+ AM	ENSCAFG00000018277
2.28495e-40	0.430259	0.461	0.15	3.4713e-36	C1Q+ AM	B3GLCT
3.42609e-40	0.578549	0.808	0.412	5.20491e-36	C1Q+ AM	RBX1
5.8185e-40	0.494001	0.555	0.215	8.83946e-36	C1Q+ AM	SUCLG1
5.9031e-40	0.603508	0.853	0.431	8.96799e-36	C1Q+ AM	MSN
7.02446e-40	0.588398	0.739	0.355	1.06716e-35	C1Q+ AM	TCEA1
8.84535e-40	0.36986	0.331	0.089	1.34379e-35	C1Q+ AM	ENSCAFG00000019170
1.28202e-39	0.79245	0.743	0.37	1.94765e-35	C1Q+ AM	ATP2B1
1.32414e-39	0.752116	0.971	0.837	2.01163e-35	C1Q+ AM	CSNK1G1
1.36649e-39	0.551333	0.665	0.292	2.07597e-35	C1Q+ AM	NDUFA8
1.54736e-39	0.32885	0.306	0.077	2.35075e-35	C1Q+ AM	SGK3
1.84257e-39	0.421852	0.388	0.117	2.79923e-35	C1Q+ AM	UROD
2.22504e-39	0.716064	0.751	0.388	3.38027e-35	C1Q+ AM	ENSCAFG00000011362
2.46128e-39	0.808689	0.931	0.603	3.73917e-35	C1Q+ AM	LMNA
3.11441e-39	0.312296	0.331	0.087	4.73141e-35	C1Q+ AM	GAS7
3.29928e-39	0.585669	0.776	0.378	5.01227e-35	C1Q+ AM	DYNLL1.1
4.87437e-39	0.676278	0.776	0.401	7.40514e-35	C1Q+ AM	MAPKAPK5
6.63818e-39	0.637395	0.702	0.338	1.00847e-34	C1Q+ AM	BZW1
1.06522e-38	0.512131	0.535	0.197	1.61828e-34	C1Q+ AM	ENSCAFG00000000562
1.15318e-38	0.546568	0.71	0.336	1.75191e-34	C1Q+ AM	NOP10
1.16754e-38	0.330847	0.318	0.082	1.77373e-34	C1Q+ AM	ARHGAP22
1.51595e-38	0.511505	0.739	0.359	2.30302e-34	C1Q+ AM	PLIN2
1.55816e-38	0.301456	0.302	0.076	2.36715e-34	C1Q+ AM	WAS
1.57251e-38	0.589223	0.808	0.42	2.38895e-34	C1Q+ AM	SELENOT
1.62357e-38	0.625436	0.967	0.766	2.46653e-34	C1Q+ AM	COX4I1
2.9972e-38	0.465354	0.551	0.213	4.55335e-34	C1Q+ AM	PPA2
3.00914e-38	0.467077	0.437	0.145	4.57148e-34	C1Q+ AM	TNNT1
3.67527e-38	0.662233	0.616	0.266	5.58346e-34	C1Q+ AM	ADK
4.35294e-38	0.373815	0.359	0.104	6.61299e-34	C1Q+ AM	REPS1
4.69702e-38	0.406667	0.453	0.15	7.13571e-34	C1Q+ AM	F11
4.89241e-38	0.571071	0.702	0.332	7.43254e-34	C1Q+ AM	SNX2
6.76733e-38	0.633515	0.829	0.467	1.02809e-33	C1Q+ AM	SEC61B
7.19272e-38	0.837724	0.951	0.832	1.09272e-33	C1Q+ AM	HSP90B1
8.87978e-38	0.389912	0.355	0.103	1.34902e-33	C1Q+ AM	MMD
1.38226e-37	0.556048	0.759	0.363	2.09993e-33	C1Q+ AM	ITPR2
1.53338e-37	0.392521	0.408	0.13	2.32951e-33	C1Q+ AM	GFUS
1.99484e-37	0.415066	0.4	0.127	3.03056e-33	C1Q+ AM	ENSCAFG00000012201
2.22446e-37	0.345824	0.318	0.087	3.3794e-33	C1Q+ AM	PNPLA6
2.31429e-37	0.371482	0.4	0.124	3.51587e-33	C1Q+ AM	DHRSX
2.54611e-37	0.536572	0.661	0.296	3.86806e-33	C1Q+ AM	ENSCAFG00000044483
3.21765e-37	0.47677	0.612	0.251	4.88826e-33	C1Q+ AM	NCOA7
3.60936e-37	0.736007	0.992	0.851	5.48334e-33	C1Q+ AM	GNAS
4.14266e-37	0.277809	0.567	0.195	6.29353e-33	C1Q+ AM	CORO1A
5.81506e-37	0.523604	0.678	0.314	8.83424e-33	C1Q+ AM	TXNL1
6.11837e-37	0.423693	0.547	0.211	9.29503e-33	C1Q+ AM	TRAPPC2L
6.41535e-37	0.533449	0.771	0.387	9.7462e-33	C1Q+ AM	NDUFV2
7.68968e-37	0.561147	0.678	0.315	1.16822e-32	C1Q+ AM	MRPL20
9.43931e-37	0.552772	0.551	0.224	1.43402e-32	C1Q+ AM	ATP6V0B
1.07906e-36	0.671724	0.967	0.795	1.6393e-32	C1Q+ AM	EIF3K
1.33408e-36	0.543108	0.808	0.429	2.02674e-32	C1Q+ AM	HSBP1
2.03327e-36	0.591015	0.624	0.279	3.08894e-32	C1Q+ AM	PPT1
4.09299e-36	0.275356	0.286	0.072	6.21807e-32	C1Q+ AM	CIITA
4.30889e-36	0.297607	0.273	0.068	6.54607e-32	C1Q+ AM	G6PD
4.35263e-36	0.448862	0.596	0.247	6.61252e-32	C1Q+ AM	MTAP
5.14774e-36	0.540008	0.641	0.284	7.82045e-32	C1Q+ AM	P4HA1
8.31076e-36	0.535681	0.824	0.442	1.26257e-31	C1Q+ AM	BCAP31
9.74001e-36	0.454118	0.518	0.2	1.4797e-31	C1Q+ AM	GNB1
1.03507e-35	0.303255	0.318	0.088	1.57247e-31	C1Q+ AM	GPD2
1.04435e-35	0.887323	0.82	0.487	1.58658e-31	C1Q+ AM	YBX3
1.87118e-35	0.478443	0.731	0.351	2.8427e-31	C1Q+ AM	PSMB5
3.05096e-35	0.417505	0.494	0.185	4.63502e-31	C1Q+ AM	WDR1
3.08879e-35	0.410276	0.445	0.151	4.69249e-31	C1Q+ AM	ADRB2
3.18518e-35	0.496388	0.755	0.35	4.83892e-31	C1Q+ AM	ARHGAP24
4.14638e-35	0.390317	0.412	0.136	6.29918e-31	C1Q+ AM	MYOF
5.52034e-35	0.590736	0.967	0.762	8.38651e-31	C1Q+ AM	NME2
8.5937e-35	0.49698	0.808	0.42	1.30556e-30	C1Q+ AM	NDUFB4
9.25715e-35	0.284344	0.359	0.106	1.40635e-30	C1Q+ AM	SOAT1
1.10886e-34	0.299326	0.327	0.092	1.68459e-30	C1Q+ AM	ENSCAFG00000024817
1.18409e-34	0.36498	0.473	0.17	1.79888e-30	C1Q+ AM	ATP6V1C1
1.28617e-34	0.326868	0.327	0.094	1.95396e-30	C1Q+ AM	NIBAN3
1.84122e-34	0.367236	0.453	0.159	2.79719e-30	C1Q+ AM	YIF1B
1.90961e-34	0.320114	0.351	0.105	2.90108e-30	C1Q+ AM	PDPN
3.32175e-34	0.643612	0.959	0.688	5.04641e-30	C1Q+ AM	ENSCAFG00000043577
3.57838e-34	0.506751	0.718	0.356	5.43628e-30	C1Q+ AM	ENSCAFG00000010086
7.06408e-34	0.481322	0.731	0.333	1.07317e-29	C1Q+ AM	CD44
7.37039e-34	0.398446	0.522	0.204	1.11971e-29	C1Q+ AM	HPRT1
7.6531e-34	0.453939	0.62	0.273	1.16266e-29	C1Q+ AM	UBXN1
8.32206e-34	0.277631	0.257	0.064	1.26429e-29	C1Q+ AM	PRPSAP2
1.01503e-33	0.409725	0.38	0.124	1.54203e-29	C1Q+ AM	COX8A
1.39418e-33	0.380423	0.363	0.115	2.11803e-29	C1Q+ AM	ARL14EP
1.40278e-33	0.286831	0.273	0.072	2.1311e-29	C1Q+ AM	FLAD1
1.4163e-33	0.424672	0.433	0.155	2.15165e-29	C1Q+ AM	ZNF706
1.51876e-33	0.381947	0.527	0.204	2.30729e-29	C1Q+ AM	CUTA
1.54647e-33	0.647639	0.902	0.592	2.34939e-29	C1Q+ AM	SLC5A6
1.78916e-33	0.329635	0.363	0.111	2.71809e-29	C1Q+ AM	ADGRG6
1.88488e-33	0.413916	0.518	0.205	2.86351e-29	C1Q+ AM	PLEK2
1.89539e-33	0.550222	0.869	0.513	2.87947e-29	C1Q+ AM	NANS
2.75751e-33	0.257251	0.294	0.079	4.1892e-29	C1Q+ AM	GIMAP4
2.79464e-33	0.61695	0.931	0.607	4.24562e-29	C1Q+ AM	ENSCAFG00000044677
3.10377e-33	0.590756	0.853	0.505	4.71525e-29	C1Q+ AM	COX5B
3.35861e-33	0.545484	0.637	0.291	5.10241e-29	C1Q+ AM	EPB41
3.71995e-33	0.55033	0.808	0.455	5.65135e-29	C1Q+ AM	SEM1
5.26915e-33	0.5006	0.706	0.35	8.00489e-29	C1Q+ AM	ENSCAFG00000049156
6.26387e-33	0.440485	0.457	0.171	9.51607e-29	C1Q+ AM	GRINA
7.12611e-33	0.507367	0.571	0.243	1.0826e-28	C1Q+ AM	PDE8A
7.13022e-33	0.4441	0.4	0.138	1.08322e-28	C1Q+ AM	LRP1
8.33103e-33	0.461383	0.371	0.12	1.26565e-28	C1Q+ AM	ABHD5
8.39325e-33	0.539062	0.808	0.448	1.2751e-28	C1Q+ AM	TMEM147
8.96135e-33	0.38823	0.437	0.157	1.36141e-28	C1Q+ AM	LAMP1
1.21812e-32	0.483766	0.347	0.111	1.85057e-28	C1Q+ AM	CTSK
1.53278e-32	0.54149	0.702	0.355	2.3286e-28	C1Q+ AM	ENSCAFG00000017655
1.81978e-32	0.432604	0.629	0.278	2.7646e-28	C1Q+ AM	OSTF1
2.02647e-32	0.446813	0.604	0.264	3.07862e-28	C1Q+ AM	ENSCAFG00000045775
2.48747e-32	0.577618	0.551	0.235	3.77897e-28	C1Q+ AM	ENSCAFG00000007112
2.49445e-32	0.352374	0.429	0.148	3.78957e-28	C1Q+ AM	MTSS1
3.58245e-32	0.285594	0.298	0.085	5.44246e-28	C1Q+ AM	MAT2B
4.18631e-32	0.314265	0.367	0.118	6.35984e-28	C1Q+ AM	STARD3NL
4.20062e-32	0.381883	0.433	0.156	6.38158e-28	C1Q+ AM	ENSCAFG00000016151
4.72203e-32	0.502399	0.6	0.276	7.17371e-28	C1Q+ AM	SRI
6.80904e-32	0.340859	0.441	0.159	1.03443e-27	C1Q+ AM	AURKAIP1
7.12846e-32	0.659814	0.902	0.57	1.08296e-27	C1Q+ AM	NDFIP1
8.66954e-32	0.372119	0.4	0.138	1.31708e-27	C1Q+ AM	VRK2
8.84428e-32	0.519532	0.808	0.456	1.34362e-27	C1Q+ AM	PSMB2
8.99537e-32	0.392	0.682	0.318	1.36658e-27	C1Q+ AM	GPCPD1
9.43198e-32	0.521448	0.882	0.518	1.43291e-27	C1Q+ AM	ACTR3
1.06567e-31	0.323609	0.294	0.084	1.61896e-27	C1Q+ AM	TLR4
1.55138e-31	0.52677	0.755	0.394	2.35685e-27	C1Q+ AM	FLOT1
1.76002e-31	0.561967	0.804	0.469	2.67382e-27	C1Q+ AM	ENSCAFG00000042877
1.82985e-31	0.467776	0.539	0.227	2.77991e-27	C1Q+ AM	PDCD4
1.941e-31	0.401264	0.543	0.225	2.94876e-27	C1Q+ AM	REX1BD
2.48375e-31	0.392431	0.514	0.206	3.77331e-27	C1Q+ AM	RNF181
3.19027e-31	0.33762	0.433	0.154	4.84666e-27	C1Q+ AM	PLA2G4A
3.3165e-31	0.487746	0.661	0.319	5.03843e-27	C1Q+ AM	ROMO1.1
3.87714e-31	0.418965	0.486	0.189	5.89014e-27	C1Q+ AM	CEP170
1.0308e-30	0.520732	0.739	0.383	1.56599e-26	C1Q+ AM	AKAP9
1.03418e-30	1.07131	0.776	0.429	1.57113e-26	C1Q+ AM	FN1
1.16309e-30	0.393949	0.376	0.13	1.76696e-26	C1Q+ AM	NUBP1
1.19755e-30	0.512917	0.804	0.429	1.81932e-26	C1Q+ AM	ENSCAFG00000010572
1.78678e-30	0.28391	0.612	0.261	2.71448e-26	C1Q+ AM	GLIPR1
2.06561e-30	0.517279	0.751	0.423	3.13808e-26	C1Q+ AM	NDUFB8
2.09815e-30	0.585821	0.804	0.479	3.18751e-26	C1Q+ AM	ENSCAFG00000002541
2.18332e-30	0.39268	0.388	0.137	3.3169e-26	C1Q+ AM	FKBP15
2.57449e-30	0.354727	0.343	0.111	3.91117e-26	C1Q+ AM	RNPEP
2.65575e-30	0.331513	0.327	0.103	4.03461e-26	C1Q+ AM	SERAC1
3.28926e-30	0.628277	0.829	0.51	4.99704e-26	C1Q+ AM	MYH9
3.30969e-30	0.697816	0.935	0.668	5.02808e-26	C1Q+ AM	EZR
3.81216e-30	0.358464	0.429	0.159	5.79143e-26	C1Q+ AM	SNF8
6.84771e-30	0.329022	0.351	0.115	1.0403e-25	C1Q+ AM	HPS3
7.57954e-30	0.368149	0.433	0.161	1.15148e-25	C1Q+ AM	ENSCAFG00000009857
7.90932e-30	0.632667	0.955	0.721	1.20158e-25	C1Q+ AM	ELOB
1.32183e-29	0.315882	0.498	0.195	2.00813e-25	C1Q+ AM	CFAP298-TCP10L
1.51594e-29	0.47346	0.482	0.193	2.30301e-25	C1Q+ AM	PPM1H
1.81488e-29	0.695848	0.441	0.173	2.75717e-25	C1Q+ AM	GCH1
1.88263e-29	0.522202	0.873	0.55	2.8601e-25	C1Q+ AM	NDUFS5
2.12551e-29	0.642513	0.718	0.389	3.22907e-25	C1Q+ AM	ENSCAFG00000046386
2.595e-29	0.429513	0.706	0.359	3.94233e-25	C1Q+ AM	LSM6
2.74578e-29	0.307395	0.494	0.193	4.17138e-25	C1Q+ AM	PMEPA1
2.79187e-29	0.470933	0.767	0.408	4.24142e-25	C1Q+ AM	MRPL52
2.84199e-29	0.302883	0.327	0.104	4.31755e-25	C1Q+ AM	TMEM223
3.10945e-29	0.459913	0.555	0.245	4.72387e-25	C1Q+ AM	CERT1
3.41046e-29	0.503607	0.845	0.486	5.18117e-25	C1Q+ AM	CNN2
4.57086e-29	0.597005	0.784	0.472	6.94405e-25	C1Q+ AM	CANX
4.60047e-29	0.490029	0.58	0.272	6.98903e-25	C1Q+ AM	TAPBP
4.6764e-29	0.418533	0.584	0.261	7.10438e-25	C1Q+ AM	ENSCAFG00000042572
5.49877e-29	0.63064	1	0.937	8.35373e-25	C1Q+ AM	ACTB
6.38543e-29	0.279812	0.306	0.093	9.70075e-25	C1Q+ AM	ZNF710
6.72828e-29	0.283023	0.265	0.074	1.02216e-24	C1Q+ AM	ENSCAFG00000013086
8.07138e-29	0.365379	0.49	0.2	1.2262e-24	C1Q+ AM	ERP44
1.03606e-28	0.516086	0.959	0.659	1.57399e-24	C1Q+ AM	ENSCAFG00000043616
1.20857e-28	0.513324	0.653	0.331	1.83606e-24	C1Q+ AM	SMC6
1.24002e-28	0.396047	0.465	0.186	1.88383e-24	C1Q+ AM	GNPTAB
1.27974e-28	0.344382	0.404	0.15	1.94418e-24	C1Q+ AM	PUS1
1.28202e-28	0.44356	0.465	0.185	1.94764e-24	C1Q+ AM	KCTD12
1.37376e-28	0.467185	0.478	0.206	2.08702e-24	C1Q+ AM	GTF3A
1.8549e-28	0.504053	0.682	0.354	2.81797e-24	C1Q+ AM	SUB1
1.8637e-28	0.281094	0.355	0.119	2.83134e-24	C1Q+ AM	BCAP29
1.93828e-28	0.261232	0.265	0.076	2.94463e-24	C1Q+ AM	ANKRD9
2.07243e-28	0.371678	0.429	0.161	3.14844e-24	C1Q+ AM	OAS1
2.08593e-28	0.416684	0.424	0.162	3.16895e-24	C1Q+ AM	NPC1
2.71763e-28	0.452247	0.543	0.246	4.12862e-24	C1Q+ AM	HK1
2.73839e-28	0.624016	0.886	0.594	4.16016e-24	C1Q+ AM	UBL5
2.79808e-28	0.320962	0.351	0.12	4.25084e-24	C1Q+ AM	RIDA
3.99242e-28	0.27435	0.273	0.08	6.06529e-24	C1Q+ AM	RNF19B
4.05909e-28	0.441131	0.563	0.259	6.16657e-24	C1Q+ AM	GTF2A2
5.6403e-28	0.341581	0.429	0.165	8.56875e-24	C1Q+ AM	PRDX3
5.95847e-28	0.57245	1	0.957	9.0521e-24	C1Q+ AM	TFPT
7.02834e-28	0.45881	0.714	0.37	1.06775e-23	C1Q+ AM	EIF5B
7.76584e-28	0.330053	0.482	0.187	1.17979e-23	C1Q+ AM	TNIK
8.54411e-28	0.556995	0.788	0.454	1.29802e-23	C1Q+ AM	GGTA1
9.54461e-28	0.468648	0.902	0.556	1.45002e-23	C1Q+ AM	TPI1
1.06012e-27	0.492517	0.837	0.517	1.61054e-23	C1Q+ AM	PSMB1
1.11923e-27	0.406315	0.727	0.376	1.70033e-23	C1Q+ AM	PSMB3
1.16113e-27	0.292921	0.265	0.076	1.76398e-23	C1Q+ AM	SRGAP3
1.28412e-27	0.446391	0.698	0.362	1.95084e-23	C1Q+ AM	ASCC3
1.97293e-27	0.346196	0.38	0.135	2.99728e-23	C1Q+ AM	CYRIB
1.99883e-27	0.41696	0.616	0.295	3.03662e-23	C1Q+ AM	SH3GLB1
2.32234e-27	0.299179	0.314	0.101	3.5281e-23	C1Q+ AM	NHLRC3
2.7771e-27	0.314103	0.322	0.107	4.21896e-23	C1Q+ AM	MMP14
2.81702e-27	0.441304	0.71	0.371	4.27962e-23	C1Q+ AM	PTPN6
3.55351e-27	0.488154	0.902	0.607	5.39849e-23	C1Q+ AM	SSR3
3.97381e-27	0.308209	0.331	0.11	6.03701e-23	C1Q+ AM	GRK2
4.12671e-27	0.372447	0.543	0.24	6.2693e-23	C1Q+ AM	GNG10
5.05512e-27	0.277061	0.433	0.161	7.67974e-23	C1Q+ AM	DOCK8
5.30872e-27	0.323955	0.343	0.118	8.06501e-23	C1Q+ AM	FUCA2
5.46291e-27	0.372936	0.376	0.136	8.29926e-23	C1Q+ AM	AMBRA1
8.3817e-27	0.440981	0.686	0.358	1.27335e-22	C1Q+ AM	COX17
8.5518e-27	0.359713	0.445	0.181	1.29919e-22	C1Q+ AM	HNRNPF
9.82201e-27	0.557909	0.992	0.944	1.49216e-22	C1Q+ AM	ACTG1
1.44896e-26	0.291239	0.269	0.081	2.20126e-22	C1Q+ AM	ENSCAFG00000020060
1.63345e-26	0.511296	0.559	0.278	2.48154e-22	C1Q+ AM	LGMN
2.40269e-26	0.395789	0.424	0.168	3.65017e-22	C1Q+ AM	AGA
2.56572e-26	0.416871	0.682	0.357	3.89784e-22	C1Q+ AM	MRPL28
3.11645e-26	0.517734	0.816	0.486	4.73451e-22	C1Q+ AM	GAPDH
3.26965e-26	0.27291	0.49	0.196	4.96726e-22	C1Q+ AM	CXCR4
3.78781e-26	0.34325	0.38	0.143	5.75444e-22	C1Q+ AM	LPGAT1
5.05753e-26	0.467833	0.833	0.503	7.68341e-22	C1Q+ AM	NEDD8
5.40882e-26	0.385527	0.502	0.224	8.21708e-22	C1Q+ AM	MIEN1
5.66197e-26	0.480506	0.788	0.473	8.60167e-22	C1Q+ AM	ATP5F1C
8.03137e-26	0.353463	0.551	0.245	1.22013e-21	C1Q+ AM	DENND4A
9.81079e-26	0.313637	0.322	0.111	1.49046e-21	C1Q+ AM	MRPL15
1.19012e-25	0.396036	0.547	0.253	1.80803e-21	C1Q+ AM	AMDHD1
1.25848e-25	0.335008	0.363	0.132	1.91188e-21	C1Q+ AM	ADAM17
1.68426e-25	0.385084	0.482	0.206	2.55872e-21	C1Q+ AM	AP2A2
1.7312e-25	0.396017	0.71	0.379	2.63003e-21	C1Q+ AM	NDUFB10
2.43378e-25	0.354555	0.433	0.175	3.69741e-21	C1Q+ AM	RNASEL
2.4632e-25	0.391922	0.6	0.281	3.74209e-21	C1Q+ AM	BAZ1A
2.66229e-25	0.39947	0.457	0.197	4.04455e-21	C1Q+ AM	GCSH
2.73745e-25	0.499113	0.69	0.38	4.15873e-21	C1Q+ AM	AP3B1
3.08245e-25	0.378423	0.461	0.195	4.68286e-21	C1Q+ AM	ENSCAFG00000009917
3.65718e-25	0.406842	0.784	0.442	5.55598e-21	C1Q+ AM	CHMP2A
3.96631e-25	0.343088	0.384	0.145	6.02561e-21	C1Q+ AM	FRMD4B
4.45383e-25	0.33712	0.412	0.165	6.76625e-21	C1Q+ AM	RAB4B
5.27884e-25	0.334226	0.351	0.126	8.01962e-21	C1Q+ AM	GLCE
5.40795e-25	0.39452	0.698	0.369	8.21576e-21	C1Q+ AM	PSME1
6.25647e-25	0.413074	0.498	0.224	9.50483e-21	C1Q+ AM	ENSCAFG00000044300
6.89062e-25	0.410169	0.678	0.347	1.04682e-20	C1Q+ AM	ENSCAFG00000015798
9.26151e-25	0.817399	0.824	0.551	1.40701e-20	C1Q+ AM	ENSCAFG00000041016
1.12247e-24	0.416783	0.539	0.251	1.70526e-20	C1Q+ AM	MTPN
1.17878e-24	0.422519	0.657	0.355	1.7908e-20	C1Q+ AM	LMNB2
1.18025e-24	0.276431	0.314	0.108	1.79304e-20	C1Q+ AM	PPP1CA
1.76063e-24	0.493438	0.91	0.635	2.67474e-20	C1Q+ AM	CHCHD2
1.82341e-24	0.345392	0.465	0.193	2.77012e-20	C1Q+ AM	DIAPH1
1.93756e-24	0.375169	0.453	0.19	2.94355e-20	C1Q+ AM	WDR7
2.05706e-24	0.296961	0.298	0.101	3.12509e-20	C1Q+ AM	SPNS1
2.09231e-24	0.312667	0.404	0.16	3.17863e-20	C1Q+ AM	NT5C
3.43817e-24	0.435528	0.665	0.356	5.22327e-20	C1Q+ AM	STX8
3.77292e-24	0.410081	0.649	0.337	5.73182e-20	C1Q+ AM	SRP14
4.44055e-24	0.350047	0.498	0.224	6.74608e-20	C1Q+ AM	VPS26A
4.85206e-24	0.300296	0.273	0.088	7.37124e-20	C1Q+ AM	RAVER2
4.90116e-24	0.499235	0.661	0.373	7.44584e-20	C1Q+ AM	MYO5A
5.97339e-24	0.370133	0.478	0.214	9.07478e-20	C1Q+ AM	MKKS
6.17482e-24	0.417919	0.718	0.404	9.38079e-20	C1Q+ AM	ACADVL
8.58357e-24	0.478969	0.845	0.545	1.30402e-19	C1Q+ AM	ENSCAFG00000013366
9.12006e-24	0.296927	0.396	0.157	1.38552e-19	C1Q+ AM	PCMT1
9.12369e-24	0.330986	0.343	0.126	1.38607e-19	C1Q+ AM	LNPEP
9.33058e-24	0.362445	0.461	0.202	1.4175e-19	C1Q+ AM	VPS4B
9.82187e-24	0.550712	0.265	0.087	1.49214e-19	C1Q+ AM	SLC38A1
1.09534e-23	0.342803	0.441	0.186	1.66404e-19	C1Q+ AM	ENSCAFG00000029004
1.14404e-23	0.340783	0.486	0.217	1.73803e-19	C1Q+ AM	ENSCAFG00000030143
1.15541e-23	0.59753	0.306	0.106	1.7553e-19	C1Q+ AM	GBP1
1.2593e-23	0.384602	0.506	0.233	1.91313e-19	C1Q+ AM	ABHD17A
1.56074e-23	0.422216	0.527	0.256	2.37108e-19	C1Q+ AM	ARL6IP5
1.58777e-23	0.326831	0.416	0.173	2.41214e-19	C1Q+ AM	EBNA1BP2
1.76004e-23	0.372279	0.567	0.275	2.67385e-19	C1Q+ AM	RREB1
1.81486e-23	0.321301	0.396	0.159	2.75713e-19	C1Q+ AM	SYNJ1
1.88077e-23	0.299866	0.42	0.171	2.85726e-19	C1Q+ AM	MBP
1.92553e-23	0.270859	0.318	0.113	2.92526e-19	C1Q+ AM	GET3
1.96478e-23	0.501222	0.841	0.536	2.9849e-19	C1Q+ AM	ENSCAFG00000046442
2.03003e-23	0.423926	0.841	0.526	3.08403e-19	C1Q+ AM	CIRBP
2.25219e-23	0.31803	0.604	0.299	3.42153e-19	C1Q+ AM	MPC2
3.46686e-23	0.520837	0.857	0.547	5.26685e-19	C1Q+ AM	ZEB2
3.53381e-23	0.320841	0.29	0.099	5.36857e-19	C1Q+ AM	PSD2
3.73651e-23	0.334188	0.531	0.247	5.67651e-19	C1Q+ AM	TBCB
5.35197e-23	0.510309	0.963	0.786	8.13071e-19	C1Q+ AM	RPL36AL
7.32586e-23	0.307381	0.412	0.172	1.11294e-18	C1Q+ AM	TMEM179B
7.45058e-23	0.28172	0.314	0.111	1.13189e-18	C1Q+ AM	EPB41L3
7.8157e-23	0.379343	0.604	0.308	1.18736e-18	C1Q+ AM	SEPTIN11
8.16126e-23	0.299504	0.29	0.1	1.23986e-18	C1Q+ AM	CKS1B
9.56741e-23	0.346111	0.408	0.172	1.45348e-18	C1Q+ AM	PCBD1
1.02223e-22	0.287197	0.42	0.174	1.55298e-18	C1Q+ AM	CDC123
1.05652e-22	0.324333	0.367	0.144	1.60506e-18	C1Q+ AM	PIGX
1.07638e-22	0.476834	0.992	0.901	1.63524e-18	C1Q+ AM	ENSCAFG00000042598
1.25621e-22	0.326107	0.588	0.288	1.90843e-18	C1Q+ AM	TOMM6
1.388e-22	0.314914	0.331	0.125	2.10864e-18	C1Q+ AM	CS
1.42904e-22	0.398535	0.718	0.409	2.171e-18	C1Q+ AM	ATP5F1D
1.72238e-22	0.337044	0.567	0.276	2.61664e-18	C1Q+ AM	PSMA3
1.73141e-22	0.316476	0.522	0.242	2.63035e-18	C1Q+ AM	MRPL27
1.82513e-22	0.339887	0.514	0.239	2.77273e-18	C1Q+ AM	ENSCAFG00000040846
1.94382e-22	0.286161	0.331	0.124	2.95305e-18	C1Q+ AM	TRIM25
2.22706e-22	0.388919	0.535	0.262	3.38336e-18	C1Q+ AM	PFDN6
2.81499e-22	0.374788	0.429	0.185	4.27654e-18	C1Q+ AM	TMX4
2.81805e-22	0.363559	0.445	0.195	4.28118e-18	C1Q+ AM	ATP1A1
3.50888e-22	0.320523	0.449	0.198	5.33069e-18	C1Q+ AM	FIBP
3.6317e-22	0.287023	0.327	0.122	5.51728e-18	C1Q+ AM	RIPK3
3.84843e-22	0.399421	0.486	0.225	5.84653e-18	C1Q+ AM	TPM3
4.3628e-22	0.353712	0.318	0.118	6.62797e-18	C1Q+ AM	ABI3
6.46151e-22	0.339901	0.502	0.232	9.81632e-18	C1Q+ AM	MRPL40
7.45613e-22	0.252643	0.282	0.097	1.13274e-17	C1Q+ AM	SDHAF4
7.72948e-22	0.260757	0.531	0.24	1.17426e-17	C1Q+ AM	SOX5
7.76177e-22	0.545697	0.698	0.415	1.17917e-17	C1Q+ AM	RRBP1
8.03626e-22	0.351852	0.657	0.344	1.22087e-17	C1Q+ AM	EML4
8.25298e-22	0.288567	0.355	0.14	1.25379e-17	C1Q+ AM	PDCD2
9.61575e-22	0.353598	0.445	0.194	1.46083e-17	C1Q+ AM	TMEM65
1.13891e-21	0.36039	0.588	0.302	1.73024e-17	C1Q+ AM	MICOS13
1.24606e-21	0.287691	0.416	0.173	1.89302e-17	C1Q+ AM	MAMDC2
1.32366e-21	0.278122	0.384	0.156	2.01091e-17	C1Q+ AM	MRPS21
1.65821e-21	0.308421	0.433	0.189	2.51915e-17	C1Q+ AM	PPP1R35
1.77574e-21	0.307637	0.359	0.145	2.69771e-17	C1Q+ AM	ADIPOR1
1.80576e-21	0.361307	0.531	0.256	2.74331e-17	C1Q+ AM	MICU2
1.94675e-21	0.324908	0.449	0.202	2.9575e-17	C1Q+ AM	MDP1
2.19585e-21	0.2849	0.388	0.161	3.33594e-17	C1Q+ AM	IMP4
2.2142e-21	0.302388	0.404	0.172	3.36381e-17	C1Q+ AM	ENSCAFG00000028760
2.33156e-21	0.349255	0.6	0.309	3.54211e-17	C1Q+ AM	CCT5
2.52478e-21	0.331574	0.563	0.282	3.83564e-17	C1Q+ AM	SARNP
2.87854e-21	0.296016	0.543	0.258	4.37308e-17	C1Q+ AM	RNF130
2.8825e-21	0.392754	0.522	0.257	4.37909e-17	C1Q+ AM	OSBPL1A
3.21737e-21	0.369168	0.669	0.369	4.88783e-17	C1Q+ AM	ARHGDIA
3.38696e-21	0.261438	0.412	0.173	5.14547e-17	C1Q+ AM	WIPF1
3.39569e-21	0.354223	0.665	0.368	5.15874e-17	C1Q+ AM	NDUFB7
3.59642e-21	0.29891	0.347	0.138	5.46367e-17	C1Q+ AM	CCS
3.65498e-21	0.372729	0.527	0.263	5.55265e-17	C1Q+ AM	RPN1
3.90788e-21	0.291272	0.576	0.279	5.93686e-17	C1Q+ AM	LRP8
4.38944e-21	0.301616	0.306	0.115	6.66844e-17	C1Q+ AM	GLA
4.73645e-21	0.468358	0.49	0.244	7.19562e-17	C1Q+ AM	AHNAK
4.76761e-21	0.415237	0.784	0.469	7.24296e-17	C1Q+ AM	TLN1
4.98826e-21	0.353641	0.547	0.273	7.57817e-17	C1Q+ AM	CACYBP
5.38883e-21	0.402249	0.702	0.39	8.1867e-17	C1Q+ AM	MEF2A
5.40026e-21	0.394124	0.522	0.265	8.20407e-17	C1Q+ AM	NDUFA6
5.68642e-21	0.299458	0.327	0.122	8.63881e-17	C1Q+ AM	CTNNA3
5.759e-21	0.358173	0.522	0.258	8.74907e-17	C1Q+ AM	PDCD10
7.03049e-21	0.394725	0.629	0.342	1.06807e-16	C1Q+ AM	DNAJC19
7.67713e-21	0.254361	0.302	0.111	1.16631e-16	C1Q+ AM	ENSCAFG00000000071
8.35704e-21	0.303931	0.392	0.165	1.2696e-16	C1Q+ AM	AGPS
8.55356e-21	0.433845	0.976	0.805	1.29946e-16	C1Q+ AM	ENSCAFG00000031458
9.76857e-21	0.388338	0.592	0.315	1.48404e-16	C1Q+ AM	RPN2
1.02132e-20	0.404602	0.69	0.398	1.5516e-16	C1Q+ AM	ENSCAFG00000048610
1.07545e-20	0.276029	0.339	0.133	1.63382e-16	C1Q+ AM	ZNF76
1.13525e-20	0.309403	0.424	0.185	1.72467e-16	C1Q+ AM	ACSL4
1.15602e-20	0.389146	0.645	0.36	1.75623e-16	C1Q+ AM	EIF3M
1.29354e-20	0.270296	0.269	0.094	1.96515e-16	C1Q+ AM	C1GALT1
1.31846e-20	0.288102	0.339	0.133	2.00301e-16	C1Q+ AM	RNF144B
1.33276e-20	0.275585	0.355	0.143	2.02472e-16	C1Q+ AM	CCDC93
1.40774e-20	0.337089	0.551	0.279	2.13863e-16	C1Q+ AM	LMAN2
1.45352e-20	0.396395	0.535	0.273	2.20818e-16	C1Q+ AM	IK
1.51012e-20	0.275709	0.441	0.194	2.29417e-16	C1Q+ AM	PTPN2
1.54466e-20	0.339917	0.747	0.425	2.34664e-16	C1Q+ AM	MYCBP2
1.75378e-20	0.325558	0.494	0.237	2.66434e-16	C1Q+ AM	ELOC
1.78968e-20	0.306104	0.657	0.348	2.71888e-16	C1Q+ AM	MAML3
1.8049e-20	0.307481	0.437	0.195	2.742e-16	C1Q+ AM	SNX1
1.91485e-20	0.307329	0.367	0.152	2.90905e-16	C1Q+ AM	TTC7A
1.94634e-20	0.347778	0.396	0.171	2.95688e-16	C1Q+ AM	SLC6A6
2.08687e-20	0.348257	0.482	0.226	3.17037e-16	C1Q+ AM	FNIP2
2.60168e-20	0.327292	0.563	0.287	3.95248e-16	C1Q+ AM	GFI1
2.76712e-20	0.359611	0.506	0.249	4.20381e-16	C1Q+ AM	PDIA4
2.89954e-20	0.355043	0.604	0.327	4.40499e-16	C1Q+ AM	NDUFB3
3.47927e-20	0.410965	0.837	0.549	5.28571e-16	C1Q+ AM	MTDH
4.70518e-20	0.286145	0.355	0.145	7.14812e-16	C1Q+ AM	GAS2L1
6.65722e-20	0.394735	0.722	0.428	1.01137e-15	C1Q+ AM	NCOR1
7.30845e-20	0.258612	0.376	0.157	1.1103e-15	C1Q+ AM	EIF2S1
7.31408e-20	0.424839	0.816	0.5	1.11116e-15	C1Q+ AM	GNAI2
7.45821e-20	0.302324	0.841	0.533	1.13305e-15	C1Q+ AM	CYSTM1
7.81113e-20	0.384833	0.567	0.304	1.18667e-15	C1Q+ AM	ENSCAFG00000002646
7.9077e-20	0.363865	0.869	0.614	1.20134e-15	C1Q+ AM	TSPO
8.07915e-20	0.255773	0.376	0.157	1.22738e-15	C1Q+ AM	MRPS6
8.90185e-20	0.337252	0.469	0.223	1.35237e-15	C1Q+ AM	ACTR2
1.0063e-19	0.271486	0.318	0.122	1.52878e-15	C1Q+ AM	PIK3R5
1.11836e-19	0.354424	0.682	0.391	1.69901e-15	C1Q+ AM	SMDT1
1.12796e-19	0.271569	0.38	0.161	1.7136e-15	C1Q+ AM	EXOSC4
1.20573e-19	0.265105	0.384	0.163	1.83175e-15	C1Q+ AM	ENSCAFG00000013883
1.30517e-19	0.28314	0.482	0.225	1.98281e-15	C1Q+ AM	MRPL55
1.44942e-19	0.403302	0.702	0.419	2.20195e-15	C1Q+ AM	COPE
1.55014e-19	0.357395	0.678	0.365	2.35497e-15	C1Q+ AM	ARHGAP10
2.13202e-19	0.601371	0.514	0.275	3.23897e-15	C1Q+ AM	APOC1
2.137e-19	0.427635	0.763	0.486	3.24653e-15	C1Q+ AM	ENSCAFG00000049108
2.17444e-19	0.264759	0.343	0.14	3.30341e-15	C1Q+ AM	ENSCAFG00000031628
2.19866e-19	0.281595	0.416	0.188	3.3402e-15	C1Q+ AM	OSGEP
2.36485e-19	0.287127	0.318	0.127	3.59269e-15	C1Q+ AM	GLOD4
2.36715e-19	0.321511	0.457	0.215	3.59618e-15	C1Q+ AM	TAOK2
2.50175e-19	0.269515	0.339	0.137	3.80066e-15	C1Q+ AM	ZNF512B
2.56972e-19	0.370357	0.555	0.297	3.90392e-15	C1Q+ AM	RPL4
2.87103e-19	0.261815	0.322	0.127	4.36167e-15	C1Q+ AM	ENSCAFG00000025115
2.93992e-19	0.277945	0.282	0.105	4.46633e-15	C1Q+ AM	PIP5K1B
3.3519e-19	0.27678	0.29	0.109	5.09221e-15	C1Q+ AM	ARHGEF18
3.72023e-19	0.433476	0.555	0.304	5.65178e-15	C1Q+ AM	TMEM131
4.29352e-19	0.450237	0.727	0.465	6.52271e-15	C1Q+ AM	ENSCAFG00000047673
5.40518e-19	0.339009	0.322	0.129	8.21155e-15	C1Q+ AM	TRIB1
5.82667e-19	0.299071	0.494	0.242	8.85188e-15	C1Q+ AM	RTF2
6.5947e-19	0.493268	0.914	0.762	1.00187e-14	C1Q+ AM	HSPA8
7.23936e-19	0.25637	0.286	0.108	1.0998e-14	C1Q+ AM	MRPS11
7.51991e-19	0.596118	0.71	0.464	1.14243e-14	C1Q+ AM	KTN1
7.72428e-19	0.525241	0.967	0.846	1.17347e-14	C1Q+ AM	ENSCAFG00000032392
7.93555e-19	0.387607	0.816	0.534	1.20557e-14	C1Q+ AM	TRMT112
8.46813e-19	0.28487	0.339	0.141	1.28648e-14	C1Q+ AM	TENT4B
9.23495e-19	0.500506	0.829	0.596	1.40297e-14	C1Q+ AM	TMBIM6
9.56585e-19	0.371733	0.555	0.295	1.45324e-14	C1Q+ AM	VPS13C
1.08893e-18	0.506506	0.588	0.334	1.6543e-14	C1Q+ AM	RHOA
1.34412e-18	0.367863	0.714	0.427	2.04199e-14	C1Q+ AM	PI4K2A
1.43912e-18	0.413474	0.629	0.362	2.18632e-14	C1Q+ AM	ENSCAFG00000008311
1.55257e-18	0.568157	0.294	0.115	2.35867e-14	C1Q+ AM	TNFAIP3
1.79647e-18	0.400034	0.682	0.412	2.7292e-14	C1Q+ AM	UVRAG
1.87172e-18	0.296401	0.457	0.22	2.84352e-14	C1Q+ AM	DERL2
2.01916e-18	0.376254	0.808	0.5	3.06751e-14	C1Q+ AM	CDC42
2.17326e-18	0.293733	0.408	0.187	3.30162e-14	C1Q+ AM	DNAJC13
2.40939e-18	0.41477	0.759	0.483	3.66034e-14	C1Q+ AM	EDF1
2.56294e-18	0.405075	0.808	0.531	3.89362e-14	C1Q+ AM	SELENOF
2.88944e-18	0.439756	0.649	0.383	4.38964e-14	C1Q+ AM	JAK2
3.56229e-18	0.442119	0.563	0.325	5.41184e-14	C1Q+ AM	HSDL2
3.57823e-18	0.266376	0.355	0.152	5.43605e-14	C1Q+ AM	ENSCAFG00000041140
3.61835e-18	0.359125	0.612	0.339	5.49699e-14	C1Q+ AM	THRB
3.91568e-18	0.271015	0.347	0.146	5.94871e-14	C1Q+ AM	ATG4C
4.51578e-18	0.283029	0.437	0.205	6.86038e-14	C1Q+ AM	MTX2
4.99511e-18	0.289327	0.384	0.172	7.58857e-14	C1Q+ AM	TGFB1
5.90676e-18	0.281041	0.388	0.175	8.97355e-14	C1Q+ AM	BCAS2
6.79662e-18	0.321046	0.584	0.315	1.03254e-13	C1Q+ AM	HIF1A
6.81831e-18	0.326948	0.58	0.307	1.03584e-13	C1Q+ AM	SDC2
7.36474e-18	0.29206	0.367	0.164	1.11885e-13	C1Q+ AM	ITPA
7.68978e-18	0.3142	0.498	0.255	1.16823e-13	C1Q+ AM	UFM1
7.8563e-18	0.287354	0.498	0.246	1.19353e-13	C1Q+ AM	FAR1
8.131e-18	0.368532	0.629	0.367	1.23526e-13	C1Q+ AM	NDUFS6
9.38077e-18	0.25747	0.4	0.181	1.42513e-13	C1Q+ AM	RAP1A
1.05595e-17	0.322362	0.596	0.334	1.6042e-13	C1Q+ AM	PSMD8
1.62231e-17	0.279172	0.424	0.2	2.46462e-13	C1Q+ AM	EIF6
1.8117e-17	0.310252	0.371	0.168	2.75233e-13	C1Q+ AM	ENSCAFG00000049566
2.11873e-17	0.368625	0.657	0.39	3.21877e-13	C1Q+ AM	MGAT4A
2.86705e-17	0.283586	0.453	0.218	4.35562e-13	C1Q+ AM	EXOC5
3.12994e-17	0.394551	0.486	0.259	4.75501e-13	C1Q+ AM	ENSCAFG00000002703
3.76205e-17	0.375739	0.449	0.226	5.7153e-13	C1Q+ AM	TMEM135
4.05676e-17	0.326155	0.735	0.446	6.16302e-13	C1Q+ AM	PEBP1
4.77389e-17	0.277401	0.404	0.189	7.2525e-13	C1Q+ AM	PHYH
4.88574e-17	0.284119	0.441	0.212	7.42241e-13	C1Q+ AM	MAF
5.45426e-17	0.250371	0.278	0.11	8.28612e-13	C1Q+ AM	CLNS1A
5.49205e-17	0.292301	0.486	0.246	8.34352e-13	C1Q+ AM	NIFK
5.52129e-17	0.261312	0.359	0.159	8.38795e-13	C1Q+ AM	PSMD2
5.93124e-17	0.277151	0.327	0.139	9.01074e-13	C1Q+ AM	GALK2
6.23035e-17	0.264041	0.339	0.146	9.46515e-13	C1Q+ AM	TLE3
6.86832e-17	0.278012	0.457	0.228	1.04343e-12	C1Q+ AM	IMMT
7.05508e-17	0.312086	0.347	0.154	1.07181e-12	C1Q+ AM	YEATS2
8.16434e-17	0.289895	0.441	0.217	1.24033e-12	C1Q+ AM	ENSCAFG00000025112
8.46103e-17	0.317918	0.531	0.285	1.2854e-12	C1Q+ AM	BUD23
9.1488e-17	0.340623	0.473	0.247	1.38989e-12	C1Q+ AM	TAF10
9.3652e-17	0.267484	0.257	0.099	1.42276e-12	C1Q+ AM	ENSCAFG00000031092
9.44487e-17	0.257681	0.347	0.153	1.43486e-12	C1Q+ AM	ENSCAFG00000048823
1.04334e-16	0.261543	0.335	0.144	1.58504e-12	C1Q+ AM	IL17RA
1.06195e-16	0.316324	0.482	0.251	1.61331e-12	C1Q+ AM	UBL4A
1.11467e-16	0.308261	0.404	0.194	1.6934e-12	C1Q+ AM	CHCHD1
1.24639e-16	0.336115	0.469	0.244	1.89352e-12	C1Q+ AM	NCBP2
1.31022e-16	0.281319	0.506	0.259	1.99049e-12	C1Q+ AM	HIPK2
1.38159e-16	0.275562	0.457	0.23	2.09891e-12	C1Q+ AM	TMED3
1.46167e-16	0.258419	0.298	0.123	2.22056e-12	C1Q+ AM	CARD6
1.47408e-16	0.273379	0.404	0.188	2.23942e-12	C1Q+ AM	XPR1
1.48893e-16	0.319113	0.441	0.223	2.26199e-12	C1Q+ AM	COMMD4
1.51668e-16	0.310042	0.465	0.24	2.30414e-12	C1Q+ AM	NHP2
1.58839e-16	0.354805	0.433	0.223	2.41309e-12	C1Q+ AM	MOCS2
1.62019e-16	0.267192	0.359	0.161	2.46139e-12	C1Q+ AM	SIL1
1.85026e-16	0.298958	0.367	0.168	2.81091e-12	C1Q+ AM	CHORDC1
2.19877e-16	0.271694	0.286	0.118	3.34037e-12	C1Q+ AM	TSPAN4
2.97776e-16	0.295977	0.469	0.244	4.52381e-12	C1Q+ AM	ENSCAFG00000016181
3.29404e-16	0.268919	0.38	0.175	5.00431e-12	C1Q+ AM	BRAF
3.46146e-16	0.362013	0.657	0.405	5.25864e-12	C1Q+ AM	SNRPB
3.48539e-16	0.389714	0.767	0.514	5.29501e-12	C1Q+ AM	PAK2
4.57972e-16	0.299556	0.392	0.185	6.95751e-12	C1Q+ AM	ENSCAFG00000013477
4.61988e-16	0.317472	0.706	0.419	7.01852e-12	C1Q+ AM	SBF2
5.19094e-16	0.250183	0.376	0.173	7.88608e-12	C1Q+ AM	CASP6
5.19363e-16	0.350438	0.927	0.693	7.89016e-12	C1Q+ AM	SUMO2
5.31029e-16	0.265465	0.531	0.282	8.06739e-12	C1Q+ AM	ENSCAFG00000008186
5.70362e-16	0.334946	0.469	0.243	8.66493e-12	C1Q+ AM	RALGAPA2
6.1819e-16	0.290114	0.424	0.213	9.39154e-12	C1Q+ AM	ENSCAFG00000003326
6.31401e-16	0.261154	0.424	0.209	9.59224e-12	C1Q+ AM	CCT4
7.0787e-16	0.252213	0.4	0.191	1.0754e-11	C1Q+ AM	STAU1
8.08682e-16	0.277117	0.441	0.223	1.22855e-11	C1Q+ AM	ACAA1
8.2262e-16	0.274222	0.547	0.297	1.24972e-11	C1Q+ AM	PSMA2
8.74813e-16	0.266184	0.51	0.27	1.32902e-11	C1Q+ AM	PPP1R14B
8.76452e-16	0.282735	0.531	0.289	1.33151e-11	C1Q+ AM	DEGS1
8.79954e-16	0.333623	0.608	0.363	1.33683e-11	C1Q+ AM	NDUFS7
9.0829e-16	0.262875	0.363	0.169	1.37987e-11	C1Q+ AM	TBRG1
1.15403e-15	0.354922	0.518	0.291	1.75321e-11	C1Q+ AM	ENSCAFG00000015065
1.16428e-15	0.312317	0.449	0.233	1.76878e-11	C1Q+ AM	NAA38
1.20535e-15	0.266638	0.339	0.153	1.83117e-11	C1Q+ AM	CERS5
1.30806e-15	0.316776	0.714	0.439	1.9872e-11	C1Q+ AM	ANO6
1.32704e-15	0.250818	0.273	0.111	2.01604e-11	C1Q+ AM	IQSEC1
1.44953e-15	0.281995	0.682	0.402	2.20212e-11	C1Q+ AM	ENSCAFG00000000118
1.48183e-15	0.337658	0.988	0.888	2.2512e-11	C1Q+ AM	CALM1
1.49341e-15	0.264454	0.518	0.273	2.26879e-11	C1Q+ AM	ENSCAFG00000014028
1.75902e-15	0.318016	0.6	0.349	2.67231e-11	C1Q+ AM	DCTN3
1.99933e-15	0.390852	0.559	0.331	3.03739e-11	C1Q+ AM	RAN
2.03512e-15	0.293373	0.567	0.318	3.09176e-11	C1Q+ AM	STRAP
2.10527e-15	0.299485	0.567	0.32	3.19833e-11	C1Q+ AM	MNDA
2.15807e-15	0.254262	0.404	0.195	3.27854e-11	C1Q+ AM	TSFM
2.89667e-15	0.271379	0.318	0.141	4.40063e-11	C1Q+ AM	ENSCAFG00000007461
3.11965e-15	0.27586	0.367	0.171	4.73937e-11	C1Q+ AM	ATG7
3.3979e-15	0.46643	0.608	0.368	5.16208e-11	C1Q+ AM	TXNIP
3.51157e-15	0.298889	0.498	0.27	5.33478e-11	C1Q+ AM	SEC11A
3.54935e-15	0.717579	0.494	0.303	5.39218e-11	C1Q+ AM	TEX14
3.85558e-15	0.286265	0.649	0.39	5.85739e-11	C1Q+ AM	SIRT5
4.31508e-15	0.284801	0.527	0.288	6.55547e-11	C1Q+ AM	PHF10
4.38597e-15	0.330323	0.824	0.549	6.66316e-11	C1Q+ AM	ENSCAFG00000000370
4.84437e-15	0.251707	0.302	0.132	7.35957e-11	C1Q+ AM	OSTC
7.58981e-15	0.343407	0.629	0.391	1.15304e-10	C1Q+ AM	EEA1
8.03866e-15	0.571967	0.996	0.987	1.22123e-10	C1Q+ AM	MT-ND4
8.1219e-15	0.329391	0.62	0.378	1.23388e-10	C1Q+ AM	NDUFS8
8.16884e-15	0.308689	0.739	0.456	1.24101e-10	C1Q+ AM	ERH
8.26537e-15	0.359257	0.731	0.485	1.25567e-10	C1Q+ AM	SEC61G
8.39426e-15	0.270233	0.506	0.271	1.27526e-10	C1Q+ AM	GNAQ
8.99543e-15	0.271054	0.392	0.194	1.36659e-10	C1Q+ AM	NDUFV3
9.34799e-15	0.314213	0.51	0.286	1.42015e-10	C1Q+ AM	ENSCAFG00000049186
9.92861e-15	0.252243	0.355	0.166	1.50835e-10	C1Q+ AM	MRPL34
1.05571e-14	0.286125	0.641	0.38	1.60383e-10	C1Q+ AM	UQCR10
1.24013e-14	0.386136	0.653	0.406	1.88401e-10	C1Q+ AM	CCPG1
1.32008e-14	0.258328	0.376	0.181	2.00546e-10	C1Q+ AM	NBAS
1.38921e-14	0.257679	0.453	0.235	2.11049e-10	C1Q+ AM	LARP7
1.43151e-14	0.338941	0.612	0.368	2.17475e-10	C1Q+ AM	MAN2A1
1.43279e-14	0.258284	0.396	0.197	2.17669e-10	C1Q+ AM	MRPS34
1.65292e-14	0.309134	0.51	0.284	2.51112e-10	C1Q+ AM	ENSCAFG00000013683
2.00004e-14	0.297067	0.306	0.139	3.03846e-10	C1Q+ AM	PLXNA1
2.06639e-14	0.275511	0.367	0.178	3.13925e-10	C1Q+ AM	KIF16B
2.08468e-14	0.361609	0.784	0.541	3.16705e-10	C1Q+ AM	SOD1
2.2677e-14	0.383353	0.571	0.356	3.44509e-10	C1Q+ AM	MRPL21
2.36365e-14	0.263729	0.465	0.247	3.59085e-10	C1Q+ AM	CYCS
2.55276e-14	0.256351	0.461	0.243	3.87815e-10	C1Q+ AM	GLRX3
2.91927e-14	0.322497	0.853	0.597	4.43496e-10	C1Q+ AM	SELENOW
2.96574e-14	0.279379	0.437	0.231	4.50555e-10	C1Q+ AM	PSMA5
2.97117e-14	0.329263	0.531	0.303	4.5138e-10	C1Q+ AM	CLTC
3.02212e-14	0.281322	0.424	0.219	4.5912e-10	C1Q+ AM	TOMM5
3.41345e-14	0.302224	0.955	0.828	5.18571e-10	C1Q+ AM	RPS15
3.48638e-14	0.27442	0.38	0.186	5.29651e-10	C1Q+ AM	RNF13
4.06161e-14	0.259256	0.42	0.216	6.17039e-10	C1Q+ AM	SYNCRIP
4.31051e-14	0.350892	0.694	0.449	6.54853e-10	C1Q+ AM	ST13
4.81228e-14	0.359764	0.755	0.514	7.31082e-10	C1Q+ AM	ATP5PF
4.87688e-14	0.38114	0.8	0.552	7.40896e-10	C1Q+ AM	SNRPG
5.5643e-14	0.331818	0.78	0.538	8.45329e-10	C1Q+ AM	COQ10B
5.93979e-14	0.305151	0.555	0.329	9.02373e-10	C1Q+ AM	GLO1
5.94916e-14	0.320189	0.608	0.371	9.03796e-10	C1Q+ AM	SCP2
6.44328e-14	0.299673	0.531	0.305	9.78863e-10	C1Q+ AM	PDCD5
7.62992e-14	0.289931	0.339	0.166	1.15914e-09	C1Q+ AM	CISD3
7.6547e-14	0.26192	0.318	0.149	1.1629e-09	C1Q+ AM	HERPUD2
7.77484e-14	0.391653	0.698	0.473	1.18115e-09	C1Q+ AM	BBLN
7.92318e-14	0.274103	0.457	0.246	1.20369e-09	C1Q+ AM	GSPT1
8.36259e-14	0.397128	0.437	0.24	1.27044e-09	C1Q+ AM	SOS1
9.49109e-14	0.312187	0.588	0.357	1.44189e-09	C1Q+ AM	EIF2S2
1.01279e-13	0.396415	0.673	0.426	1.53863e-09	C1Q+ AM	SYNE1
1.01861e-13	0.268775	0.449	0.24	1.54747e-09	C1Q+ AM	COMMD1
1.08573e-13	0.322838	0.649	0.419	1.64945e-09	C1Q+ AM	PAXX
1.21425e-13	0.26015	0.269	0.119	1.84469e-09	C1Q+ AM	WIPI1
1.23435e-13	0.25352	0.437	0.23	1.87522e-09	C1Q+ AM	VPS35
1.46574e-13	0.314843	0.612	0.381	2.22676e-09	C1Q+ AM	SPCS2
1.60349e-13	0.256358	0.433	0.23	2.43603e-09	C1Q+ AM	HYPK
1.79515e-13	0.275433	0.445	0.238	2.72719e-09	C1Q+ AM	SSR1
1.9413e-13	0.280073	0.384	0.197	2.94922e-09	C1Q+ AM	DDX1
1.98193e-13	0.305498	0.616	0.387	3.01095e-09	C1Q+ AM	ENSCAFG00000030359
2.14615e-13	0.259545	0.392	0.2	3.26043e-09	C1Q+ AM	TRDMT1
2.22748e-13	0.31526	0.465	0.257	3.38399e-09	C1Q+ AM	SERPINB6
2.54528e-13	0.279749	0.6	0.363	3.86678e-09	C1Q+ AM	UGDH
2.7839e-13	0.279664	0.551	0.323	4.2293e-09	C1Q+ AM	CFLAR
3.00234e-13	0.26408	0.506	0.286	4.56115e-09	C1Q+ AM	SEPTIN9
3.13688e-13	0.277993	0.522	0.304	4.76555e-09	C1Q+ AM	ZCRB1
3.67269e-13	0.253905	0.498	0.285	5.57954e-09	C1Q+ AM	TRAM1
4.11738e-13	0.369695	0.771	0.52	6.25513e-09	C1Q+ AM	RASAL2
4.74389e-13	0.253559	0.429	0.225	7.20692e-09	C1Q+ AM	TIMP2
5.3356e-13	0.258741	0.433	0.233	8.10584e-09	C1Q+ AM	POLR2E
5.57328e-13	0.273489	0.576	0.346	8.46693e-09	C1Q+ AM	VCP
5.66268e-13	0.252686	0.673	0.42	8.60275e-09	C1Q+ AM	KIF5B
5.6801e-13	0.32447	0.424	0.236	8.62921e-09	C1Q+ AM	CAMTA1
6.00195e-13	0.262363	0.412	0.218	9.11817e-09	C1Q+ AM	MRPS25
6.17615e-13	0.279874	0.686	0.435	9.38281e-09	C1Q+ AM	DNAJA1
6.30291e-13	0.281514	0.384	0.2	9.57539e-09	C1Q+ AM	ENSCAFG00000031286
7.02369e-13	0.262888	0.49	0.273	1.06704e-08	C1Q+ AM	SP100
7.94531e-13	0.297828	0.633	0.397	1.20705e-08	C1Q+ AM	NDUFB11
8.29434e-13	0.38358	0.31	0.149	1.26008e-08	C1Q+ AM	POC1A
9.06767e-13	0.266082	0.396	0.208	1.37756e-08	C1Q+ AM	DYNC1LI1
9.16578e-13	0.303969	0.551	0.338	1.39247e-08	C1Q+ AM	ATP5F1A
9.61508e-13	0.279198	0.616	0.387	1.46072e-08	C1Q+ AM	PSMA6
9.75888e-13	0.537864	0.906	0.771	1.48257e-08	C1Q+ AM	MT-ND2
9.90962e-13	0.251201	0.4	0.212	1.50547e-08	C1Q+ AM	DUSP11
1.38026e-12	0.268127	0.502	0.287	2.09689e-08	C1Q+ AM	MRPL14
1.428e-12	0.333763	0.306	0.142	2.16942e-08	C1Q+ AM	STMN1
1.48157e-12	0.286752	0.971	0.87	2.2508e-08	C1Q+ AM	HSP90AB1
1.49615e-12	0.273104	0.392	0.208	2.27296e-08	C1Q+ AM	SUMF1
1.65602e-12	0.26873	0.608	0.376	2.51582e-08	C1Q+ AM	AP2M1
1.82822e-12	0.52779	0.563	0.356	2.77744e-08	C1Q+ AM	FKBP5
1.85827e-12	0.375809	1	0.988	2.82308e-08	C1Q+ AM	TPT1
1.94174e-12	0.312825	0.506	0.295	2.94989e-08	C1Q+ AM	TMCC1
2.20042e-12	0.250682	0.473	0.265	3.34288e-08	C1Q+ AM	POLR1D
2.39499e-12	0.294259	0.49	0.284	3.63848e-08	C1Q+ AM	LGALS8
2.47074e-12	0.275474	0.506	0.301	3.75355e-08	C1Q+ AM	UAP1
2.59624e-12	0.262419	0.465	0.264	3.94421e-08	C1Q+ AM	ENSCAFG00000035349
2.66751e-12	0.28435	0.616	0.391	4.05249e-08	C1Q+ AM	VDAC2
2.7499e-12	0.291976	0.478	0.277	4.17764e-08	C1Q+ AM	RDH11
3.0725e-12	0.262077	0.551	0.332	4.66774e-08	C1Q+ AM	MMADHC
3.2442e-12	0.61436	0.996	0.995	4.92859e-08	C1Q+ AM	MT-CO2
3.29672e-12	0.250532	0.531	0.314	5.00837e-08	C1Q+ AM	C20H19orf53
4.14337e-12	0.280565	0.327	0.167	6.29461e-08	C1Q+ AM	GUK1
4.17139e-12	0.251486	0.698	0.451	6.33718e-08	C1Q+ AM	PSMB4
4.22248e-12	0.254403	0.396	0.212	6.4148e-08	C1Q+ AM	RAP1B
4.4421e-12	0.257974	0.322	0.161	6.74843e-08	C1Q+ AM	ENSCAFG00000041734
5.83985e-12	0.295287	0.433	0.238	8.8719e-08	C1Q+ AM	HIP1
6.43715e-12	0.262413	0.38	0.197	9.77932e-08	C1Q+ AM	TUBB6
6.61471e-12	0.25203	0.437	0.247	1.00491e-07	C1Q+ AM	SNRPB2
7.26494e-12	0.330956	0.722	0.492	1.10369e-07	C1Q+ AM	TMEM59
7.33175e-12	0.289466	0.527	0.318	1.11384e-07	C1Q+ AM	RPL22L1
1.26291e-11	0.35525	0.669	0.466	1.91861e-07	C1Q+ AM	ENSCAFG00000004703
1.56999e-11	0.399781	0.91	0.699	2.38513e-07	C1Q+ AM	ENSCAFG00000048619
2.50112e-11	0.251968	0.694	0.444	3.7997e-07	C1Q+ AM	BAZ2B
2.80999e-11	0.277914	0.943	0.782	4.26893e-07	C1Q+ AM	ATP5F1B
2.83097e-11	0.27695	0.49	0.293	4.30081e-07	C1Q+ AM	VPS29
3.1845e-11	0.590217	0.996	0.995	4.8379e-07	C1Q+ AM	MT-CO3
5.6681e-11	0.337051	0.718	0.489	8.61098e-07	C1Q+ AM	DYNC1I2
5.91398e-11	0.325552	0.69	0.502	8.98452e-07	C1Q+ AM	NEK9
6.14296e-11	0.284365	0.637	0.43	9.33238e-07	C1Q+ AM	ATP5PB
8.48794e-11	0.265648	0.584	0.377	1.28949e-06	C1Q+ AM	SRP19
8.61937e-11	0.257414	0.522	0.33	1.30945e-06	C1Q+ AM	PFDN2
8.99466e-11	0.270595	0.433	0.258	1.36647e-06	C1Q+ AM	PCBD2
9.73914e-11	0.272612	0.514	0.325	1.47957e-06	C1Q+ AM	LACTB2
1.14951e-10	0.262249	0.486	0.292	1.74634e-06	C1Q+ AM	RASA1
1.25781e-10	0.279465	0.588	0.388	1.91086e-06	C1Q+ AM	DYNC1H1
1.44574e-10	0.256634	0.363	0.2	2.19636e-06	C1Q+ AM	PLEC
1.7961e-10	0.251839	0.486	0.293	2.72864e-06	C1Q+ AM	RTF1
1.84826e-10	0.265482	0.865	0.628	2.80787e-06	C1Q+ AM	KRTCAP2
2.23949e-10	0.290591	0.469	0.29	3.40224e-06	C1Q+ AM	SSU72
2.58543e-10	0.260009	0.498	0.307	3.92779e-06	C1Q+ AM	TKT
2.84106e-10	0.622202	0.963	0.916	4.31614e-06	C1Q+ AM	MT-ND1
3.06143e-10	0.269243	0.555	0.363	4.65092e-06	C1Q+ AM	SAP18
3.13305e-10	0.289651	0.686	0.475	4.75972e-06	C1Q+ AM	ENSCAFG00000011134
6.10458e-10	0.278718	0.429	0.255	9.27408e-06	C1Q+ AM	YWHAH
7.80601e-10	0.579163	0.992	0.97	1.18589e-05	C1Q+ AM	MT-CYB
8.30187e-10	0.326414	0.62	0.413	1.26122e-05	C1Q+ AM	TBC1D5
9.56208e-10	0.270697	0.478	0.297	1.45267e-05	C1Q+ AM	DNTTIP2
1.1601e-09	0.408817	0.771	0.59	1.76242e-05	C1Q+ AM	ANKRD12
1.92295e-09	0.307485	0.596	0.401	2.92135e-05	C1Q+ AM	MANF
2.02526e-09	0.287458	0.878	0.736	3.07678e-05	C1Q+ AM	BTF3
3.39325e-09	0.344692	1	0.964	5.15502e-05	C1Q+ AM	ENSCAFG00000029884
4.4954e-09	0.273551	1	0.968	6.82942e-05	C1Q+ AM	UBA52
6.57044e-09	0.262975	0.996	0.926	9.98181e-05	C1Q+ AM	RPS24
7.67691e-09	0.260488	0.408	0.249	0.000116628	C1Q+ AM	SLC20A1
1.10792e-08	0.275284	0.367	0.225	0.000168316	C1Q+ AM	EIF3J
2.79989e-08	0.690229	0.665	0.545	0.000425359	C1Q+ AM	MT-ND3
3.13689e-08	0.286366	0.984	0.916	0.000476557	C1Q+ AM	RPSA
1.77401e-07	0.296839	0.694	0.534	0.00269508	C1Q+ AM	ENSCAFG00000046637
1.94644e-07	0.294659	0.327	0.193	0.00295703	C1Q+ AM	ITGA9
2.64384e-07	0.250315	0.424	0.278	0.00401652	C1Q+ AM	NSMCE2
3.78918e-07	0.537451	0.539	0.41	0.00575653	C1Q+ AM	ALAS1
8.09815e-07	0.283979	0.412	0.271	0.0123027	C1Q+ AM	PSD3

[truncated: 36 more sheets: CCBE1+ adventitial fibroblasts, CCL13+ macrophages, CCL19+ adventitial fibroblasts, CCN3+ adventitial fibroblasts, CD1C+ monocytes, CD4 T, CD4 T naive, CD4 T reg, CD8 T, cDC1, cDC2, Ciliated cells, COL23A1+ adventitial fibroblast, FN1+ monocytes, gamma-delta T, General capillary endothelial c, Lymphatic endothelial cells, Mast cells, Mature DC, Monocytes …]
