# Supplementary material for: A single-cell RNA sequencing atlas of the healthy canine lung: a foundation for comparative studies
Source: Front Immunol. 2025 Mar 6;16:1501603. doi: 10.3389/fimmu.2025.1501603 (PMC11922831; doi:10.3389/fimmu.2025.1501603)
Supplement: Supplementary file 12 [file Table11.xlsx]

## Sheet: Feuil1
Cell subtype	LUNG1	LUNG2	LUNG3	LUNG4	Total
Aerocytes	744	394	580	65	1783
Airway smooth muscle cells	27	24	21	5	77
Alveolar fibroblasts	1493	750	898	678	3819
Alveolar type 1 cells	19	15	8	28	70
Alveolar type 2 cells	597	252	84	498	1431
Alveolar macrophages	500	60	62	296	918
Arterial endothelial cells	188	83	118	16	405
B lymphocytes	16	36	50	2	104
Basal cells	28	17	34	12	91
C1Q+ alveolar macrophages	128	10	12	95	245
CCBE1+ adventitial fibroblasts	171	98	99	101	469
CCL13+ macrophages	281	100	75	247	703
CCL19+ adventitial fibroblasts	69	209	72	59	409
CCN3+ adventitial fibroblasts	70	107	115	59	351
CD1C+ monocytes	104	66	59	76	305
CD4 T	325	368	436	86	1215
CD4 T naive	16	62	72	4	154
CD4 T reg	50	58	83	12	203
CD8 T	74	61	58	25	218
cDC1	20	9	12	12	53
cDC2	158	129	274	108	669
Ciliated cells	17	NA	27	1	45
COL23A1+ adventitial fibroblasts	126	181	263	58	628
FN1+ monocytes	114	107	121	360	702
gamma-delta T	6	24	15	4	49
General capillary endothelial cells	1664	734	1623	376	4397
Lymphatic endothelial cells	45	81	69	30	225
Mast cells	493	34	30	6	563
Mature DC	16	12	19	7	54
Monocytes	129	169	79	57	434
Myofibroblasts	18	29	14	6	67
Neutrophils	213	321	432	121	1087
NK	6	12	8	1	27
NK T	61	123	80	7	271
pDC	5	8	7	2	22
Peribronchial myofibroblasts	42	7	20	9	78
Plasma cells	53	32	45	46	176
Pulmonary pericytes	210	223	414	152	999
Schwann cells	1	1	30	NA	32
Secretory cells	51	77	65	45	238
SLC27A6+ macrophages	47	11	7	41	106
STMN2+ alveolar fibroblasts	184	238	139	93	654
Systemic pericytes	38	68	67	38	211
Th17-like T	9	25	20	2	56
Vascular smooth muscle cells	363	205	373	115	1056
Venous endothelial cells	110	131	117	51	409
TOTAL	9099	5761	7306	4112	26278
